# Supplementary material for: Changes in DNA methylation hallmark alterations in chromatin accessibility and gene expression for eye lens differentiation
Source: Epigenetics Chromatin. 2022 Mar 5;15:8. doi: 10.1186/s13072-022-00440-z (PMC8897925; doi:10.1186/s13072-022-00440-z)
Supplement: Supplementary file 5 — Additional file 5: Table S1. Proportion of methylated cytosines that are mCG, mCHG, mCHH in each sample of lens epithelial and fiber cells. [file 13072_2022_440_MOESM5_ESM.xlsx]

## Sheet: Table S1
	Epi_2	Epi_3	Epi_4	Fib_2	Fib_3	Fib_4	Average Epi	Average Fib
Cytosines in the genome:	445742147	445742147	445742147	445742147	445742147	445742147	445742147	445742147
Methylated C:	17332227	15319918	15456324	18009769	15485606	16288683	1.60362e+07	16594686
mCG:	16290976	14336257	14449929	16416559	14218592	14895902	1.50257e+07	1.5177e+07
mCHG:	211807	208982	210723	266519	250001	271268	210504	262596
mCHH:	829444	774679	795672	1326691	1017013	1121513	799932	1.15507e+06
