# Supplementary material for: Changes in DNA methylation hallmark alterations in chromatin accessibility and gene expression for eye lens differentiation
Source: Epigenetics Chromatin. 2022 Mar 5;15:8. doi: 10.1186/s13072-022-00440-z (PMC8897925; doi:10.1186/s13072-022-00440-z)
Supplement: Supplementary file 6 — Additional file 6: Table S2. Differentially methylated mCG regions between lens epithelial and fiber cells. [file 13072_2022_440_MOESM6_ESM.xlsx]

## Sheet: ReadME
	Column	Description
	mCG DMR Site Number	ID number of mCG Differentially methylated region
	chr	chromosome
	start	start coordinate
	end	end coordinate
	length	length of mCG DMR region
	nCG	number of CGs in region
	Epi_meanMethy	average mCG Methylation level in Epithelial cells
	Fib_meanMethy	average mCG Methylation level in Fiber cells
	diff.Methy	difference in mCG Methylation level between Fiber cells and epithelial cells
	areaStat	statistical value
	Ensemble gene ID	ENSGALGXXX gene ID
	Gene Symbol	gene symbol
	Alternate Gene Symbol	alternate gene symbol
	region	mCG DMR region overlaps one or more of (promoter, intron, exon, TSS, 5'utr, 3'utr, TES, repeat, CG island, CGI shore)
	description	description of proximal gene (protein coding, lncRNA, etc)

## Sheet: Table S2
mCG DMR Site Number	chr	start	end	length	nCG	Epi_meanMethy	Fib_meanMethy	diff.Methy	areaStat	Ensemble gene ID	Gene Symbol	Alternate Gene Symbol	region	description
1	chr1	35035	35117	83	18	0.708108	0.524674	-0.183433	-98.7835	ENSGALG00000051297			intron	protein_coding
2	chr1	55328	55404	77	16	0.367823	0.590963	0.22314	97.6372	ENSGALG00000051297			intron	protein_coding
3	chr1	62480	62660	181	32	0.58058	0.708379	0.127799	166.354	ENSGALG00000049206			promoter	snRNA
3	chr1	62480	62660	181	32	0.58058	0.708379	0.127799	166.354	ENSGALG00000051297			intron	protein_coding
3	chr1	62480	62660	181	32	0.58058	0.708379	0.127799	166.354				repeat
3	chr1	62480	62660	181	32	0.58058	0.708379	0.127799	166.354				repeat
4	chr1	191583	192192	610	110	0.402329	0.617	0.214672	839.001	ENSGALG00000051297			intron	protein_coding
4	chr1	191583	192192	610	110	0.402329	0.617	0.214672	839.001				repeat
4	chr1	191583	192192	610	110	0.402329	0.617	0.214672	839.001				repeat
5	chr1	216785	217106	322	66	0.0944294	0.180493	0.0860633	300.1	ENSGALG00000050315	CLC2DL3		promoter	protein_coding
5	chr1	216785	217106	322	66	0.0944294	0.180493	0.0860633	300.1	ENSGALG00000050315	CLC2DL3		TSS	protein_coding
5	chr1	216785	217106	322	66	0.0944294	0.180493	0.0860633	300.1	ENSGALG00000050315	CLC2DL3		exon	protein_coding
5	chr1	216785	217106	322	66	0.0944294	0.180493	0.0860633	300.1	ENSGALG00000050315	CLC2DL3		utr5	protein_coding
5	chr1	216785	217106	322	66	0.0944294	0.180493	0.0860633	300.1	ENSGALG00000051297			intron	protein_coding
6	chr1	222342	222717	376	76	0.658211	0.81164	0.153429	488.478	ENSGALG00000050315	CLC2DL3		intron	protein_coding
6	chr1	222342	222717	376	76	0.658211	0.81164	0.153429	488.478	ENSGALG00000051297			intron	protein_coding
6	chr1	222342	222717	376	76	0.658211	0.81164	0.153429	488.478				repeat
7	chr1	241599	241733	135	23	0.468981	0.602036	0.133054	107.13	ENSGALG00000050315	CLC2DL3		exon	protein_coding
7	chr1	241599	241733	135	23	0.468981	0.602036	0.133054	107.13	ENSGALG00000051297			intron	protein_coding
8	chr1	291002	291128	127	20	0.222332	0.424531	0.202199	116.805	ENSGALG00000050315	CLC2DL3		intron	protein_coding
8	chr1	291002	291128	127	20	0.222332	0.424531	0.202199	116.805	ENSGALG00000051677			promoter	protein_coding
8	chr1	291002	291128	127	20	0.222332	0.424531	0.202199	116.805				repeat
9	chr1	295556	295869	314	76	0.240837	0.3947	0.153863	414.563	ENSGALG00000050315	CLC2DL3		exon	protein_coding
9	chr1	295556	295869	314	76	0.240837	0.3947	0.153863	414.563	ENSGALG00000050315	CLC2DL3		promoter	protein_coding
9	chr1	295556	295869	314	76	0.240837	0.3947	0.153863	414.563	ENSGALG00000050315	CLC2DL3		intron	protein_coding
9	chr1	295556	295869	314	76	0.240837	0.3947	0.153863	414.563	ENSGALG00000051677			intron	protein_coding
10	chr1	300319	300438	120	31	0.100643	0.189587	0.0889439	134.579	ENSGALG00000050315	CLC2DL3		intron	protein_coding
10	chr1	300319	300438	120	31	0.100643	0.189587	0.0889439	134.579	ENSGALG00000051677			intron	protein_coding
11	chr1	523580	523777	198	16	0.254385	0.54326	0.288875	109.251	ENSGALG00000033919			intron	pseudogene
12	chr1	607023	607599	577	37	0.34251	0.599727	0.257217	226.92	ENSGALG00000033919			intron	pseudogene
13	chr1	681489	681719	231	19	0.613917	0.804431	0.190513	101.521	ENSGALG00000033919			intron	pseudogene
14	chr1	685249	685423	175	43	0.51343	0.641153	0.127722	204.934	ENSGALG00000033919			exon	pseudogene
15	chr1	688749	688910	162	26	0.430733	0.629328	0.198596	137.462	ENSGALG00000033919			intron	pseudogene
16	chr1	701024	701400	377	31	0.708162	0.870217	0.162056	169.682	ENSGALG00000033919			intron	pseudogene
17	chr1	703042	703184	143	19	0.710161	0.863411	0.15325	99.3493	ENSGALG00000033919			exon	pseudogene
17	chr1	703042	703184	143	19	0.710161	0.863411	0.15325	99.3493	ENSGALG00000033919			TES	pseudogene
18	chr1	1103757	1104294	538	93	0.485786	0.654161	0.168375	546.734	ENSGALG00000043476	ARF5		promoter	protein_coding
18	chr1	1103757	1104294	538	93	0.485786	0.654161	0.168375	546.734	ENSGALG00000033149	GCC1		exon	protein_coding
19	chr1	1116795	1117264	470	24	0.377389	0.692505	0.315115	177.189	ENSGALG00000043771	DENND6B		exon	protein_coding
19	chr1	1116795	1117264	470	24	0.377389	0.692505	0.315115	177.189	ENSGALG00000043771	DENND6B		intron	protein_coding
20	chr1	1118422	1119061	640	28	0.301733	0.655432	0.353699	195.253	ENSGALG00000043771	DENND6B		intron	protein_coding
21	chr1	1125093	1125287	195	23	0.0955112	0.246217	0.150706	125.22	ENSGALG00000043771	DENND6B		intron	protein_coding
22	chr1	1125421	1125578	158	17	0.0307348	0.171029	0.140294	119.277	ENSGALG00000043771	DENND6B		intron	protein_coding
23	chr1	1128987	1129210	224	30	0.52863	0.70983	0.1812	167.057	ENSGALG00000043771	DENND6B		promoter	protein_coding
24	chr1	1129578	1129768	191	30	0.393248	0.550932	0.157684	157.33	ENSGALG00000043771	DENND6B		promoter	protein_coding
25	chr1	1129837	1129973	137	24	0.241737	0.430707	0.18897	143.055	ENSGALG00000043771	DENND6B		promoter	protein_coding
26	chr1	1216311	1216410	100	22	0.415276	0.579531	0.164255	107.197	ENSGALG00000043178	SBF1		exon	protein_coding
26	chr1	1216311	1216410	100	22	0.415276	0.579531	0.164255	107.197	ENSGALG00000043178	SBF1		intron	protein_coding
27	chr1	1267853	1267996	144	25	0.0237203	0.08379	0.0600697	111.878	ENSGALG00000043178	SBF1		intron	protein_coding
28	chr1	1346745	1346967	223	29	0.7996	0.908568	0.108968	140.428	ENSGALG00000036114	SMO		exon	protein_coding
29	chr1	1391489	1391885	397	68	0.643237	0.78004	0.136803	329.069	ENSGALG00000032868	AHCYL2		exon	protein_coding
29	chr1	1391489	1391885	397	68	0.643237	0.78004	0.136803	329.069	ENSGALG00000032868	AHCYL2		utr3	protein_coding
30	chr1	1536837	1536997	161	18	0.508923	0.755403	0.24648	105.395	ENSGALG00000008003	ZC3HC1		exon	protein_coding
31	chr1	1612288	1612546	259	18	0.534244	0.264847	-0.269398	-124.12	ENSGALG00000008103	CEP41		intron	protein_coding
32	chr1	1696833	1697029	197	30	0.228232	0.37343	0.145198	147.916	ENSGALG00000008169	GDI1	GDI2	utr5	protein_coding
32	chr1	1696833	1697029	197	30	0.228232	0.37343	0.145198	147.916	ENSGALG00000008169	GDI1	GDI2	exon	protein_coding
33	chr1	1709303	1709460	158	22	0.522597	0.695035	0.172438	112.1	ENSGALG00000008169	GDI1	GDI2	exon	protein_coding
33	chr1	1709303	1709460	158	22	0.522597	0.695035	0.172438	112.1	ENSGALG00000055101	TASOR2		intron	protein_coding
34	chr1	1716519	1716689	171	22	0.435831	0.635436	0.199605	116.481	ENSGALG00000055101	TASOR2		exon	protein_coding
35	chr1	1727043	1727347	305	20	0.325112	0.670719	0.345607	167.868	ENSGALG00000055101	TASOR2		intron	protein_coding
36	chr1	1781153	1781893	741	21	0.199696	0.504329	0.304633	128.119	ENSGALG00000008437	NET1		intron	protein_coding
37	chr1	1782009	1782213	205	14	0.175752	0.517115	0.341363	100.046	ENSGALG00000008437	NET1		intron	protein_coding
38	chr1	1782929	1783260	332	22	0.278696	0.611552	0.332856	175.512	ENSGALG00000008437	NET1		intron	protein_coding
39	chr1	1798979	1799294	316	14	0.102424	0.475519	0.373095	123.147	ENSGALG00000050230			intron	lncRNA
40	chr1	1852914	1853043	130	20	0.326058	0.576974	0.250916	139.152	ENSGALG00000032978	UCN3		promoter	protein_coding
41	chr1	2038642	2038807	166	12	0.550353	0.849188	0.298835	97.9285	ENSGALG00000037842	LRGUK		intron	protein_coding
42	chr1	2124089	2124345	257	15	0.0880742	0.268597	0.180523	98.6304	ENSGALG00000008477	EXOC4		intron	protein_coding
43	chr1	2127684	2128402	719	33	0.10271	0.30388	0.20117	189.9	ENSGALG00000008477	EXOC4		intron	protein_coding
44	chr1	2156088	2156306	219	16	0.242596	0.539996	0.297401	127.133	ENSGALG00000008477	EXOC4		intron	protein_coding
45	chr1	2289601	2289775	175	43	0.126428	0.211308	0.08488	195.55	ENSGALG00000008477	EXOC4		intron	protein_coding
45	chr1	2289601	2289775	175	43	0.126428	0.211308	0.08488	195.55				repeat
46	chr1	2298591	2298773	183	33	0.718157	0.820057	0.1019	158.598	ENSGALG00000008477	EXOC4		intron	protein_coding
47	chr1	2375544	2376071	528	15	0.233427	0.558947	0.32552	115.116	ENSGALG00000008477	EXOC4		intron	protein_coding
48	chr1	2493505	2493633	129	10	0.696188	0.241317	-0.454871	-111.791	ENSGALG00000008477	EXOC4		intron	protein_coding
49	chr1	3043017	3043069	53	12	0.297969	0.615355	0.317386	94.0026	ENSGALG00000006473	PLXNA4		intron	protein_coding
50	chr1	3228709	3228927	219	16	0.457928	0.787234	0.329306	140.042	ENSGALG00000006473	PLXNA4		intron	protein_coding
51	chr1	3839588	3839691	104	14	0.225546	0.578335	0.352789	130.331	ENSGALG00000051559			exon	lncRNA
52	chr1	3979190	3979529	340	19	0.460631	0.678035	0.217404	110.275	ENSGALG00000050475			intron	lncRNA
53	chr1	4170866	4171191	326	18	0.748246	0.920826	0.172579	96.1109	ENSGALG00000040369	PFKFB3		intron	protein_coding
53	chr1	4170866	4171191	326	18	0.748246	0.920826	0.172579	96.1109	ENSGALG00000040369	PFKFB3		exon	protein_coding
54	chr1	4852856	4853992	1137	16	0.428707	0.710607	0.281899	101.313	ENSGALG00000006731	TAF3		intron	protein_coding
54	chr1	4852856	4853992	1137	16	0.428707	0.710607	0.281899	101.313				repeat
55	chr1	6176128	6176296	169	12	0.269125	0.616057	0.346933	95.1172	ENSGALG00000034590	CELF2		intron	protein_coding
56	chr1	6273485	6273945	461	18	0.208783	0.486819	0.278036	100.315	ENSGALG00000034590	CELF2		intron	protein_coding
57	chr1	6351371	6351690	320	20	0.340494	0.556627	0.216134	98.9113	ENSGALG00000034590	CELF2		intron	protein_coding
58	chr1	6383288	6383708	421	16	0.306557	0.618818	0.312261	115.955	ENSGALG00000034590	CELF2		intron	protein_coding
59	chr1	6430234	6430434	201	18	0.12087	0.358925	0.238056	124.385	ENSGALG00000034590	CELF2		intron	protein_coding
60	chr1	7137137	7137563	427	23	0.365146	0.624401	0.259255	142.756	ENSGALG00000033051	CAMK1D		intron	protein_coding
60	chr1	7137137	7137563	427	23	0.365146	0.624401	0.259255	142.756	ENSGALG00000033051	CAMK1D		exon	protein_coding
60	chr1	7137137	7137563	427	23	0.365146	0.624401	0.259255	142.756	ENSGALG00000033051	CAMK1D		utr3	protein_coding
61	chr1	7196119	7196662	544	19	0.199338	0.546782	0.347444	137.596	ENSGALG00000030140	CCDC3		intron	protein_coding
62	chr1	7198691	7199825	1135	46	0.0699821	0.309689	0.239707	315.661	ENSGALG00000030140	CCDC3		exon	protein_coding
62	chr1	7198691	7199825	1135	46	0.0699821	0.309689	0.239707	315.661	ENSGALG00000030140	CCDC3		intron	protein_coding
63	chr1	7201636	7202263	628	26	0.226328	0.447297	0.220969	158.914	ENSGALG00000030140	CCDC3		promoter	protein_coding
64	chr1	7288669	7288886	218	24	0.695375	0.847329	0.151954	127.832	ENSGALG00000014575	SEPHS1	SEPHS2L	exon	protein_coding
64	chr1	7288669	7288886	218	24	0.695375	0.847329	0.151954	127.832	ENSGALG00000014575	SEPHS1	SEPHS2L	intron	protein_coding
65	chr1	7330355	7330595	241	24	0.0845053	0.39042	0.305915	234.905	ENSGALG00000006682	BEND7		intron	protein_coding
66	chr1	7362887	7363175	289	15	0.103154	0.348636	0.245482	99.219	ENSGALG00000006682	BEND7		intron	protein_coding
67	chr1	8031283	8032607	1325	18	0.108187	0.324298	0.216111	96.3129	ENSGALG00000030844	DMTF1		intron	protein_coding
67	chr1	8031283	8032607	1325	18	0.108187	0.324298	0.216111	96.3129	ENSGALG00000030844	DMTF1		exon	protein_coding
68	chr1	8904544	8904689	146	16	0.113757	0.394578	0.280821	133.249	ENSGALG00000006563	SEMA3D		intron	protein_coding
69	chr1	9694349	9695165	817	16	0.732902	0.345237	-0.387666	-118.469	ENSGALG00000038225	SEMA3E		intron	protein_coding
70	chr1	12692283	12692556	274	19	0.309697	0.629944	0.320247	135.825	ENSGALG00000008328	RSBN1L		intron	protein_coding
71	chr1	13083251	13083467	217	18	0.57581	0.298645	-0.277165	-141.735	ENSGALG00000008285	NAPEPLD		intron	protein_coding
72	chr1	13428080	13428317	238	12	0.474273	0.850433	0.37616	102.341	ENSGALG00000008193	RELN		intron	protein_coding
73	chr1	14192792	14192964	173	21	0.714115	0.454888	-0.259228	-145.183	ENSGALG00000008115	ATXN7L1		intron	protein_coding
74	chr1	14594829	14595178	350	20	0.637056	0.212373	-0.424683	-191.728	ENSGALG00000008060	PRKAR2B		intron	protein_coding
75	chr1	14691696	14691891	196	23	0.617203	0.801524	0.184322	148.784	ENSGALG00000008050	HBP1		exon	protein_coding
76	chr1	15047996	15048231	236	25	0.504086	0.338609	-0.165478	-125.728	ENSGALG00000007905	LAMB1		intron	protein_coding
76	chr1	15047996	15048231	236	25	0.504086	0.338609	-0.165478	-125.728	ENSGALG00000007905	LAMB1		exon	protein_coding
76	chr1	15047996	15048231	236	25	0.504086	0.338609	-0.165478	-125.728	ENSGALG00000007905	LAMB1		utr5	protein_coding
77	chr1	15106002	15106199	198	16	0.406473	0.15144	-0.255034	-112.896	ENSGALG00000007183	ERGIC2		promoter	protein_coding
77	chr1	15106002	15106199	198	16	0.406473	0.15144	-0.255034	-112.896	ENSGALG00000007183	ERGIC2		intron	protein_coding
77	chr1	15106002	15106199	198	16	0.406473	0.15144	-0.255034	-112.896	ENSGALG00000007905	LAMB1		intron	protein_coding
77	chr1	15106002	15106199	198	16	0.406473	0.15144	-0.255034	-112.896	ENSGALG00000007917	LAMB4		promoter	protein_coding
78	chr1	15133193	15133533	341	34	0.382027	0.631678	0.249651	214.744	ENSGALG00000007905	LAMB1		intron	protein_coding
79	chr1	15324289	15324675	387	12	0.653876	0.209327	-0.444549	-95.897	ENSGALG00000035940	SLC2A13		intron	protein_coding
80	chr1	15511032	15511252	221	16	0.606803	0.138097	-0.468706	-205.565	ENSGALG00000007098	KIF21A		intron	protein_coding
80	chr1	15511032	15511252	221	16	0.606803	0.138097	-0.468706	-205.565	ENSGALG00000007098	KIF21A		exon	protein_coding
81	chr1	15901706	15901811	106	21	0.241687	0.130457	-0.111231	-102.215	ENSGALG00000043355	CELSR1		intron	pseudogene
81	chr1	15901706	15901811	106	21	0.241687	0.130457	-0.111231	-102.215	ENSGALG00000043355	CELSR1		exon	pseudogene
82	chr1	15916088	15916642	555	14	0.504607	0.821051	0.316445	93.2487	ENSGALG00000043355	CELSR1		intron	pseudogene
83	chr1	15960140	15960396	257	34	0.20143	0.369528	0.168098	210.116	ENSGALG00000043355	CELSR1		exon	pseudogene
83	chr1	15960140	15960396	257	34	0.20143	0.369528	0.168098	210.116	ENSGALG00000043355	CELSR1		intron	pseudogene
84	chr1	16019873	16020338	466	35	0.099581	0.363243	0.263662	289.55	ENSGALG00000043355	CELSR1		intron	pseudogene
85	chr1	16234677	16234982	306	23	0.452898	0.71871	0.265812	121.814	ENSGALG00000048109			exon	protein_coding
85	chr1	16234677	16234982	306	23	0.452898	0.71871	0.265812	121.814	ENSGALG00000048109			TES	protein_coding
85	chr1	16234677	16234982	306	23	0.452898	0.71871	0.265812	121.814				repeat
85	chr1	16234677	16234982	306	23	0.452898	0.71871	0.265812	121.814				repeat
86	chr1	16593567	16594474	908	14	0.719103	0.402383	-0.31672	-108.549	ENSGALG00000048010			intron	lncRNA
87	chr1	17268850	17269197	348	11	0.126072	0.530193	0.404121	113.665	ENSGALG00000023584	FAM19A5	TAFA5	intron	protein_coding
88	chr1	19994186	19994308	123	20	0.483792	0.650359	0.166567	97.9663				repeat
89	chr1	20327540	20327776	237	29	0.125614	0.274046	0.148432	174.962	ENSGALG00000000003	PANX2		promoter	protein_coding
90	chr1	20643620	20644009	390	42	0.108034	0.327436	0.219402	327.139	ENSGALG00000047054			intron	lncRNA
90	chr1	20643620	20644009	390	42	0.108034	0.327436	0.219402	327.139	ENSGALG00000047054			exon	lncRNA
91	chr1	20784087	20784373	287	17	0.135586	0.530077	0.394491	143.339	ENSGALG00000039861	PLXNB2		intron	protein_coding
92	chr1	21294632	21295346	715	18	0.227577	0.488088	0.260511	98.2689	ENSGALG00000039403	GRM8		intron	protein_coding
93	chr1	21996835	21997098	264	12	0.717773	0.292203	-0.42557	-104.676	ENSGALG00000040954	GPR37		exon	protein_coding
94	chr1	22425826	22425969	144	18	0.301592	0.120656	-0.180936	-106.11	ENSGALG00000008805	LMOD2		promoter	protein_coding
95	chr1	22468969	22469335	367	13	0.307065	0.702709	0.395644	106.166	ENSGALG00000008823	IQUB		intron	protein_coding
95	chr1	22468969	22469335	367	13	0.307065	0.702709	0.395644	106.166	ENSGALG00000008823	IQUB		exon	protein_coding
96	chr1	22680111	22680251	141	12	0.517024	0.215588	-0.301436	-95.2725	ENSGALG00000008926	CADPS2		intron	protein_coding
97	chr1	22730376	22730535	160	34	0.0945101	0.215904	0.121394	189.558	ENSGALG00000008926	CADPS2		promoter	protein_coding
97	chr1	22730376	22730535	160	34	0.0945101	0.215904	0.121394	189.558	ENSGALG00000008926	CADPS2		intron	protein_coding
98	chr1	23089139	23089357	219	19	0.736861	0.888722	0.151861	103.378	ENSGALG00000040114	PTPRZ1		intron	protein_coding
99	chr1	24985466	24985916	451	28	0.186094	0.446248	0.260154	181.136	ENSGALG00000037206	ST7		intron	protein_coding
100	chr1	24990409	24990994	586	37	0.276409	0.463462	0.187053	199.493	ENSGALG00000037206	ST7		intron	protein_coding
101	chr1	25009172	25009517	346	14	0.690303	0.336238	-0.354065	-118.888	ENSGALG00000043437	CAPZA2		utr3	protein_coding
101	chr1	25009172	25009517	346	14	0.690303	0.336238	-0.354065	-118.888	ENSGALG00000043437	CAPZA2		exon	protein_coding
101	chr1	25009172	25009517	346	14	0.690303	0.336238	-0.354065	-118.888	ENSGALG00000043437	CAPZA2		intron	protein_coding
102	chr1	25079111	25079642	532	16	0.375264	0.753024	0.37776	130.123	ENSGALG00000036883	MET		intron	protein_coding
103	chr1	26231240	26231402	163	12	0.356351	0.0983597	-0.257992	-92.7628	ENSGALG00000053114			intron	protein_coding
104	chr1	26309474	26310070	597	27	0.126116	0.303987	0.177871	147.288	ENSGALG00000029796			exon	lncRNA
104	chr1	26309474	26310070	597	27	0.126116	0.303987	0.177871	147.288	ENSGALG00000029796			intron	lncRNA
105	chr1	26310990	26311283	294	17	0.389433	0.646316	0.256882	104.669	ENSGALG00000029796			intron	lncRNA
106	chr1	26455338	26455856	519	58	0.148655	0.346234	0.197579	382.12	ENSGALG00000029796			intron	lncRNA
107	chr1	26458139	26458354	216	24	0.110229	0.330922	0.220693	175.683	ENSGALG00000029796			intron	lncRNA
108	chr1	26458580	26459000	421	50	0.0481612	0.191281	0.14312	345.639	ENSGALG00000029796			intron	lncRNA
109	chr1	26940134	26940328	195	16	0.466347	0.802689	0.336342	120.403	ENSGALG00000009440	BMT2		exon	protein_coding
110	chr1	28705442	28705783	342	14	0.817668	0.364663	-0.453006	-139.243				repeat
110	chr1	28705442	28705783	342	14	0.817668	0.364663	-0.453006	-139.243	ENSGALG00000009514	NRCAM		intron	protein_coding
111	chr1	28707056	28707792	737	16	0.569298	0.249798	-0.3195	-122.85	ENSGALG00000009514	NRCAM		intron	protein_coding
112	chr1	29066390	29067060	671	18	0.12898	0.395466	0.266485	111.114	ENSGALG00000009523	CNTN1		intron	protein_coding
113	chr1	29290542	29290737	196	10	0.748868	0.19947	-0.549398	-126.401	ENSGALG00000046845			intron	lncRNA
113	chr1	29290542	29290737	196	10	0.748868	0.19947	-0.549398	-126.401	ENSGALG00000009530	PDZRN4		intron	protein_coding
114	chr1	30239494	30239679	186	12	0.443237	0.107654	-0.335584	-98.0588	ENSGALG00000009596	TMEM117		intron	protein_coding
115	chr1	30415316	30415992	677	16	0.379292	0.693989	0.314698	94.5354	ENSGALG00000009596	TMEM117		intron	protein_coding
116	chr1	31061260	31061426	167	16	0.134903	0.375369	0.240466	118.362	ENSGALG00000009698	SLC38A1		intron	protein_coding
117	chr1	31077389	31077854	466	19	0.0551644	0.298906	0.243742	143.361	ENSGALG00000009698	SLC38A1		intron	protein_coding
118	chr1	31079301	31079913	613	14	0.148315	0.485619	0.337304	95.8708	ENSGALG00000009698	SLC38A1		intron	protein_coding
119	chr1	31122483	31122611	129	23	0.27791	0.433478	0.155569	107.657	ENSGALG00000008497	SLC38A2		promoter	protein_coding
120	chr1	31859651	31860842	1192	14	0.167106	0.573124	0.406018	119.564	ENSGALG00000009755	LRIG3		intron	protein_coding
120	chr1	31859651	31860842	1192	14	0.167106	0.573124	0.406018	119.564	ENSGALG00000009755	LRIG3		exon	protein_coding
121	chr1	31883474	31884051	578	22	0.322272	0.611807	0.289535	171.052	ENSGALG00000009755	LRIG3		intron	protein_coding
122	chr1	33821508	33821789	282	14	0.372894	0.129377	-0.243517	-93.2179	ENSGALG00000009842	RASSF3		intron	protein_coding
123	chr1	33826302	33826500	199	21	0.252628	0.456984	0.204356	135.36	ENSGALG00000009842	RASSF3		intron	protein_coding
124	chr1	33840741	33840972	232	16	0.190115	0.468773	0.278658	112.76	ENSGALG00000009842	RASSF3		intron	protein_coding
125	chr1	33844878	33845546	669	27	0.190994	0.504797	0.313803	198.33	ENSGALG00000009842	RASSF3		intron	protein_coding
126	chr1	33848048	33848464	417	10	0.120258	0.543369	0.42311	93.4643	ENSGALG00000009842	RASSF3		intron	protein_coding
127	chr1	34105406	34105648	243	20	0.621025	0.233885	-0.387141	-211.587	ENSGALG00000026661	MSRB3		promoter	protein_coding
128	chr1	34123721	34124128	408	50	0.0620492	0.184839	0.122789	286.442	ENSGALG00000026661	MSRB3		intron	protein_coding
129	chr1	34165938	34166070	133	20	0.599863	0.339344	-0.26052	-152.942	ENSGALG00000026661	MSRB3		intron	protein_coding
130	chr1	34185605	34185872	268	22	0.304187	0.492996	0.188809	112.799	ENSGALG00000026661	MSRB3		intron	protein_coding
131	chr1	34188216	34188513	298	29	0.485684	0.719866	0.234181	176.346	ENSGALG00000026661	MSRB3		intron	protein_coding
131	chr1	34188216	34188513	298	29	0.485684	0.719866	0.234181	176.346	ENSGALG00000026661	MSRB3		exon	protein_coding
131	chr1	34188216	34188513	298	29	0.485684	0.719866	0.234181	176.346	ENSGALG00000026661	MSRB3		utr3	protein_coding
132	chr1	34328153	34328587	435	15	0.215061	0.537825	0.322764	112.069	ENSGALG00000009875	HMGA2	HMGI-C	intron	protein_coding
133	chr1	34329194	34329428	235	24	0.126672	0.276841	0.150169	127.379	ENSGALG00000009875	HMGA2	HMGI-C	intron	protein_coding
134	chr1	34371950	34372605	656	16	0.164259	0.50127	0.337011	102.066	ENSGALG00000009875	HMGA2	HMGI-C	intron	protein_coding
135	chr1	34376647	34376816	170	14	0.168489	0.663569	0.49508	192.26	ENSGALG00000009875	HMGA2	HMGI-C	intron	protein_coding
136	chr1	34387659	34387954	296	14	0.127811	0.437192	0.30938	98.0173	ENSGALG00000009875	HMGA2	HMGI-C	intron	protein_coding
137	chr1	34393475	34393736	262	19	0.0840326	0.397761	0.313729	176.436	ENSGALG00000009875	HMGA2	HMGI-C	intron	protein_coding
138	chr1	34406928	34407274	347	37	0.309436	0.476165	0.166728	173.942	ENSGALG00000009875	HMGA2	HMGI-C	intron	protein_coding
139	chr1	34711286	34711684	399	16	0.0915136	0.328902	0.237388	95.3623	ENSGALG00000009895	GRIP1		intron	protein_coding
140	chr1	34734841	34735105	265	15	0.265895	0.571177	0.305283	106.761	ENSGALG00000009895	GRIP1		intron	protein_coding
141	chr1	34759177	34759455	279	25	0.283419	0.494956	0.211536	137.643	ENSGALG00000009895	GRIP1		intron	protein_coding
142	chr1	34761038	34761177	140	23	0.390664	0.54803	0.157366	106.467	ENSGALG00000009895	GRIP1		exon	protein_coding
142	chr1	34761038	34761177	140	23	0.390664	0.54803	0.157366	106.467	ENSGALG00000009895	GRIP1		TSS	protein_coding
142	chr1	34761038	34761177	140	23	0.390664	0.54803	0.157366	106.467	ENSGALG00000009895	GRIP1		promoter	protein_coding
143	chr1	34782329	34782554	226	10	0.692323	0.20428	-0.488043	-112.134				repeat
144	chr1	36059746	36059921	176	22	0.692972	0.851367	0.158395	117.199	ENSGALG00000040855	PTPRR		intron	protein_coding
144	chr1	36059746	36059921	176	22	0.692972	0.851367	0.158395	117.199	ENSGALG00000040855	PTPRR		exon	protein_coding
145	chr1	36354006	36354491	486	12	0.409205	0.820618	0.411413	96.8206	ENSGALG00000010163	LGR5		intron	protein_coding
146	chr1	36412617	36412756	140	10	0.383067	0.788754	0.405687	95.6412	ENSGALG00000010163	LGR5		intron	protein_coding
147	chr1	37805541	37805879	339	38	0.303273	0.5039	0.200627	224.225	ENSGALG00000010204	KCNC2		intron	protein_coding
148	chr1	37861640	37861759	120	41	0.276109	0.382269	0.106161	194.072	ENSGALG00000010222			promoter	protein_coding
148	chr1	37861640	37861759	120	41	0.276109	0.382269	0.106161	194.072	ENSGALG00000010222			intron	protein_coding
148	chr1	37861640	37861759	120	41	0.276109	0.382269	0.106161	194.072	ENSGALG00000047516			exon	protein_coding
149	chr1	37955868	37956947	1080	16	0.150124	0.466616	0.316492	107.855	ENSGALG00000039582			intron	lncRNA
150	chr1	38018880	38019564	685	54	0.0513705	0.186333	0.134962	298.307	ENSGALG00000034788	PHLDA1		intron	protein_coding
151	chr1	38019646	38020026	381	71	0.0443193	0.173867	0.129548	561.677	ENSGALG00000034788	PHLDA1		intron	protein_coding
152	chr1	38324683	38325395	713	43	0.444789	0.707766	0.262977	296.457	ENSGALG00000029921	CSRP2		exon	protein_coding
152	chr1	38324683	38325395	713	43	0.444789	0.707766	0.262977	296.457	ENSGALG00000029921	CSRP2		intron	protein_coding
153	chr1	38326858	38327146	289	16	0.155733	0.417842	0.262109	94.8719	ENSGALG00000029921	CSRP2		intron	protein_coding
154	chr1	38899561	38899957	397	23	0.417011	0.652485	0.235474	129.463	ENSGALG00000010311	NAV3		intron	protein_coding
155	chr1	39446358	39446607	250	16	0.256626	0.531263	0.274637	106.704	ENSGALG00000041094	SYT1		promoter	protein_coding
155	chr1	39446358	39446607	250	16	0.256626	0.531263	0.274637	106.704	ENSGALG00000041094	SYT1		intron	protein_coding
156	chr1	39499645	39499871	227	12	0.583882	0.0955858	-0.488296	-149.727	ENSGALG00000041094	SYT1		intron	protein_coding
157	chr1	40928950	40929140	191	12	0.710644	0.165398	-0.545246	-162.934	ENSGALG00000010975	TMTC2		intron	protein_coding
158	chr1	43570606	43570986	381	18	0.59516	0.828883	0.233722	103.182	ENSGALG00000051987			intron	lncRNA
159	chr1	44191348	44191660	313	12	0.161882	0.579082	0.417199	97.4581	ENSGALG00000011274	DCN		intron	protein_coding
160	chr1	44534010	44534513	504	21	0.319557	0.61132	0.291763	129.558	ENSGALG00000052884			intron	lncRNA
161	chr1	44916714	44916948	235	37	0.174674	0.304403	0.129728	184.071	ENSGALG00000054172			promoter	lncRNA
161	chr1	44916714	44916948	235	37	0.174674	0.304403	0.129728	184.071	ENSGALG00000054172			intron	lncRNA
162	chr1	44917947	44918215	269	29	0.205413	0.385847	0.180434	160.62	ENSGALG00000054172			intron	lncRNA
163	chr1	44918409	44918709	301	21	0.275929	0.475178	0.199249	111.402	ENSGALG00000054172			intron	lncRNA
164	chr1	44919331	44919619	289	60	0.163825	0.305872	0.142047	337.614	ENSGALG00000054172			intron	lncRNA
165	chr1	44923997	44924337	341	51	0.177086	0.409281	0.232195	462.072	ENSGALG00000050619	SOCS2		exon	protein_coding
166	chr1	44924742	44924870	129	15	0.167234	0.371954	0.204719	93.5947	ENSGALG00000050619	SOCS2		intron	protein_coding
167	chr1	44925916	44926377	462	36	0.408398	0.729445	0.321048	292.223	ENSGALG00000050619	SOCS2		intron	protein_coding
168	chr1	44926482	44926643	162	36	0.536783	0.708042	0.171259	204.043	ENSGALG00000050619	SOCS2		intron	protein_coding
169	chr1	44927237	44927838	602	32	0.35513	0.646113	0.290983	235.04	ENSGALG00000050619	SOCS2		exon	protein_coding
169	chr1	44927237	44927838	602	32	0.35513	0.646113	0.290983	235.04	ENSGALG00000050619	SOCS2		TES	protein_coding
169	chr1	44927237	44927838	602	32	0.35513	0.646113	0.290983	235.04	ENSGALG00000050619	SOCS2		intron	protein_coding
170	chr1	44938844	44939339	496	12	0.383932	0.733941	0.35001	93.3899	ENSGALG00000011297	CRADD		intron	protein_coding
171	chr1	44949718	44950332	615	17	0.124358	0.430342	0.305984	109.854	ENSGALG00000011297	CRADD		intron	protein_coding
172	chr1	44955850	44956081	232	24	0.0994209	0.256058	0.156637	136.776	ENSGALG00000011297	CRADD		intron	protein_coding
173	chr1	44966931	44967132	202	12	0.189089	0.643819	0.45473	150.952	ENSGALG00000011297	CRADD		intron	protein_coding
174	chr1	44969281	44969693	413	30	0.45957	0.726676	0.267106	183.907	ENSGALG00000011297	CRADD		intron	protein_coding
175	chr1	44994693	44994761	69	14	0.111599	0.33172	0.220121	101.192	ENSGALG00000011297	CRADD		intron	protein_coding
176	chr1	45064095	45064315	221	20	0.404689	0.593007	0.188317	101.181	ENSGALG00000049110			intron	lncRNA
177	chr1	45156078	45156227	150	22	0.427024	0.647398	0.220374	121.037	ENSGALG00000011309	PLXNC1		intron	protein_coding
178	chr1	45268606	45268808	203	12	0.615097	0.223789	-0.391308	-98.5435	ENSGALG00000011320	TMCC3		intron	protein_coding
179	chr1	45367708	45367862	155	14	0.788011	0.450498	-0.337513	-127.74	ENSGALG00000011327	NR2C1		exon	protein_coding
179	chr1	45367708	45367862	155	14	0.788011	0.450498	-0.337513	-127.74	ENSGALG00000011327	NR2C1		intron	protein_coding
180	chr1	45442661	45442834	174	18	0.198249	0.499994	0.301745	151.201	ENSGALG00000011342	FGD6		intron	protein_coding
181	chr1	45477264	45477513	250	14	0.456882	0.767447	0.310566	112.343	ENSGALG00000011357	VEZT		intron	protein_coding
182	chr1	45477624	45477849	226	29	0.437031	0.623343	0.186312	169.084	ENSGALG00000011357	VEZT		intron	protein_coding
183	chr1	45589742	45590201	460	28	0.1752	0.503854	0.328654	221.084	ENSGALG00000011400	USP44		intron	protein_coding
184	chr1	45663107	45663273	167	18	0.112904	0.322076	0.209172	118.693	ENSGALG00000011406	NTN4		intron	protein_coding
185	chr1	45906184	45906449	266	19	0.521047	0.251987	-0.26906	-136.561	ENSGALG00000011456	CDK17		intron	protein_coding
186	chr1	46670628	46671104	477	22	0.204631	0.458219	0.253588	130.493	ENSGALG00000011504	TMPO		intron	protein_coding
186	chr1	46670628	46671104	477	22	0.204631	0.458219	0.253588	130.493				repeat
187	chr1	47703352	47703703	352	18	0.132515	0.467323	0.334809	147.095	ENSGALG00000011643	UTP20		exon	protein_coding
187	chr1	47703352	47703703	352	18	0.132515	0.467323	0.334809	147.095	ENSGALG00000011643	UTP20		intron	protein_coding
188	chr1	47997391	47997658	268	22	0.0675793	0.288362	0.220783	152.01	ENSGALG00000011739	ERP27		intron	protein_coding
189	chr1	48031126	48031421	296	16	0.427759	0.704313	0.276554	99.3259	ENSGALG00000011740	MGP		intron	protein_coding
189	chr1	48031126	48031421	296	16	0.427759	0.704313	0.276554	99.3259	ENSGALG00000011740	MGP		utr5	protein_coding
189	chr1	48031126	48031421	296	16	0.427759	0.704313	0.276554	99.3259	ENSGALG00000011740	MGP		exon	protein_coding
190	chr1	48067406	48067559	154	41	0.248496	0.386184	0.137688	236.589	ENSGALG00000049268			exon	protein_coding
190	chr1	48067406	48067559	154	41	0.248496	0.386184	0.137688	236.589	ENSGALG00000050451			TES	miRNA
190	chr1	48067406	48067559	154	41	0.248496	0.386184	0.137688	236.589	ENSGALG00000050451			exon	miRNA
191	chr1	48086696	48086810	115	32	0.0640374	0.126765	0.062728	148.282	ENSGALG00000031571	H2A-VI		exon	protein_coding
191	chr1	48086696	48086810	115	32	0.0640374	0.126765	0.062728	148.282	ENSGALG00000011747			intron	protein_coding
191	chr1	48086696	48086810	115	32	0.0640374	0.126765	0.062728	148.282	ENSGALG00000038969			promoter	protein_coding
191	chr1	48086696	48086810	115	32	0.0640374	0.126765	0.062728	148.282	ENSGALG00000049408	HIST1H2B8		promoter	protein_coding
192	chr1	48087347	48087622	276	65	0.178573	0.35721	0.178637	493.658	ENSGALG00000031571	H2A-VI		promoter	protein_coding
192	chr1	48087347	48087622	276	65	0.178573	0.35721	0.178637	493.658	ENSGALG00000038969			promoter	protein_coding
192	chr1	48087347	48087622	276	65	0.178573	0.35721	0.178637	493.658	ENSGALG00000049408	HIST1H2B8		exon	protein_coding
192	chr1	48087347	48087622	276	65	0.178573	0.35721	0.178637	493.658	ENSGALG00000049408	HIST1H2B8		utr3	protein_coding
193	chr1	48138565	48138729	165	32	0.211715	0.385361	0.173646	190.077	ENSGALG00000048212			promoter	protein_coding
193	chr1	48138565	48138729	165	32	0.211715	0.385361	0.173646	190.077	ENSGALG00000055014			intron	protein_coding
193	chr1	48138565	48138729	165	32	0.211715	0.385361	0.173646	190.077	ENSGALG00000055014			exon	protein_coding
194	chr1	48192017	48192227	211	11	0.330787	0.725515	0.394729	109.356	ENSGALG00000053511	APOLD1		intron	protein_coding
195	chr1	48622206	48622418	213	19	0.380557	0.597176	0.216619	92.9994	ENSGALG00000011809	GRIN2B		intron	protein_coding
196	chr1	49229456	49229675	220	30	0.160907	0.369895	0.208988	220.884	ENSGALG00000023193	SOCS1L		intron	protein_coding
197	chr1	49230201	49230460	260	34	0.0864592	0.198961	0.112502	173.274	ENSGALG00000023193	SOCS1L		intron	protein_coding
198	chr1	49231144	49231323	180	24	0.524311	0.717901	0.19359	130.113	ENSGALG00000023193	SOCS1L		exon	protein_coding
198	chr1	49231144	49231323	180	24	0.524311	0.717901	0.19359	130.113	ENSGALG00000023193	SOCS1L		utr5	protein_coding
198	chr1	49231144	49231323	180	24	0.524311	0.717901	0.19359	130.113	ENSGALG00000023193	SOCS1L		intron	protein_coding
199	chr1	49231402	49231531	130	20	0.29604	0.51084	0.214799	120.13	ENSGALG00000023193	SOCS1L		intron	protein_coding
200	chr1	49237398	49237506	109	19	0.591583	0.733237	0.141654	93.0175	ENSGALG00000023193	SOCS1L		exon	protein_coding
201	chr1	49296995	49297176	182	24	0.244045	0.443167	0.199122	135.817	ENSGALG00000011878	TCF20		intron	protein_coding
202	chr1	49297472	49297797	326	52	0.261658	0.480064	0.218406	397.614	ENSGALG00000011878	TCF20		intron	protein_coding
203	chr1	49297881	49298108	228	16	0.190698	0.488578	0.29788	117.602	ENSGALG00000011878	TCF20		intron	protein_coding
203	chr1	49297881	49298108	228	16	0.190698	0.488578	0.29788	117.602				repeat
204	chr1	49313049	49313221	173	26	0.215455	0.414682	0.199227	163.615	ENSGALG00000011878	TCF20		intron	protein_coding
205	chr1	49318948	49319084	137	16	0.648422	0.375677	-0.272745	-112.525	ENSGALG00000011878	TCF20		intron	protein_coding
206	chr1	49320898	49321325	428	42	0.23631	0.455834	0.219523	271.66	ENSGALG00000011878	TCF20		intron	protein_coding
207	chr1	49321755	49321868	114	28	0.2006	0.338877	0.138278	132.667	ENSGALG00000011878	TCF20		intron	protein_coding
208	chr1	49331334	49331473	140	29	0.132759	0.237806	0.105048	123.919	ENSGALG00000011878	TCF20		intron	protein_coding
209	chr1	49460913	49461041	129	20	0.1456	0.345556	0.199956	131.369	ENSGALG00000011914	CENPM		promoter	protein_coding
209	chr1	49460913	49461041	129	20	0.1456	0.345556	0.199956	131.369	ENSGALG00000049127			promoter	protein_coding
209	chr1	49460913	49461041	129	20	0.1456	0.345556	0.199956	131.369				repeat
210	chr1	49488540	49489057	518	30	0.146598	0.401385	0.254788	180.401	ENSGALG00000045762			intron	protein_coding
211	chr1	49607051	49607233	183	17	0.17876	0.376343	0.197583	103.545	ENSGALG00000011947	POLR3H		exon	protein_coding
211	chr1	49607051	49607233	183	17	0.17876	0.376343	0.197583	103.545	ENSGALG00000011947	POLR3H		utr3	protein_coding
212	chr1	49653779	49653867	89	22	0.0644939	0.139178	0.0746836	105.251	ENSGALG00000052912			intron	lncRNA
213	chr1	49672779	49672918	140	17	0.144181	0.317272	0.173091	92.9479	ENSGALG00000011958	TEF		intron	protein_coding
214	chr1	49677699	49678080	382	30	0.169436	0.427483	0.258047	225.375	ENSGALG00000011958	TEF		intron	protein_coding
215	chr1	49736298	49736729	432	22	0.575467	0.312107	-0.26336	-144.957				repeat
215	chr1	49736298	49736729	432	22	0.575467	0.312107	-0.26336	-144.957	ENSGALG00000011966	RANGAP1		intron	protein_coding
216	chr1	49782295	49782433	139	20	0.817164	0.929193	0.112028	101.036	ENSGALG00000011992	EP300		exon	protein_coding
217	chr1	49930707	49930965	259	20	0.690823	0.363797	-0.327026	-154.343				repeat
217	chr1	49930707	49930965	259	20	0.690823	0.363797	-0.327026	-154.343	ENSGALG00000012013	SLC25A17		promoter	protein_coding
218	chr1	50058903	50059165	263	25	0.396193	0.625671	0.229478	146.136	ENSGALG00000012024	MKL1	MRTFA	intron	protein_coding
218	chr1	50058903	50059165	263	25	0.396193	0.625671	0.229478	146.136	ENSGALG00000012024	MKL1	MRTFA	exon	protein_coding
219	chr1	50065950	50066103	154	17	0.467405	0.700451	0.233046	102.145	ENSGALG00000012033	SGSM3		intron	protein_coding
219	chr1	50065950	50066103	154	17	0.467405	0.700451	0.233046	102.145	ENSGALG00000012033	SGSM3		exon	protein_coding
220	chr1	50314468	50315009	542	16	0.768478	0.372421	-0.396057	-139.228	ENSGALG00000012056	GRAP2		intron	protein_coding
221	chr1	50316767	50316968	202	14	0.223178	0.539673	0.316496	101.563	ENSGALG00000012056	GRAP2		intron	protein_coding
222	chr1	50504893	50505043	151	14	0.15987	0.554561	0.394691	151.575	ENSGALG00000035051			intron	pseudogene
223	chr1	50600813	50600993	181	18	0.0655227	0.199445	0.133923	103.324	ENSGALG00000012135	ATF4		intron	protein_coding
223	chr1	50600813	50600993	181	18	0.0655227	0.199445	0.133923	103.324	ENSGALG00000012135	ATF4		exon	protein_coding
224	chr1	50619426	50619563	138	23	0.747881	0.865023	0.117142	100.994	ENSGALG00000012144	MIEF1		exon	protein_coding
225	chr1	50729983	50730202	220	25	0.462312	0.632309	0.169996	112.446	ENSGALG00000012178	PDGFB		intron	protein_coding
226	chr1	50773176	50773429	254	22	0.26839	0.464614	0.196224	119.052	ENSGALG00000036867	CBX6		intron	protein_coding
227	chr1	50802270	50802542	273	31	0.423519	0.623557	0.200038	178.269	ENSGALG00000034504			promoter	protein_coding
227	chr1	50802270	50802542	273	31	0.423519	0.623557	0.200038	178.269	ENSGALG00000048223			promoter	protein_coding
227	chr1	50802270	50802542	273	31	0.423519	0.623557	0.200038	178.269	ENSGALG00000048223			TSS	protein_coding
227	chr1	50802270	50802542	273	31	0.423519	0.623557	0.200038	178.269	ENSGALG00000048223			exon	protein_coding
227	chr1	50802270	50802542	273	31	0.423519	0.623557	0.200038	178.269	ENSGALG00000048223			intron	protein_coding
228	chr1	50812435	50812640	206	32	0.218671	0.415612	0.196941	197.261	ENSGALG00000028230	SUN2		exon	protein_coding
228	chr1	50812435	50812640	206	32	0.218671	0.415612	0.196941	197.261	ENSGALG00000028230	SUN2		intron	protein_coding
229	chr1	50893017	50893144	128	22	0.822928	0.918657	0.0957284	102.47	ENSGALG00000037360	DDX17		intron	protein_coding
229	chr1	50893017	50893144	128	22	0.822928	0.918657	0.0957284	102.47	ENSGALG00000037360	DDX17		exon	protein_coding
230	chr1	50905755	50905866	112	16	0.424589	0.665998	0.24141	93.9302	ENSGALG00000012254	KCNJ4		promoter	protein_coding
231	chr1	50907333	50907765	433	43	0.345183	0.568859	0.223676	265.721	ENSGALG00000012254	KCNJ4		intron	protein_coding
231	chr1	50907333	50907765	433	43	0.345183	0.568859	0.223676	265.721	ENSGALG00000053778			promoter	protein_coding
232	chr1	50925230	50925553	324	22	0.54375	0.810846	0.267096	147.119				repeat
233	chr1	50942162	50942755	594	17	0.282288	0.565837	0.283549	93.2624	ENSGALG00000032257	CSNK1E		intron	protein_coding
234	chr1	50948527	50948669	143	22	0.298612	0.494978	0.196367	111.37	ENSGALG00000012272	TMEM184B		promoter	protein_coding
235	chr1	50973398	50973666	269	28	0.663499	0.831386	0.167887	158.923	ENSGALG00000012272	TMEM184B		exon	protein_coding
235	chr1	50973398	50973666	269	28	0.663499	0.831386	0.167887	158.923	ENSGALG00000012272	TMEM184B		utr3	protein_coding
236	chr1	51088177	51088378	202	18	0.300038	0.598088	0.29805	130.715	ENSGALG00000012265	MICALL1		intron	protein_coding
236	chr1	51088177	51088378	202	18	0.300038	0.598088	0.29805	130.715	ENSGALG00000012299	ANKRD54		promoter	protein_coding
237	chr1	51088441	51088677	237	22	0.490805	0.708183	0.217378	116.756	ENSGALG00000012265	MICALL1		intron	protein_coding
237	chr1	51088441	51088677	237	22	0.490805	0.708183	0.217378	116.756	ENSGALG00000012299	ANKRD54		promoter	protein_coding
238	chr1	51090226	51090370	145	25	0.43496	0.615988	0.181028	125.424	ENSGALG00000012265	MICALL1		intron	protein_coding
238	chr1	51090226	51090370	145	25	0.43496	0.615988	0.181028	125.424	ENSGALG00000012299	ANKRD54		intron	protein_coding
239	chr1	51129316	51129486	171	23	0.617493	0.810332	0.192839	119.627	ENSGALG00000012312	GCAT		promoter	protein_coding
240	chr1	51137793	51138074	282	28	0.274272	0.542162	0.26789	206.995	ENSGALG00000050386			intron	pseudogene
240	chr1	51137793	51138074	282	28	0.274272	0.542162	0.26789	206.995	ENSGALG00000050386			exon	pseudogene
241	chr1	51140064	51140400	337	35	0.34044	0.558055	0.217616	236.625	ENSGALG00000050386			intron	pseudogene
241	chr1	51140064	51140400	337	35	0.34044	0.558055	0.217616	236.625	ENSGALG00000050386			exon	pseudogene
242	chr1	51221753	51221935	183	25	0.62761	0.775763	0.148152	114.426	ENSGALG00000038556	CDC42EP1		exon	protein_coding
242	chr1	51221753	51221935	183	25	0.62761	0.775763	0.148152	114.426	ENSGALG00000038556	CDC42EP1		intron	protein_coding
243	chr1	51308775	51309022	248	21	0.439035	0.69383	0.254794	119.783	ENSGALG00000038966			intron	lncRNA
244	chr1	51425977	51426296	320	26	0.108637	0.357758	0.249121	169.059	ENSGALG00000012457	SSTR3		exon	protein_coding
244	chr1	51425977	51426296	320	26	0.108637	0.357758	0.249121	169.059	ENSGALG00000012457	SSTR3		utr5	protein_coding
244	chr1	51425977	51426296	320	26	0.108637	0.357758	0.249121	169.059	ENSGALG00000012457	SSTR3		intron	protein_coding
245	chr1	51937195	51937517	323	34	0.649946	0.813755	0.163809	182.775	ENSGALG00000012540	RBFOX2		intron	protein_coding
245	chr1	51937195	51937517	323	34	0.649946	0.813755	0.163809	182.775	ENSGALG00000012540	RBFOX2		exon	protein_coding
246	chr1	51995309	51995606	298	28	0.62727	0.831232	0.203961	173.185				repeat
247	chr1	53148717	53148905	189	14	0.0600512	0.29576	0.235709	109.902	ENSGALG00000033589	SYN3		intron	protein_coding
248	chr1	53318832	53319014	183	23	0.337902	0.516712	0.17881	122.208	ENSGALG00000019304			exon	pseudogene
249	chr1	53344520	53344735	216	20	0.263877	0.6004	0.336523	176.323	ENSGALG00000012631	PWP1		utr3	protein_coding
249	chr1	53344520	53344735	216	20	0.263877	0.6004	0.336523	176.323	ENSGALG00000012631	PWP1		exon	protein_coding
250	chr1	53392548	53392768	221	16	0.585073	0.843589	0.258515	112.035	ENSGALG00000039595	BTBD11		intron	protein_coding
250	chr1	53392548	53392768	221	16	0.585073	0.843589	0.258515	112.035	ENSGALG00000039595	BTBD11		exon	protein_coding
251	chr1	53422602	53423299	698	27	0.134322	0.476968	0.342646	220.089	ENSGALG00000039595	BTBD11		intron	protein_coding
252	chr1	53429431	53429999	569	28	0.084448	0.351692	0.267244	200.101	ENSGALG00000039595	BTBD11		intron	protein_coding
253	chr1	53473252	53473552	301	36	0.291769	0.570523	0.278754	287.78	ENSGALG00000039595	BTBD11		intron	protein_coding
254	chr1	53475955	53476232	278	16	0.4034	0.765121	0.361721	149.727	ENSGALG00000039595	BTBD11		intron	protein_coding
255	chr1	53478001	53478189	189	28	0.284459	0.494247	0.209788	155.258	ENSGALG00000039595	BTBD11		intron	protein_coding
256	chr1	53507784	53508091	308	16	0.196078	0.536863	0.340785	125.931	ENSGALG00000039595	BTBD11		intron	protein_coding
257	chr1	53788066	53788232	167	14	0.11694	0.391965	0.275025	101.423	ENSGALG00000012647	RFX4		promoter	protein_coding
257	chr1	53788066	53788232	167	14	0.11694	0.391965	0.275025	101.423	ENSGALG00000012647	RFX4		intron	protein_coding
258	chr1	53799148	53799526	379	42	0.393428	0.162991	-0.230436	-353.956	ENSGALG00000012647	RFX4		promoter	protein_coding
258	chr1	53799148	53799526	379	42	0.393428	0.162991	-0.230436	-353.956	ENSGALG00000012647	RFX4		intron	protein_coding
259	chr1	53808028	53808233	206	18	0.316304	0.591528	0.275224	125.507				repeat
260	chr1	54222287	54222558	272	24	0.0731538	0.241317	0.168163	146.978	ENSGALG00000027122	APPL2		intron	protein_coding
261	chr1	54397607	54398396	790	46	0.363324	0.636645	0.273321	283.802	ENSGALG00000030607	CHST11		intron	protein_coding
262	chr1	54428428	54428526	99	12	0.273124	0.61488	0.341755	97.7167	ENSGALG00000030607	CHST11		intron	protein_coding
263	chr1	54579304	54579471	168	16	0.298194	0.614298	0.316104	126.762	ENSGALG00000054571			intron	pseudogene
264	chr1	54662104	54662390	287	12	0.226897	0.607793	0.380896	105.235	ENSGALG00000029616	HCFC2		intron	protein_coding
265	chr1	54779708	54780103	396	20	0.0707963	0.382753	0.311956	172.498	ENSGALG00000039245	STAB2		intron	protein_coding
266	chr1	55772502	55772656	155	32	0.230858	0.102815	-0.128043	-170.67	ENSGALG00000012791	TBXAS1		intron	protein_coding
267	chr1	55887205	55887509	305	8	0.835514	0.212224	-0.62329	-105.949	ENSGALG00000012791	TBXAS1		intron	protein_coding
268	chr1	56019936	56020280	345	44	0.104606	0.237591	0.132984	224.411	ENSGALG00000012792	HIPK2		promoter	protein_coding
269	chr1	56023695	56024244	550	51	0.0978077	0.269497	0.171689	327.218	ENSGALG00000012792	HIPK2		intron	protein_coding
270	chr1	56024461	56024772	312	30	0.461421	0.649117	0.187696	149.959	ENSGALG00000012792	HIPK2		intron	protein_coding
271	chr1	56029350	56029486	137	18	0.351657	0.634703	0.283046	120.319	ENSGALG00000012792	HIPK2		intron	protein_coding
272	chr1	56100972	56101274	303	24	0.104374	0.331948	0.227574	163.127	ENSGALG00000012792	HIPK2		intron	protein_coding
273	chr1	56102175	56102716	542	22	0.262416	0.60126	0.338844	159.946	ENSGALG00000012792	HIPK2		intron	protein_coding
274	chr1	56121794	56121939	146	18	0.557183	0.789151	0.231967	111.979	ENSGALG00000012792	HIPK2		exon	protein_coding
275	chr1	56126629	56126859	231	14	0.338852	0.725644	0.386792	111.492	ENSGALG00000012792	HIPK2		intron	protein_coding
275	chr1	56126629	56126859	231	14	0.338852	0.725644	0.386792	111.492				repeat
276	chr1	56130351	56130821	471	26	0.0632822	0.298292	0.23501	165.854	ENSGALG00000012792	HIPK2		intron	protein_coding
277	chr1	56235326	56235597	272	26	0.344165	0.125503	-0.218662	-160.145	ENSGALG00000012796	KIAA1549		intron	protein_coding
278	chr1	56241029	56241329	301	23	0.655677	0.386052	-0.269625	-153.718	ENSGALG00000012796	KIAA1549		exon	protein_coding
279	chr1	56552853	56553062	210	27	0.154693	0.329914	0.175221	168.695	ENSGALG00000012834	AKR1D1		intron	protein_coding
279	chr1	56552853	56553062	210	27	0.154693	0.329914	0.175221	168.695	ENSGALG00000038683			promoter	lncRNA
280	chr1	56732907	56733511	605	30	0.203342	0.415973	0.212631	166.305	ENSGALG00000035108	KDM7A		promoter	protein_coding
281	chr1	56752401	56752596	196	23	0.231275	0.47155	0.240275	157.516	ENSGALG00000012849	SLC37A3		utr3	protein_coding
281	chr1	56752401	56752596	196	23	0.231275	0.47155	0.240275	157.516	ENSGALG00000012849	SLC37A3		exon	protein_coding
281	chr1	56752401	56752596	196	23	0.231275	0.47155	0.240275	157.516	ENSGALG00000012849	SLC37A3		intron	protein_coding
282	chr1	56789832	56790240	409	20	0.300982	0.615711	0.314729	137.789	ENSGALG00000012852	MKRN1	MKRN4P	exon	protein_coding
282	chr1	56789832	56790240	409	20	0.300982	0.615711	0.314729	137.789	ENSGALG00000012852	MKRN1	MKRN4P	intron	protein_coding
283	chr1	57053875	57054053	179	20	0.113216	0.26387	0.150654	103.79	ENSGALG00000028444	TMEM178B		intron	protein_coding
284	chr1	57232910	57233069	160	18	0.490371	0.696175	0.205804	99.5475	ENSGALG00000028444	TMEM178B		intron	protein_coding
285	chr1	57320375	57320582	208	20	0.214333	0.441054	0.226721	128.727	ENSGALG00000012874	DENND11	KIAA1147	intron	protein_coding
286	chr1	57350916	57351031	116	19	0.180451	0.321543	0.141092	95.6817	ENSGALG00000012877	CREB3L2		promoter	protein_coding
287	chr1	57355170	57355350	181	26	0.176824	0.43061	0.253787	193.314	ENSGALG00000012877	CREB3L2		intron	protein_coding
288	chr1	57357087	57357220	134	18	0.392197	0.686421	0.294223	149.073	ENSGALG00000012877	CREB3L2		intron	protein_coding
289	chr1	57364541	57365049	509	32	0.109602	0.3241	0.214498	189.675	ENSGALG00000012877	CREB3L2		intron	protein_coding
290	chr1	57365103	57365391	289	22	0.190952	0.366202	0.17525	113.193	ENSGALG00000012877	CREB3L2		intron	protein_coding
291	chr1	57373682	57373863	182	20	0.483151	0.798199	0.315048	163.306	ENSGALG00000012877	CREB3L2		intron	protein_coding
292	chr1	57375361	57375630	270	18	0.0818494	0.308548	0.226698	109.597	ENSGALG00000012877	CREB3L2		intron	protein_coding
293	chr1	57387082	57387558	477	21	0.139577	0.344778	0.205201	112.235	ENSGALG00000012877	CREB3L2		intron	protein_coding
294	chr1	57436612	57436814	203	20	0.513617	0.731233	0.217616	120.599	ENSGALG00000012890	DGKI		intron	protein_coding
295	chr1	59157464	59157604	141	8	0.744456	0.122476	-0.62198	-121.686	ENSGALG00000012934	BICD1		intron	protein_coding
296	chr1	59619884	59620013	130	8	0.671401	0.143857	-0.527544	-103.928	ENSGALG00000012953	IPO8		intron	protein_coding
297	chr1	59814933	59815228	296	16	0.281894	0.590323	0.308429	109.31	ENSGALG00000012956	TMTC1		intron	protein_coding
298	chr1	59933538	59934005	468	24	0.0857318	0.306852	0.22112	144.41	ENSGALG00000053509	DDX11		intron	protein_coding
298	chr1	59933538	59934005	468	24	0.0857318	0.306852	0.22112	144.41	ENSGALG00000053509	DDX11		exon	protein_coding
299	chr1	59934566	59934709	144	14	0.333244	0.655398	0.322154	99.6448	ENSGALG00000053509	DDX11		intron	protein_coding
300	chr1	59945520	59945685	166	16	0.493468	0.736147	0.242679	98.6672	ENSGALG00000012974	WASH1		intron	protein_coding
301	chr1	60403950	60404346	397	35	0.659205	0.349502	-0.309703	-304.133	ENSGALG00000012989	NINJ2		exon	protein_coding
301	chr1	60403950	60404346	397	35	0.659205	0.349502	-0.309703	-304.133	ENSGALG00000012989	NINJ2		utr5	protein_coding
301	chr1	60403950	60404346	397	35	0.659205	0.349502	-0.309703	-304.133	ENSGALG00000012989	NINJ2		TSS	protein_coding
301	chr1	60403950	60404346	397	35	0.659205	0.349502	-0.309703	-304.133	ENSGALG00000012989	NINJ2		promoter	protein_coding
302	chr1	60779325	60779564	240	10	0.314458	0.740308	0.42585	93.7789	ENSGALG00000012994	ERC1		intron	protein_coding
303	chr1	60810262	60810734	473	16	0.299592	0.668283	0.368691	128.629	ENSGALG00000012994	ERC1		intron	protein_coding
303	chr1	60810262	60810734	473	16	0.299592	0.668283	0.368691	128.629				repeat
304	chr1	60887498	60887765	268	40	0.194048	0.341516	0.147469	209.743	ENSGALG00000032159	FBXL14		promoter	protein_coding
304	chr1	60887498	60887765	268	40	0.194048	0.341516	0.147469	209.743	ENSGALG00000012998	WNT5B		intron	protein_coding
305	chr1	60888746	60888943	198	19	0.591123	0.819915	0.228793	130.394	ENSGALG00000012998	WNT5B		intron	protein_coding
305	chr1	60888746	60888943	198	19	0.591123	0.819915	0.228793	130.394				repeat
306	chr1	60889373	60889520	148	20	0.574866	0.322021	-0.252844	-140.651	ENSGALG00000012998	WNT5B		intron	protein_coding
307	chr1	60889852	60890028	177	24	0.787047	0.594081	-0.192966	-153.189	ENSGALG00000012998	WNT5B		intron	protein_coding
308	chr1	60914749	60914908	160	28	0.138144	0.282631	0.144487	136.429	ENSGALG00000012998	WNT5B		intron	protein_coding
309	chr1	60935158	60935468	311	18	0.486199	0.768435	0.282236	124.357	ENSGALG00000035533	ADIPOR2		intron	protein_coding
310	chr1	61025361	61025609	249	28	0.117798	0.283734	0.165936	171.364	ENSGALG00000036964			intron	protein_coding
311	chr1	61472103	61472344	242	12	0.685108	0.281612	-0.403497	-97.049	ENSGALG00000013022	CACNA1C		intron	protein_coding
312	chr1	61686199	61686377	179	22	0.292266	0.500305	0.20804	112.395	ENSGALG00000013034	CECR2		intron	protein_coding
313	chr1	61692140	61692330	191	23	0.118032	0.255516	0.137483	122.214	ENSGALG00000013034	CECR2		intron	protein_coding
314	chr1	61746300	61746542	243	16	0.180282	0.472272	0.29199	108.388	ENSGALG00000013034	CECR2		intron	protein_coding
315	chr1	61751612	61751771	160	24	0.224385	0.402281	0.177896	136.954	ENSGALG00000013034	CECR2		intron	protein_coding
316	chr1	61832057	61833590	1534	34	0.104564	0.368876	0.264311	197.672	ENSGALG00000013037	BCL2L13		intron	protein_coding
316	chr1	61832057	61833590	1534	34	0.104564	0.368876	0.264311	197.672				repeat
317	chr1	61834614	61835928	1315	90	0.128436	0.429929	0.301492	852.649	ENSGALG00000013037	BCL2L13		exon	protein_coding
317	chr1	61834614	61835928	1315	90	0.128436	0.429929	0.301492	852.649	ENSGALG00000013037	BCL2L13		utr3	protein_coding
317	chr1	61834614	61835928	1315	90	0.128436	0.429929	0.301492	852.649	ENSGALG00000013037	BCL2L13		intron	protein_coding
318	chr1	61839418	61839912	495	22	0.342507	0.653137	0.31063	142.849	ENSGALG00000013039	BID		intron	protein_coding
319	chr1	61861049	61861259	211	20	0.200726	0.42711	0.226383	108.715	ENSGALG00000013039	BID		promoter	protein_coding
319	chr1	61861049	61861259	211	20	0.200726	0.42711	0.226383	108.715	ENSGALG00000053936			intron	lncRNA
320	chr1	62927714	62928288	575	14	0.728147	0.348835	-0.379312	-102.256				repeat
320	chr1	62927714	62928288	575	14	0.728147	0.348835	-0.379312	-102.256	ENSGALG00000013085	PTPRO		intron	protein_coding
320	chr1	62927714	62928288	575	14	0.728147	0.348835	-0.379312	-102.256	ENSGALG00000013085	PTPRO		exon	protein_coding
320	chr1	62927714	62928288	575	14	0.728147	0.348835	-0.379312	-102.256	ENSGALG00000013085	PTPRO		utr3	protein_coding
321	chr1	62936416	62936708	293	12	0.676459	0.235903	-0.440556	-125.616	ENSGALG00000013091	EPS8		intron	protein_coding
322	chr1	62936992	62937045	54	8	0.668864	0.123149	-0.545715	-114.11				repeat
322	chr1	62936992	62937045	54	8	0.668864	0.123149	-0.545715	-114.11	ENSGALG00000013091	EPS8		intron	protein_coding
323	chr1	63401247	63401521	275	19	0.647832	0.861877	0.214045	113.485	ENSGALG00000036358	LMO3		intron	protein_coding
324	chr1	63410190	63410480	291	15	0.594488	0.809249	0.21476	92.7449	ENSGALG00000036358	LMO3		promoter	protein_coding
324	chr1	63410190	63410480	291	15	0.594488	0.809249	0.21476	92.7449	ENSGALG00000036358	LMO3		intron	protein_coding
325	chr1	66016404	66016576	173	22	0.521444	0.692143	0.170699	106.059	ENSGALG00000032768	SOX5		intron	protein_coding
326	chr1	66080773	66080889	117	10	0.790979	0.36376	-0.427219	-95.6373	ENSGALG00000032768	SOX5		intron	protein_coding
327	chr1	66151481	66152005	525	18	0.417271	0.68103	0.263758	97.2426	ENSGALG00000032768	SOX5		intron	protein_coding
328	chr1	67532593	67532728	136	10	0.786536	0.251329	-0.535208	-133.524	ENSGALG00000054273	RASSF8		promoter	protein_coding
329	chr1	67663396	67663642	247	14	0.289958	0.594065	0.304107	94.6734	ENSGALG00000014071	ITPR2		intron	protein_coding
330	chr1	67665863	67666128	266	20	0.215671	0.397509	0.181838	102.522	ENSGALG00000014071	ITPR2		intron	protein_coding
331	chr1	67673769	67673932	164	12	0.787721	0.453368	-0.334353	-98.6531	ENSGALG00000014071	ITPR2		intron	protein_coding
332	chr1	68200720	68200861	142	18	0.447234	0.68131	0.234077	111.486	ENSGALG00000014106	PPFIBP1		intron	protein_coding
333	chr1	68209823	68210092	270	18	0.0807187	0.28712	0.206401	111.078	ENSGALG00000014106	PPFIBP1		intron	protein_coding
334	chr1	68247272	68247448	177	16	0.17648	0.488523	0.312043	132.784	ENSGALG00000014106	PPFIBP1		intron	protein_coding
335	chr1	68483655	68483955	301	20	0.229881	0.49045	0.260569	120.419	ENSGALG00000014163	TTLL1		intron	protein_coding
336	chr1	69743723	69744044	322	19	0.147061	0.485399	0.338338	179.961	ENSGALG00000014213	PRR5		intron	protein_coding
337	chr1	70820139	70820400	262	16	0.480657	0.143619	-0.337038	-126.383	ENSGALG00000036255	WNT7B		intron	protein_coding
338	chr1	70833591	70834178	588	27	0.463691	0.180144	-0.283547	-191.494	ENSGALG00000036255	WNT7B		intron	protein_coding
339	chr1	70834403	70834918	516	77	0.274186	0.134838	-0.139348	-448.148	ENSGALG00000036255	WNT7B		intron	protein_coding
340	chr1	70835962	70836407	446	63	0.171066	0.0687487	-0.102317	-335.369				repeat
340	chr1	70835962	70836407	446	63	0.171066	0.0687487	-0.102317	-335.369	ENSGALG00000036255	WNT7B		intron	protein_coding
341	chr1	70840432	70840647	216	38	0.094156	0.199668	0.105512	201.314	ENSGALG00000036255	WNT7B		intron	protein_coding
342	chr1	70841644	70841869	226	46	0.153285	0.062941	-0.0903445	-249.444	ENSGALG00000036255	WNT7B		intron	protein_coding
343	chr1	70841989	70842191	203	45	0.214835	0.109291	-0.105545	-240.591	ENSGALG00000036255	WNT7B		intron	protein_coding
344	chr1	70843598	70843772	175	27	0.117977	0.0284831	-0.0894944	-148.578	ENSGALG00000036255	WNT7B		exon	protein_coding
344	chr1	70843598	70843772	175	27	0.117977	0.0284831	-0.0894944	-148.578	ENSGALG00000036255	WNT7B		utr5	protein_coding
344	chr1	70843598	70843772	175	27	0.117977	0.0284831	-0.0894944	-148.578	ENSGALG00000036255	WNT7B		TSS	protein_coding
344	chr1	70843598	70843772	175	27	0.117977	0.0284831	-0.0894944	-148.578	ENSGALG00000036255	WNT7B		promoter	protein_coding
345	chr1	70844578	70844700	123	27	0.0791248	0.0323017	-0.0468231	-115.429	ENSGALG00000036255	WNT7B		promoter	protein_coding
346	chr1	71097599	71098283	685	27	0.184424	0.446397	0.261973	161.08	ENSGALG00000035970			intron	lncRNA
346	chr1	71097599	71098283	685	27	0.184424	0.446397	0.261973	161.08	ENSGALG00000047503			intron	lncRNA
347	chr1	71098656	71100247	1592	92	0.134468	0.409515	0.275047	735.614	ENSGALG00000035970			intron	lncRNA
347	chr1	71098656	71100247	1592	92	0.134468	0.409515	0.275047	735.614	ENSGALG00000035970			exon	lncRNA
347	chr1	71098656	71100247	1592	92	0.134468	0.409515	0.275047	735.614	ENSGALG00000035970			promoter	lncRNA
347	chr1	71098656	71100247	1592	92	0.134468	0.409515	0.275047	735.614	ENSGALG00000047503			intron	lncRNA
347	chr1	71098656	71100247	1592	92	0.134468	0.409515	0.275047	735.614	ENSGALG00000047503			exon	lncRNA
348	chr1	71102667	71103815	1149	80	0.340857	0.63877	0.297914	741.086	ENSGALG00000035970			promoter	lncRNA
348	chr1	71102667	71103815	1149	80	0.340857	0.63877	0.297914	741.086	ENSGALG00000047503			exon	lncRNA
348	chr1	71102667	71103815	1149	80	0.340857	0.63877	0.297914	741.086	ENSGALG00000047503			TES	lncRNA
349	chr1	71103975	71104523	549	28	0.288304	0.677592	0.389288	279.085	ENSGALG00000035970			promoter	lncRNA
350	chr1	76007755	76008125	371	51	0.598387	0.741372	0.142986	242.557	ENSGALG00000048910			promoter	protein_coding
351	chr1	76008225	76008931	707	97	0.329979	0.512172	0.182193	543.943	ENSGALG00000048910			promoter	protein_coding
352	chr1	77715532	77715889	358	22	0.0553859	0.222383	0.166998	133.98	ENSGALG00000048620			promoter	protein_coding
353	chr1	77805474	77805715	242	30	0.151944	0.328284	0.17634	184.686	ENSGALG00000014466	PIANP		intron	protein_coding
354	chr1	77809595	77809794	200	26	0.277207	0.479568	0.202362	149.891	ENSGALG00000014466	PIANP		promoter	protein_coding
355	chr1	77844610	77844717	108	43	0.0401883	0.0816144	0.041426	178.382	ENSGALG00000053765			promoter	protein_coding
356	chr1	77988173	77988367	195	23	0.78601	0.906331	0.12032	118.718	ENSGALG00000014554	ATN1		exon	pseudogene
357	chr1	77991287	77991514	228	30	0.194514	0.377685	0.183171	173.544	ENSGALG00000014555	C12orf57	C1H12ORF57	promoter	protein_coding
358	chr1	78070211	78070638	428	36	0.20335	0.489825	0.286475	267.053	ENSGALG00000014674	CLSTN3		promoter	protein_coding
358	chr1	78070211	78070638	428	36	0.20335	0.489825	0.286475	267.053	ENSGALG00000014662	RBP5		exon	protein_coding
358	chr1	78070211	78070638	428	36	0.20335	0.489825	0.286475	267.053	ENSGALG00000014662	RBP5		intron	protein_coding
359	chr1	79429609	79429813	205	10	0.74779	0.223124	-0.524666	-116.161	ENSGALG00000014772	WARS2		promoter	protein_coding
360	chr1	79977100	79977384	285	14	0.648784	0.215831	-0.432953	-146.025	ENSGALG00000014800	ATP6V1A		intron	protein_coding
360	chr1	79977100	79977384	285	14	0.648784	0.215831	-0.432953	-146.025	ENSGALG00000014800	ATP6V1A		exon	protein_coding
361	chr1	80186083	80186812	730	15	0.209767	0.590417	0.38065	111.639	ENSGALG00000039461	TNFRSF1A		intron	protein_coding
361	chr1	80186083	80186812	730	15	0.209767	0.590417	0.38065	111.639	ENSGALG00000039461	TNFRSF1A		promoter	protein_coding
362	chr1	80518159	80518514	356	20	0.504886	0.755879	0.250993	118.634	ENSGALG00000042320	GTF2E1		intron	protein_coding
363	chr1	80652579	80652877	299	22	0.418952	0.68714	0.268188	150.422	ENSGALG00000014970	FSTL1		intron	protein_coding
364	chr1	80653098	80653881	784	28	0.24886	0.602697	0.353837	204.94	ENSGALG00000014970	FSTL1		intron	protein_coding
365	chr1	80675488	80675893	406	24	0.258663	0.555003	0.296341	202.023	ENSGALG00000014970	FSTL1		intron	protein_coding
366	chr1	80697856	80697957	102	16	0.206325	0.0632899	-0.143035	-95.7855	ENSGALG00000033186	LRRC58		intron	protein_coding
367	chr1	80944073	80944606	534	38	0.180918	0.401026	0.220108	235.507	ENSGALG00000014988	POPDC2		promoter	protein_coding
367	chr1	80944073	80944606	534	38	0.180918	0.401026	0.220108	235.507	ENSGALG00000014988	POPDC2		TSS	protein_coding
367	chr1	80944073	80944606	534	38	0.180918	0.401026	0.220108	235.507	ENSGALG00000014988	POPDC2		utr5	protein_coding
367	chr1	80944073	80944606	534	38	0.180918	0.401026	0.220108	235.507	ENSGALG00000014988	POPDC2		exon	protein_coding
368	chr1	81285382	81285555	174	17	0.496494	0.723692	0.227199	94.2012	ENSGALG00000015018	CASQ2		intron	protein_coding
368	chr1	81285382	81285555	174	17	0.496494	0.723692	0.227199	94.2012	ENSGALG00000015025	VANGL1		intron	protein_coding
369	chr1	81371360	81371680	321	34	0.46496	0.720696	0.255736	237.595	ENSGALG00000015073	TMEM39A		intron	protein_coding
370	chr1	81442449	81442630	182	22	0.195221	0.475605	0.280384	191.822	ENSGALG00000015075	B3GAT1L		intron	protein_coding
371	chr1	81448406	81448671	266	24	0.446421	0.64408	0.197659	118.563	ENSGALG00000015075	B3GAT1L		intron	protein_coding
372	chr1	81530692	81530944	253	18	0.457753	0.156651	-0.301103	-120.329				repeat
372	chr1	81530692	81530944	253	18	0.457753	0.156651	-0.301103	-120.329	ENSGALG00000015077	ARHGAP31		promoter	protein_coding
372	chr1	81530692	81530944	253	18	0.457753	0.156651	-0.301103	-120.329	ENSGALG00000048388			intron	lncRNA
373	chr1	81544972	81545272	301	17	0.288106	0.585376	0.297269	97.9776	ENSGALG00000015077	ARHGAP31		exon	protein_coding
373	chr1	81544972	81545272	301	17	0.288106	0.585376	0.297269	97.9776	ENSGALG00000015077	ARHGAP31		intron	protein_coding
373	chr1	81544972	81545272	301	17	0.288106	0.585376	0.297269	97.9776	ENSGALG00000026358	gga-mir-3539		promoter	miRNA
374	chr1	82082254	82082626	373	17	0.094304	0.350059	0.255755	118.69	ENSGALG00000040620	LSAMP		intron	protein_coding
375	chr1	82155776	82155864	89	16	0.424381	0.700874	0.276493	113.744	ENSGALG00000040620	LSAMP		intron	protein_coding
376	chr1	82166846	82167020	175	22	0.688613	0.881459	0.192846	152.582	ENSGALG00000040620	LSAMP		intron	protein_coding
377	chr1	82243997	82244147	151	18	0.68874	0.865015	0.176275	94.5127	ENSGALG00000040620	LSAMP		intron	protein_coding
378	chr1	82306975	82307236	262	16	0.619857	0.225453	-0.394405	-154.093	ENSGALG00000040620	LSAMP		intron	protein_coding
379	chr1	82455197	82455562	366	16	0.618131	0.85707	0.238939	99.5173	ENSGALG00000040620	LSAMP		intron	protein_coding
380	chr1	82546014	82546170	157	14	0.372877	0.70807	0.335192	122.675	ENSGALG00000040620	LSAMP		intron	protein_coding
381	chr1	82594836	82595069	234	18	0.616691	0.822054	0.205363	92.6805	ENSGALG00000040620	LSAMP		intron	protein_coding
382	chr1	82732695	82733077	383	32	0.213065	0.432865	0.2198	185.078	ENSGALG00000040620	LSAMP		intron	protein_coding
383	chr1	82762826	82763245	420	18	0.659552	0.216328	-0.443224	-185.429	ENSGALG00000040620	LSAMP		intron	protein_coding
384	chr1	82863800	82864177	378	16	0.398316	0.755328	0.357012	122.353	ENSGALG00000040620	LSAMP		intron	protein_coding
385	chr1	82944215	82944326	112	10	0.67169	0.145824	-0.525867	-135.786	ENSGALG00000040620	LSAMP		intron	protein_coding
386	chr1	82946107	82946405	299	18	0.430661	0.0789991	-0.351662	-140.903	ENSGALG00000040620	LSAMP		intron	protein_coding
387	chr1	83335729	83335931	203	19	0.128275	0.291742	0.163467	101.388	ENSGALG00000054115			intron	lncRNA
388	chr1	84221682	84221871	190	25	0.836994	0.91229	0.0752958	115.161	ENSGALG00000046702			exon	lncRNA
388	chr1	84221682	84221871	190	25	0.836994	0.91229	0.0752958	115.161	ENSGALG00000046702			intron	lncRNA
389	chr1	84413139	84413355	217	17	0.467774	0.719	0.251226	97.1225	ENSGALG00000015152	BOC		intron	protein_coding
390	chr1	84413752	84413897	146	30	0.355433	0.66782	0.312387	287.112	ENSGALG00000015152	BOC		intron	protein_coding
391	chr1	84422502	84422839	338	35	0.174177	0.406232	0.232056	206.145	ENSGALG00000015152	BOC		intron	protein_coding
392	chr1	84423987	84424308	322	28	0.236055	0.502637	0.266583	189.086	ENSGALG00000015152	BOC		intron	protein_coding
393	chr1	84426825	84426899	75	12	0.0471169	0.364476	0.317359	110.454	ENSGALG00000015152	BOC		intron	protein_coding
394	chr1	84427225	84427647	423	22	0.627864	0.885218	0.257354	145.741	ENSGALG00000015152	BOC		intron	protein_coding
395	chr1	84437139	84437506	368	16	0.288177	0.666625	0.378448	121.378	ENSGALG00000015152	BOC		intron	protein_coding
396	chr1	84439423	84439809	387	34	0.347313	0.730695	0.383382	375.432	ENSGALG00000015152	BOC		intron	protein_coding
397	chr1	84441062	84441590	529	16	0.197604	0.626761	0.429157	120.713	ENSGALG00000015152	BOC		intron	protein_coding
398	chr1	84441914	84442494	581	18	0.0511539	0.389505	0.338351	138.272	ENSGALG00000015152	BOC		intron	protein_coding
399	chr1	84442935	84443059	125	20	0.0404847	0.143487	0.103002	96.5883	ENSGALG00000015152	BOC		intron	protein_coding
400	chr1	84663660	84664141	482	28	0.708487	0.443588	-0.264899	-171.427	ENSGALG00000015193	CCDC80		exon	protein_coding
401	chr1	85170972	85171294	323	26	0.136009	0.347642	0.211633	156.23	ENSGALG00000050044			intron	lncRNA
401	chr1	85170972	85171294	323	26	0.136009	0.347642	0.211633	156.23	ENSGALG00000050044			exon	lncRNA
402	chr1	85246959	85247106	148	10	0.472807	0.0903139	-0.382493	-100.934	ENSGALG00000015247	GPR161		promoter	protein_coding
402	chr1	85246959	85247106	148	10	0.472807	0.0903139	-0.382493	-100.934	ENSGALG00000015246	TIPRL		intron	protein_coding
403	chr1	85340816	85341120	305	24	0.143799	0.338101	0.194302	140.343	ENSGALG00000015252	ST3GAL6		promoter	protein_coding
403	chr1	85340816	85341120	305	24	0.143799	0.338101	0.194302	140.343	ENSGALG00000015252	ST3GAL6		intron	protein_coding
404	chr1	86828636	86828971	336	18	0.0835588	0.353409	0.269851	133.421	ENSGALG00000046736			intron	lncRNA
405	chr1	88466608	88466794	187	24	0.863621	0.925575	0.0619537	118.07	ENSGALG00000054689			exon	protein_coding
406	chr1	88468099	88468184	86	22	0.844154	0.895094	0.0509398	115.148	ENSGALG00000054689			promoter	protein_coding
407	chr1	88711823	88712758	936	44	0.0991816	0.389236	0.290054	327.848	ENSGALG00000015355	CD47		intron	protein_coding
407	chr1	88711823	88712758	936	44	0.0991816	0.389236	0.290054	327.848	ENSGALG00000015355	CD47		exon	protein_coding
408	chr1	89488566	89489009	444	24	0.0777412	0.308149	0.230408	170.148	ENSGALG00000015367	NECTIN3		intron	protein_coding
409	chr1	89814059	89814232	174	16	0.391446	0.620025	0.22858	93.6252	ENSGALG00000015378	ABHD10		exon	protein_coding
409	chr1	89814059	89814232	174	16	0.391446	0.620025	0.22858	93.6252	ENSGALG00000015378	ABHD10		intron	protein_coding
409	chr1	89814059	89814232	174	16	0.391446	0.620025	0.22858	93.6252	ENSGALG00000032712	gga-mir-7446		promoter	miRNA
410	chr1	90144030	90144557	528	22	0.594046	0.179866	-0.414181	-199.312	ENSGALG00000054268			intron	lncRNA
411	chr1	90229371	90229575	205	14	0.153028	0.494131	0.341104	118.531				repeat
412	chr1	90846801	90847020	220	39	0.717279	0.812209	0.0949305	184.127				repeat
413	chr1	90919665	90919888	224	30	0.793997	0.894242	0.100244	143.631				repeat
414	chr1	93048562	93049586	1025	41	0.18928	0.438186	0.248906	256.301	ENSGALG00000015441	CD247		intron	protein_coding
415	chr1	93050387	93050531	145	16	0.207482	0.414777	0.207295	92.8222	ENSGALG00000015441	CD247		intron	protein_coding
416	chr1	93111527	93111747	221	18	0.618216	0.829045	0.210829	111.072	ENSGALG00000015446	POU2F1		exon	protein_coding
416	chr1	93111527	93111747	221	18	0.618216	0.829045	0.210829	111.072	ENSGALG00000015446	POU2F1		intron	protein_coding
417	chr1	93187959	93188065	107	25	0.161186	0.286733	0.125546	117.293	ENSGALG00000015446	POU2F1		promoter	protein_coding
418	chr1	93278078	93278229	152	12	0.406104	0.112352	-0.293752	-93.6481	ENSGALG00000015458	ILDR2		intron	protein_coding
419	chr1	93347522	93347657	136	21	0.241831	0.375831	0.134	99.4052	ENSGALG00000015461			exon	protein_coding
419	chr1	93347522	93347657	136	21	0.241831	0.375831	0.134	99.4052	ENSGALG00000015461			utr3	protein_coding
420	chr1	93393195	93393453	259	18	0.0922484	0.297051	0.204803	118.324	ENSGALG00000053135			intron	lncRNA
421	chr1	93595522	93595866	345	17	0.126801	0.412578	0.285777	113.23	ENSGALG00000036738	IGSF3		promoter	protein_coding
422	chr1	93601845	93602069	225	16	0.53984	0.804321	0.264481	97.4401	ENSGALG00000036738	IGSF3		intron	protein_coding
423	chr1	93605157	93605307	151	18	0.329286	0.593735	0.26445	122.988	ENSGALG00000036738	IGSF3		intron	protein_coding
424	chr1	93606493	93606877	385	19	0.208851	0.442218	0.233367	102.246	ENSGALG00000036738	IGSF3		intron	protein_coding
425	chr1	93607990	93608375	386	30	0.585604	0.843566	0.257963	222.263	ENSGALG00000036738	IGSF3		intron	protein_coding
426	chr1	93608647	93609166	520	39	0.202854	0.540505	0.337651	351.526	ENSGALG00000036738	IGSF3		intron	protein_coding
426	chr1	93608647	93609166	520	39	0.202854	0.540505	0.337651	351.526				repeat
427	chr1	93609790	93609983	194	16	0.19551	0.421455	0.225945	96.3697	ENSGALG00000036738	IGSF3		intron	protein_coding
428	chr1	93610336	93610900	565	28	0.389454	0.67081	0.281356	178.514	ENSGALG00000036738	IGSF3		intron	protein_coding
429	chr1	93613232	93613603	372	32	0.145771	0.386746	0.240975	226.326	ENSGALG00000036738	IGSF3		intron	protein_coding
430	chr1	93615896	93616183	288	19	0.267596	0.496521	0.228925	103.175	ENSGALG00000036738	IGSF3		intron	protein_coding
431	chr1	100138330	100138435	106	12	0.539482	0.191009	-0.348473	-110.463	ENSGALG00000047085			intron	lncRNA
431	chr1	100138330	100138435	106	12	0.539482	0.191009	-0.348473	-110.463	ENSGALG00000047085			promoter	lncRNA
432	chr1	100257398	100257571	174	26	0.0726234	0.194568	0.121945	149.182	ENSGALG00000049095			intron	lncRNA
433	chr1	100277479	100277836	358	15	0.105121	0.341075	0.235954	93.3355	ENSGALG00000049095			intron	lncRNA
434	chr1	100280584	100281090	507	22	0.519881	0.760865	0.240983	118.015	ENSGALG00000049095			intron	lncRNA
435	chr1	100326763	100326891	129	16	0.217411	0.494385	0.276974	110.894	ENSGALG00000040001			promoter	lncRNA
436	chr1	100327088	100327460	373	21	0.0795434	0.278024	0.19848	121.181	ENSGALG00000040001			promoter	lncRNA
437	chr1	100328167	100328320	154	14	0.0341484	0.321541	0.287393	127.931	ENSGALG00000040001			promoter	lncRNA
437	chr1	100328167	100328320	154	14	0.0341484	0.321541	0.287393	127.931	ENSGALG00000040001			TSS	lncRNA
437	chr1	100328167	100328320	154	14	0.0341484	0.321541	0.287393	127.931	ENSGALG00000040001			exon	lncRNA
438	chr1	100390408	100391074	667	32	0.414551	0.732588	0.318038	240.294	ENSGALG00000040001			intron	lncRNA
439	chr1	100424071	100424369	299	16	0.662311	0.216263	-0.446048	-158.527	ENSGALG00000040001			intron	lncRNA
440	chr1	101141976	101142114	139	20	0.237561	0.103413	-0.134148	-107.206				repeat
441	chr1	104407055	104407412	358	20	0.108886	0.370271	0.261385	125.245	ENSGALG00000015795	ADAMTS5		exon	protein_coding
441	chr1	104407055	104407412	358	20	0.108886	0.370271	0.261385	125.245	ENSGALG00000015795	ADAMTS5		intron	protein_coding
442	chr1	104706039	104706277	239	29	0.837876	0.913439	0.0755635	161.671	ENSGALG00000050583			promoter	protein_coding
442	chr1	104706039	104706277	239	29	0.837876	0.913439	0.0755635	161.671				repeat
443	chr1	104706336	104706477	142	29	0.856519	0.93114	0.0746214	162.554	ENSGALG00000050583			promoter	protein_coding
443	chr1	104706336	104706477	142	29	0.856519	0.93114	0.0746214	162.554				repeat
444	chr1	105324179	105324255	77	18	0.788411	0.616201	-0.17221	-100.468	ENSGALG00000015804	LTN1		exon	protein_coding
445	chr1	105787234	105787723	490	16	0.303672	0.656084	0.352412	112.705	ENSGALG00000051471			intron	lncRNA
446	chr1	105824235	105824373	139	18	0.618662	0.796347	0.177685	99.6214	ENSGALG00000015842	TIAM1		intron	protein_coding
446	chr1	105824235	105824373	139	18	0.618662	0.796347	0.177685	99.6214	ENSGALG00000015842	TIAM1		promoter	protein_coding
447	chr1	106004149	106004288	140	26	0.641925	0.832853	0.190929	169.936	ENSGALG00000033965	SCAF4		exon	protein_coding
448	chr1	106428450	106428795	346	17	0.525616	0.794126	0.26851	104.763	ENSGALG00000036833	PAXBP1		intron	protein_coding
448	chr1	106428450	106428795	346	17	0.525616	0.794126	0.26851	104.763	ENSGALG00000036833	PAXBP1		exon	protein_coding
449	chr1	106505516	106505867	352	44	0.54213	0.246391	-0.295739	-391.47	ENSGALG00000036823			promoter	lncRNA
449	chr1	106505516	106505867	352	44	0.54213	0.246391	-0.295739	-391.47	ENSGALG00000036823			TSS	lncRNA
449	chr1	106505516	106505867	352	44	0.54213	0.246391	-0.295739	-391.47	ENSGALG00000036823			exon	lncRNA
450	chr1	106877521	106877780	260	12	0.856201	0.482904	-0.373297	-98.992	ENSGALG00000036677	ITSN1		intron	protein_coding
451	chr1	107253244	107253484	241	16	0.621972	0.211919	-0.410054	-141.837	ENSGALG00000016014	RCAN1		utr3	protein_coding
451	chr1	107253244	107253484	241	16	0.621972	0.211919	-0.410054	-141.837	ENSGALG00000016014	RCAN1		exon	protein_coding
452	chr1	107368675	107369049	375	38	0.105008	0.318993	0.213984	294.125	ENSGALG00000016022	RUNX1		intron	protein_coding
453	chr1	107415844	107415998	155	16	0.441976	0.681286	0.239309	98.506	ENSGALG00000016022	RUNX1		intron	protein_coding
454	chr1	108995871	108996002	132	16	0.575147	0.779847	0.204701	93.7333	ENSGALG00000016058	ERG		intron	protein_coding
454	chr1	108995871	108996002	132	16	0.575147	0.779847	0.204701	93.7333				repeat
455	chr1	109572614	109572887	274	16	0.367432	0.642368	0.274937	111.193	ENSGALG00000016138	DSCAM		intron	protein_coding
456	chr1	110357557	110357820	264	17	0.157254	0.396796	0.239542	108.843	ENSGALG00000040189	RIPK4		intron	protein_coding
457	chr1	111075186	111075352	167	20	0.0301413	0.157634	0.127493	127.19	ENSGALG00000016199	CRYAA		utr5	protein_coding
457	chr1	111075186	111075352	167	20	0.0301413	0.157634	0.127493	127.19	ENSGALG00000016199	CRYAA		exon	protein_coding
458	chr1	111075417	111075621	205	19	0.0730054	0.210316	0.137311	94.0592	ENSGALG00000016199	CRYAA		exon	protein_coding
458	chr1	111075417	111075621	205	19	0.0730054	0.210316	0.137311	94.0592	ENSGALG00000016199	CRYAA		intron	protein_coding
459	chr1	111077587	111078628	1042	66	0.113322	0.359114	0.245792	476.628	ENSGALG00000016199	CRYAA		exon	protein_coding
459	chr1	111077587	111078628	1042	66	0.113322	0.359114	0.245792	476.628	ENSGALG00000016199	CRYAA		utr3	protein_coding
459	chr1	111077587	111078628	1042	66	0.113322	0.359114	0.245792	476.628	ENSGALG00000016199	CRYAA		TES	protein_coding
460	chr1	111178453	111178538	86	10	0.167153	0.551896	0.384743	101.475	ENSGALG00000047387			intron	lncRNA
461	chr1	111210683	111210942	260	18	0.046301	0.214139	0.167838	101.327	ENSGALG00000041988	SIK1		utr3	protein_coding
461	chr1	111210683	111210942	260	18	0.046301	0.214139	0.167838	101.327	ENSGALG00000041988	SIK1		exon	protein_coding
462	chr1	111212714	111213225	512	30	0.274795	0.540483	0.265688	195.278	ENSGALG00000041988	SIK1		utr3	protein_coding
462	chr1	111212714	111213225	512	30	0.274795	0.540483	0.265688	195.278	ENSGALG00000041988	SIK1		exon	protein_coding
463	chr1	111213460	111214513	1054	62	0.232558	0.495247	0.262689	448.524	ENSGALG00000041988	SIK1		intron	protein_coding
463	chr1	111213460	111214513	1054	62	0.232558	0.495247	0.262689	448.524	ENSGALG00000041988	SIK1		exon	protein_coding
464	chr1	111215171	111216509	1339	36	0.23233	0.507147	0.274817	227.834	ENSGALG00000041988	SIK1		intron	protein_coding
464	chr1	111215171	111216509	1339	36	0.23233	0.507147	0.274817	227.834	ENSGALG00000041988	SIK1		exon	protein_coding
465	chr1	111216948	111217216	269	18	0.20208	0.533108	0.331028	145.408	ENSGALG00000041988	SIK1		intron	protein_coding
465	chr1	111216948	111217216	269	18	0.20208	0.533108	0.331028	145.408	ENSGALG00000041988	SIK1		exon	protein_coding
466	chr1	111218628	111219358	731	26	0.139076	0.423576	0.2845	174.856	ENSGALG00000041988	SIK1		exon	protein_coding
466	chr1	111218628	111219358	731	26	0.139076	0.423576	0.2845	174.856	ENSGALG00000041988	SIK1		intron	protein_coding
467	chr1	111223792	111223927	136	25	0.0371079	0.107009	0.0699013	107.644	ENSGALG00000041988	SIK1		promoter	protein_coding
467	chr1	111223792	111223927	136	25	0.0371079	0.107009	0.0699013	107.644				repeat
468	chr1	112210778	112210950	173	26	0.0524235	0.183177	0.130754	160.443	ENSGALG00000016217			intron	protein_coding
469	chr1	112377209	112377391	183	14	0.478815	0.179569	-0.299246	-94.7902	ENSGALG00000016221	EFHC2		intron	protein_coding
470	chr1	113666579	113666873	295	50	0.0958781	0.246971	0.151093	277.323	ENSGALG00000046706			promoter	lncRNA
471	chr1	113669375	113669634	260	72	0.214834	0.382297	0.167464	517.16	ENSGALG00000016245	BCOR		promoter	protein_coding
472	chr1	113669827	113669949	123	28	0.378626	0.530796	0.15217	131.368	ENSGALG00000016245	BCOR		promoter	protein_coding
473	chr1	113673457	113673995	539	89	0.0833423	0.20027	0.116928	501.735	ENSGALG00000016245	BCOR		intron	protein_coding
474	chr1	113674349	113674792	444	59	0.287242	0.480756	0.193514	345.643	ENSGALG00000016245	BCOR		intron	protein_coding
475	chr1	113677676	113677834	159	31	0.22051	0.107002	-0.113508	-168.306	ENSGALG00000016245	BCOR		intron	protein_coding
476	chr1	113679191	113679825	635	187	0.0765903	0.168198	0.0916076	1067.82	ENSGALG00000016245	BCOR		intron	protein_coding
477	chr1	113689527	113689768	242	51	0.200561	0.104659	-0.0959015	-251.85	ENSGALG00000016245	BCOR		intron	protein_coding
478	chr1	113693260	113693470	211	44	0.2885	0.151457	-0.137043	-258.075	ENSGALG00000016245	BCOR		intron	protein_coding
479	chr1	113695715	113695770	56	26	0.196174	0.124539	-0.0716356	-114.831	ENSGALG00000016245	BCOR		intron	protein_coding
480	chr1	113695932	113696067	136	22	0.328448	0.181838	-0.14661	-103.202	ENSGALG00000016245	BCOR		intron	protein_coding
481	chr1	113705824	113706027	204	42	0.768965	0.868269	0.0993038	210.163	ENSGALG00000016245	BCOR		intron	protein_coding
481	chr1	113705824	113706027	204	42	0.768965	0.868269	0.0993038	210.163	ENSGALG00000016245	BCOR		exon	protein_coding
482	chr1	113706322	113706417	96	23	0.399557	0.575182	0.175625	123.556	ENSGALG00000016245	BCOR		intron	protein_coding
483	chr1	113717054	113717158	105	32	0.420112	0.547218	0.127106	151.261	ENSGALG00000016245	BCOR		intron	protein_coding
484	chr1	113720073	113720248	176	20	0.550482	0.748298	0.197816	111.865	ENSGALG00000016245	BCOR		intron	protein_coding
485	chr1	113797781	113798217	437	37	0.310048	0.517971	0.207923	217.852	ENSGALG00000052407			intron	lncRNA
486	chr1	113810879	113811267	389	28	0.228673	0.486663	0.25799	205.411	ENSGALG00000052407			intron	lncRNA
487	chr1	113825944	113826121	178	24	0.0454826	0.142894	0.0974115	120.151	ENSGALG00000034279			promoter	lncRNA
488	chr1	113992408	113992718	311	21	0.240512	0.464745	0.224234	115.092	ENSGALG00000054422			intron	lncRNA
489	chr1	114046543	114046716	174	35	0.0849462	0.187191	0.102245	178.386	ENSGALG00000041078	MID1IP1		utr3	protein_coding
489	chr1	114046543	114046716	174	35	0.0849462	0.187191	0.102245	178.386	ENSGALG00000041078	MID1IP1		exon	protein_coding
489	chr1	114046543	114046716	174	35	0.0849462	0.187191	0.102245	178.386	ENSGALG00000032359			promoter	lncRNA
490	chr1	114052340	114052527	188	16	0.377387	0.158502	-0.218885	-96.887	ENSGALG00000050389			promoter	lncRNA
491	chr1	114067321	114067577	257	20	0.355249	0.582407	0.227158	105.204	ENSGALG00000050389			exon	lncRNA
491	chr1	114067321	114067577	257	20	0.355249	0.582407	0.227158	105.204				repeat
492	chr1	114074317	114074598	282	28	0.653431	0.839648	0.186217	169.956	ENSGALG00000016251			exon	protein_coding
492	chr1	114074317	114074598	282	28	0.653431	0.839648	0.186217	169.956	ENSGALG00000016251			utr3	protein_coding
493	chr1	114127158	114127292	135	16	0.131228	0.338965	0.207737	99.9085	ENSGALG00000016251			intron	protein_coding
494	chr1	114141570	114141731	162	18	0.258059	0.480569	0.22251	105.209	ENSGALG00000016251			intron	protein_coding
495	chr1	114197092	114197341	250	14	0.0616404	0.313126	0.251486	94.3102	ENSGALG00000054425			intron	lncRNA
496	chr1	114530609	114530912	304	14	0.234027	0.538126	0.304099	99.2857	ENSGALG00000016265	LANCL3		intron	protein_coding
497	chr1	114543724	114544150	427	20	0.204554	0.528134	0.32358	160.661	ENSGALG00000016265	LANCL3		intron	protein_coding
498	chr1	115655541	115655743	203	24	0.665441	0.825246	0.159805	128.354	ENSGALG00000052851			intron	lncRNA
499	chr1	115832366	115832569	204	23	0.729107	0.845259	0.116152	134.422	ENSGALG00000049698			promoter	lncRNA
499	chr1	115832366	115832569	204	23	0.729107	0.845259	0.116152	134.422	ENSGALG00000049698			intron	lncRNA
500	chr1	116524780	116524879	100	8	0.543887	0.0924585	-0.451428	-92.87				repeat
500	chr1	116524780	116524879	100	8	0.543887	0.0924585	-0.451428	-92.87	ENSGALG00000016281	DMD		intron	protein_coding
501	chr1	117044183	117044579	397	14	0.183864	0.535942	0.352078	123.903	ENSGALG00000016281	DMD		intron	protein_coding
502	chr1	119585145	119585716	572	18	0.380899	0.662269	0.28137	103.591	ENSGALG00000048163			intron	lncRNA
502	chr1	119585145	119585716	572	18	0.380899	0.662269	0.28137	103.591	ENSGALG00000048163			exon	lncRNA
502	chr1	119585145	119585716	572	18	0.380899	0.662269	0.28137	103.591	ENSGALG00000048163			promoter	lncRNA
503	chr1	119617874	119618014	141	20	0.0699825	0.234075	0.164092	129.845	ENSGALG00000016327			exon	protein_coding
504	chr1	119880350	119880504	155	24	0.577729	0.762068	0.184338	124.529	ENSGALG00000016358	PTCHD1		intron	protein_coding
505	chr1	120178017	120178569	553	25	0.139767	0.481834	0.342067	212.277	ENSGALG00000050891			promoter	lncRNA
506	chr1	121387680	121387892	213	12	0.497465	0.159252	-0.338213	-93.8596	ENSGALG00000016420	SH3KBP1		intron	protein_coding
507	chr1	121997267	121997522	256	18	0.0787957	0.312241	0.233445	115.008	ENSGALG00000016529	CDKL5		intron	protein_coding
508	chr1	122148312	122148511	200	20	0.254931	0.46796	0.213028	116.707	ENSGALG00000016538	RAI2		promoter	protein_coding
509	chr1	122477885	122478240	356	14	0.144368	0.501677	0.357309	102.915	ENSGALG00000016543	NHS		intron	protein_coding
510	chr1	122814696	122814838	143	24	0.29772	0.518367	0.220647	161.787	ENSGALG00000016547	TXLNG		intron	protein_coding
510	chr1	122814696	122814838	143	24	0.29772	0.518367	0.220647	161.787	ENSGALG00000016547	TXLNG		promoter	protein_coding
511	chr1	122814925	122815270	346	27	0.166734	0.351149	0.184416	161.148	ENSGALG00000016547	TXLNG		intron	protein_coding
511	chr1	122814925	122815270	346	27	0.166734	0.351149	0.184416	161.148	ENSGALG00000016547	TXLNG		promoter	protein_coding
512	chr1	123559761	123559830	70	12	0.652281	0.304449	-0.347832	-111.109				repeat
513	chr1	124202475	124202728	254	28	0.639491	0.339927	-0.299564	-231.494	ENSGALG00000016575	GPM6B		intron	protein_coding
514	chr1	124304175	124304558	384	25	0.351389	0.617305	0.265917	165.479	ENSGALG00000016575	GPM6B		exon	protein_coding
514	chr1	124304175	124304558	384	25	0.351389	0.617305	0.265917	165.479	ENSGALG00000016575	GPM6B		utr3	protein_coding
514	chr1	124304175	124304558	384	25	0.351389	0.617305	0.265917	165.479	ENSGALG00000016575	GPM6B		intron	protein_coding
515	chr1	125230988	125231176	189	26	0.147497	0.274898	0.127401	138.641	ENSGALG00000033541	FRMPD4		intron	protein_coding
516	chr1	125680969	125681114	146	14	0.368357	0.669359	0.301002	104.044	ENSGALG00000016602	ARHGAP6		intron	protein_coding
517	chr1	125720775	125720955	181	18	0.341862	0.540389	0.198527	107.026	ENSGALG00000016602	ARHGAP6		intron	protein_coding
517	chr1	125720775	125720955	181	18	0.341862	0.540389	0.198527	107.026	ENSGALG00000016602	ARHGAP6		exon	protein_coding
518	chr1	125949856	125950185	330	16	0.361148	0.685135	0.323987	115.759	ENSGALG00000038504	MID1		intron	protein_coding
519	chr1	126003768	126004178	411	62	0.347033	0.517458	0.170425	376.945	ENSGALG00000038504	MID1		exon	protein_coding
520	chr1	126045298	126045723	426	16	0.188282	0.492293	0.304012	104.2	ENSGALG00000038504	MID1		intron	protein_coding
521	chr1	126466610	126466914	305	18	0.345121	0.613125	0.268004	115.639	ENSGALG00000030802	SHROOM2		intron	protein_coding
522	chr1	126474600	126474920	321	16	0.193488	0.567615	0.374127	127.626	ENSGALG00000030802	SHROOM2		intron	protein_coding
523	chr1	126625053	126625201	149	12	0.0971069	0.380567	0.283461	97.3783	ENSGALG00000040006	TBL1X		intron	protein_coding
524	chr1	126670965	126671163	199	20	0.171527	0.376053	0.204526	103.545	ENSGALG00000040006	TBL1X		intron	protein_coding
525	chr1	129884111	129884217	107	12	0.849741	0.457209	-0.392532	-112.227	ENSGALG00000024488	CD99		intron	protein_coding
526	chr1	129923758	129924035	278	12	0.388328	0.825105	0.436778	108.084	ENSGALG00000049881			intron	lncRNA
527	chr1	130137051	130137380	330	22	0.0558827	0.280625	0.224742	144.576	ENSGALG00000016681	DHRSX	ZBED1	intron	protein_coding
528	chr1	131412702	131412760	59	12	0.688653	0.109877	-0.578776	-207.591	ENSGALG00000016722			promoter	protein_coding
529	chr1	131742624	131743010	387	45	0.24907	0.459914	0.210845	294.259	ENSGALG00000016736	CYFIP1		exon	protein_coding
529	chr1	131742624	131743010	387	45	0.24907	0.459914	0.210845	294.259	ENSGALG00000016736	CYFIP1		intron	protein_coding
530	chr1	131863010	131863345	336	18	0.340371	0.67722	0.336849	125.202	ENSGALG00000016739	HERC2		intron	protein_coding
530	chr1	131863010	131863345	336	18	0.340371	0.67722	0.336849	125.202	ENSGALG00000016739	HERC2		exon	protein_coding
531	chr1	133829935	133830168	234	18	0.386924	0.725566	0.338642	143.326	ENSGALG00000016760			exon	protein_coding
531	chr1	133829935	133830168	234	18	0.386924	0.725566	0.338642	143.326	ENSGALG00000016760			utr3	protein_coding
531	chr1	133829935	133830168	234	18	0.386924	0.725566	0.338642	143.326	ENSGALG00000016760			TES	protein_coding
531	chr1	133829935	133830168	234	18	0.386924	0.725566	0.338642	143.326	ENSGALG00000016760			intron	protein_coding
531	chr1	133829935	133830168	234	18	0.386924	0.725566	0.338642	143.326	ENSGALG00000016761	LYG2		intron	protein_coding
531	chr1	133829935	133830168	234	18	0.386924	0.725566	0.338642	143.326	ENSGALG00000016761	LYG2		exon	protein_coding
532	chr1	134021060	134021345	286	18	0.0804649	0.305699	0.225234	122.954	ENSGALG00000016767	AFF3		intron	protein_coding
533	chr1	134184342	134184821	480	28	0.28552	0.552019	0.266498	195.007	ENSGALG00000016767	AFF3		intron	protein_coding
534	chr1	134396199	134396803	605	18	0.410471	0.697434	0.286963	102.687				repeat
534	chr1	134396199	134396803	605	18	0.410471	0.697434	0.286963	102.687				repeat
535	chr1	134614411	134614777	367	35	0.125452	0.278908	0.153457	192.925	ENSGALG00000016774	NPAS2		intron	protein_coding
536	chr1	134667451	134667686	236	18	0.403432	0.114742	-0.28869	-150.419	ENSGALG00000016774	NPAS2		exon	protein_coding
536	chr1	134667451	134667686	236	18	0.403432	0.114742	-0.28869	-150.419	ENSGALG00000016774	NPAS2		utr3	protein_coding
537	chr1	134912374	134912547	174	17	0.397689	0.147275	-0.250413	-138.917	ENSGALG00000037742	gga-mir-1552		promoter	miRNA
537	chr1	134912374	134912547	174	17	0.397689	0.147275	-0.250413	-138.917	ENSGALG00000037742	gga-mir-1552		TSS	miRNA
537	chr1	134912374	134912547	174	17	0.397689	0.147275	-0.250413	-138.917	ENSGALG00000037742	gga-mir-1552		exon	miRNA
537	chr1	134912374	134912547	174	17	0.397689	0.147275	-0.250413	-138.917	ENSGALG00000037742	gga-mir-1552		TES	miRNA
537	chr1	134912374	134912547	174	17	0.397689	0.147275	-0.250413	-138.917	ENSGALG00000016781	MAP4K4		intron	protein_coding
538	chr1	134954289	134954500	212	17	0.224708	0.425496	0.200788	96.5733	ENSGALG00000016781	MAP4K4		intron	protein_coding
539	chr1	134971920	134972016	97	22	0.511509	0.674199	0.16269	102.022	ENSGALG00000016781	MAP4K4		intron	protein_coding
539	chr1	134971920	134972016	97	22	0.511509	0.674199	0.16269	102.022	ENSGALG00000016781	MAP4K4		promoter	protein_coding
540	chr1	136584985	136585314	330	21	0.188127	0.393758	0.205631	128.015	ENSGALG00000016799	NCK1	NCK2	intron	protein_coding
541	chr1	136718493	136718892	400	27	0.250228	0.4771	0.226872	162.756	ENSGALG00000043690	C2orf40	ECRG4	utr5	protein_coding
541	chr1	136718493	136718892	400	27	0.250228	0.4771	0.226872	162.756	ENSGALG00000043690	C2orf40	ECRG4	exon	protein_coding
541	chr1	136718493	136718892	400	27	0.250228	0.4771	0.226872	162.756	ENSGALG00000043690	C2orf40	ECRG4	intron	protein_coding
542	chr1	136718999	136719170	172	31	0.487645	0.715268	0.227623	208.888	ENSGALG00000043690	C2orf40	ECRG4	exon	protein_coding
542	chr1	136718999	136719170	172	31	0.487645	0.715268	0.227623	208.888	ENSGALG00000043690	C2orf40	ECRG4	intron	protein_coding
543	chr1	136974345	136974525	181	16	0.146929	0.382965	0.236037	105.534	ENSGALG00000016803	ST6GAL2		exon	protein_coding
544	chr1	137298306	137298562	257	16	0.640316	0.233141	-0.407175	-161.058	ENSGALG00000052777			intron	lncRNA
545	chr1	137517949	137518205	257	22	0.296902	0.532069	0.235167	134.533	ENSGALG00000029970	LIMS1		intron	protein_coding
546	chr1	137541327	137541541	215	15	0.377218	0.686121	0.308903	101.323	ENSGALG00000029970	LIMS1		promoter	protein_coding
546	chr1	137541327	137541541	215	15	0.377218	0.686121	0.308903	101.323	ENSGALG00000029970	LIMS1		exon	protein_coding
546	chr1	137541327	137541541	215	15	0.377218	0.686121	0.308903	101.323	ENSGALG00000029970	LIMS1		utr5	protein_coding
546	chr1	137541327	137541541	215	15	0.377218	0.686121	0.308903	101.323	ENSGALG00000029970	LIMS1		intron	protein_coding
547	chr1	137561650	137561896	247	16	0.474754	0.741362	0.266608	98.4614	ENSGALG00000029970	LIMS1		intron	protein_coding
548	chr1	137584683	137584898	216	16	0.325472	0.584785	0.259312	107.529	ENSGALG00000029970	LIMS1		intron	protein_coding
548	chr1	137584683	137584898	216	16	0.325472	0.584785	0.259312	107.529	ENSGALG00000044599			intron	protein_coding
549	chr1	137584968	137585295	328	27	0.382692	0.568243	0.185551	143.498	ENSGALG00000029970	LIMS1		intron	protein_coding
549	chr1	137584968	137585295	328	27	0.382692	0.568243	0.185551	143.498	ENSGALG00000044599			intron	protein_coding
549	chr1	137584968	137585295	328	27	0.382692	0.568243	0.185551	143.498	ENSGALG00000044599			exon	protein_coding
550	chr1	137669749	137670220	472	34	0.171098	0.439541	0.268443	255.524	ENSGALG00000029970	LIMS1		intron	protein_coding
550	chr1	137669749	137670220	472	34	0.171098	0.439541	0.268443	255.524	ENSGALG00000046960			intron	protein_coding
550	chr1	137669749	137670220	472	34	0.171098	0.439541	0.268443	255.524	ENSGALG00000048911			exon	protein_coding
550	chr1	137669749	137670220	472	34	0.171098	0.439541	0.268443	255.524	ENSGALG00000048911			intron	protein_coding
551	chr1	137729447	137730080	634	51	0.324569	0.518025	0.193456	325.61	ENSGALG00000029970	LIMS1		intron	protein_coding
551	chr1	137729447	137730080	634	51	0.324569	0.518025	0.193456	325.61	ENSGALG00000033619			intron	protein_coding
551	chr1	137729447	137730080	634	51	0.324569	0.518025	0.193456	325.61	ENSGALG00000033619			exon	protein_coding
551	chr1	137729447	137730080	634	51	0.324569	0.518025	0.193456	325.61	ENSGALG00000046960			intron	protein_coding
552	chr1	137771569	137772040	472	35	0.183629	0.443511	0.259882	234.703	ENSGALG00000044260			intron	protein_coding
552	chr1	137771569	137772040	472	35	0.183629	0.443511	0.259882	234.703	ENSGALG00000044260			exon	protein_coding
553	chr1	138150429	138150769	341	32	0.192828	0.390467	0.197639	172.295	ENSGALG00000016810	SH3RF3		intron	protein_coding
554	chr1	138199272	138200478	1207	137	0.29494	0.474987	0.180047	781.879	ENSGALG00000026360	SOWAHC		TES	protein_coding
554	chr1	138199272	138200478	1207	137	0.29494	0.474987	0.180047	781.879	ENSGALG00000026360	SOWAHC		exon	protein_coding
554	chr1	138199272	138200478	1207	137	0.29494	0.474987	0.180047	781.879	ENSGALG00000016811	SEPTIN10		promoter	protein_coding
555	chr1	138755767	138756416	650	28	0.148694	0.436409	0.287715	189.812	ENSGALG00000016826	ADPRHL1		exon	protein_coding
555	chr1	138755767	138756416	650	28	0.148694	0.436409	0.287715	189.812	ENSGALG00000016826	ADPRHL1		utr5	protein_coding
555	chr1	138755767	138756416	650	28	0.148694	0.436409	0.287715	189.812	ENSGALG00000016826	ADPRHL1		intron	protein_coding
555	chr1	138755767	138756416	650	28	0.148694	0.436409	0.287715	189.812	ENSGALG00000054982			intron	protein_coding
555	chr1	138755767	138756416	650	28	0.148694	0.436409	0.287715	189.812	ENSGALG00000054982			exon	protein_coding
556	chr1	138845741	138846182	442	24	0.138382	0.426529	0.288147	176.852	ENSGALG00000037697	LAMP1		intron	protein_coding
557	chr1	138884153	138884379	227	14	0.0561023	0.306099	0.249996	113.983	ENSGALG00000016830	CUL4A		intron	protein_coding
558	chr1	138888018	138888312	295	27	0.0617464	0.203541	0.141795	166.777	ENSGALG00000016830	CUL4A		intron	protein_coding
559	chr1	139464652	139464880	229	22	0.498289	0.714888	0.216599	132.672	ENSGALG00000016837	MYO16		exon	pseudogene
560	chr1	139626369	139626580	212	14	0.416083	0.124267	-0.291816	-96.2197	ENSGALG00000016837	MYO16		intron	pseudogene
561	chr1	139692805	139692947	143	20	0.256182	0.109073	-0.147109	-104.68	ENSGALG00000016837	MYO16		intron	pseudogene
561	chr1	139692805	139692947	143	20	0.256182	0.109073	-0.147109	-104.68	ENSGALG00000016837	MYO16		exon	pseudogene
562	chr1	139993607	139993787	181	21	0.283111	0.122408	-0.160704	-123.573	ENSGALG00000049379			intron	pseudogene
563	chr1	140281989	140282527	539	22	0.424919	0.756163	0.331244	153.519	ENSGALG00000016843	COL4A2		intron	protein_coding
564	chr1	140456361	140456822	462	43	0.225633	0.509961	0.284328	392.085	ENSGALG00000016845	NAXD		intron	protein_coding
564	chr1	140456361	140456822	462	43	0.225633	0.509961	0.284328	392.085	ENSGALG00000016845	NAXD		utr5	protein_coding
564	chr1	140456361	140456822	462	43	0.225633	0.509961	0.284328	392.085	ENSGALG00000016845	NAXD		exon	protein_coding
565	chr1	140516448	140516677	230	16	0.425555	0.694092	0.268538	108.495	ENSGALG00000016847	CARS2		intron	protein_coding
566	chr1	140548504	140548725	222	25	0.112911	0.265527	0.152616	139.586	ENSGALG00000016849	ING1		intron	protein_coding
567	chr1	140651324	140651580	257	27	0.0586229	0.191388	0.132765	144.855	ENSGALG00000031009	ARHGEF7		intron	protein_coding
568	chr1	141144110	141144319	210	39	0.166885	0.0746445	-0.0922407	-209.987	ENSGALG00000029735			intron	lncRNA
568	chr1	141144110	141144319	210	39	0.166885	0.0746445	-0.0922407	-209.987	ENSGALG00000029735			exon	lncRNA
569	chr1	141144653	141144908	256	39	0.155044	0.0645006	-0.0905432	-210.438	ENSGALG00000029735			intron	lncRNA
570	chr1	141148119	141148671	553	98	0.170067	0.0739388	-0.0961277	-526.872	ENSGALG00000029735			promoter	lncRNA
571	chr1	141149716	141150096	381	85	0.247684	0.140434	-0.107249	-442.332	ENSGALG00000030353	SOX1		promoter	protein_coding
572	chr1	142895869	142896174	306	24	0.38062	0.626945	0.246326	131.574	ENSGALG00000048309			TES	protein_coding
572	chr1	142895869	142896174	306	24	0.38062	0.626945	0.246326	131.574	ENSGALG00000048309			exon	protein_coding
572	chr1	142895869	142896174	306	24	0.38062	0.626945	0.246326	131.574				repeat
572	chr1	142895869	142896174	306	24	0.38062	0.626945	0.246326	131.574				repeat
573	chr1	145421816	145422371	556	56	0.0841801	0.466049	0.381868	718.588	ENSGALG00000016872	PCCA		intron	protein_coding
573	chr1	145421816	145422371	556	56	0.0841801	0.466049	0.381868	718.588				repeat
574	chr1	145761644	145762173	530	38	0.296417	0.619253	0.322836	344.834	ENSGALG00000016875	CLYBL		intron	protein_coding
575	chr1	145780964	145781378	415	36	0.072267	0.359895	0.287628	343.531	ENSGALG00000016875	CLYBL		intron	protein_coding
576	chr1	145801114	145801416	303	29	0.449347	0.67313	0.223784	172.842	ENSGALG00000016875	CLYBL		intron	protein_coding
577	chr1	145804035	145804353	319	20	0.149194	0.535693	0.386499	192.971	ENSGALG00000016875	CLYBL		intron	protein_coding
578	chr1	145852837	145852927	91	14	0.816875	0.530117	-0.286758	-120.848	ENSGALG00000016875	CLYBL		intron	protein_coding
579	chr1	145877679	145877741	63	27	0.042015	0.0913481	0.0493331	111.416	ENSGALG00000016875	CLYBL		intron	protein_coding
580	chr1	145884975	145885190	216	23	0.578167	0.822281	0.244114	166.769	ENSGALG00000016875	CLYBL		intron	protein_coding
581	chr1	146281199	146281358	160	13	0.145632	0.420776	0.275144	96.9395	ENSGALG00000016885	STK24		intron	protein_coding
582	chr1	146435220	146435326	107	14	0.197768	0.547843	0.350075	139.126	ENSGALG00000016886	FARP1		intron	protein_coding
583	chr1	146453806	146454017	212	26	0.741125	0.494748	-0.246377	-167.522	ENSGALG00000016886	FARP1		intron	protein_coding
584	chr1	146508131	146508720	590	14	0.222473	0.50797	0.285497	100.385	ENSGALG00000016886	FARP1		intron	protein_coding
585	chr1	146689608	146689953	346	18	0.355594	0.116465	-0.239128	-107.064	ENSGALG00000051648			promoter	lncRNA
586	chr1	146851157	146851473	317	24	0.225301	0.487143	0.261842	169.679	ENSGALG00000016890	MBNL2		intron	protein_coding
587	chr1	148134859	148135170	312	15	0.242729	0.552415	0.309686	116.701	ENSGALG00000049165			intron	protein_coding
588	chr1	150739095	150739356	262	28	0.256589	0.52725	0.270661	185.056	ENSGALG00000052780			intron	lncRNA
588	chr1	150739095	150739356	262	28	0.256589	0.52725	0.270661	185.056				repeat
589	chr1	151409134	151409502	369	22	0.710659	0.891594	0.180935	120.989				repeat
590	chr1	152440836	152441021	186	29	0.775497	0.882097	0.1066	132.841				repeat
591	chr1	154058983	154059274	292	39	0.410858	0.204329	-0.206529	-282.627	ENSGALG00000016906	SPRY2		utr5	protein_coding
591	chr1	154058983	154059274	292	39	0.410858	0.204329	-0.206529	-282.627	ENSGALG00000016906	SPRY2		exon	protein_coding
592	chr1	154490355	154490785	431	18	0.353312	0.632217	0.278905	119.929	ENSGALG00000016910	RBM26		intron	protein_coding
593	chr1	155293430	155293806	377	22	0.515653	0.237056	-0.278597	-143.954				repeat
593	chr1	155293430	155293806	377	22	0.515653	0.237056	-0.278597	-143.954	ENSGALG00000016912	EDNRB		intron	protein_coding
594	chr1	155830202	155830640	439	18	0.671087	0.256836	-0.414251	-161.094				repeat
594	chr1	155830202	155830640	439	18	0.671087	0.256836	-0.414251	-161.094				repeat
595	chr1	156946657	156946897	241	14	0.623496	0.267191	-0.356305	-112.038	ENSGALG00000054621			promoter	lncRNA
596	chr1	156949310	156949795	486	17	0.190953	0.505086	0.314134	110.05	ENSGALG00000054621			intron	lncRNA
597	chr1	167187744	167188096	353	20	0.661448	0.167407	-0.494041	-253.175	ENSGALG00000016949	WBP4		exon	protein_coding
597	chr1	167187744	167188096	353	20	0.661448	0.167407	-0.494041	-253.175	ENSGALG00000016949	WBP4		utr3	protein_coding
598	chr1	168741476	168741944	469	68	0.069504	0.160778	0.0912741	312.07	ENSGALG00000051442	TSC22D1		utr3	protein_coding
598	chr1	168741476	168741944	469	68	0.069504	0.160778	0.0912741	312.07	ENSGALG00000051442	TSC22D1		exon	protein_coding
599	chr1	169099215	169099591	377	20	0.622029	0.821285	0.199255	106.203	ENSGALG00000016979	SLC25A30		promoter	protein_coding
600	chr1	169101529	169102005	477	53	0.155111	0.304653	0.149542	292.028	ENSGALG00000016979	SLC25A30		exon	protein_coding
600	chr1	169101529	169102005	477	53	0.155111	0.304653	0.149542	292.028	ENSGALG00000016979	SLC25A30		utr5	protein_coding
600	chr1	169101529	169102005	477	53	0.155111	0.304653	0.149542	292.028	ENSGALG00000016979	SLC25A30		intron	protein_coding
601	chr1	169292170	169292450	281	24	0.294782	0.659901	0.365119	235.986	ENSGALG00000016984	ZC3H13		exon	protein_coding
602	chr1	169451562	169452315	754	14	0.748079	0.402754	-0.345325	-94.6526				repeat
602	chr1	169451562	169452315	754	14	0.748079	0.402754	-0.345325	-94.6526	ENSGALG00000016988	RUBCNL		intron	protein_coding
603	chr1	170231171	170231395	225	18	0.487619	0.697959	0.21034	101.79	ENSGALG00000050065	CYSLTR2		exon	protein_coding
604	chr1	170436250	170436372	123	14	0.194449	0.548843	0.354394	131.727	ENSGALG00000017003	MLNR		exon	protein_coding
604	chr1	170436250	170436372	123	14	0.194449	0.548843	0.354394	131.727	ENSGALG00000017003	MLNR		utr3	protein_coding
605	chr1	170737265	170737705	441	58	0.186394	0.375691	0.189296	374.751	ENSGALG00000052226			promoter	lncRNA
606	chr1	170832600	170832742	143	18	0.257704	0.448356	0.190652	98.4173	ENSGALG00000050514			intron	lncRNA
607	chr1	170904918	170905207	290	18	0.141591	0.422617	0.281026	133.044	ENSGALG00000053256			intron	lncRNA
608	chr1	171230877	171231096	220	14	0.304531	0.660742	0.356211	117.543	ENSGALG00000017015	RNASEH2B		intron	protein_coding
608	chr1	171230877	171231096	220	14	0.304531	0.660742	0.356211	117.543				repeat
609	chr1	171761594	171762015	422	20	0.194266	0.510325	0.316059	145.747				repeat
610	chr1	171800642	171800863	222	12	0.299419	0.689251	0.389832	102.512	ENSGALG00000017029			promoter	protein_coding
611	chr1	171898090	171898314	225	14	0.282633	0.590391	0.307757	100.812	ENSGALG00000017034	FOXO1		promoter	protein_coding
612	chr1	171913784	171914217	434	21	0.534381	0.780529	0.246149	118.786	ENSGALG00000017034	FOXO1		intron	protein_coding
613	chr1	173998779	173999275	497	19	0.689888	0.343493	-0.346395	-124.666	ENSGALG00000017053	SPART	SPG20	promoter	protein_coding
613	chr1	173998779	173999275	497	19	0.689888	0.343493	-0.346395	-124.666	ENSGALG00000017053	SPART	SPG20	intron	protein_coding
614	chr1	174249110	174249376	267	20	0.0985218	0.333858	0.235336	134.699	ENSGALG00000041263	DCLK1		promoter	protein_coding
614	chr1	174249110	174249376	267	20	0.0985218	0.333858	0.235336	134.699	ENSGALG00000041263	DCLK1		utr5	protein_coding
614	chr1	174249110	174249376	267	20	0.0985218	0.333858	0.235336	134.699	ENSGALG00000041263	DCLK1		exon	protein_coding
614	chr1	174249110	174249376	267	20	0.0985218	0.333858	0.235336	134.699	ENSGALG00000041263	DCLK1		intron	protein_coding
615	chr1	174302860	174303422	563	48	0.038243	0.171385	0.133142	294.136	ENSGALG00000041263	DCLK1		intron	protein_coding
616	chr1	174524759	174525315	557	41	0.065523	0.215155	0.149632	234.792	ENSGALG00000017062	NBEA		intron	protein_coding
617	chr1	174559327	174559470	144	20	0.071693	0.267043	0.19535	142.209	ENSGALG00000017062	NBEA		exon	protein_coding
617	chr1	174559327	174559470	144	20	0.071693	0.267043	0.19535	142.209	ENSGALG00000017062	NBEA		intron	protein_coding
618	chr1	176090328	176090952	625	20	0.299322	0.657277	0.357955	172.103	ENSGALG00000017075	FRY		intron	protein_coding
618	chr1	176090328	176090952	625	20	0.299322	0.657277	0.357955	172.103				repeat
618	chr1	176090328	176090952	625	20	0.299322	0.657277	0.357955	172.103				repeat
619	chr1	176106418	176106997	580	28	0.0280672	0.196276	0.168209	168.504	ENSGALG00000017075	FRY		intron	protein_coding
620	chr1	176419031	176419322	292	28	0.271869	0.472327	0.200458	160.368	ENSGALG00000026781	ALOX5AP		intron	protein_coding
621	chr1	176424516	176424644	129	15	0.279127	0.522866	0.243739	97.6299	ENSGALG00000026781	ALOX5AP		exon	protein_coding
621	chr1	176424516	176424644	129	15	0.279127	0.522866	0.243739	97.6299	ENSGALG00000026781	ALOX5AP		utr5	protein_coding
622	chr1	176824896	176825109	214	19	0.100453	0.28437	0.183917	115.114	ENSGALG00000042570			intron	protein_coding
622	chr1	176824896	176825109	214	19	0.100453	0.28437	0.183917	115.114	ENSGALG00000042570			exon	protein_coding
622	chr1	176824896	176825109	214	19	0.100453	0.28437	0.183917	115.114	ENSGALG00000042570			utr5	protein_coding
622	chr1	176824896	176825109	214	19	0.100453	0.28437	0.183917	115.114	ENSGALG00000042570			TSS	protein_coding
622	chr1	176824896	176825109	214	19	0.100453	0.28437	0.183917	115.114	ENSGALG00000042570			promoter	protein_coding
623	chr1	177530758	177530940	183	13	0.543262	0.245821	-0.297442	-100.42	ENSGALG00000017096	LNX2		intron	protein_coding
623	chr1	177530758	177530940	183	13	0.543262	0.245821	-0.297442	-100.42	ENSGALG00000017096	LNX2		exon	protein_coding
623	chr1	177530758	177530940	183	13	0.543262	0.245821	-0.297442	-100.42	ENSGALG00000017096	LNX2		utr5	protein_coding
624	chr1	178283216	178283586	371	21	0.10662	0.34351	0.23689	133.951	ENSGALG00000017106	ATP8A2		intron	protein_coding
625	chr1	178297166	178298167	1002	38	0.0769922	0.381087	0.304095	315.801	ENSGALG00000017106	ATP8A2		intron	protein_coding
626	chr1	178317736	178317954	219	12	0.213515	0.607927	0.394413	103.15	ENSGALG00000017106	ATP8A2		intron	protein_coding
627	chr1	178321811	178322252	442	42	0.0908478	0.222953	0.132105	272.531	ENSGALG00000017106	ATP8A2		intron	protein_coding
628	chr1	178330918	178331294	377	16	0.30004	0.675734	0.375695	120.765	ENSGALG00000017106	ATP8A2		intron	protein_coding
629	chr1	178374110	178374461	352	35	0.238341	0.471384	0.233042	228.405	ENSGALG00000043035	SHISA2		utr3	protein_coding
629	chr1	178374110	178374461	352	35	0.238341	0.471384	0.233042	228.405	ENSGALG00000043035	SHISA2		exon	protein_coding
630	chr1	178374537	178374984	448	28	0.312176	0.617528	0.305351	215.283	ENSGALG00000043035	SHISA2		utr3	protein_coding
630	chr1	178374537	178374984	448	28	0.312176	0.617528	0.305351	215.283	ENSGALG00000043035	SHISA2		exon	protein_coding
631	chr1	178375100	178375959	860	134	0.155784	0.311642	0.155858	844.953	ENSGALG00000043035	SHISA2		utr3	protein_coding
631	chr1	178375100	178375959	860	134	0.155784	0.311642	0.155858	844.953	ENSGALG00000043035	SHISA2		exon	protein_coding
631	chr1	178375100	178375959	860	134	0.155784	0.311642	0.155858	844.953	ENSGALG00000043035	SHISA2		intron	protein_coding
632	chr1	178446782	178447013	232	12	0.254957	0.61321	0.358252	99.2935	ENSGALG00000053206			intron	lncRNA
632	chr1	178446782	178447013	232	12	0.254957	0.61321	0.358252	99.2935	ENSGALG00000053206			exon	lncRNA
633	chr1	178810425	178810788	364	20	0.382763	0.675825	0.293063	131.833	ENSGALG00000017118	MIPEP		intron	protein_coding
634	chr1	179845146	179845412	267	30	0.277028	0.507794	0.230766	176.608	ENSGALG00000017125	MICU2		intron	protein_coding
635	chr1	180087135	180087450	316	16	0.0250031	0.238298	0.213295	102.888	ENSGALG00000017132	XPO4		intron	protein_coding
636	chr1	180088947	180089506	560	16	0.239846	0.63525	0.395404	141.378	ENSGALG00000017132	XPO4		intron	protein_coding
637	chr1	181419644	181420080	437	20	0.255385	0.558557	0.303171	141.911	ENSGALG00000017156	DDX10		intron	protein_coding
638	chr1	181487714	181487954	241	18	0.405372	0.175485	-0.229887	-103.692				repeat
638	chr1	181487714	181487954	241	18	0.405372	0.175485	-0.229887	-103.692	ENSGALG00000017156	DDX10		promoter	protein_coding
639	chr1	183911884	183912138	255	14	0.23307	0.51091	0.27784	99.914	ENSGALG00000017185	TMEM123		intron	protein_coding
640	chr1	184018328	184018488	161	14	0.301237	0.613263	0.312027	105.419	ENSGALG00000038154	YAP1		intron	protein_coding
641	chr1	186210852	186211179	328	26	0.156188	0.514461	0.358273	267.26				repeat
642	chr1	186249841	186251117	1277	95	0.137261	0.384955	0.247694	675.489	ENSGALG00000017199	MAML2		intron	protein_coding
643	chr1	186251491	186252144	654	44	0.384167	0.702887	0.31872	335.647	ENSGALG00000017199	MAML2		intron	protein_coding
644	chr1	186252535	186252863	329	30	0.506038	0.805217	0.29918	257.717	ENSGALG00000017199	MAML2		intron	protein_coding
645	chr1	186263265	186263619	355	18	0.14702	0.445772	0.298751	125.43	ENSGALG00000017199	MAML2		intron	protein_coding
646	chr1	186272003	186272123	121	18	0.0660801	0.305419	0.239339	154.353	ENSGALG00000017199	MAML2		intron	protein_coding
647	chr1	186281256	186281461	206	16	0.171235	0.587672	0.416437	162.668	ENSGALG00000017199	MAML2		intron	protein_coding
648	chr1	186305961	186306159	199	20	0.266686	0.544709	0.278022	139.859	ENSGALG00000017199	MAML2		intron	protein_coding
649	chr1	186308999	186309470	472	40	0.320108	0.637757	0.317648	359.338	ENSGALG00000017199	MAML2		intron	protein_coding
649	chr1	186308999	186309470	472	40	0.320108	0.637757	0.317648	359.338				repeat
650	chr1	186315176	186315644	469	14	0.377047	0.741775	0.364728	111.862	ENSGALG00000027124	gga-mir-6570		promoter	miRNA
650	chr1	186315176	186315644	469	14	0.377047	0.741775	0.364728	111.862	ENSGALG00000017199	MAML2		intron	protein_coding
651	chr1	186327929	186328744	816	20	0.292215	0.65006	0.357845	156.082	ENSGALG00000017199	MAML2		intron	protein_coding
652	chr1	186330040	186330276	237	14	0.337023	0.733588	0.396565	128.34	ENSGALG00000017199	MAML2		intron	protein_coding
653	chr1	186331150	186331496	347	22	0.0282916	0.217511	0.18922	140.367	ENSGALG00000017199	MAML2		intron	protein_coding
654	chr1	186331877	186332078	202	16	0.457229	0.734046	0.276817	108.288	ENSGALG00000017199	MAML2		intron	protein_coding
655	chr1	186332567	186332808	242	19	0.26269	0.533174	0.270484	122.433	ENSGALG00000017199	MAML2		intron	protein_coding
656	chr1	186350644	186350735	92	12	0.0424595	0.25389	0.211431	93.3111	ENSGALG00000017199	MAML2		intron	protein_coding
657	chr1	186351890	186352003	114	18	0.0724979	0.217979	0.145481	96.2532	ENSGALG00000017199	MAML2		intron	protein_coding
658	chr1	186352543	186353110	568	27	0.229722	0.541724	0.312001	189.91	ENSGALG00000017199	MAML2		intron	protein_coding
659	chr1	186379493	186379814	322	16	0.2634	0.613445	0.350045	118.291	ENSGALG00000017199	MAML2		intron	protein_coding
660	chr1	186391153	186392232	1080	30	0.312992	0.655763	0.342771	203.773	ENSGALG00000017199	MAML2		intron	protein_coding
661	chr1	186410787	186410860	74	12	0.0803494	0.389518	0.309169	117.144	ENSGALG00000017199	MAML2		intron	protein_coding
662	chr1	186432868	186433081	214	14	0.0584894	0.280033	0.221543	98.9881	ENSGALG00000017199	MAML2		intron	protein_coding
663	chr1	186496683	186496873	191	18	0.397002	0.681605	0.284603	121.948	ENSGALG00000017200	MTMR2		intron	protein_coding
663	chr1	186496683	186496873	191	18	0.397002	0.681605	0.284603	121.948	ENSGALG00000017200	MTMR2		exon	protein_coding
663	chr1	186496683	186496873	191	18	0.397002	0.681605	0.284603	121.948	ENSGALG00000017200	MTMR2		utr5	protein_coding
664	chr1	186833702	186833767	66	16	0.324467	0.140462	-0.184006	-98.6247	ENSGALG00000017208	AMOTL1		intron	protein_coding
665	chr1	187200929	187201240	312	15	0.190074	0.475629	0.285555	101.002	ENSGALG00000026639	SMCO4		intron	protein_coding
666	chr1	187751884	187752111	228	13	0.298562	0.0709422	-0.22762	-92.8985	ENSGALG00000017229	FAT3		intron	protein_coding
666	chr1	187751884	187752111	228	13	0.298562	0.0709422	-0.22762	-92.8985	ENSGALG00000017229	FAT3		exon	protein_coding
667	chr1	187760741	187761431	691	28	0.0966029	0.338339	0.241736	175.996	ENSGALG00000017229	FAT3		intron	protein_coding
668	chr1	189898981	189899623	643	18	0.159138	0.434087	0.274948	106.106	ENSGALG00000047269	TMEM135		intron	protein_coding
669	chr1	189941052	189941301	250	11	0.177864	0.562347	0.384483	106.533	ENSGALG00000047269	TMEM135		intron	protein_coding
670	chr1	189986877	189987346	470	18	0.079239	0.257546	0.178307	98.407	ENSGALG00000047269	TMEM135		intron	protein_coding
670	chr1	189986877	189987346	470	18	0.079239	0.257546	0.178307	98.407				repeat
671	chr1	190201223	190201524	302	10	0.755318	0.293625	-0.461694	-102.365	ENSGALG00000017246	ME3		intron	protein_coding
672	chr1	190374427	190375018	592	29	0.178876	0.446693	0.267817	214.96	ENSGALG00000017248	RAB30		intron	protein_coding
672	chr1	190374427	190375018	592	29	0.178876	0.446693	0.267817	214.96				repeat
673	chr1	193702411	193702682	272	12	0.806801	0.319514	-0.487287	-134.455	ENSGALG00000033966	TENM4		intron	protein_coding
674	chr1	193944752	193944990	239	12	0.199278	0.581355	0.382077	107.629	ENSGALG00000054619	GAB2		intron	protein_coding
675	chr1	193957985	193958383	399	22	0.310845	0.570211	0.259366	136.798	ENSGALG00000054619	GAB2		intron	protein_coding
676	chr1	193992078	193992417	340	34	0.288278	0.508147	0.219868	218.89	ENSGALG00000054619	GAB2		intron	protein_coding
676	chr1	193992078	193992417	340	34	0.288278	0.508147	0.219868	218.89				repeat
677	chr1	193995480	193995800	321	18	0.070451	0.381473	0.311022	143.844	ENSGALG00000054619	GAB2		intron	protein_coding
678	chr1	194425628	194425740	113	24	0.820458	0.923264	0.102806	125.235	ENSGALG00000039068	RSF1		intron	protein_coding
678	chr1	194425628	194425740	113	24	0.820458	0.923264	0.102806	125.235	ENSGALG00000039068	RSF1		exon	protein_coding
679	chr1	194426963	194427237	275	18	0.391626	0.678533	0.286907	110.648	ENSGALG00000039068	RSF1		intron	protein_coding
679	chr1	194426963	194427237	275	18	0.391626	0.678533	0.286907	110.648	ENSGALG00000039068	RSF1		exon	protein_coding
680	chr1	194487792	194488118	327	18	0.140549	0.445421	0.304872	141.185	ENSGALG00000000681	PAK1		intron	protein_coding
680	chr1	194487792	194488118	327	18	0.140549	0.445421	0.304872	141.185				repeat
681	chr1	194488382	194488541	160	14	0.0910818	0.523988	0.432906	174.93	ENSGALG00000000681	PAK1		intron	protein_coding
682	chr1	195219158	195219496	339	17	0.365233	0.743838	0.378606	138.291	ENSGALG00000047874			promoter	miRNA
683	chr1	195486670	195486873	204	21	0.706881	0.868588	0.161708	114.231	ENSGALG00000000845	UVRAG		intron	protein_coding
684	chr1	195488525	195488774	250	16	0.209595	0.506095	0.2965	126.671	ENSGALG00000000845	UVRAG		intron	protein_coding
685	chr1	195498236	195498513	278	20	0.476522	0.71187	0.235348	119.665	ENSGALG00000000845	UVRAG		intron	protein_coding
686	chr1	195500960	195501393	434	28	0.413962	0.696351	0.282389	186.178	ENSGALG00000000845	UVRAG		intron	protein_coding
687	chr1	195592301	195592605	305	30	0.320305	0.551287	0.230982	187.938	ENSGALG00000000868	RNF121		intron	protein_coding
688	chr1	195603221	195603403	183	21	0.234816	0.395424	0.160608	94.2802	ENSGALG00000000868	RNF121		promoter	protein_coding
688	chr1	195603221	195603403	183	21	0.234816	0.395424	0.160608	94.2802	ENSGALG00000017493			intron	protein_coding
688	chr1	195603221	195603403	183	21	0.234816	0.395424	0.160608	94.2802	ENSGALG00000017493			exon	protein_coding
689	chr1	195607764	195608054	291	52	0.582301	0.727974	0.145673	241.113	ENSGALG00000001258	NUMA1		intron	protein_coding
689	chr1	195607764	195608054	291	52	0.582301	0.727974	0.145673	241.113	ENSGALG00000001258	NUMA1		exon	protein_coding
690	chr1	195617376	195617497	122	20	0.127736	0.293391	0.165655	118.397	ENSGALG00000001258	NUMA1		intron	protein_coding
691	chr1	195618463	195618762	300	57	0.235146	0.465797	0.230651	376.462	ENSGALG00000001258	NUMA1		promoter	protein_coding
692	chr1	195699298	195699434	137	16	0.479027	0.71675	0.237722	101.899				repeat
693	chr1	195902334	195902697	364	29	0.332337	0.561487	0.229149	161.737	ENSGALG00000017307	POLD3		intron	protein_coding
694	chr1	195966215	195966339	125	16	0.142663	0.36542	0.222757	109.823	ENSGALG00000017309	RNF169		intron	protein_coding
695	chr1	196115187	196115396	210	39	0.330861	0.490506	0.159645	201.188	ENSGALG00000017316	UCP3		promoter	protein_coding
695	chr1	196115187	196115396	210	39	0.330861	0.490506	0.159645	201.188	ENSGALG00000052611			exon	protein_coding
695	chr1	196115187	196115396	210	39	0.330861	0.490506	0.159645	201.188	ENSGALG00000052611			utr3	protein_coding
696	chr1	196178836	196179004	169	22	0.513475	0.744049	0.230574	134.757	ENSGALG00000017320	RAB6A		intron	protein_coding
697	chr1	196321361	196321619	259	21	0.651945	0.838893	0.186948	106.088	ENSGALG00000017323	FAM168A		intron	protein_coding
698	chr1	196425422	196425542	121	17	0.0803175	0.300354	0.220037	122.555	ENSGALG00000017326	ARHGEF17		intron	protein_coding
699	chr1	196439295	196439463	169	40	0.260304	0.40521	0.144906	218.501	ENSGALG00000017326	ARHGEF17		exon	protein_coding
699	chr1	196439295	196439463	169	40	0.260304	0.40521	0.144906	218.501	ENSGALG00000017326	ARHGEF17		intron	protein_coding
700	chr1	196478673	196478913	241	36	0.196975	0.362414	0.165439	188.893	ENSGALG00000017326	ARHGEF17		intron	protein_coding
700	chr1	196478673	196478913	241	36	0.196975	0.362414	0.165439	188.893				repeat
701	chr1	196487290	196487544	255	23	0.192601	0.484139	0.291537	191.479	ENSGALG00000017326	ARHGEF17		intron	protein_coding
702	chr1	196556153	196556630	478	18	0.330042	0.599468	0.269426	99.1818	ENSGALG00000017329	FCHSD2		intron	protein_coding
702	chr1	196556153	196556630	478	18	0.330042	0.599468	0.269426	99.1818	ENSGALG00000017326	ARHGEF17		intron	protein_coding
702	chr1	196556153	196556630	478	18	0.330042	0.599468	0.269426	99.1818				repeat
703	chr1	196557734	196557908	175	12	0.34362	0.644684	0.301065	93.0241	ENSGALG00000017329	FCHSD2		intron	protein_coding
703	chr1	196557734	196557908	175	12	0.34362	0.644684	0.301065	93.0241	ENSGALG00000017326	ARHGEF17		intron	protein_coding
704	chr1	196651716	196652279	564	52	0.452187	0.671105	0.218918	319.297	ENSGALG00000011214	SERPINH1		exon	protein_coding
705	chr1	196748167	196748386	220	11	0.306184	0.646816	0.340632	94.4729	ENSGALG00000034967	GDPD5		intron	protein_coding
706	chr1	197093212	197093329	118	28	0.366725	0.530313	0.163588	157.812	ENSGALG00000026995	RHOG		exon	protein_coding
707	chr1	197104638	197104872	235	36	0.222601	0.393379	0.170778	188.146	ENSGALG00000041762	STIM1		intron	protein_coding
708	chr1	197111881	197112102	222	29	0.110378	0.254754	0.144377	156.361	ENSGALG00000041762	STIM1		intron	protein_coding
709	chr1	197140910	197141058	149	21	0.070172	0.187784	0.117612	99.9438	ENSGALG00000041762	STIM1		intron	protein_coding
710	chr1	197388864	197389037	174	45	0.66503	0.779556	0.114526	211.511	ENSGALG00000022704	CNGA4		promoter	protein_coding
711	chr1	197401365	197401588	224	35	0.626105	0.786909	0.160804	180.882	ENSGALG00000036106	SMPD1		exon	protein_coding
711	chr1	197401365	197401588	224	35	0.626105	0.786909	0.160804	180.882	ENSGALG00000036106	SMPD1		intron	protein_coding
712	chr1	197403471	197403665	195	20	0.156594	0.345884	0.18929	96.2042	ENSGALG00000046164	APBB1		exon	protein_coding
712	chr1	197403471	197403665	195	20	0.156594	0.345884	0.18929	96.2042	ENSGALG00000046164	APBB1		intron	protein_coding
713	chr1	197416328	197416436	109	27	0.26376	0.376646	0.112886	118.443	ENSGALG00000034004	TRIM3		intron	protein_coding
713	chr1	197416328	197416436	109	27	0.26376	0.376646	0.112886	118.443	ENSGALG00000034004	TRIM3		exon	protein_coding
714	chr1	197487286	197487563	278	29	0.428408	0.619743	0.191335	132.857	ENSGALG00000025438	gga-mir-1600		promoter	miRNA
714	chr1	197487286	197487563	278	29	0.428408	0.619743	0.191335	132.857	ENSGALG00000017334			TES	protein_coding
714	chr1	197487286	197487563	278	29	0.428408	0.619743	0.191335	132.857	ENSGALG00000017334			exon	protein_coding
715	chr1	197489076	197489225	150	26	0.73149	0.845984	0.114494	123.044	ENSGALG00000017334			exon	protein_coding
716	chr1	197504660	197504765	106	15	0.173291	0.43653	0.263239	103.167	ENSGALG00000017334			intron	protein_coding
717	chr1	197593561	197593816	256	22	0.747394	0.838267	0.0908733	100.574	ENSGALG00000047728			intron	protein_coding
718	chr1	197602187	197602474	288	26	0.767936	0.864692	0.0967557	126.885	ENSGALG00000047728			intron	protein_coding
718	chr1	197602187	197602474	288	26	0.767936	0.864692	0.0967557	126.885				repeat
718	chr1	197602187	197602474	288	26	0.767936	0.864692	0.0967557	126.885				repeat
719	chr1	197602808	197602993	186	19	0.689788	0.83651	0.146723	108.202	ENSGALG00000047728			intron	protein_coding
719	chr1	197602808	197602993	186	19	0.689788	0.83651	0.146723	108.202				repeat
719	chr1	197602808	197602993	186	19	0.689788	0.83651	0.146723	108.202				repeat
720	chr2	219683	219855	173	44	0.278233	0.430013	0.15178	231.775	ENSGALG00000034573	ABCF2		intron	protein_coding
720	chr2	219683	219855	173	44	0.278233	0.430013	0.15178	231.775	ENSGALG00000043576	AGAP3		intron	protein_coding
721	chr2	236762	236940	179	25	0.197451	0.0721794	-0.125272	-140.04				repeat
721	chr2	236762	236940	179	25	0.197451	0.0721794	-0.125272	-140.04	ENSGALG00000034573	ABCF2		intron	protein_coding
721	chr2	236762	236940	179	25	0.197451	0.0721794	-0.125272	-140.04	ENSGALG00000043576	AGAP3		intron	protein_coding
722	chr2	256615	256739	125	19	0.518733	0.719612	0.200879	99.0338	ENSGALG00000043576	AGAP3		intron	protein_coding
723	chr2	258575	258790	216	36	0.575838	0.736289	0.160451	187.621	ENSGALG00000043576	AGAP3		intron	protein_coding
724	chr2	275868	276038	171	30	0.529423	0.327962	-0.20146	-181.287	ENSGALG00000043576	AGAP3		intron	protein_coding
725	chr2	288940	289118	179	18	0.453265	0.683643	0.230379	104.479	ENSGALG00000043576	AGAP3		intron	protein_coding
726	chr2	306045	306144	100	25	0.517192	0.657417	0.140225	107.274	ENSGALG00000033058	FASTK		promoter	protein_coding
727	chr2	307474	307631	158	30	0.440034	0.614621	0.174587	165.217	ENSGALG00000033058	FASTK		exon	protein_coding
728	chr2	307790	307957	168	47	0.498695	0.630908	0.132213	230.682	ENSGALG00000033058	FASTK		exon	protein_coding
728	chr2	307790	307957	168	47	0.498695	0.630908	0.132213	230.682	ENSGALG00000033058	FASTK		intron	protein_coding
729	chr2	315129	315290	162	30	0.436213	0.246617	-0.189596	-166.083	ENSGALG00000033058	FASTK		intron	protein_coding
730	chr2	319277	319465	189	35	0.42306	0.56662	0.14356	164.455	ENSGALG00000034284	SLC4A2		intron	protein_coding
730	chr2	319277	319465	189	35	0.42306	0.56662	0.14356	164.455	ENSGALG00000034284	SLC4A2		exon	protein_coding
731	chr2	321195	321359	165	39	0.716598	0.834932	0.118334	183.932	ENSGALG00000034284	SLC4A2		exon	protein_coding
731	chr2	321195	321359	165	39	0.716598	0.834932	0.118334	183.932	ENSGALG00000034284	SLC4A2		intron	protein_coding
732	chr2	358793	358917	125	20	0.581277	0.772144	0.190866	104.385	ENSGALG00000050508	NOS3		exon	protein_coding
732	chr2	358793	358917	125	20	0.581277	0.772144	0.190866	104.385	ENSGALG00000050508	NOS3		intron	protein_coding
733	chr2	376136	376311	176	28	0.192471	0.344256	0.151785	123.991	ENSGALG00000042836	KCNH2		exon	protein_coding
734	chr2	409037	409360	324	78	0.544324	0.69229	0.147965	445.661	ENSGALG00000052856			exon	protein_coding
735	chr2	413509	413616	108	23	0.18875	0.366258	0.177508	123.504	ENSGALG00000045908			exon	protein_coding
736	chr2	416378	416527	150	23	0.104479	0.204227	0.0997483	105.678	ENSGALG00000044935			promoter	protein_coding
737	chr2	457155	457357	203	35	0.0573572	0.151688	0.0943306	172.258	ENSGALG00000042642	RARRES2		utr5	protein_coding
737	chr2	457155	457357	203	35	0.0573572	0.151688	0.0943306	172.258	ENSGALG00000042642	RARRES2		exon	protein_coding
737	chr2	457155	457357	203	35	0.0573572	0.151688	0.0943306	172.258	ENSGALG00000042642	RARRES2		intron	protein_coding
738	chr2	461945	462069	125	18	0.377132	0.602952	0.225819	96.5836	ENSGALG00000053116	LRRC61		promoter	protein_coding
739	chr2	475387	475574	188	21	0.705817	0.833709	0.127892	97.2699	ENSGALG00000033417	SSPO		exon	pseudogene
739	chr2	475387	475574	188	21	0.705817	0.833709	0.127892	97.2699	ENSGALG00000033417	SSPO		intron	pseudogene
740	chr2	479774	479940	167	27	0.579018	0.72594	0.146922	136.074	ENSGALG00000033417	SSPO		exon	pseudogene
740	chr2	479774	479940	167	27	0.579018	0.72594	0.146922	136.074	ENSGALG00000033417	SSPO		intron	pseudogene
741	chr2	573172	573483	312	26	0.647065	0.211523	-0.435541	-329.769	ENSGALG00000036870	ZNF767		intron	protein_coding
741	chr2	573172	573483	312	26	0.647065	0.211523	-0.435541	-329.769	ENSGALG00000036870	ZNF767		exon	protein_coding
741	chr2	573172	573483	312	26	0.647065	0.211523	-0.435541	-329.769	ENSGALG00000036870	ZNF767		utr3	protein_coding
742	chr2	587279	587629	351	76	0.560804	0.716825	0.156022	408.215	ENSGALG00000039048	ZNF282		intron	protein_coding
742	chr2	587279	587629	351	76	0.560804	0.716825	0.156022	408.215	ENSGALG00000039048	ZNF282		utr5	protein_coding
742	chr2	587279	587629	351	76	0.560804	0.716825	0.156022	408.215	ENSGALG00000039048	ZNF282		exon	protein_coding
743	chr2	594964	595140	177	27	0.723368	0.856017	0.132648	136.46	ENSGALG00000028985			exon	protein_coding
744	chr2	595452	595585	134	29	0.159561	0.303384	0.143823	154.124	ENSGALG00000028985			promoter	protein_coding
745	chr2	599115	599302	188	49	0.788577	0.876455	0.0878778	239.471	ENSGALG00000043930	TIGD3		exon	protein_coding
746	chr2	610373	610551	179	21	0.687399	0.840491	0.153092	101.698	ENSGALG00000023632			exon	protein_coding
746	chr2	610373	610551	179	21	0.687399	0.840491	0.153092	101.698	ENSGALG00000023632			utr3	protein_coding
747	chr2	633811	634219	409	23	0.608732	0.233033	-0.375699	-214.316	ENSGALG00000038469	CDC25A		intron	protein_coding
747	chr2	633811	634219	409	23	0.608732	0.233033	-0.375699	-214.316	ENSGALG00000038469	CDC25A		exon	protein_coding
748	chr2	675906	676063	158	24	0.102411	0.262317	0.159905	151.596	ENSGALG00000040783	MAP4		intron	protein_coding
749	chr2	685626	685860	235	18	0.335555	0.107519	-0.228035	-118.944	ENSGALG00000040783	MAP4		intron	protein_coding
750	chr2	716121	716443	323	44	0.108851	0.297555	0.188704	330.895	ENSGALG00000040783	MAP4		intron	protein_coding
751	chr2	735095	735272	178	24	0.319691	0.535798	0.216106	139.036	ENSGALG00000040783	MAP4		intron	protein_coding
752	chr2	742578	742721	144	25	0.37905	0.560834	0.181784	126.601	ENSGALG00000040783	MAP4		intron	protein_coding
753	chr2	748116	748332	217	18	0.796067	0.562866	-0.233202	-120.969	ENSGALG00000040783	MAP4		intron	protein_coding
754	chr2	774375	774515	141	23	0.811894	0.895296	0.0834021	103.243	ENSGALG00000039830	DHX30		exon	protein_coding
754	chr2	774375	774515	141	23	0.811894	0.895296	0.0834021	103.243	ENSGALG00000039830	DHX30		intron	protein_coding
755	chr2	889279	889450	172	21	0.475033	0.298773	-0.17626	-99.762	ENSGALG00000032642	SMARCC1		intron	protein_coding
755	chr2	889279	889450	172	21	0.475033	0.298773	-0.17626	-99.762	ENSGALG00000032642	SMARCC1		exon	protein_coding
756	chr2	960046	960181	136	18	0.510059	0.706789	0.19673	101.611	ENSGALG00000035768	SCAP		exon	protein_coding
757	chr2	970017	970423	407	32	0.226547	0.580385	0.353838	321.687	ENSGALG00000035768	SCAP		intron	protein_coding
757	chr2	970017	970423	407	32	0.226547	0.580385	0.353838	321.687	ENSGALG00000035768	SCAP		exon	protein_coding
758	chr2	982352	982567	216	55	0.138419	0.274122	0.135704	302.925	ENSGALG00000038522			exon	pseudogene
758	chr2	982352	982567	216	55	0.138419	0.274122	0.135704	302.925	ENSGALG00000038522			intron	pseudogene
759	chr2	983711	983820	110	24	0.429303	0.599441	0.170138	118.247	ENSGALG00000038522			exon	pseudogene
759	chr2	983711	983820	110	24	0.429303	0.599441	0.170138	118.247	ENSGALG00000038522			intron	pseudogene
760	chr2	1082534	1082764	231	12	0.375765	0.714403	0.338639	97.0455	ENSGALG00000005188	FAM188B	MINDY4	intron	protein_coding
761	chr2	1441337	1441605	269	12	0.249574	0.677223	0.427649	103.398	ENSGALG00000005223	ADCYAP1R1	PAC1	intron	protein_coding
762	chr2	1815654	1816727	1074	21	0.177618	0.486878	0.30926	133.442	ENSGALG00000005259	VIPR1		intron	protein_coding
762	chr2	1815654	1816727	1074	21	0.177618	0.486878	0.30926	133.442				repeat
763	chr2	1819781	1820167	387	22	0.0645896	0.45404	0.38945	255.058	ENSGALG00000005259	VIPR1		intron	protein_coding
764	chr2	2102612	2102938	327	28	0.508606	0.740475	0.231868	160.726	ENSGALG00000005292	KLHL40		intron	protein_coding
765	chr2	3921098	3921478	381	26	0.040809	0.205853	0.165044	165.759	ENSGALG00000005487	CCDC12		intron	protein_coding
766	chr2	3957540	3957808	269	27	0.431932	0.645104	0.213172	131.174	ENSGALG00000039120	NBEAL2		exon	protein_coding
766	chr2	3957540	3957808	269	27	0.431932	0.645104	0.213172	131.174	ENSGALG00000039120	NBEAL2		utr3	protein_coding
766	chr2	3957540	3957808	269	27	0.431932	0.645104	0.213172	131.174	ENSGALG00000039120	NBEAL2		TES	protein_coding
766	chr2	3957540	3957808	269	27	0.431932	0.645104	0.213172	131.174	ENSGALG00000043906			promoter	pseudogene
767	chr2	4009576	4010054	479	20	0.330167	0.594483	0.264316	106.054	ENSGALG00000042051	SETD2		intron	protein_coding
768	chr2	4051890	4052082	193	18	0.154309	0.428431	0.274122	142.356	ENSGALG00000005582	KLHL18		intron	protein_coding
769	chr2	4053562	4053751	190	16	0.364424	0.646862	0.282438	119.213	ENSGALG00000005582	KLHL18		intron	protein_coding
770	chr2	4070943	4071890	948	131	0.196033	0.371663	0.17563	817.007	ENSGALG00000005582	KLHL18		exon	protein_coding
770	chr2	4070943	4071890	948	131	0.196033	0.371663	0.17563	817.007	ENSGALG00000005582	KLHL18		utr3	protein_coding
770	chr2	4070943	4071890	948	131	0.196033	0.371663	0.17563	817.007	ENSGALG00000005582	KLHL18		TES	protein_coding
770	chr2	4070943	4071890	948	131	0.196033	0.371663	0.17563	817.007	ENSGALG00000034150	CATHL3		promoter	protein_coding
771	chr2	4083936	4084349	414	32	0.611634	0.25699	-0.354644	-284.232	ENSGALG00000025355	SNORA5		promoter	snoRNA
771	chr2	4083936	4084349	414	32	0.611634	0.25699	-0.354644	-284.232	ENSGALG00000025355	SNORA5		TSS	snoRNA
771	chr2	4083936	4084349	414	32	0.611634	0.25699	-0.354644	-284.232	ENSGALG00000025355	SNORA5		exon	snoRNA
771	chr2	4083936	4084349	414	32	0.611634	0.25699	-0.354644	-284.232	ENSGALG00000025355	SNORA5		TES	snoRNA
771	chr2	4083936	4084349	414	32	0.611634	0.25699	-0.354644	-284.232	ENSGALG00000038102	TBRG4		intron	protein_coding
772	chr2	4106617	4107142	526	16	0.727937	0.442906	-0.285031	-98.9271	ENSGALG00000005612	CCM2		intron	protein_coding
772	chr2	4106617	4107142	526	16	0.727937	0.442906	-0.285031	-98.9271	ENSGALG00000005612	CCM2		exon	protein_coding
773	chr2	4535361	4535559	199	16	0.405236	0.712623	0.307387	116.212	ENSGALG00000049955			intron	lncRNA
774	chr2	4718378	4718718	341	23	0.215597	0.469598	0.254002	142.768	ENSGALG00000005805	PLCD1		intron	protein_coding
775	chr2	5052841	5053121	281	18	0.777116	0.532509	-0.244607	-104.531	ENSGALG00000006025	XIRP1		intron	protein_coding
776	chr2	5225748	5226171	424	22	0.408394	0.735217	0.326823	159.677	ENSGALG00000049302			intron	lncRNA
776	chr2	5225748	5226171	424	22	0.408394	0.735217	0.326823	159.677				repeat
777	chr2	5232664	5232939	276	20	0.0664061	0.244357	0.177951	121.552	ENSGALG00000049302			promoter	lncRNA
777	chr2	5232664	5232939	276	20	0.0664061	0.244357	0.177951	121.552				repeat
778	chr2	5322396	5322574	179	26	0.674233	0.833385	0.159153	141.659	ENSGALG00000027905	CSRNP1		utr5	protein_coding
778	chr2	5322396	5322574	179	26	0.674233	0.833385	0.159153	141.659	ENSGALG00000027905	CSRNP1		exon	protein_coding
779	chr2	5324731	5325291	561	60	0.602194	0.813252	0.211058	414.021	ENSGALG00000027905	CSRNP1		exon	protein_coding
780	chr2	6328990	6329119	130	31	0.780515	0.637612	-0.142903	-158.119	ENSGALG00000006189	CRYGN		exon	protein_coding
781	chr2	6502078	6502350	273	24	0.0801688	0.2366	0.156432	133.577	ENSGALG00000006219	PRKAG2		intron	protein_coding
781	chr2	6502078	6502350	273	24	0.0801688	0.2366	0.156432	133.577	ENSGALG00000006219	PRKAG2		exon	protein_coding
781	chr2	6502078	6502350	273	24	0.0801688	0.2366	0.156432	133.577	ENSGALG00000006219	PRKAG2		utr5	protein_coding
782	chr2	6519057	6519748	692	20	0.271802	0.611811	0.340009	133.87	ENSGALG00000006219	PRKAG2		intron	protein_coding
783	chr2	6761005	6761253	249	14	0.202099	0.59964	0.397541	120.368	ENSGALG00000049653	KMT2C		promoter	protein_coding
784	chr2	6779275	6779489	215	12	0.739225	0.321028	-0.418197	-112.13				repeat
785	chr2	7746940	7747363	424	16	0.294828	0.667372	0.372543	129.418	ENSGALG00000036064	PAXIP1		intron	protein_coding
785	chr2	7746940	7747363	424	16	0.294828	0.667372	0.372543	129.418	ENSGALG00000036064	PAXIP1		exon	protein_coding
786	chr2	7841481	7841696	216	22	0.430626	0.650071	0.219445	123.949	ENSGALG00000054419			intron	lncRNA
787	chr2	7995727	7996048	322	40	0.588522	0.807907	0.219385	292.521	ENSGALG00000054309			intron	lncRNA
788	chr2	7998614	7999025	412	39	0.301299	0.508403	0.207105	239.627	ENSGALG00000054309			intron	lncRNA
788	chr2	7998614	7999025	412	39	0.301299	0.508403	0.207105	239.627				repeat
789	chr2	8172754	8172950	197	23	0.299773	0.49517	0.195397	128.951	ENSGALG00000006379	SHH		intron	protein_coding
790	chr2	8774499	8774812	314	27	0.420284	0.604338	0.184055	139.797	ENSGALG00000006477	DNAJB6		intron	protein_coding
791	chr2	8781096	8781447	352	32	0.623654	0.801594	0.17794	179.201	ENSGALG00000006477	DNAJB6		intron	protein_coding
792	chr2	9097998	9098447	450	16	0.266477	0.622116	0.355639	125.139	ENSGALG00000030054	PTPRN2		intron	protein_coding
792	chr2	9097998	9098447	450	16	0.266477	0.622116	0.355639	125.139				repeat
793	chr2	10145626	10145944	319	24	0.338486	0.669402	0.330916	183.091	ENSGALG00000006652	DIP2C		intron	protein_coding
794	chr2	10148448	10148589	142	12	0.192311	0.537029	0.344717	98.7588	ENSGALG00000006652	DIP2C		intron	protein_coding
795	chr2	10153080	10153334	255	16	0.179496	0.450676	0.27118	107.324	ENSGALG00000006652	DIP2C		intron	protein_coding
796	chr2	10155196	10155667	472	18	0.355138	0.662078	0.306939	130.629	ENSGALG00000006652	DIP2C		intron	protein_coding
797	chr2	12898955	12899066	112	12	0.621371	0.277477	-0.343894	-99.6602	ENSGALG00000007076	CCNY		exon	protein_coding
798	chr2	13451885	13452412	528	28	0.0945687	0.324654	0.230085	164.753	ENSGALG00000007125	PARD3		intron	protein_coding
799	chr2	14070138	14070275	138	16	0.402397	0.632343	0.229946	93.5933	ENSGALG00000007145	ITGB1		intron	protein_coding
800	chr2	14512119	14512484	366	27	0.628294	0.182523	-0.445771	-343.964	ENSGALG00000050129			promoter	lncRNA
801	chr2	14752572	14752874	303	18	0.0820161	0.30628	0.224264	115.964	ENSGALG00000007331	SVIL		intron	protein_coding
802	chr2	15311788	15311874	87	21	0.109948	0.0354389	-0.0745089	-104.751	ENSGALG00000052174			intron	lncRNA
803	chr2	15369222	15369595	374	21	0.147257	0.404559	0.257302	142.023	ENSGALG00000035281	WAC		intron	protein_coding
804	chr2	16086760	16087229	470	20	0.353422	0.641828	0.288407	125.74	ENSGALG00000007547	ABI1		intron	protein_coding
805	chr2	16095616	16095759	144	12	0.304374	0.648974	0.344601	104.064	ENSGALG00000007559	PDSS1		intron	protein_coding
806	chr2	16200736	16200903	168	16	0.50268	0.216485	-0.286195	-115.428	ENSGALG00000007579	APBB1IP		intron	protein_coding
806	chr2	16200736	16200903	168	16	0.50268	0.216485	-0.286195	-115.428	ENSGALG00000007579	APBB1IP		utr5	protein_coding
807	chr2	17185600	17185965	366	11	0.666555	0.216897	-0.449657	-115.734	ENSGALG00000051600			promoter	lncRNA
807	chr2	17185600	17185965	366	11	0.666555	0.216897	-0.449657	-115.734	ENSGALG00000051600			TSS	lncRNA
807	chr2	17185600	17185965	366	11	0.666555	0.216897	-0.449657	-115.734	ENSGALG00000051600			exon	lncRNA
807	chr2	17185600	17185965	366	11	0.666555	0.216897	-0.449657	-115.734	ENSGALG00000051600			intron	lncRNA
807	chr2	17185600	17185965	366	11	0.666555	0.216897	-0.449657	-115.734	ENSGALG00000007766	KIAA1217		intron	protein_coding
808	chr2	17559481	17559990	510	24	0.0811491	0.385357	0.304208	188.423	ENSGALG00000007877	PIP4K2A		intron	protein_coding
809	chr2	17647240	17647623	384	26	0.327427	0.583412	0.255985	153.544	ENSGALG00000045235			TES	lncRNA
809	chr2	17647240	17647623	384	26	0.327427	0.583412	0.255985	153.544	ENSGALG00000045235			exon	lncRNA
810	chr2	17647780	17647950	171	14	0.483815	0.774849	0.291034	99.8109	ENSGALG00000045235			exon	lncRNA
811	chr2	17682716	17683005	290	22	0.265029	0.602409	0.337379	161.811	ENSGALG00000048279			TES	lncRNA
811	chr2	17682716	17683005	290	22	0.265029	0.602409	0.337379	161.811	ENSGALG00000048279			exon	lncRNA
812	chr2	17736858	17737892	1035	269	0.484337	0.329639	-0.154698	-1788.85	ENSGALG00000041267	BMI1		exon	protein_coding
812	chr2	17736858	17737892	1035	269	0.484337	0.329639	-0.154698	-1788.85	ENSGALG00000041267	BMI1		intron	protein_coding
813	chr2	18143460	18143767	308	16	0.640728	0.194958	-0.44577	-174.726	ENSGALG00000037769	lasp-2		intron	protein_coding
814	chr2	19711405	19711549	145	19	0.7637	0.893272	0.129572	92.9353	ENSGALG00000008677	VIM		intron	protein_coding
815	chr2	19713322	19713399	78	14	0.444536	0.705612	0.261076	95.7292	ENSGALG00000008677	VIM		intron	protein_coding
816	chr2	19822321	19822407	87	16	0.278519	0.0738285	-0.204691	-112.919	ENSGALG00000008686	TRDMT1		intron	protein_coding
817	chr2	19900417	19900544	128	12	0.389008	0.725335	0.336327	94.0838	ENSGALG00000008704	CUBN		intron	protein_coding
818	chr2	19902222	19902405	184	14	0.329124	0.701175	0.372051	115.592	ENSGALG00000008704	CUBN		intron	protein_coding
819	chr2	20532879	20533107	229	14	0.201972	0.525222	0.32325	100.106	ENSGALG00000008764	FAM171A1		intron	protein_coding
820	chr2	20585066	20585275	210	18	0.130535	0.38236	0.251825	139.764	ENSGALG00000008791	NMT2		promoter	protein_coding
821	chr2	21985676	21985891	216	16	0.285307	0.570876	0.285569	104.861	ENSGALG00000009062	CDK14		intron	protein_coding
822	chr2	22492198	22492361	164	22	0.425479	0.680849	0.25537	167.094	ENSGALG00000040724	AKAP9		exon	protein_coding
822	chr2	22492198	22492361	164	22	0.425479	0.680849	0.25537	167.094	ENSGALG00000040724	AKAP9		intron	protein_coding
823	chr2	22536273	22536411	139	18	0.592649	0.223431	-0.369218	-192.136	ENSGALG00000031917	ANKIB1		intron	protein_coding
824	chr2	22574480	22575248	769	16	0.547855	0.295645	-0.25221	-94.076	ENSGALG00000031917	ANKIB1		intron	protein_coding
825	chr2	22747186	22747431	246	17	0.337327	0.642325	0.304998	124.647	ENSGALG00000009476	CDK6		intron	protein_coding
826	chr2	22757762	22757985	224	16	0.18579	0.372567	0.186777	93.7238	ENSGALG00000009476	CDK6		intron	protein_coding
827	chr2	22813145	22813360	216	12	0.639765	0.269292	-0.370473	-103.333	ENSGALG00000009476	CDK6		intron	protein_coding
828	chr2	22835615	22835801	187	26	0.332487	0.161445	-0.171042	-161.387	ENSGALG00000009476	CDK6		intron	protein_coding
828	chr2	22835615	22835801	187	26	0.332487	0.161445	-0.171042	-161.387	ENSGALG00000009476	CDK6		promoter	protein_coding
829	chr2	23774986	23775162	177	16	0.485935	0.744883	0.258948	103.43	ENSGALG00000009686	PPP1R9A		intron	protein_coding
830	chr2	23798190	23798769	580	17	0.225176	0.500309	0.275133	104.936	ENSGALG00000009686	PPP1R9A		intron	protein_coding
831	chr2	23965180	23965489	310	14	0.625943	0.260446	-0.365497	-117.217	ENSGALG00000009722	DYNC1I1		intron	protein_coding
832	chr2	24002156	24002276	121	12	0.165451	0.489674	0.324224	105.325	ENSGALG00000009722	DYNC1I1		intron	protein_coding
833	chr2	24455671	24455846	176	24	0.146393	0.336099	0.189706	142.1	ENSGALG00000009129	DLX5		promoter	protein_coding
834	chr2	26757646	26757767	122	19	0.381189	0.571893	0.190704	97.5709	ENSGALG00000010770	SCIN		exon	protein_coding
834	chr2	26757646	26757767	122	19	0.381189	0.571893	0.190704	97.5709	ENSGALG00000010770	SCIN		intron	protein_coding
835	chr2	29414373	29414520	148	26	0.367579	0.594514	0.226935	144.503	ENSGALG00000054680			utr5	protein_coding
835	chr2	29414373	29414520	148	26	0.367579	0.594514	0.226935	144.503	ENSGALG00000054680			exon	protein_coding
835	chr2	29414373	29414520	148	26	0.367579	0.594514	0.226935	144.503	ENSGALG00000054680			intron	protein_coding
836	chr2	30790384	30790905	522	21	0.399094	0.670067	0.270973	133.442	ENSGALG00000047057			intron	lncRNA
837	chr2	30973629	30973788	160	15	0.485623	0.19314	-0.292483	-110.165	ENSGALG00000010938	KLHL7		exon	protein_coding
838	chr2	31257009	31257132	124	22	0.213434	0.367203	0.153769	106.396	ENSGALG00000010961	IGF2BP3		intron	protein_coding
839	chr2	31549189	31549414	226	17	0.136559	0.34605	0.209491	99.1929	ENSGALG00000048952			intron	lncRNA
840	chr2	31549653	31549954	302	23	0.259469	0.479643	0.220174	125.912	ENSGALG00000048952			intron	lncRNA
841	chr2	31609129	31609528	400	18	0.441185	0.770918	0.329733	129.514	ENSGALG00000010997	DFNA5		intron	protein_coding
841	chr2	31609129	31609528	400	18	0.441185	0.770918	0.329733	129.514	ENSGALG00000010997	DFNA5		exon	protein_coding
842	chr2	31620407	31621433	1027	32	0.401032	0.657785	0.256754	184.122	ENSGALG00000010997	DFNA5		intron	protein_coding
842	chr2	31620407	31621433	1027	32	0.401032	0.657785	0.256754	184.122				repeat
843	chr2	31715569	31715788	220	14	0.559181	0.809444	0.250264	92.7508	ENSGALG00000011007	OSBPL3		promoter	protein_coding
844	chr2	32983384	32983483	100	21	0.481983	0.631951	0.149969	98.5845	ENSGALG00000042822	TAX1BP1		intron	protein_coding
845	chr2	32987680	32987982	303	22	0.486256	0.718919	0.232662	115.609	ENSGALG00000030455	JAZF1		utr3	protein_coding
845	chr2	32987680	32987982	303	22	0.486256	0.718919	0.232662	115.609	ENSGALG00000030455	JAZF1		exon	protein_coding
846	chr2	33138145	33138788	644	16	0.249231	0.489194	0.239962	94.9883	ENSGALG00000030455	JAZF1		intron	protein_coding
847	chr2	33372713	33372995	283	16	0.500121	0.76471	0.264589	102.649	ENSGALG00000038265	CREB5		intron	protein_coding
848	chr2	33430773	33431036	264	16	0.166014	0.440838	0.274824	119.68	ENSGALG00000038265	CREB5		intron	protein_coding
848	chr2	33430773	33431036	264	16	0.166014	0.440838	0.274824	119.68	ENSGALG00000054755			promoter	lncRNA
849	chr2	33525863	33526007	145	25	0.452198	0.614047	0.161849	117.715	ENSGALG00000011145	TRIL		exon	protein_coding
850	chr2	33756693	33756815	123	26	0.0478621	0.129528	0.0816659	132.77	ENSGALG00000011164	CHN2		exon	protein_coding
850	chr2	33756693	33756815	123	26	0.0478621	0.129528	0.0816659	132.77	ENSGALG00000011164	CHN2		intron	protein_coding
851	chr2	33857621	33857793	173	16	0.352859	0.623582	0.270723	95.5329	ENSGALG00000011170	WIPF3		intron	protein_coding
851	chr2	33857621	33857793	173	16	0.352859	0.623582	0.270723	95.5329	ENSGALG00000011170	WIPF3		exon	protein_coding
852	chr2	34255996	34256148	153	14	0.407624	0.168469	-0.239156	-96.1305	ENSGALG00000011235	GALNT15		exon	protein_coding
853	chr2	34478561	34478886	326	14	0.097383	0.424078	0.326695	106.861	ENSGALG00000051079			exon	lncRNA
854	chr2	35167335	35167688	354	23	0.208076	0.392685	0.184609	121.47	ENSGALG00000011254	SATB1		intron	protein_coding
855	chr2	35736035	35736301	267	14	0.649837	0.828292	0.178455	95.889				repeat
856	chr2	37138179	37138335	157	21	0.359824	0.549887	0.190062	110.865	ENSGALG00000011290	RPL15		exon	protein_coding
857	chr2	37532249	37532406	158	20	0.142978	0.37204	0.229061	144.811	ENSGALG00000011298	RARB		intron	protein_coding
858	chr2	38855426	38855651	226	26	0.168312	0.283533	0.115221	122.502	ENSGALG00000011439	RBMS3		intron	protein_coding
859	chr2	38924606	38925105	500	12	0.167776	0.596964	0.429188	113.206	ENSGALG00000011439	RBMS3		intron	protein_coding
860	chr2	39022261	39022493	233	24	0.357417	0.677822	0.320405	167.345	ENSGALG00000011439	RBMS3		intron	protein_coding
861	chr2	39489192	39489379	188	10	0.814402	0.395198	-0.419204	-101.837	ENSGALG00000011439	RBMS3		intron	protein_coding
862	chr2	39834769	39835041	273	17	0.308784	0.603524	0.29474	124.086	ENSGALG00000011447	GADL1		intron	protein_coding
863	chr2	40120626	40120831	206	14	0.232154	0.538008	0.305855	96.6768	ENSGALG00000011465	STT3B		intron	protein_coding
864	chr2	40123282	40123577	296	20	0.518056	0.770653	0.252597	122.752	ENSGALG00000011465	STT3B		intron	protein_coding
865	chr2	40125558	40126012	455	22	0.461305	0.695074	0.233769	127.08	ENSGALG00000011465	STT3B		exon	protein_coding
865	chr2	40125558	40126012	455	22	0.461305	0.695074	0.233769	127.08	ENSGALG00000011465	STT3B		intron	protein_coding
865	chr2	40125558	40126012	455	22	0.461305	0.695074	0.233769	127.08	ENSGALG00000011465	STT3B		utr3	protein_coding
866	chr2	40678042	40678382	341	34	0.416262	0.678992	0.26273	236.995	ENSGALG00000018283	gga-mir-138-1		promoter	miRNA
866	chr2	40678042	40678382	341	34	0.416262	0.678992	0.26273	236.995	ENSGALG00000050387			exon	lncRNA
866	chr2	40678042	40678382	341	34	0.416262	0.678992	0.26273	236.995	ENSGALG00000050387			intron	lncRNA
867	chr2	40687018	40687152	135	14	0.500865	0.226973	-0.273892	-112.453	ENSGALG00000050387			intron	lncRNA
868	chr2	40720359	40720519	161	14	0.519	0.189092	-0.329907	-113.447	ENSGALG00000050387			intron	lncRNA
869	chr2	40723168	40723411	244	62	0.0974908	0.196325	0.0988344	344.619	ENSGALG00000050387			promoter	lncRNA
870	chr2	41062111	41062652	542	34	0.157765	0.440533	0.282768	256.394	ENSGALG00000011518	POMGNT2		intron	protein_coding
871	chr2	41085684	41085933	250	22	0.446163	0.678171	0.232008	122.651	ENSGALG00000011518	POMGNT2		exon	protein_coding
872	chr2	41201759	41202067	309	14	0.0936144	0.381572	0.287958	104.555	ENSGALG00000036807	NOD1		intron	protein_coding
873	chr2	41202209	41202840	632	43	0.0360839	0.231234	0.195151	314.877	ENSGALG00000036807	NOD1		intron	protein_coding
874	chr2	41203252	41204467	1216	54	0.212631	0.549615	0.336984	433.405	ENSGALG00000036807	NOD1		intron	protein_coding
874	chr2	41203252	41204467	1216	54	0.212631	0.549615	0.336984	433.405	ENSGALG00000036807	NOD1		exon	protein_coding
874	chr2	41203252	41204467	1216	54	0.212631	0.549615	0.336984	433.405	ENSGALG00000036807	NOD1		utr3	protein_coding
875	chr2	41230743	41231244	502	28	0.142089	0.345606	0.203517	173.379	ENSGALG00000031163	ZNRF2		intron	protein_coding
876	chr2	41231475	41231720	246	12	0.0265824	0.290039	0.263457	99.1465	ENSGALG00000031163	ZNRF2		intron	protein_coding
877	chr2	41264306	41264718	413	48	0.028833	0.114334	0.0855007	244.101	ENSGALG00000031163	ZNRF2		intron	protein_coding
878	chr2	41675550	41675737	188	60	0.530585	0.654169	0.123585	326.566	ENSGALG00000037242	NEK11		promoter	protein_coding
878	chr2	41675550	41675737	188	60	0.530585	0.654169	0.123585	326.566	ENSGALG00000036171			promoter	protein_coding
879	chr2	41676425	41676568	144	20	0.0618019	0.158905	0.0971032	95.8403	ENSGALG00000037242	NEK11		promoter	protein_coding
879	chr2	41676425	41676568	144	20	0.0618019	0.158905	0.0971032	95.8403	ENSGALG00000036171			promoter	protein_coding
880	chr2	41845095	41845333	239	13	0.204305	0.612804	0.408499	114.26	ENSGALG00000040873	MRPL3		intron	protein_coding
881	chr2	42076276	42076457	182	24	0.0572015	0.191606	0.134404	145.849	ENSGALG00000029235	CPNE4		promoter	protein_coding
882	chr2	42472894	42473112	219	18	0.0990622	0.275502	0.176439	109.859	ENSGALG00000036412	TMEM108		intron	protein_coding
883	chr2	42556720	42556866	147	35	0.40746	0.289967	-0.117494	-167.861	ENSGALG00000034585	BFSP2	CP49	utr5	protein_coding
883	chr2	42556720	42556866	147	35	0.40746	0.289967	-0.117494	-167.861	ENSGALG00000034585	BFSP2	CP49	exon	protein_coding
884	chr2	42559529	42560979	1451	46	0.605132	0.231621	-0.373511	-360.991	ENSGALG00000034585	BFSP2	CP49	intron	protein_coding
885	chr2	42814720	42814969	250	17	0.470498	0.739784	0.269287	102.823	ENSGALG00000035623	LIMD1		intron	protein_coding
886	chr2	42823113	42823226	114	14	0.600768	0.83429	0.233522	95.6303	ENSGALG00000035623	LIMD1		intron	protein_coding
886	chr2	42823113	42823226	114	14	0.600768	0.83429	0.233522	95.6303	ENSGALG00000035623	LIMD1		exon	protein_coding
887	chr2	42823349	42823903	555	65	0.67759	0.853718	0.176128	370.196	ENSGALG00000035623	LIMD1		exon	protein_coding
888	chr2	42840780	42841216	437	16	0.148797	0.43959	0.290793	109.913	ENSGALG00000036309	LARS2		exon	protein_coding
888	chr2	42840780	42841216	437	16	0.148797	0.43959	0.290793	109.913	ENSGALG00000036309	LARS2		intron	protein_coding
889	chr2	42899762	42900181	420	16	0.520727	0.128177	-0.39255	-148.969	ENSGALG00000036309	LARS2		intron	protein_coding
890	chr2	43020360	43020606	247	24	0.134798	0.30944	0.174642	128.197	ENSGALG00000040447	CDCP1		intron	protein_coding
890	chr2	43020360	43020606	247	24	0.134798	0.30944	0.174642	128.197	ENSGALG00000040447	CDCP1		exon	protein_coding
891	chr2	43273703	43273799	97	16	0.153215	0.339918	0.186704	94.4087	ENSGALG00000054965			intron	lncRNA
892	chr2	43463130	43463477	348	16	0.142329	0.43097	0.288641	119.427	ENSGALG00000053882			exon	protein_coding
892	chr2	43463130	43463477	348	16	0.142329	0.43097	0.288641	119.427	ENSGALG00000053882			intron	protein_coding
893	chr2	44060991	44061162	172	16	0.357604	0.653516	0.295912	126.198	ENSGALG00000030855			intron	protein_coding
894	chr2	44338458	44338591	134	12	0.181967	0.640199	0.458232	152.692	ENSGALG00000038000	CX3CR1		intron	protein_coding
895	chr2	44959792	44959952	161	18	0.316048	0.575045	0.258997	128.663				repeat
896	chr2	45479341	45479705	365	18	0.184614	0.491017	0.306403	138.789	ENSGALG00000043240	ARPP21		intron	protein_coding
897	chr2	45754223	45754808	586	24	0.400332	0.704905	0.304574	160.375	ENSGALG00000039092	STAC		intron	protein_coding
898	chr2	47371949	47372258	310	20	0.234997	0.58244	0.347443	162.07	ENSGALG00000041820	NPSR1		intron	protein_coding
899	chr2	47378913	47379193	281	14	0.139777	0.452475	0.312698	102.801	ENSGALG00000041820	NPSR1		promoter	protein_coding
900	chr2	48002759	48003000	242	18	0.289129	0.0671172	-0.222012	-121.134	ENSGALG00000038704	KBTBD2		intron	protein_coding
901	chr2	48220279	48220855	577	16	0.34248	0.63438	0.2919	113.736	ENSGALG00000039935	PDE1C		intron	protein_coding
902	chr2	51724988	51725652	665	15	0.237123	0.602365	0.365243	106.682	ENSGALG00000042773	VOPP1		intron	protein_coding
902	chr2	51724988	51725652	665	15	0.237123	0.602365	0.365243	106.682				repeat
903	chr2	52939103	52939307	205	19	0.644369	0.821362	0.176993	99.1415	ENSGALG00000040298	TPK1		intron	protein_coding
904	chr2	56670220	56671010	791	28	0.087144	0.336172	0.249028	190.752	ENSGALG00000042534	NFATC1		intron	protein_coding
905	chr2	56687539	56687670	132	32	0.488382	0.357485	-0.130897	-145.343	ENSGALG00000042534	NFATC1		promoter	protein_coding
905	chr2	56687539	56687670	132	32	0.488382	0.357485	-0.130897	-145.343	ENSGALG00000042534	NFATC1		intron	protein_coding
906	chr2	58638170	58638376	207	24	0.151551	0.337091	0.18554	142.296	ENSGALG00000048667			intron	lncRNA
907	chr2	58917237	58917379	143	14	0.78417	0.479818	-0.304352	-112.713	ENSGALG00000052274			TSS	lncRNA
907	chr2	58917237	58917379	143	14	0.78417	0.479818	-0.304352	-112.713	ENSGALG00000052274			exon	lncRNA
907	chr2	58917237	58917379	143	14	0.78417	0.479818	-0.304352	-112.713	ENSGALG00000052274			promoter	lncRNA
908	chr2	59145882	59146257	376	14	0.138039	0.628628	0.490588	157.878	ENSGALG00000012677	CDKAL1		intron	protein_coding
909	chr2	59447465	59447711	247	23	0.528898	0.767055	0.238156	143.884	ENSGALG00000012680	E2F3		intron	protein_coding
910	chr2	59688655	59688933	279	20	0.0626406	0.293221	0.23058	149.912				repeat
911	chr2	60241911	60242179	269	16	0.407622	0.661221	0.253598	95.6042	ENSGALG00000012683	RNF144B		exon	protein_coding
911	chr2	60241911	60242179	269	16	0.407622	0.661221	0.253598	95.6042	ENSGALG00000012683	RNF144B		intron	protein_coding
912	chr2	61082551	61083012	462	37	0.0786554	0.244778	0.166123	232.539	ENSGALG00000012702	JARID2		intron	protein_coding
913	chr2	61100898	61101014	117	18	0.659278	0.846686	0.187408	106.844	ENSGALG00000012702	JARID2		intron	protein_coding
914	chr2	61114811	61115064	254	26	0.0411423	0.134856	0.0937134	129.582	ENSGALG00000012702	JARID2		intron	protein_coding
915	chr2	61139237	61139485	249	16	0.35799	0.594983	0.236993	94.1957	ENSGALG00000012702	JARID2		intron	protein_coding
916	chr2	61229889	61230324	436	18	0.426018	0.735481	0.309463	116.688	ENSGALG00000012702	JARID2		intron	protein_coding
917	chr2	61580238	61580417	180	36	0.426001	0.589736	0.163735	202.997	ENSGALG00000012709	ATXN1		exon	protein_coding
918	chr2	61582699	61583073	375	44	0.162501	0.448323	0.285821	412.824	ENSGALG00000012709	ATXN1		intron	protein_coding
919	chr2	61583148	61584766	1619	78	0.227534	0.52754	0.300006	595.348	ENSGALG00000012709	ATXN1		intron	protein_coding
920	chr2	61586972	61587232	261	18	0.21644	0.403166	0.186726	94.4294	ENSGALG00000012709	ATXN1		intron	protein_coding
921	chr2	61606689	61606805	117	14	0.313045	0.608822	0.295777	108.722	ENSGALG00000012709	ATXN1		intron	protein_coding
922	chr2	61638109	61638544	436	22	0.152872	0.433109	0.280237	169.247	ENSGALG00000012709	ATXN1		intron	protein_coding
923	chr2	61787456	61787506	51	10	0.869473	0.47918	-0.390293	-95.0473	ENSGALG00000053125			intron	lncRNA
924	chr2	61796410	61796650	241	31	0.139191	0.283167	0.143976	156.518	ENSGALG00000053125			intron	lncRNA
925	chr2	61894603	61894698	96	14	0.365247	0.609129	0.243882	93.7251	ENSGALG00000053125			promoter	lncRNA
925	chr2	61894603	61894698	96	14	0.365247	0.609129	0.243882	93.7251				repeat
926	chr2	61924349	61924566	218	22	0.641469	0.268179	-0.373291	-248.941	ENSGALG00000012712	RBM24		intron	protein_coding
927	chr2	61925079	61925241	163	14	0.780151	0.487885	-0.292266	-95.8237	ENSGALG00000012712	RBM24		intron	protein_coding
928	chr2	61929418	61929927	510	18	0.465708	0.222791	-0.242916	-99.2324	ENSGALG00000012712	RBM24		intron	protein_coding
929	chr2	61930398	61930675	278	67	0.673066	0.53318	-0.139887	-380.203	ENSGALG00000012712	RBM24		exon	protein_coding
930	chr2	62132186	62132521	336	20	0.121287	0.466471	0.345184	159.748				repeat
931	chr2	62255909	62256166	258	22	0.0393036	0.185411	0.146108	148.394	ENSGALG00000012732	PHACTR1		intron	protein_coding
932	chr2	62633967	62634223	257	10	0.227691	0.701505	0.473815	101.96				repeat
933	chr2	63092177	63092492	316	14	0.258409	0.56971	0.311301	98.6453	ENSGALG00000012747	NEDD9		intron	protein_coding
933	chr2	63092177	63092492	316	14	0.258409	0.56971	0.311301	98.6453	ENSGALG00000019570	C1orf145		intron	protein_coding
934	chr2	63093517	63093803	287	12	0.361606	0.749557	0.387951	103.686	ENSGALG00000012747	NEDD9		intron	protein_coding
934	chr2	63093517	63093803	287	12	0.361606	0.749557	0.387951	103.686	ENSGALG00000019570	C1orf145		intron	protein_coding
935	chr2	63129613	63129929	317	18	0.311489	0.664145	0.352656	132.491	ENSGALG00000019570	C1orf145		intron	protein_coding
936	chr2	63298002	63298360	359	24	0.27077	0.506923	0.236153	151.441	ENSGALG00000012775	TFAP2A		intron	protein_coding
937	chr2	63305924	63306131	208	16	0.0586947	0.259619	0.200924	93.0822	ENSGALG00000046682			exon	lncRNA
937	chr2	63305924	63306131	208	16	0.0586947	0.259619	0.200924	93.0822	ENSGALG00000046682			intron	lncRNA
938	chr2	63306201	63306387	187	24	0.043604	0.156201	0.112597	132.73	ENSGALG00000046682			exon	lncRNA
938	chr2	63306201	63306387	187	24	0.043604	0.156201	0.112597	132.73	ENSGALG00000046682			intron	lncRNA
939	chr2	63402211	63402485	275	14	0.338538	0.738535	0.399997	109.021	ENSGALG00000049456			intron	lncRNA
940	chr2	64154930	64155165	236	14	0.638979	0.198177	-0.440802	-127.186	ENSGALG00000012778	SLC35B3		exon	protein_coding
940	chr2	64154930	64155165	236	14	0.638979	0.198177	-0.440802	-127.186	ENSGALG00000012778	SLC35B3		utr3	protein_coding
941	chr2	64684818	64685152	335	24	0.283037	0.605312	0.322274	209.934	ENSGALG00000012799	RREB1		exon	protein_coding
941	chr2	64684818	64685152	335	24	0.283037	0.605312	0.322274	209.934	ENSGALG00000012799	RREB1		intron	protein_coding
942	chr2	64718849	64719081	233	15	0.227667	0.564188	0.336521	105.612	ENSGALG00000012799	RREB1		intron	protein_coding
943	chr2	64720560	64721818	1259	68	0.216162	0.447413	0.231251	472.814	ENSGALG00000012799	RREB1		intron	protein_coding
944	chr2	64725101	64725350	250	18	0.336492	0.614659	0.278167	113.826	ENSGALG00000012799	RREB1		intron	protein_coding
945	chr2	64727736	64728099	364	19	0.259289	0.524333	0.265044	111.953	ENSGALG00000012799	RREB1		intron	protein_coding
946	chr2	64749236	64749420	185	16	0.309956	0.596269	0.286312	126.483	ENSGALG00000012799	RREB1		intron	protein_coding
947	chr2	64755332	64755596	265	20	0.38383	0.624467	0.240637	98.3819	ENSGALG00000012799	RREB1		intron	protein_coding
948	chr2	64755735	64755981	247	27	0.11648	0.307824	0.191344	188.93	ENSGALG00000012799	RREB1		intron	protein_coding
949	chr2	64756156	64756836	681	71	0.325912	0.55301	0.227098	489.451	ENSGALG00000012799	RREB1		intron	protein_coding
950	chr2	64758585	64758722	138	14	0.390306	0.654411	0.264105	92.8071	ENSGALG00000012799	RREB1		intron	protein_coding
951	chr2	64761219	64761379	161	18	0.135843	0.298361	0.162518	94.49	ENSGALG00000012799	RREB1		intron	protein_coding
952	chr2	64857601	64857719	119	16	0.461522	0.705805	0.244283	108.22	ENSGALG00000049535			exon	lncRNA
953	chr2	65725959	65726056	98	8	0.12886	0.634888	0.506028	107.529	ENSGALG00000051384			intron	lncRNA
954	chr2	66064794	66064982	189	22	0.275398	0.110448	-0.164949	-128.875	ENSGALG00000012814	PXDC1		intron	protein_coding
955	chr2	66428354	66428739	386	16	0.359107	0.674211	0.315104	107.641	ENSGALG00000027397	DUSP22		intron	protein_coding
956	chr2	66992802	66993174	373	25	0.49538	0.739741	0.24436	155.836	ENSGALG00000033170	GMDS		intron	protein_coding
957	chr2	66994283	66994623	341	42	0.208368	0.077404	-0.130964	-231.654	ENSGALG00000033170	GMDS		intron	protein_coding
958	chr2	66995275	66995389	115	16	0.316789	0.549203	0.232414	99.0932	ENSGALG00000033170	GMDS		intron	protein_coding
959	chr2	66997409	66997713	305	48	0.542649	0.688641	0.145992	217.011	ENSGALG00000033170	GMDS		intron	protein_coding
960	chr2	67032608	67032757	150	16	0.0964549	0.295314	0.198859	99.2228	ENSGALG00000033170	GMDS		intron	protein_coding
961	chr2	67072032	67072207	176	10	0.539456	0.127471	-0.411985	-94.3184	ENSGALG00000033170	GMDS		exon	protein_coding
961	chr2	67072032	67072207	176	10	0.539456	0.127471	-0.411985	-94.3184	ENSGALG00000033170	GMDS		intron	protein_coding
962	chr2	67087694	67087972	279	16	0.668206	0.404266	-0.26394	-96.7117	ENSGALG00000033170	GMDS		intron	protein_coding
963	chr2	67759891	67760406	516	20	0.29529	0.600515	0.305224	121.053	ENSGALG00000012873	SERPINB5		intron	protein_coding
964	chr2	67836981	67837521	541	91	0.337123	0.499836	0.162713	488.392	ENSGALG00000012885	BCL2		promoter	protein_coding
964	chr2	67836981	67837521	541	91	0.337123	0.499836	0.162713	488.392	ENSGALG00000012885	BCL2		TSS	protein_coding
964	chr2	67836981	67837521	541	91	0.337123	0.499836	0.162713	488.392	ENSGALG00000012885	BCL2		utr5	protein_coding
964	chr2	67836981	67837521	541	91	0.337123	0.499836	0.162713	488.392	ENSGALG00000012885	BCL2		exon	protein_coding
965	chr2	67870889	67871402	514	30	0.236994	0.498216	0.261222	204.839	ENSGALG00000012885	BCL2		intron	protein_coding
966	chr2	67915925	67916046	122	12	0.475953	0.784031	0.308078	96.3257	ENSGALG00000012885	BCL2		intron	protein_coding
967	chr2	68000862	68001000	139	14	0.232937	0.556565	0.323627	120.605	ENSGALG00000012888	PHLPP1		intron	protein_coding
968	chr2	68097929	68098090	162	18	0.127726	0.440402	0.312676	168.861	ENSGALG00000012888	PHLPP1		intron	protein_coding
969	chr2	68103094	68103507	414	18	0.111988	0.37119	0.259203	122.448	ENSGALG00000012888	PHLPP1		intron	protein_coding
970	chr2	68189160	68189417	258	14	0.533404	0.162035	-0.371369	-106.994				repeat
971	chr2	68429589	68429744	156	16	0.076887	0.293132	0.216245	126.795	ENSGALG00000012903	PIGN		intron	protein_coding
972	chr2	75402070	75402444	375	22	0.86798	0.586648	-0.281332	-156.806	ENSGALG00000012952	BASP1		promoter	protein_coding
972	chr2	75402070	75402444	375	22	0.86798	0.586648	-0.281332	-156.806	ENSGALG00000012952	BASP1		intron	protein_coding
973	chr2	75656777	75657274	498	19	0.127831	0.479709	0.351877	148.382				repeat
974	chr2	77762423	77763308	886	18	0.328423	0.670092	0.341668	122.871	ENSGALG00000050676			intron	protein_coding
975	chr2	80756034	80756179	146	18	0.272477	0.545279	0.272803	130.653	ENSGALG00000013094	DDC		utr3	protein_coding
975	chr2	80756034	80756179	146	18	0.272477	0.545279	0.272803	130.653	ENSGALG00000013094	DDC		exon	protein_coding
976	chr2	81205055	81205492	438	13	0.263791	0.653323	0.389531	111.766	ENSGALG00000013102	COBL		intron	protein_coding
976	chr2	81205055	81205492	438	13	0.263791	0.653323	0.389531	111.766	ENSGALG00000046829			intron	lncRNA
977	chr2	84296760	84297358	599	48	0.12557	0.321706	0.196136	295.767	ENSGALG00000025792	FRRS1L		promoter	protein_coding
978	chr2	84485108	84485785	678	28	0.105536	0.334692	0.229156	170.166	ENSGALG00000050319			promoter	lncRNA
979	chr2	87112395	87112604	210	25	0.519862	0.357836	-0.162025	-121.193	ENSGALG00000055017			promoter	lncRNA
979	chr2	87112395	87112604	210	25	0.519862	0.357836	-0.162025	-121.193	ENSGALG00000030991	IRX1		intron	protein_coding
979	chr2	87112395	87112604	210	25	0.519862	0.357836	-0.162025	-121.193	ENSGALG00000030991	IRX1		exon	protein_coding
980	chr2	88782446	88782875	430	20	0.576796	0.836878	0.260082	136.726	ENSGALG00000013268			exon	protein_coding
980	chr2	88782446	88782875	430	20	0.576796	0.836878	0.260082	136.726	ENSGALG00000013268			intron	protein_coding
981	chr2	89003192	89003361	170	45	0.0577517	0.146474	0.0887221	259.418	ENSGALG00000013402	AHRR		intron	protein_coding
982	chr2	89085572	89085860	289	29	0.561068	0.795983	0.234914	231.19	ENSGALG00000013403	MSANTD3		exon	protein_coding
982	chr2	89085572	89085860	289	29	0.561068	0.795983	0.234914	231.19	ENSGALG00000013403	MSANTD3		utr5	protein_coding
982	chr2	89085572	89085860	289	29	0.561068	0.795983	0.234914	231.19	ENSGALG00000013403	MSANTD3		intron	protein_coding
983	chr2	89167398	89167636	239	23	0.467414	0.679238	0.211824	122.24	ENSGALG00000013438	TEX10		intron	protein_coding
983	chr2	89167398	89167636	239	23	0.467414	0.679238	0.211824	122.24	ENSGALG00000013438	TEX10		exon	protein_coding
984	chr2	89285458	89285705	248	11	0.760358	0.318895	-0.441462	-113.518	ENSGALG00000013452	ERP44		exon	protein_coding
984	chr2	89285458	89285705	248	11	0.760358	0.318895	-0.441462	-113.518	ENSGALG00000013452	ERP44		intron	protein_coding
985	chr2	89814735	89815641	907	28	0.493015	0.742187	0.249172	168.257	ENSGALG00000013594	PARD6G		intron	protein_coding
986	chr2	89824409	89825097	689	22	0.143753	0.327608	0.183855	113.071	ENSGALG00000013594	PARD6G		intron	protein_coding
987	chr2	89837811	89838041	231	14	0.113626	0.516057	0.402431	133.87	ENSGALG00000013594	PARD6G		intron	protein_coding
988	chr2	90156108	90156240	133	14	0.486181	0.163958	-0.322223	-112.493	ENSGALG00000013624			intron	protein_coding
989	chr2	90165010	90165610	601	48	0.227992	0.487166	0.259173	350.359	ENSGALG00000013624			intron	protein_coding
990	chr2	90165991	90166194	204	20	0.13447	0.327254	0.192784	132.483	ENSGALG00000013624			intron	protein_coding
991	chr2	90171660	90171823	164	18	0.313861	0.555816	0.241955	103.423	ENSGALG00000013624			promoter	protein_coding
991	chr2	90171660	90171823	164	18	0.313861	0.555816	0.241955	103.423	ENSGALG00000013624			intron	protein_coding
992	chr2	90794131	90794347	217	18	0.588466	0.839438	0.250972	132.053	ENSGALG00000013660	ZNF516		intron	protein_coding
993	chr2	90817450	90817570	121	18	0.72214	0.89537	0.17323	105.314	ENSGALG00000013660	ZNF516		exon	protein_coding
994	chr2	90837804	90837955	152	16	0.204528	0.470458	0.26593	110.643	ENSGALG00000013660	ZNF516		intron	protein_coding
995	chr2	91341841	91342123	283	18	0.627967	0.8203	0.192332	92.8462	ENSGALG00000013672	TSHZ1		intron	protein_coding
996	chr2	91385223	91385338	116	16	0.488808	0.721662	0.232855	101.135	ENSGALG00000013672	TSHZ1		intron	protein_coding
997	chr2	91385995	91386263	269	17	0.390199	0.661465	0.271266	110.621	ENSGALG00000013672	TSHZ1		intron	protein_coding
998	chr2	96656765	96656924	160	14	0.41802	0.768881	0.350861	100.999	ENSGALG00000013886	LDLRAD4		intron	protein_coding
999	chr2	96671239	96671467	229	16	0.390494	0.728789	0.338295	127.073	ENSGALG00000013886	LDLRAD4		intron	protein_coding
1000	chr2	96761252	96761390	139	16	0.441257	0.689732	0.248474	113.525	ENSGALG00000013886	LDLRAD4		intron	protein_coding
1001	chr2	97046393	97046543	151	21	0.518028	0.660826	0.142798	98.4772	ENSGALG00000013863	PSMG2		intron	protein_coding
1001	chr2	97046393	97046543	151	21	0.518028	0.660826	0.142798	98.4772	ENSGALG00000013867	PTPN2		intron	protein_coding
1002	chr2	97291311	97291658	348	21	0.311776	0.669518	0.357742	208.839	ENSGALG00000013814	IMPA2		intron	protein_coding
1002	chr2	97291311	97291658	348	21	0.311776	0.669518	0.357742	208.839	ENSGALG00000013814	IMPA2		exon	protein_coding
1003	chr2	97333778	97334013	236	16	0.0587663	0.238671	0.179905	100.355	ENSGALG00000013794	MPPE1		intron	protein_coding
1004	chr2	97370067	97370320	254	26	0.081777	0.214771	0.132994	139.788	ENSGALG00000013785	GNAL		intron	protein_coding
1005	chr2	97451221	97451590	370	49	0.186114	0.319283	0.133168	249.548	ENSGALG00000013785	GNAL		intron	protein_coding
1006	chr2	98334202	98334416	215	29	0.393613	0.640777	0.247164	238.309	ENSGALG00000050840	APCDD1		exon	protein_coding
1007	chr2	98334670	98334933	264	22	0.167988	0.378899	0.210911	117.992	ENSGALG00000050840	APCDD1		exon	protein_coding
1007	chr2	98334670	98334933	264	22	0.167988	0.378899	0.210911	117.992	ENSGALG00000050840	APCDD1		utr3	protein_coding
1008	chr2	98372254	98372619	366	20	0.560876	0.821183	0.260307	126.378	ENSGALG00000039455	VAPA		intron	protein_coding
1009	chr2	98535100	98535343	244	15	0.192126	0.456817	0.264691	108.437	ENSGALG00000008405	RALBP1		intron	protein_coding
1009	chr2	98535100	98535343	244	15	0.192126	0.456817	0.264691	108.437	ENSGALG00000008405	RALBP1		exon	protein_coding
1010	chr2	98569154	98569496	343	20	0.122189	0.401645	0.279456	155.464	ENSGALG00000052629	TWSG1		intron	protein_coding
1011	chr2	98576852	98577368	517	30	0.278931	0.492961	0.21403	166.605	ENSGALG00000052629	TWSG1		intron	protein_coding
1012	chr2	98714404	98714612	209	10	0.819723	0.404061	-0.415662	-92.8176	ENSGALG00000054804			intron	lncRNA
1013	chr2	99261356	99261506	151	18	0.086917	0.395746	0.308829	175.392	ENSGALG00000031284	PTPRM		intron	protein_coding
1014	chr2	99496073	99496261	189	16	0.59461	0.803179	0.208569	92.6317	ENSGALG00000042652	LRRC30		exon	protein_coding
1015	chr2	100198657	100198991	335	13	0.274261	0.605269	0.331008	96.4233	ENSGALG00000038678	EPB41L3		intron	protein_coding
1015	chr2	100198657	100198991	335	13	0.274261	0.605269	0.331008	96.4233	ENSGALG00000038678	EPB41L3		exon	protein_coding
1016	chr2	100234553	100234938	386	16	0.0555215	0.360164	0.304642	130.602				repeat
1017	chr2	100747230	100747439	210	12	0.0478647	0.460473	0.412608	134.961	ENSGALG00000014793	DLGAP1		intron	protein_coding
1018	chr2	100951885	100952316	432	18	0.598621	0.851385	0.252765	114.478	ENSGALG00000014847	MYOM1		intron	protein_coding
1018	chr2	100951885	100952316	432	18	0.598621	0.851385	0.252765	114.478	ENSGALG00000014847	MYOM1		exon	protein_coding
1019	chr2	101063494	101064053	560	21	0.479388	0.746107	0.266719	127.959	ENSGALG00000032997	EMILIN2		intron	protein_coding
1020	chr2	101067247	101067548	302	24	0.257989	0.595012	0.337022	184.196	ENSGALG00000032997	EMILIN2		intron	protein_coding
1020	chr2	101067247	101067548	302	24	0.257989	0.595012	0.337022	184.196				repeat
1021	chr2	102036480	102037485	1006	31	0.156214	0.547647	0.391433	251.55	ENSGALG00000014910	COLEC12		intron	protein_coding
1021	chr2	102036480	102037485	1006	31	0.156214	0.547647	0.391433	251.55				repeat
1022	chr2	102149814	102150088	275	18	0.253465	0.566229	0.312764	108.756	ENSGALG00000014920	USP14		intron	protein_coding
1022	chr2	102149814	102150088	275	18	0.253465	0.566229	0.312764	108.756	ENSGALG00000014920	USP14		exon	protein_coding
1022	chr2	102149814	102150088	275	18	0.253465	0.566229	0.312764	108.756				repeat
1023	chr2	102516368	102516741	374	20	0.539714	0.225452	-0.314262	-137.026	ENSGALG00000018287	gga-mir-133a-1		promoter	miRNA
1023	chr2	102516368	102516741	374	20	0.539714	0.225452	-0.314262	-137.026	ENSGALG00000014974	MIB1		intron	protein_coding
1024	chr2	102933941	102934740	800	15	0.159273	0.440657	0.281384	95.8457	ENSGALG00000035384	TMEM241		intron	protein_coding
1024	chr2	102933941	102934740	800	15	0.159273	0.440657	0.281384	95.8457	ENSGALG00000014998	CABLES1		intron	protein_coding
1025	chr2	102958540	102958745	206	16	0.902046	0.650089	-0.251957	-105.796	ENSGALG00000035384	TMEM241		intron	protein_coding
1026	chr2	103047983	103048301	319	20	0.371773	0.649072	0.277299	132.639	ENSGALG00000033054	C18orf8	RMC1	exon	protein_coding
1026	chr2	103047983	103048301	319	20	0.371773	0.649072	0.277299	132.639	ENSGALG00000033054	C18orf8	RMC1	intron	protein_coding
1027	chr2	103187196	103188431	1236	28	0.17029	0.423364	0.253074	171.461	ENSGALG00000015056	LAMA3		exon	protein_coding
1027	chr2	103187196	103188431	1236	28	0.17029	0.423364	0.253074	171.461	ENSGALG00000015056	LAMA3		intron	protein_coding
1028	chr2	103194234	103195632	1399	30	0.0541388	0.337097	0.282958	201.049	ENSGALG00000015056	LAMA3		promoter	protein_coding
1028	chr2	103194234	103195632	1399	30	0.0541388	0.337097	0.282958	201.049	ENSGALG00000015056	LAMA3		exon	protein_coding
1028	chr2	103194234	103195632	1399	30	0.0541388	0.337097	0.282958	201.049	ENSGALG00000015056	LAMA3		intron	protein_coding
1029	chr2	103196031	103196946	916	14	0.0764942	0.437031	0.360537	94.2479	ENSGALG00000015056	LAMA3		intron	protein_coding
1030	chr2	103197468	103198622	1155	31	0.0559954	0.466735	0.410739	357.341	ENSGALG00000015056	LAMA3		intron	protein_coding
1030	chr2	103197468	103198622	1155	31	0.0559954	0.466735	0.410739	357.341	ENSGALG00000015056	LAMA3		exon	protein_coding
1031	chr2	103673284	103673752	469	18	0.417697	0.755962	0.338265	121.944	ENSGALG00000015112	ZNF521		intron	protein_coding
1032	chr2	103689668	103690040	373	19	0.626596	0.852866	0.22627	108.139	ENSGALG00000015112	ZNF521		intron	protein_coding
1032	chr2	103689668	103690040	373	19	0.626596	0.852866	0.22627	108.139	ENSGALG00000050498			intron	lncRNA
1033	chr2	103690299	103690501	203	18	0.540499	0.770105	0.229606	107.683	ENSGALG00000015112	ZNF521		intron	protein_coding
1033	chr2	103690299	103690501	203	18	0.540499	0.770105	0.229606	107.683	ENSGALG00000050498			intron	lncRNA
1034	chr2	104283960	104284128	169	29	0.255487	0.105269	-0.150219	-173.804	ENSGALG00000015124	KCTD1		intron	protein_coding
1035	chr2	104787475	104787718	244	14	0.0941806	0.409993	0.315812	118.522	ENSGALG00000015132	CDH2		intron	protein_coding
1036	chr2	105096577	105096959	383	16	0.264116	0.650514	0.386398	135.964				repeat
1037	chr2	106440860	106441342	483	26	0.778087	0.417764	-0.360323	-260.513	ENSGALG00000015181	GAREM1		intron	protein_coding
1038	chr2	106448923	106449169	247	14	0.82128	0.52743	-0.29385	-95.8282	ENSGALG00000015181	GAREM1		intron	protein_coding
1039	chr2	106628664	106628804	141	16	0.278562	0.590862	0.3123	143.381	ENSGALG00000036969	KLHL14		intron	protein_coding
1040	chr2	107323217	107323429	213	24	0.574492	0.807688	0.233196	166.559				repeat
1041	chr2	107361092	107361455	364	26	0.711876	0.894466	0.18259	145.129	ENSGALG00000015211	DTNA		intron	protein_coding
1042	chr2	107507010	107507174	165	20	0.252106	0.488077	0.235972	125.172	ENSGALG00000015211	DTNA		intron	protein_coding
1042	chr2	107507010	107507174	165	20	0.252106	0.488077	0.235972	125.172	ENSGALG00000015211	DTNA		exon	protein_coding
1043	chr2	107794552	107794920	369	14	0.376192	0.706689	0.330497	106.084	ENSGALG00000015226	SPIDR		intron	protein_coding
1044	chr2	107813274	107813613	340	22	0.307178	0.576966	0.269788	132.619	ENSGALG00000015226	SPIDR		intron	protein_coding
1045	chr2	107827834	107828224	391	30	0.145511	0.333404	0.187893	157.161	ENSGALG00000015226	SPIDR		intron	protein_coding
1046	chr2	108278833	108279395	563	27	0.2116	0.489956	0.278356	192.848	ENSGALG00000053370			intron	lncRNA
1047	chr2	111943270	111943508	239	18	0.254683	0.606552	0.351868	170.62	ENSGALG00000054580			intron	lncRNA
1048	chr2	112051457	112051835	379	22	0.0889857	0.335534	0.246549	157.568	ENSGALG00000015436	SDCBP		intron	protein_coding
1048	chr2	112051457	112051835	379	22	0.0889857	0.335534	0.246549	157.568	ENSGALG00000015436	SDCBP		promoter	protein_coding
1049	chr2	112058119	112058268	150	16	0.520913	0.744334	0.223421	97.3509	ENSGALG00000015436	SDCBP		exon	protein_coding
1049	chr2	112058119	112058268	150	16	0.520913	0.744334	0.223421	97.3509	ENSGALG00000015436	SDCBP		intron	protein_coding
1050	chr2	112858255	112858929	675	26	0.12989	0.3754	0.24551	161.697	ENSGALG00000015450	RAB2A		intron	protein_coding
1051	chr2	113369714	113370323	610	14	0.204647	0.602749	0.398102	101.181	ENSGALG00000047461			intron	protein_coding
1052	chr2	113371043	113371360	318	16	0.106864	0.345446	0.238582	104.527	ENSGALG00000047461			intron	protein_coding
1053	chr2	115082459	115082595	137	35	0.0796379	0.138792	0.0591539	146.502	ENSGALG00000031860	ADHFE1		promoter	protein_coding
1053	chr2	115082459	115082595	137	35	0.0796379	0.138792	0.0591539	146.502	ENSGALG00000030890	RRS1		exon	protein_coding
1053	chr2	115082459	115082595	137	35	0.0796379	0.138792	0.0591539	146.502	ENSGALG00000048255			promoter	lncRNA
1054	chr2	115115884	115116308	425	14	0.261678	0.689306	0.427629	132.309	ENSGALG00000034224	VXN		intron	protein_coding
1055	chr2	115282652	115283023	372	25	0.678311	0.860667	0.182356	123.179	ENSGALG00000040355	TCF24		intron	protein_coding
1056	chr2	115327900	115328114	215	19	0.114551	0.262715	0.148165	96.6855	ENSGALG00000030843	COPS5		promoter	protein_coding
1056	chr2	115327900	115328114	215	19	0.114551	0.262715	0.148165	96.6855	ENSGALG00000031167			promoter	protein_coding
1056	chr2	115327900	115328114	215	19	0.114551	0.262715	0.148165	96.6855	ENSGALG00000031167			intron	protein_coding
1057	chr2	115519257	115520351	1095	14	0.129903	0.480221	0.350318	96.3826	ENSGALG00000041918	CPA6		intron	protein_coding
1058	chr2	115522044	115522868	825	16	0.293756	0.728033	0.434277	168.848	ENSGALG00000041918	CPA6		intron	protein_coding
1059	chr2	116464436	116464643	208	11	0.124989	0.565784	0.440796	121.515	ENSGALG00000047049			intron	lncRNA
1059	chr2	116464436	116464643	208	11	0.124989	0.565784	0.440796	121.515	ENSGALG00000047049			exon	lncRNA
1060	chr2	116504654	116504885	232	27	0.507472	0.69039	0.182917	139.773	ENSGALG00000036017	NCOA2		TES	protein_coding
1060	chr2	116504654	116504885	232	27	0.507472	0.69039	0.182917	139.773	ENSGALG00000036017	NCOA2		exon	protein_coding
1060	chr2	116504654	116504885	232	27	0.507472	0.69039	0.182917	139.773	ENSGALG00000036017	NCOA2		intron	protein_coding
1061	chr2	116509254	116509728	475	18	0.357947	0.71094	0.352993	131.294	ENSGALG00000036017	NCOA2		intron	protein_coding
1062	chr2	116522733	116522908	176	12	0.200012	0.559736	0.359724	100.481	ENSGALG00000036017	NCOA2		intron	protein_coding
1063	chr2	116547313	116548373	1061	29	0.276413	0.606528	0.330116	209.556	ENSGALG00000036017	NCOA2		intron	protein_coding
1064	chr2	116558190	116558384	195	14	0.518737	0.191738	-0.326999	-113.168	ENSGALG00000036017	NCOA2		intron	protein_coding
1065	chr2	116562299	116562524	226	34	0.365149	0.601009	0.235861	241.328	ENSGALG00000036017	NCOA2		intron	protein_coding
1066	chr2	116624264	116624521	258	29	0.261818	0.458533	0.196715	176.099				repeat
1066	chr2	116624264	116624521	258	29	0.261818	0.458533	0.196715	176.099				repeat
1067	chr2	116929376	116929570	195	16	0.461196	0.197276	-0.26392	-105.336	ENSGALG00000043033	EYA1		intron	protein_coding
1068	chr2	117008665	117008868	204	40	0.173122	0.301273	0.12815	219.774	ENSGALG00000043033	EYA1		intron	protein_coding
1069	chr2	117009974	117010796	823	80	0.223598	0.43681	0.213213	532.296	ENSGALG00000043033	EYA1		intron	protein_coding
1070	chr2	117052337	117053057	721	26	0.0513279	0.279464	0.228137	179.847	ENSGALG00000043033	EYA1		intron	protein_coding
1071	chr2	117062427	117062634	208	16	0.299951	0.56904	0.269089	109.722	ENSGALG00000043033	EYA1		intron	protein_coding
1072	chr2	117074231	117074427	197	16	0.045664	0.241983	0.19632	111.163	ENSGALG00000043033	EYA1		promoter	protein_coding
1073	chr2	117731539	117732092	554	20	0.0887745	0.422363	0.333588	175.825	ENSGALG00000034346	RDH10		intron	protein_coding
1073	chr2	117731539	117732092	554	20	0.0887745	0.422363	0.333588	175.825	ENSGALG00000034346	RDH10		exon	protein_coding
1073	chr2	117731539	117732092	554	20	0.0887745	0.422363	0.333588	175.825	ENSGALG00000035252	RPL7		promoter	protein_coding
1074	chr2	117747202	117747652	451	16	0.271098	0.590221	0.319122	103.09	ENSGALG00000034346	RDH10		intron	protein_coding
1075	chr2	117751780	117753467	1688	20	0.309515	0.56571	0.256195	115.413	ENSGALG00000034346	RDH10		exon	protein_coding
1075	chr2	117751780	117753467	1688	20	0.309515	0.56571	0.256195	115.413	ENSGALG00000034346	RDH10		intron	protein_coding
1076	chr2	117754700	117755212	513	14	0.245569	0.664018	0.418449	116.653	ENSGALG00000034346	RDH10		exon	protein_coding
1076	chr2	117754700	117755212	513	14	0.245569	0.664018	0.418449	116.653	ENSGALG00000034346	RDH10		utr3	protein_coding
1077	chr2	119153939	119154301	363	38	0.545154	0.752683	0.207529	229.105	ENSGALG00000052193			promoter	lncRNA
1077	chr2	119153939	119154301	363	38	0.545154	0.752683	0.207529	229.105	ENSGALG00000052193			TSS	lncRNA
1077	chr2	119153939	119154301	363	38	0.545154	0.752683	0.207529	229.105	ENSGALG00000052193			exon	lncRNA
1078	chr2	120665383	120665582	200	24	0.0699386	0.178282	0.108343	120.134	ENSGALG00000035031	HEY1		exon	protein_coding
1078	chr2	120665383	120665582	200	24	0.0699386	0.178282	0.108343	120.134	ENSGALG00000035031	HEY1		intron	protein_coding
1079	chr2	120667436	120667927	492	83	0.0968538	0.203814	0.106961	467.388	ENSGALG00000035031	HEY1		intron	protein_coding
1079	chr2	120667436	120667927	492	83	0.0968538	0.203814	0.106961	467.388	ENSGALG00000035031	HEY1		exon	protein_coding
1079	chr2	120667436	120667927	492	83	0.0968538	0.203814	0.106961	467.388	ENSGALG00000035031	HEY1		TSS	protein_coding
1079	chr2	120667436	120667927	492	83	0.0968538	0.203814	0.106961	467.388	ENSGALG00000035031	HEY1		promoter	protein_coding
1080	chr2	120746734	120747127	394	19	0.490193	0.789458	0.299265	132.603	ENSGALG00000036749	MRPS28		intron	protein_coding
1081	chr2	121456701	121457501	801	29	0.160746	0.443598	0.282852	207.267	ENSGALG00000029678	SNX16		intron	protein_coding
1082	chr2	122126732	122126955	224	16	0.43932	0.712226	0.272907	97.3971	ENSGALG00000036938	RALYL		intron	protein_coding
1083	chr2	122772040	122773708	1669	27	0.0774485	0.383936	0.306487	196.827	ENSGALG00000030781	CA2		intron	protein_coding
1084	chr2	122775260	122776197	938	20	0.0775556	0.440701	0.363145	168.76	ENSGALG00000030781	CA2		intron	protein_coding
1085	chr2	124719131	124719877	747	30	0.386842	0.70814	0.321299	246.085	ENSGALG00000033638	SLC26A7		utr5	protein_coding
1085	chr2	124719131	124719877	747	30	0.386842	0.70814	0.321299	246.085	ENSGALG00000033638	SLC26A7		exon	protein_coding
1085	chr2	124719131	124719877	747	30	0.386842	0.70814	0.321299	246.085	ENSGALG00000033638	SLC26A7		intron	protein_coding
1086	chr2	125033885	125034094	210	24	0.415932	0.627977	0.212046	126.985	ENSGALG00000033091	RUNX1T1		intron	protein_coding
1087	chr2	125797997	125798185	189	24	0.358949	0.551118	0.192168	138.581	ENSGALG00000053927			exon	lncRNA
1088	chr2	125934660	125935165	506	21	0.208257	0.5007	0.292443	139.617	ENSGALG00000032506	GEM		intron	protein_coding
1088	chr2	125934660	125935165	506	21	0.208257	0.5007	0.292443	139.617	ENSGALG00000032506	GEM		exon	protein_coding
1088	chr2	125934660	125935165	506	21	0.208257	0.5007	0.292443	139.617	ENSGALG00000032506	GEM		utr5	protein_coding
1089	chr2	126125837	126125995	159	18	0.151862	0.333991	0.182129	112.193	ENSGALG00000050232			intron	lncRNA
1090	chr2	126136949	126137200	252	23	0.408835	0.646825	0.237989	142.021	ENSGALG00000050232			intron	lncRNA
1091	chr2	126307570	126307743	174	22	0.614749	0.791685	0.176937	113.573	ENSGALG00000041353	TP53INP1		promoter	protein_coding
1092	chr2	126358831	126358988	158	24	0.0585962	0.154373	0.0957772	112.164	ENSGALG00000040248	PLEKHF2		promoter	protein_coding
1092	chr2	126358831	126358988	158	24	0.0585962	0.154373	0.0957772	112.164	ENSGALG00000040248	PLEKHF2		exon	protein_coding
1092	chr2	126358831	126358988	158	24	0.0585962	0.154373	0.0957772	112.164	ENSGALG00000040248	PLEKHF2		utr5	protein_coding
1092	chr2	126358831	126358988	158	24	0.0585962	0.154373	0.0957772	112.164	ENSGALG00000040248	PLEKHF2		intron	protein_coding
1093	chr2	126849135	126849503	369	24	0.715671	0.326995	-0.388676	-248.08	ENSGALG00000031424	SDC2		intron	protein_coding
1094	chr2	127376742	127377836	1095	44	0.139699	0.596345	0.456646	483.544	ENSGALG00000042715			intron	lncRNA
1094	chr2	127376742	127377836	1095	44	0.139699	0.596345	0.456646	483.544				repeat
1095	chr2	127378335	127378660	326	15	0.190895	0.520346	0.329451	99.0498	ENSGALG00000042715			intron	lncRNA
1096	chr2	127379034	127379368	335	14	0.401158	0.759108	0.357951	104.05	ENSGALG00000042715			intron	lncRNA
1096	chr2	127379034	127379368	335	14	0.401158	0.759108	0.357951	104.05	ENSGALG00000042715			promoter	lncRNA
1097	chr2	127382106	127382584	479	24	0.310369	0.658636	0.348267	175.614	ENSGALG00000042715			intron	lncRNA
1097	chr2	127382106	127382584	479	24	0.310369	0.658636	0.348267	175.614	ENSGALG00000042715			exon	lncRNA
1098	chr2	127714575	127714833	259	65	0.223719	0.138201	-0.0855181	-299.439	ENSGALG00000037695	OSR2		intron	protein_coding
1098	chr2	127714575	127714833	259	65	0.223719	0.138201	-0.0855181	-299.439	ENSGALG00000037695	OSR2		exon	protein_coding
1099	chr2	128358223	128358375	153	22	0.863032	0.576738	-0.286294	-224.145	ENSGALG00000038772	RNF19A		intron	protein_coding
1099	chr2	128358223	128358375	153	22	0.863032	0.576738	-0.286294	-224.145	ENSGALG00000038772	RNF19A		exon	protein_coding
1100	chr2	128506369	128506462	94	14	0.610802	0.33409	-0.276712	-102.774	ENSGALG00000030280	PABPC1		exon	protein_coding
1101	chr2	129079941	129080109	169	16	0.146844	0.37097	0.224125	95.9876	ENSGALG00000035199	ODF1		intron	protein_coding
1102	chr2	129102926	129103061	136	27	0.435098	0.27353	-0.161568	-145.739	ENSGALG00000037913	KLF10		exon	protein_coding
1103	chr2	129330776	129330927	152	18	0.576296	0.768784	0.192489	95.2743	ENSGALG00000034618	DCAF13		exon	protein_coding
1104	chr2	129754275	129754536	262	15	0.169467	0.509093	0.339626	129.448	ENSGALG00000040256	RIMS2		intron	protein_coding
1105	chr2	129939748	129939886	139	12	0.187435	0.571544	0.384109	108.76	ENSGALG00000048807			promoter	lncRNA
1106	chr2	130783162	130783317	156	34	0.326687	0.490311	0.163624	174.446	ENSGALG00000029867	MROH1		exon	protein_coding
1106	chr2	130783162	130783317	156	34	0.326687	0.490311	0.163624	174.446	ENSGALG00000029867	MROH1		intron	protein_coding
1107	chr2	130794121	130794273	153	19	0.188283	0.549312	0.361029	201.794	ENSGALG00000029867	MROH1		intron	protein_coding
1108	chr2	130842579	130843040	462	43	0.671864	0.834958	0.163094	214.062	ENSGALG00000053353	BOP1		intron	protein_coding
1109	chr2	130872839	130873055	217	25	0.520147	0.688746	0.168598	123.891	ENSGALG00000053353	BOP1		intron	protein_coding
1110	chr2	130873591	130873738	148	28	0.0879526	0.186436	0.0984834	126.553	ENSGALG00000053353	BOP1		intron	protein_coding
1111	chr2	130904836	130905438	603	44	0.391791	0.691096	0.299305	317.618	ENSGALG00000036821	HSF1		intron	protein_coding
1112	chr2	130907336	130907623	288	22	0.123802	0.397498	0.273696	179.663	ENSGALG00000036821	HSF1		intron	protein_coding
1112	chr2	130907336	130907623	288	22	0.123802	0.397498	0.273696	179.663				repeat
1113	chr2	130914422	130914870	449	26	0.112641	0.304022	0.191381	168.984	ENSGALG00000036821	HSF1		intron	protein_coding
1114	chr2	130917822	130918031	210	19	0.714499	0.883627	0.169128	102.86	ENSGALG00000036821	HSF1		intron	protein_coding
1115	chr2	131190964	131191213	250	65	0.425632	0.582774	0.157142	354.096	ENSGALG00000048025			exon	protein_coding
1116	chr2	132120156	132120500	345	14	0.469322	0.751433	0.28211	102.385	ENSGALG00000030030	RSPO2		intron	protein_coding
1116	chr2	132120156	132120500	345	14	0.469322	0.751433	0.28211	102.385	ENSGALG00000030030	RSPO2		exon	protein_coding
1116	chr2	132120156	132120500	345	14	0.469322	0.751433	0.28211	102.385	ENSGALG00000030030	RSPO2		promoter	protein_coding
1117	chr2	134846536	134846618	83	16	0.758692	0.579758	-0.178934	-93.8075	ENSGALG00000031700	TRPS1		intron	protein_coding
1118	chr2	135434782	135434929	148	18	0.366822	0.644884	0.278062	143.098	ENSGALG00000040522	EIF3H		intron	protein_coding
1119	chr2	135861381	135861708	328	18	0.318637	0.554779	0.236142	113.229				repeat
1120	chr2	135950081	135950205	125	21	0.451469	0.618783	0.167315	101.286	ENSGALG00000039013	EXT1		intron	protein_coding
1121	chr2	135957063	135957208	146	12	0.10319	0.368173	0.264983	93.5782	ENSGALG00000039013	EXT1		intron	protein_coding
1122	chr2	135965414	135965874	461	26	0.531012	0.743922	0.21291	126.596	ENSGALG00000039013	EXT1		intron	protein_coding
1123	chr2	136011787	136012098	312	16	0.603164	0.251158	-0.352007	-121.796	ENSGALG00000039013	EXT1		intron	protein_coding
1124	chr2	136135786	136136204	419	16	0.268533	0.653831	0.385298	129.162	ENSGALG00000029664	SAMD12		intron	protein_coding
1125	chr2	136377744	136377983	240	16	0.233461	0.545079	0.311618	119.489	ENSGALG00000050071			intron	lncRNA
1125	chr2	136377744	136377983	240	16	0.233461	0.545079	0.311618	119.489				repeat
1126	chr2	137963750	137963978	229	15	0.323475	0.56722	0.243745	95.669	ENSGALG00000039590			exon	protein_coding
1126	chr2	137963750	137963978	229	15	0.323475	0.56722	0.243745	95.669	ENSGALG00000039590			intron	protein_coding
1127	chr2	138120050	138120454	405	32	0.0524943	0.208544	0.15605	193.108	ENSGALG00000038946	KLHL38		promoter	protein_coding
1128	chr2	138495096	138495316	221	57	0.652789	0.77799	0.125201	306.678	ENSGALG00000041969	MTSS1		utr3	protein_coding
1128	chr2	138495096	138495316	221	57	0.652789	0.77799	0.125201	306.678	ENSGALG00000041969	MTSS1		exon	protein_coding
1129	chr2	138605402	138605726	325	21	0.0796812	0.407763	0.328082	199.061	ENSGALG00000041969	MTSS1		intron	protein_coding
1130	chr2	138827805	138828046	242	18	0.253015	0.576452	0.323436	138.794	ENSGALG00000043439	NSMCE2		intron	protein_coding
1131	chr2	138860104	138860821	718	102	0.0849806	0.270108	0.185128	816.505	ENSGALG00000036456	TRIB1		intron	protein_coding
1131	chr2	138860104	138860821	718	102	0.0849806	0.270108	0.185128	816.505	ENSGALG00000036456	TRIB1		exon	protein_coding
1132	chr2	138861101	138861406	306	26	0.0624338	0.233635	0.171201	171.513	ENSGALG00000036456	TRIB1		intron	protein_coding
1133	chr2	138861670	138861828	159	20	0.0816111	0.277913	0.196302	158.8	ENSGALG00000036456	TRIB1		intron	protein_coding
1134	chr2	138861893	138862684	792	117	0.281026	0.441471	0.160445	696.805	ENSGALG00000036456	TRIB1		intron	protein_coding
1134	chr2	138861893	138862684	792	117	0.281026	0.441471	0.160445	696.805	ENSGALG00000036456	TRIB1		exon	protein_coding
1134	chr2	138861893	138862684	792	117	0.281026	0.441471	0.160445	696.805	ENSGALG00000036456	TRIB1		TES	protein_coding
1135	chr2	139042388	139043179	792	18	0.32549	0.61592	0.290429	110.463				repeat
1136	chr2	139290633	139290812	180	21	0.0730657	0.193206	0.12014	108.706	ENSGALG00000041233	FAM84B		TES	pseudogene
1136	chr2	139290633	139290812	180	21	0.0730657	0.193206	0.12014	108.706	ENSGALG00000041233	FAM84B		exon	pseudogene
1137	chr2	139290988	139291361	374	49	0.0916278	0.212038	0.12041	267.105	ENSGALG00000041233	FAM84B		exon	pseudogene
1137	chr2	139290988	139291361	374	49	0.0916278	0.212038	0.12041	267.105	ENSGALG00000041233	FAM84B		intron	pseudogene
1138	chr2	140482636	140483336	701	28	0.142553	0.404171	0.261619	176.311	ENSGALG00000036490	CYRIB	FAM49B	intron	protein_coding
1139	chr2	140551991	140552343	353	18	0.0777388	0.321756	0.244017	118.7	ENSGALG00000036490	CYRIB	FAM49B	intron	protein_coding
1140	chr2	140552613	140552881	269	20	0.275547	0.498809	0.223262	108.137	ENSGALG00000036490	CYRIB	FAM49B	intron	protein_coding
1141	chr2	140569040	140569279	240	14	0.801473	0.260363	-0.541111	-208.073	ENSGALG00000037618	ASAP1		intron	protein_coding
1142	chr2	140968827	140969032	206	12	0.0704684	0.378718	0.30825	105.387	ENSGALG00000030251	ADCY8		intron	protein_coding
1143	chr2	141454586	141455383	798	18	0.315954	0.694295	0.378341	140.961	ENSGALG00000037626	KCNQ3		intron	protein_coding
1144	chr2	142153171	142153665	495	32	0.145876	0.379989	0.234114	212.739	ENSGALG00000052479			promoter	lncRNA
1145	chr2	145630970	145631186	217	49	0.0689123	0.134802	0.0658898	230.889	ENSGALG00000040823	CHRAC1		promoter	protein_coding
1145	chr2	145630970	145631186	217	49	0.0689123	0.134802	0.0658898	230.889	ENSGALG00000040823	CHRAC1		TSS	protein_coding
1145	chr2	145630970	145631186	217	49	0.0689123	0.134802	0.0658898	230.889	ENSGALG00000040823	CHRAC1		utr5	protein_coding
1145	chr2	145630970	145631186	217	49	0.0689123	0.134802	0.0658898	230.889	ENSGALG00000040823	CHRAC1		exon	protein_coding
1145	chr2	145630970	145631186	217	49	0.0689123	0.134802	0.0658898	230.889	ENSGALG00000040823	CHRAC1		intron	protein_coding
1146	chr2	145725559	145725990	432	17	0.270679	0.515542	0.244863	95.6762	ENSGALG00000031741	PTK2		intron	protein_coding
1146	chr2	145725559	145725990	432	17	0.270679	0.515542	0.244863	95.6762	ENSGALG00000031741	PTK2		exon	protein_coding
1146	chr2	145725559	145725990	432	17	0.270679	0.515542	0.244863	95.6762	ENSGALG00000031741	PTK2		utr5	protein_coding
1147	chr2	145834209	145834521	313	24	0.0659221	0.24922	0.183298	154.071	ENSGALG00000031741	PTK2		intron	protein_coding
1148	chr2	145899998	145900269	272	20	0.509433	0.745231	0.235797	117.303	ENSGALG00000025500	gga-mir-1770		promoter	miRNA
1149	chr2	146239008	146239453	446	10	0.0433986	0.43043	0.387031	93.6876				repeat
1150	chr2	146255768	146256049	282	30	0.13642	0.398924	0.262505	245.532	ENSGALG00000040969	PTP4A3		intron	protein_coding
1151	chr2	146256980	146257096	117	22	0.85076	0.938658	0.0878981	99.9127	ENSGALG00000040969	PTP4A3		promoter	protein_coding
1152	chr2	146288933	146289493	561	32	0.228236	0.525698	0.297462	220.617				repeat
1153	chr2	147676382	147676564	183	21	0.790534	0.919939	0.129405	106.067	ENSGALG00000033960	ADGRB1		exon	protein_coding
1153	chr2	147676382	147676564	183	21	0.790534	0.919939	0.129405	106.067	ENSGALG00000033960	ADGRB1		intron	protein_coding
1154	chr2	148451725	148451847	123	28	0.298318	0.443317	0.144999	135.731	ENSGALG00000034337	RHPN1		intron	protein_coding
1155	chr2	148700292	148700500	209	29	0.524111	0.694074	0.169964	163.72	ENSGALG00000043265	ZC3H3		intron	protein_coding
1156	chr2	148718234	148718545	312	18	0.643801	0.291	-0.352801	-136.471	ENSGALG00000043265	ZC3H3		intron	protein_coding
1157	chr2	148747302	148747403	102	18	0.368308	0.125842	-0.242466	-124.349	ENSGALG00000043265	ZC3H3		intron	protein_coding
1158	chr2	148759755	148759901	147	18	0.678672	0.834896	0.156224	97.2441	ENSGALG00000043265	ZC3H3		intron	protein_coding
1159	chr2	148766075	148766254	180	20	0.426903	0.679542	0.252638	144.736	ENSGALG00000043265	ZC3H3		intron	protein_coding
1160	chr2	148877565	148877709	145	22	0.471273	0.251743	-0.219529	-143.947	ENSGALG00000040098	EEF1D		intron	protein_coding
1160	chr2	148877565	148877709	145	22	0.471273	0.251743	-0.219529	-143.947	ENSGALG00000040098	EEF1D		promoter	protein_coding
1160	chr2	148877565	148877709	145	22	0.471273	0.251743	-0.219529	-143.947	ENSGALG00000040098	EEF1D		exon	protein_coding
1161	chr2	148932991	148933168	178	20	0.644985	0.811915	0.166929	106.614	ENSGALG00000049247			promoter	protein_coding
1162	chr2	148964492	148964740	249	37	0.759479	0.890002	0.130523	186.302	ENSGALG00000049723			exon	protein_coding
1163	chr2	149027180	149027364	185	33	0.783357	0.900094	0.116737	184.109				repeat
1163	chr2	149027180	149027364	185	33	0.783357	0.900094	0.116737	184.109				repeat
1164	chr2	149078456	149078728	273	24	0.401605	0.609391	0.207786	129.453	ENSGALG00000039346	ARHGAP39		intron	protein_coding
1165	chr2	149083177	149083395	219	20	0.106638	0.388712	0.282074	195.402	ENSGALG00000039346	ARHGAP39		intron	protein_coding
1166	chr2	149426120	149426295	176	16	0.514668	0.737533	0.222865	95.263	ENSGALG00000051798			intron	protein_coding
1167	chr2	149473139	149473324	186	18	0.490575	0.203933	-0.286643	-132.002	ENSGALG00000029760	NRBP2		intron	protein_coding
1168	chr2	149487309	149487452	144	18	0.0539443	0.190402	0.136458	102.82	ENSGALG00000029760	NRBP2		intron	protein_coding
1169	chr2	149493947	149494164	218	26	0.368226	0.184093	-0.184133	-136.186	ENSGALG00000029760	NRBP2		intron	protein_coding
1170	chr2	149526467	149527061	595	35	0.478163	0.731936	0.253773	230.73	ENSGALG00000034392			intron	pseudogene
1171	chr2	149542385	149542517	133	21	0.800667	0.90299	0.102323	102.684	ENSGALG00000034392			exon	pseudogene
1172	chr3	134300	134484	185	15	0.413771	0.679586	0.265814	108.096	ENSGALG00000043587	CCDC88A		intron	protein_coding
1172	chr3	134300	134484	185	15	0.413771	0.679586	0.265814	108.096	ENSGALG00000043587	CCDC88A		exon	protein_coding
1173	chr3	1071417	1071805	389	16	0.370219	0.728459	0.358239	121.268	ENSGALG00000047366			intron	lncRNA
1174	chr3	1901086	1901689	604	24	0.275618	0.589557	0.313939	161.131	ENSGALG00000034048	BCL11A		intron	protein_coding
1175	chr3	1921188	1921384	197	18	0.490614	0.710921	0.220307	95.1918	ENSGALG00000034048	BCL11A		intron	protein_coding
1176	chr3	2474738	2474904	167	16	0.579573	0.698417	0.118844	101.326				repeat
1177	chr3	2476168	2476371	204	25	0.707802	0.804206	0.0964042	135.292				repeat
1178	chr3	2748216	2748655	440	12	0.712722	0.314316	-0.398405	-99.6851	ENSGALG00000029512	SPTBN1		intron	protein_coding
1179	chr3	2757226	2757413	188	13	0.730276	0.39392	-0.336356	-119.098	ENSGALG00000029512	SPTBN1		intron	protein_coding
1180	chr3	2787296	2787699	404	12	0.843363	0.433302	-0.41006	-101.611				repeat
1180	chr3	2787296	2787699	404	12	0.843363	0.433302	-0.41006	-101.611	ENSGALG00000029512	SPTBN1		promoter	protein_coding
1180	chr3	2787296	2787699	404	12	0.843363	0.433302	-0.41006	-101.611	ENSGALG00000029512	SPTBN1		intron	protein_coding
1181	chr3	2792573	2792925	353	14	0.785343	0.438756	-0.346586	-96.1795	ENSGALG00000029512	SPTBN1		intron	protein_coding
1182	chr3	2814777	2815284	508	17	0.796277	0.512459	-0.283818	-93.2345	ENSGALG00000029512	SPTBN1		intron	protein_coding
1183	chr3	3132676	3132821	146	26	0.43525	0.59197	0.15672	128.094	ENSGALG00000051135	BCL2L11		promoter	protein_coding
1183	chr3	3132676	3132821	146	26	0.43525	0.59197	0.15672	128.094				repeat
1184	chr3	3263570	3263983	414	54	0.663916	0.796955	0.133039	262.925	ENSGALG00000008269	ZC3H8		exon	protein_coding
1185	chr3	3277256	3277518	263	23	0.28616	0.471111	0.184951	113.905	ENSGALG00000008313	NAPB		exon	protein_coding
1185	chr3	3277256	3277518	263	23	0.28616	0.471111	0.184951	113.905	ENSGALG00000008313	NAPB		intron	protein_coding
1186	chr3	3278133	3278416	284	42	0.331028	0.534529	0.203501	264.643	ENSGALG00000008313	NAPB		intron	protein_coding
1186	chr3	3278133	3278416	284	42	0.331028	0.534529	0.203501	264.643	ENSGALG00000008313	NAPB		exon	protein_coding
1187	chr3	3463624	3463969	346	14	0.343639	0.677546	0.333906	96.3474				repeat
1188	chr3	3644753	3644952	200	17	0.571685	0.773581	0.201896	99.1736	ENSGALG00000042557			intron	lncRNA
1188	chr3	3644753	3644952	200	17	0.571685	0.773581	0.201896	99.1736	ENSGALG00000047716			intron	lncRNA
1189	chr3	4196984	4197304	321	16	0.279873	0.668581	0.388708	124.206	ENSGALG00000008508	PYGB		intron	protein_coding
1190	chr3	4273097	4273387	291	54	0.659719	0.815449	0.15573	314.125	ENSGALG00000008536	KLHDC3		promoter	protein_coding
1191	chr3	4273979	4274080	102	34	0.140204	0.232102	0.0918976	157.157	ENSGALG00000008536	KLHDC3		promoter	protein_coding
1191	chr3	4273979	4274080	102	34	0.140204	0.232102	0.0918976	157.157	ENSGALG00000033894	MEA1		utr3	protein_coding
1191	chr3	4273979	4274080	102	34	0.140204	0.232102	0.0918976	157.157	ENSGALG00000033894	MEA1		exon	protein_coding
1192	chr3	4279422	4279823	402	63	0.275287	0.478254	0.202967	408.645	ENSGALG00000008536	KLHDC3		intron	protein_coding
1192	chr3	4279422	4279823	402	63	0.275287	0.478254	0.202967	408.645	ENSGALG00000008536	KLHDC3		utr5	protein_coding
1192	chr3	4279422	4279823	402	63	0.275287	0.478254	0.202967	408.645	ENSGALG00000008536	KLHDC3		exon	protein_coding
1193	chr3	4293406	4293586	181	18	0.479962	0.206992	-0.272971	-129.819	ENSGALG00000041074			intron	protein_coding
1193	chr3	4293406	4293586	181	18	0.479962	0.206992	-0.272971	-129.819	ENSGALG00000008536	KLHDC3		exon	protein_coding
1193	chr3	4293406	4293586	181	18	0.479962	0.206992	-0.272971	-129.819	ENSGALG00000008536	KLHDC3		intron	protein_coding
1193	chr3	4293406	4293586	181	18	0.479962	0.206992	-0.272971	-129.819	ENSGALG00000008536	KLHDC3		utr3	protein_coding
1194	chr3	4310535	4310829	295	48	0.0797543	0.174566	0.094812	259.608	ENSGALG00000008567	PACS1		intron	protein_coding
1195	chr3	4313437	4313657	221	21	0.262012	0.424229	0.162218	98.7787	ENSGALG00000008567	PACS1		intron	protein_coding
1196	chr3	4322474	4322687	214	17	0.0503925	0.191125	0.140733	99.5341	ENSGALG00000008567	PACS1		intron	protein_coding
1197	chr3	4323950	4324448	499	38	0.25787	0.518253	0.260383	258.271	ENSGALG00000008567	PACS1		intron	protein_coding
1198	chr3	4407126	4407345	220	32	0.583742	0.748792	0.16505	175.223	ENSGALG00000008609	PTK7		exon	protein_coding
1198	chr3	4407126	4407345	220	32	0.583742	0.748792	0.16505	175.223	ENSGALG00000008609	PTK7		intron	protein_coding
1199	chr3	4417051	4417241	191	34	0.211444	0.404726	0.193281	215.925	ENSGALG00000008609	PTK7		intron	protein_coding
1199	chr3	4417051	4417241	191	34	0.211444	0.404726	0.193281	215.925	ENSGALG00000008609	PTK7		exon	protein_coding
1200	chr3	4417416	4417564	149	30	0.369422	0.569616	0.200194	175.364	ENSGALG00000008609	PTK7		exon	protein_coding
1200	chr3	4417416	4417564	149	30	0.369422	0.569616	0.200194	175.364	ENSGALG00000008609	PTK7		utr3	protein_coding
1201	chr3	4423844	4424149	306	41	0.395467	0.595935	0.200468	243.003	ENSGALG00000038017	gga-mir-6542		promoter	miRNA
1201	chr3	4423844	4424149	306	41	0.395467	0.595935	0.200468	243.003	ENSGALG00000032029	SRF		intron	protein_coding
1202	chr3	4435770	4435938	169	20	0.636878	0.825948	0.18907	104.337	ENSGALG00000038972			intron	pseudogene
1203	chr3	4444171	4444285	115	25	0.738923	0.862135	0.123212	124.637	ENSGALG00000038972			exon	pseudogene
1203	chr3	4444171	4444285	115	25	0.738923	0.862135	0.123212	124.637	ENSGALG00000038972			intron	pseudogene
1204	chr3	4819153	4819452	300	16	0.310266	0.616885	0.306619	107.589				repeat
1205	chr3	5086308	5086577	270	10	0.666373	0.187679	-0.478693	-94.0859	ENSGALG00000037200			intron	protein_coding
1205	chr3	5086308	5086577	270	10	0.666373	0.187679	-0.478693	-94.0859	ENSGALG00000048886			intron	protein_coding
1206	chr3	5123462	5123801	340	14	0.438034	0.811465	0.373431	130.541	ENSGALG00000037200			intron	protein_coding
1206	chr3	5123462	5123801	340	14	0.438034	0.811465	0.373431	130.541	ENSGALG00000048886			intron	protein_coding
1207	chr3	5311232	5311440	209	18	0.510645	0.771026	0.260381	123.361	ENSGALG00000037200			intron	protein_coding
1208	chr3	5400750	5400894	145	13	0.346875	0.653291	0.306417	93.444	ENSGALG00000037200			intron	protein_coding
1209	chr3	5413630	5414274	645	40	0.51437	0.76884	0.25447	248.302	ENSGALG00000037200			intron	protein_coding
1210	chr3	5613774	5614059	286	18	0.306935	0.616218	0.309283	120.059	ENSGALG00000008725	KIF16B		intron	protein_coding
1211	chr3	8111760	8112006	247	14	0.748047	0.233096	-0.514952	-170.43	ENSGALG00000009100	FSHR		intron	protein_coding
1212	chr3	8228874	8229103	230	20	0.691597	0.875015	0.183417	107.6	ENSGALG00000009095	LHCGR		promoter	protein_coding
1213	chr3	8272443	8272689	247	18	0.367694	0.629789	0.262095	106.835	ENSGALG00000009092	STON1		utr3	protein_coding
1213	chr3	8272443	8272689	247	18	0.367694	0.629789	0.262095	106.835	ENSGALG00000009092	STON1		exon	protein_coding
1214	chr3	8285430	8285842	413	26	0.0921505	0.262552	0.170402	139.305	ENSGALG00000009092	STON1		intron	protein_coding
1215	chr3	8318832	8319239	408	32	0.250215	0.544145	0.29393	252.796	ENSGALG00000046970			intron	lncRNA
1216	chr3	8323738	8323918	181	10	0.712509	0.206413	-0.506096	-101.135	ENSGALG00000046970			intron	lncRNA
1217	chr3	8738052	8738192	141	14	0.440083	0.152273	-0.28781	-110.697	ENSGALG00000009047	YPEL5		exon	protein_coding
1217	chr3	8738052	8738192	141	14	0.440083	0.152273	-0.28781	-110.697	ENSGALG00000009047	YPEL5		intron	protein_coding
1218	chr3	9846394	9846601	208	45	0.0811285	0.179526	0.0983978	253.935	ENSGALG00000040348	EHBP1		intron	protein_coding
1219	chr3	9846768	9846977	210	28	0.307144	0.490314	0.18317	156.323	ENSGALG00000040348	EHBP1		intron	protein_coding
1220	chr3	9847232	9847311	80	22	0.15008	0.057692	-0.092388	-103.354	ENSGALG00000040348	EHBP1		intron	protein_coding
1221	chr3	9850057	9850396	340	26	0.122106	0.464978	0.342872	274.062	ENSGALG00000040348	EHBP1		intron	protein_coding
1222	chr3	9929438	9929822	385	46	0.380863	0.613386	0.232523	321.727	ENSGALG00000040348	EHBP1		intron	protein_coding
1223	chr3	9930179	9930322	144	18	0.36958	0.592616	0.223036	102.657	ENSGALG00000040348	EHBP1		intron	protein_coding
1224	chr3	9930413	9930634	222	36	0.0677868	0.145742	0.0779555	157.674	ENSGALG00000040348	EHBP1		intron	protein_coding
1225	chr3	9934025	9934276	252	18	0.495591	0.800473	0.304882	133.778	ENSGALG00000040348	EHBP1		intron	protein_coding
1226	chr3	9935412	9935625	214	41	0.447861	0.290599	-0.157262	-217.91	ENSGALG00000040348	EHBP1		intron	protein_coding
1227	chr3	9952294	9952436	143	21	0.587052	0.74456	0.157508	100.644	ENSGALG00000040348	EHBP1		intron	protein_coding
1228	chr3	9957808	9957952	145	20	0.305404	0.540371	0.234966	119.26	ENSGALG00000040348	EHBP1		intron	protein_coding
1229	chr3	9963099	9963377	279	38	0.538792	0.709622	0.17083	175.406	ENSGALG00000040348	EHBP1		intron	protein_coding
1230	chr3	9976879	9977076	198	20	0.647923	0.824533	0.17661	112.009	ENSGALG00000040348	EHBP1		intron	protein_coding
1231	chr3	9980312	9980523	212	17	0.342535	0.596955	0.25442	113.001	ENSGALG00000030809			intron	lncRNA
1231	chr3	9980312	9980523	212	17	0.342535	0.596955	0.25442	113.001	ENSGALG00000040348	EHBP1		intron	protein_coding
1232	chr3	10025339	10025485	147	16	0.572883	0.787643	0.21476	99.2959	ENSGALG00000008866	WDPCP		intron	protein_coding
1233	chr3	10226401	10226565	165	16	0.393701	0.145616	-0.248085	-103.711	ENSGALG00000008847	VPS54		intron	protein_coding
1234	chr3	10339316	10340558	1243	97	0.201125	0.480327	0.279202	786.438	ENSGALG00000027096	LGALSL		exon	protein_coding
1234	chr3	10339316	10340558	1243	97	0.201125	0.480327	0.279202	786.438	ENSGALG00000027096	LGALSL		intron	protein_coding
1235	chr3	10419899	10420132	234	22	0.299469	0.621899	0.322429	178.871	ENSGALG00000008828	AFTPH		intron	protein_coding
1236	chr3	10427692	10428002	311	41	0.283185	0.518894	0.235708	282.083	ENSGALG00000026298	SERTAD2		intron	protein_coding
1237	chr3	10573677	10574018	342	30	0.214009	0.402564	0.188554	165.951	ENSGALG00000008787	CEP68		intron	protein_coding
1237	chr3	10573677	10574018	342	30	0.214009	0.402564	0.188554	165.951	ENSGALG00000008787	CEP68		exon	protein_coding
1237	chr3	10573677	10574018	342	30	0.214009	0.402564	0.188554	165.951	ENSGALG00000008787	CEP68		utr3	protein_coding
1238	chr3	10586910	10587093	184	17	0.224158	0.431787	0.207629	100.706	ENSGALG00000031582	RAB1A	RAB1B	promoter	protein_coding
1238	chr3	10586910	10587093	184	17	0.224158	0.431787	0.207629	100.706	ENSGALG00000031582	RAB1A	RAB1B	intron	protein_coding
1239	chr3	10665278	10665665	388	36	0.159675	0.400711	0.241036	269.717	ENSGALG00000008778	SPRED2		intron	protein_coding
1240	chr3	10703620	10703811	192	30	0.46521	0.28383	-0.181381	-160.302	ENSGALG00000008778	SPRED2		intron	protein_coding
1241	chr3	10763075	10763239	165	14	0.60324	0.241361	-0.361879	-121.56	ENSGALG00000054777			intron	lncRNA
1242	chr3	11028335	11028754	420	34	0.257796	0.524267	0.26647	255.022	ENSGALG00000049624			intron	lncRNA
1243	chr3	11041166	11041491	326	18	0.0797413	0.497994	0.418253	216.769	ENSGALG00000049624			exon	lncRNA
1244	chr3	11088105	11088500	396	60	0.280553	0.144516	-0.136036	-327.386	ENSGALG00000041626	MEIS1		intron	protein_coding
1245	chr3	11089707	11090043	337	33	0.257193	0.478636	0.221443	200.145	ENSGALG00000041626	MEIS1		intron	protein_coding
1246	chr3	11096340	11096527	188	22	0.156421	0.366906	0.210485	130.827	ENSGALG00000041626	MEIS1		intron	protein_coding
1247	chr3	11096644	11096886	243	18	0.16364	0.398777	0.235137	108.352	ENSGALG00000041626	MEIS1		intron	protein_coding
1248	chr3	11101051	11101258	208	23	0.517985	0.729861	0.211876	145.041	ENSGALG00000041626	MEIS1		intron	protein_coding
1249	chr3	11102634	11102908	275	22	0.0999458	0.26332	0.163374	113.155	ENSGALG00000041626	MEIS1		intron	protein_coding
1250	chr3	11110480	11110731	252	22	0.242051	0.406371	0.16432	107.034	ENSGALG00000041626	MEIS1		intron	protein_coding
1251	chr3	11143233	11143480	248	20	0.201552	0.421271	0.219718	106.69	ENSGALG00000041626	MEIS1		intron	protein_coding
1252	chr3	11149797	11150037	241	14	0.262571	0.584354	0.321783	98.8197	ENSGALG00000041626	MEIS1		intron	protein_coding
1253	chr3	11164354	11165195	842	30	0.205745	0.50451	0.298765	195.76	ENSGALG00000041626	MEIS1		intron	protein_coding
1254	chr3	11175563	11175886	324	29	0.0997638	0.264008	0.164244	176.113	ENSGALG00000041626	MEIS1		exon	protein_coding
1254	chr3	11175563	11175886	324	29	0.0997638	0.264008	0.164244	176.113	ENSGALG00000041626	MEIS1		utr3	protein_coding
1254	chr3	11175563	11175886	324	29	0.0997638	0.264008	0.164244	176.113	ENSGALG00000041626	MEIS1		intron	protein_coding
1255	chr3	11694131	11694337	207	16	0.137664	0.371454	0.23379	104.683	ENSGALG00000049159			intron	lncRNA
1256	chr3	11996265	11996429	165	16	0.681616	0.336326	-0.34529	-134.239				repeat
1257	chr3	12088816	12089270	455	66	0.825606	0.437437	-0.388169	-893.231	ENSGALG00000008735	BFSP1		utr5	protein_coding
1257	chr3	12088816	12089270	455	66	0.825606	0.437437	-0.388169	-893.231	ENSGALG00000008735	BFSP1		exon	protein_coding
1258	chr3	12090561	12092554	1994	27	0.58319	0.206404	-0.376786	-214.617				repeat
1258	chr3	12090561	12092554	1994	27	0.58319	0.206404	-0.376786	-214.617	ENSGALG00000008735	BFSP1		intron	protein_coding
1259	chr3	12097951	12098823	873	26	0.524832	0.164993	-0.359839	-210.667	ENSGALG00000008735	BFSP1		intron	protein_coding
1260	chr3	12641344	12641728	385	16	0.435415	0.751108	0.315692	112.621	ENSGALG00000009068	ITPKB		intron	protein_coding
1261	chr3	12650562	12650715	154	16	0.311657	0.610218	0.298561	112.823	ENSGALG00000009068	ITPKB		intron	protein_coding
1262	chr3	12651997	12652251	255	17	0.543077	0.804197	0.26112	108.819	ENSGALG00000009068	ITPKB		intron	protein_coding
1263	chr3	12656236	12656376	141	16	0.371868	0.653673	0.281805	111.956	ENSGALG00000009068	ITPKB		intron	protein_coding
1264	chr3	12662393	12662598	206	22	0.133401	0.335065	0.201664	141.837	ENSGALG00000009068	ITPKB		intron	protein_coding
1265	chr3	12666893	12667111	219	30	0.442712	0.610291	0.167579	148.469	ENSGALG00000009068	ITPKB		intron	protein_coding
1266	chr3	12668211	12668387	177	20	0.465524	0.70727	0.241746	125.404	ENSGALG00000009068	ITPKB		intron	protein_coding
1267	chr3	12862093	12862478	386	39	0.0728112	0.201962	0.129151	203.172	ENSGALG00000009042	ISM1		intron	protein_coding
1268	chr3	12865216	12865324	109	18	0.118536	0.286474	0.167938	96.5646	ENSGALG00000009042	ISM1		promoter	protein_coding
1269	chr3	13345156	13345296	141	20	0.655526	0.279007	-0.376519	-219.372	ENSGALG00000048541			intron	lncRNA
1270	chr3	13602972	13604212	1241	26	0.666469	0.248151	-0.418318	-218.523	ENSGALG00000009020	JAG1		intron	protein_coding
1271	chr3	13963722	13964040	319	26	0.306358	0.580695	0.274338	194.257	ENSGALG00000008947	PAK5		intron	protein_coding
1271	chr3	13963722	13964040	319	26	0.306358	0.580695	0.274338	194.257				repeat
1272	chr3	14049883	14050257	375	28	0.336768	0.573639	0.236871	176.68	ENSGALG00000008918	LAMP5		intron	protein_coding
1273	chr3	14398987	14399160	174	12	0.223798	0.578661	0.354863	103.532	ENSGALG00000008875	PLCB1		intron	protein_coding
1274	chr3	14408152	14408312	161	18	0.0431936	0.166133	0.122939	105.385	ENSGALG00000008875	PLCB1		intron	protein_coding
1274	chr3	14408152	14408312	161	18	0.0431936	0.166133	0.122939	105.385	ENSGALG00000008875	PLCB1		exon	protein_coding
1275	chr3	14523000	14523189	190	20	0.227613	0.557112	0.329499	208.641	ENSGALG00000008875	PLCB1		intron	protein_coding
1276	chr3	15207759	15208019	261	32	0.258114	0.465638	0.207524	208.276	ENSGALG00000029301	BMP2		promoter	protein_coding
1276	chr3	15207759	15208019	261	32	0.258114	0.465638	0.207524	208.276	ENSGALG00000029301	BMP2		intron	protein_coding
1277	chr3	15396706	15396810	105	16	0.483207	0.229635	-0.253573	-108.345	ENSGALG00000008827	FERMT1		promoter	protein_coding
1278	chr3	15470472	15470684	213	19	0.164089	0.353635	0.189546	103.195	ENSGALG00000008808	DTD1		promoter	protein_coding
1278	chr3	15470472	15470684	213	19	0.164089	0.353635	0.189546	103.195	ENSGALG00000033140			exon	lncRNA
1279	chr3	15523608	15523759	152	16	0.53442	0.251108	-0.283312	-105.552	ENSGALG00000008731	DZANK1		intron	protein_coding
1279	chr3	15523608	15523759	152	16	0.53442	0.251108	-0.283312	-105.552	ENSGALG00000008707	KAT14		utr3	protein_coding
1279	chr3	15523608	15523759	152	16	0.53442	0.251108	-0.283312	-105.552	ENSGALG00000008707	KAT14		exon	protein_coding
1280	chr3	15551104	15551267	164	22	0.34683	0.510785	0.163955	100.451	ENSGALG00000008702	OVOL2		promoter	protein_coding
1281	chr3	15803092	15803350	259	21	0.755348	0.893511	0.138163	99.8401	ENSGALG00000039587	SYNDIG1		intron	protein_coding
1282	chr3	15882826	15883054	229	20	0.594986	0.792534	0.197548	111.912	ENSGALG00000039587	SYNDIG1		intron	protein_coding
1283	chr3	16357706	16357907	202	10	0.671524	0.215388	-0.456136	-94.1481	ENSGALG00000047092			intron	lncRNA
1284	chr3	16358846	16358971	126	16	0.154443	0.420181	0.265738	111.447	ENSGALG00000047092			exon	lncRNA
1285	chr3	16634841	16635317	477	77	0.0971583	0.187378	0.0902199	355.046	ENSGALG00000013821	GEMIN6		promoter	protein_coding
1285	chr3	16634841	16635317	477	77	0.0971583	0.187378	0.0902199	355.046	ENSGALG00000038528			intron	protein_coding
1285	chr3	16634841	16635317	477	77	0.0971583	0.187378	0.0902199	355.046	ENSGALG00000038528			exon	protein_coding
1286	chr3	16649745	16649911	167	21	0.384604	0.567781	0.183177	115.018	ENSGALG00000041558	DHX57		utr3	protein_coding
1286	chr3	16649745	16649911	167	21	0.384604	0.567781	0.183177	115.018	ENSGALG00000041558	DHX57		exon	protein_coding
1287	chr3	16728563	16729018	456	30	0.313398	0.617616	0.304218	244.152	ENSGALG00000039450	SOS1		exon	protein_coding
1288	chr3	16793156	16793964	809	18	0.175834	0.436681	0.260846	93.0761	ENSGALG00000039720	MAP4K3		intron	protein_coding
1289	chr3	17244826	17245188	363	31	0.391747	0.588457	0.19671	159.681	ENSGALG00000020078	H3F3C		intron	protein_coding
1289	chr3	17244826	17245188	363	31	0.391747	0.588457	0.19671	159.681	ENSGALG00000020078	H3F3C		exon	protein_coding
1289	chr3	17244826	17245188	363	31	0.391747	0.588457	0.19671	159.681				repeat
1290	chr3	17344170	17344349	180	16	0.70428	0.386348	-0.317932	-130.593	ENSGALG00000009291	EPHX1		intron	protein_coding
1291	chr3	17931051	17931450	400	26	0.151338	0.539949	0.388611	301.933	ENSGALG00000009388	SUSD4		exon	protein_coding
1291	chr3	17931051	17931450	400	26	0.151338	0.539949	0.388611	301.933	ENSGALG00000009388	SUSD4		intron	protein_coding
1292	chr3	18428997	18429487	491	32	0.163676	0.371013	0.207337	184.99	ENSGALG00000009450	DUSP10		intron	protein_coding
1293	chr3	18801098	18801188	91	23	0.0360309	0.10224	0.0662096	105.922	ENSGALG00000009483	MARK1		promoter	protein_coding
1294	chr3	19450379	19450647	269	18	0.450318	0.677146	0.226828	99.9669	ENSGALG00000009612	TGFB2		utr3	protein_coding
1294	chr3	19450379	19450647	269	18	0.450318	0.677146	0.226828	99.9669	ENSGALG00000009612	TGFB2		exon	protein_coding
1295	chr3	19464538	19465197	660	26	0.259142	0.595299	0.336157	181.241	ENSGALG00000009612	TGFB2		intron	protein_coding
1296	chr3	19472892	19473337	446	22	0.603711	0.841008	0.237296	167.24	ENSGALG00000009612	TGFB2		exon	protein_coding
1296	chr3	19472892	19473337	446	22	0.603711	0.841008	0.237296	167.24	ENSGALG00000009612	TGFB2		intron	protein_coding
1297	chr3	19481212	19482427	1216	18	0.134736	0.464371	0.329635	115.631	ENSGALG00000009612	TGFB2		intron	protein_coding
1298	chr3	19486118	19488434	2317	24	0.206183	0.583229	0.377046	166.776	ENSGALG00000009612	TGFB2		intron	protein_coding
1299	chr3	19491255	19492205	951	20	0.28078	0.6285	0.34772	143.184	ENSGALG00000009612	TGFB2		intron	protein_coding
1300	chr3	19494692	19496265	1574	38	0.197926	0.510745	0.312819	242.721	ENSGALG00000009612	TGFB2		intron	protein_coding
1301	chr3	19498853	19502546	3694	54	0.10689	0.410284	0.303393	340.28	ENSGALG00000009612	TGFB2		intron	protein_coding
1301	chr3	19498853	19502546	3694	54	0.10689	0.410284	0.303393	340.28				repeat
1302	chr3	19503767	19504354	588	15	0.0746853	0.451451	0.376766	118.52	ENSGALG00000009612	TGFB2		intron	protein_coding
1303	chr3	19505535	19505635	101	14	0.0257341	0.191811	0.166077	111.281	ENSGALG00000009612	TGFB2		intron	protein_coding
1304	chr3	20411086	20411549	464	18	0.333051	0.615098	0.282047	120.56	ENSGALG00000009645	ESRRG		intron	protein_coding
1305	chr3	20415253	20415886	634	53	0.273027	0.5165	0.243473	329.521	ENSGALG00000009645	ESRRG		intron	protein_coding
1306	chr3	20726734	20727156	423	18	0.375905	0.687023	0.311117	138.245	ENSGALG00000009652	USH2A		intron	protein_coding
1307	chr3	21286532	21287331	800	23	0.323	0.650114	0.327114	144.291	ENSGALG00000009788	SMYD2		intron	protein_coding
1307	chr3	21286532	21287331	800	23	0.323	0.650114	0.327114	144.291	ENSGALG00000009788	SMYD2		exon	protein_coding
1308	chr3	21407988	21408151	164	18	0.422459	0.619467	0.197009	101.537	ENSGALG00000009791	PROX1		exon	protein_coding
1308	chr3	21407988	21408151	164	18	0.422459	0.619467	0.197009	101.537	ENSGALG00000009791	PROX1		intron	protein_coding
1309	chr3	21651788	21652004	217	17	0.222463	0.53509	0.312627	162.549	ENSGALG00000047938			intron	lncRNA
1310	chr3	21847636	21847751	116	14	0.0650094	0.312477	0.247467	108.783	ENSGALG00000020067	VASH2		intron	protein_coding
1311	chr3	21848541	21848676	136	16	0.552222	0.294212	-0.25801	-108.227	ENSGALG00000020067	VASH2		intron	protein_coding
1312	chr3	21957008	21957365	358	20	0.611359	0.796554	0.185195	100.114	ENSGALG00000049422	ATF3		intron	protein_coding
1313	chr3	22074692	22075042	351	22	0.211575	0.514763	0.303188	157.126	ENSGALG00000009828	PPP2R5A		intron	protein_coding
1314	chr3	22243467	22243673	207	16	0.515145	0.802604	0.287458	113.583	ENSGALG00000053539			exon	lncRNA
1314	chr3	22243467	22243673	207	16	0.515145	0.802604	0.287458	113.583	ENSGALG00000054330			exon	lncRNA
1315	chr3	22971714	22971780	67	6	0.788005	0.142076	-0.645928	-105.77	ENSGALG00000009896	TRERF1		intron	protein_coding
1316	chr3	22987151	22987338	188	16	0.672806	0.32366	-0.349146	-148.454	ENSGALG00000009896	TRERF1		exon	protein_coding
1317	chr3	23004346	23004714	369	15	0.263087	0.591023	0.327936	110.303	ENSGALG00000009896	TRERF1		intron	protein_coding
1318	chr3	23104501	23104660	160	10	0.685322	0.260019	-0.425303	-107.342	ENSGALG00000009906	UBR2		exon	protein_coding
1318	chr3	23104501	23104660	160	10	0.685322	0.260019	-0.425303	-107.342	ENSGALG00000009906	UBR2		intron	protein_coding
1319	chr3	23116731	23117052	322	16	0.516032	0.126359	-0.389674	-149.856	ENSGALG00000009906	UBR2		intron	protein_coding
1319	chr3	23116731	23117052	322	16	0.516032	0.126359	-0.389674	-149.856	ENSGALG00000009906	UBR2		exon	protein_coding
1320	chr3	23456622	23456820	199	14	0.755743	0.329372	-0.426371	-154.446	ENSGALG00000042511	PKDCC		intron	protein_coding
1321	chr3	23470613	23470918	306	20	0.0656777	0.256137	0.190459	125.445	ENSGALG00000052256			promoter	lncRNA
1322	chr3	23699505	23701092	1588	80	0.069782	0.332046	0.262264	629.07	ENSGALG00000009915	EML4		intron	protein_coding
1323	chr3	23750035	23750259	225	16	0.432285	0.682801	0.250515	94.9364	ENSGALG00000009915	EML4		intron	protein_coding
1324	chr3	23762453	23762856	404	13	0.0521717	0.383385	0.331213	96.8301	ENSGALG00000009915	EML4		promoter	protein_coding
1324	chr3	23762453	23762856	404	13	0.0521717	0.383385	0.331213	96.8301	ENSGALG00000009915	EML4		intron	protein_coding
1325	chr3	23763234	23763989	756	16	0.222483	0.649633	0.42715	146.299	ENSGALG00000009915	EML4		promoter	protein_coding
1325	chr3	23763234	23763989	756	16	0.222483	0.649633	0.42715	146.299	ENSGALG00000009915	EML4		exon	protein_coding
1325	chr3	23763234	23763989	756	16	0.222483	0.649633	0.42715	146.299	ENSGALG00000009915	EML4		intron	protein_coding
1326	chr3	23788610	23789594	985	24	0.112096	0.426429	0.314333	168.051	ENSGALG00000009915	EML4		intron	protein_coding
1326	chr3	23788610	23789594	985	24	0.112096	0.426429	0.314333	168.051				repeat
1327	chr3	23801840	23802579	740	20	0.267642	0.587344	0.319702	131.456	ENSGALG00000009915	EML4		exon	protein_coding
1327	chr3	23801840	23802579	740	20	0.267642	0.587344	0.319702	131.456	ENSGALG00000009915	EML4		intron	protein_coding
1328	chr3	23804585	23804920	336	14	0.266901	0.704428	0.437527	124.448	ENSGALG00000009915	EML4		intron	protein_coding
1329	chr3	23840113	23840353	241	14	0.307668	0.704487	0.396819	140.141	ENSGALG00000009915	EML4		intron	protein_coding
1330	chr3	24657414	24657549	136	22	0.766891	0.630666	-0.136225	-108.74	ENSGALG00000049553			intron	lncRNA
1330	chr3	24657414	24657549	136	22	0.766891	0.630666	-0.136225	-108.74	ENSGALG00000051350			intron	lncRNA
1331	chr3	24678053	24678298	246	10	0.61411	0.0824411	-0.531669	-105.912	ENSGALG00000051350			intron	lncRNA
1332	chr3	25929920	25930037	118	30	0.280423	0.173582	-0.10684	-139.247	ENSGALG00000041015			exon	lncRNA
1333	chr3	26233264	26234456	1193	21	0.314537	0.721725	0.407188	185.905	ENSGALG00000009990	SRBD1		intron	protein_coding
1334	chr3	26913989	26914277	289	14	0.302522	0.638726	0.336204	107.559	ENSGALG00000010016	SOCS5		intron	protein_coding
1334	chr3	26913989	26914277	289	14	0.302522	0.638726	0.336204	107.559				repeat
1335	chr3	27192504	27192706	203	27	0.253613	0.448845	0.195232	139.825	ENSGALG00000010020	TTC7A		intron	protein_coding
1336	chr3	27198521	27198862	342	31	0.286716	0.526662	0.239946	211.606	ENSGALG00000010020	TTC7A		intron	protein_coding
1337	chr3	27214182	27214381	200	22	0.0981899	0.259619	0.161429	137.283	ENSGALG00000051364			intron	lncRNA
1338	chr3	27508331	27509694	1364	142	0.261099	0.492234	0.231135	1033.26	ENSGALG00000010036	FOSL2		intron	protein_coding
1339	chr3	27756753	27756889	137	10	0.659643	0.281459	-0.378184	-93.0885	ENSGALG00000010043	RBKS		intron	protein_coding
1340	chr3	27757276	27757842	567	33	0.29011	0.587451	0.297342	262.094	ENSGALG00000010043	RBKS		intron	protein_coding
1341	chr3	27757896	27758148	253	29	0.248189	0.468664	0.220475	175.493	ENSGALG00000010043	RBKS		intron	protein_coding
1342	chr3	30119250	30119571	322	20	0.354864	0.602964	0.248099	122.266	ENSGALG00000010145	MDGA1		intron	protein_coding
1342	chr3	30119250	30119571	322	20	0.354864	0.602964	0.248099	122.266	ENSGALG00000010145	MDGA1		exon	protein_coding
1343	chr3	30121444	30121629	186	36	0.321209	0.480914	0.159705	195.999	ENSGALG00000010145	MDGA1		intron	protein_coding
1344	chr3	30177623	30178195	573	18	0.215495	0.516147	0.300653	108.674	ENSGALG00000010145	MDGA1		intron	protein_coding
1345	chr3	30194939	30195535	597	30	0.212129	0.538081	0.325953	232.917	ENSGALG00000044447			TES	lncRNA
1345	chr3	30194939	30195535	597	30	0.212129	0.538081	0.325953	232.917	ENSGALG00000044447			exon	lncRNA
1346	chr3	30336033	30336395	363	19	0.572501	0.806363	0.233861	99.6732	ENSGALG00000035337	AARS2		exon	protein_coding
1346	chr3	30336033	30336395	363	19	0.572501	0.806363	0.233861	99.6732	ENSGALG00000035337	AARS2		utr3	protein_coding
1346	chr3	30336033	30336395	363	19	0.572501	0.806363	0.233861	99.6732	ENSGALG00000023256	RNF8		intron	protein_coding
1347	chr3	30341413	30341585	173	20	0.0312878	0.141569	0.110281	108.853	ENSGALG00000023256	RNF8		intron	protein_coding
1348	chr3	30395646	30395813	168	16	0.621951	0.821909	0.199958	98.5307	ENSGALG00000010175	HSP90AB1		exon	protein_coding
1348	chr3	30395646	30395813	168	16	0.621951	0.821909	0.199958	98.5307	ENSGALG00000010175	HSP90AB1		intron	protein_coding
1349	chr3	30424549	30424914	366	67	0.142102	0.275023	0.13292	338.335	ENSGALG00000030587			utr3	protein_coding
1349	chr3	30424549	30424914	366	67	0.142102	0.275023	0.13292	338.335	ENSGALG00000030587			exon	protein_coding
1350	chr3	30424981	30425332	352	34	0.500414	0.685308	0.184894	162.012	ENSGALG00000030587			utr3	protein_coding
1350	chr3	30424981	30425332	352	34	0.500414	0.685308	0.184894	162.012	ENSGALG00000030587			intron	protein_coding
1350	chr3	30424981	30425332	352	34	0.500414	0.685308	0.184894	162.012	ENSGALG00000030587			exon	protein_coding
1351	chr3	30426892	30427362	471	46	0.340614	0.534846	0.194232	239.094	ENSGALG00000030587			intron	protein_coding
1351	chr3	30426892	30427362	471	46	0.340614	0.534846	0.194232	239.094	ENSGALG00000030587			exon	protein_coding
1352	chr3	30427581	30427724	144	25	0.474305	0.634589	0.160284	114.859	ENSGALG00000030587			exon	protein_coding
1353	chr3	30428746	30428954	209	27	0.538123	0.736666	0.198543	158.244	ENSGALG00000030587			exon	protein_coding
1353	chr3	30428746	30428954	209	27	0.538123	0.736666	0.198543	158.244	ENSGALG00000030587			intron	protein_coding
1354	chr3	30431377	30431613	237	33	0.483947	0.648849	0.164902	170.866	ENSGALG00000030587			intron	protein_coding
1354	chr3	30431377	30431613	237	33	0.483947	0.648849	0.164902	170.866	ENSGALG00000030587			exon	protein_coding
1355	chr3	30436185	30436728	544	96	0.377582	0.606626	0.229043	689.974	ENSGALG00000030587			promoter	protein_coding
1355	chr3	30436185	30436728	544	96	0.377582	0.606626	0.229043	689.974	ENSGALG00000030587			intron	protein_coding
1356	chr3	30453036	30453393	358	38	0.115767	0.275031	0.159263	199.944	ENSGALG00000010186	CAPN11		intron	protein_coding
1357	chr3	30470586	30470809	224	17	0.0761588	0.293408	0.21725	97.2156	ENSGALG00000010282	TMEM63B		intron	protein_coding
1357	chr3	30470586	30470809	224	17	0.0761588	0.293408	0.21725	97.2156	ENSGALG00000010282	TMEM63B		exon	protein_coding
1358	chr3	30523312	30523757	446	44	0.208682	0.394596	0.185914	236.443	ENSGALG00000010288			intron	lncRNA
1358	chr3	30523312	30523757	446	44	0.208682	0.394596	0.185914	236.443	ENSGALG00000010288			exon	lncRNA
1359	chr3	30542636	30542906	271	20	0.287836	0.536653	0.248817	110.239	ENSGALG00000010288			intron	lncRNA
1360	chr3	30779174	30779372	199	27	0.489798	0.680291	0.190493	152.199	ENSGALG00000010290	VEGFA		intron	protein_coding
1361	chr3	30782710	30782997	288	14	0.252904	0.638258	0.385354	111.859	ENSGALG00000010290	VEGFA		intron	protein_coding
1361	chr3	30782710	30782997	288	14	0.252904	0.638258	0.385354	111.859	ENSGALG00000010290	VEGFA		exon	protein_coding
1362	chr3	30787323	30787665	343	25	0.16108	0.311543	0.150463	126.442	ENSGALG00000010290	VEGFA		intron	protein_coding
1363	chr3	30788489	30788661	173	18	0.224431	0.468758	0.244327	128.675	ENSGALG00000010290	VEGFA		intron	protein_coding
1364	chr3	30788984	30789633	650	68	0.298789	0.480943	0.182154	344.367	ENSGALG00000010290	VEGFA		intron	protein_coding
1364	chr3	30788984	30789633	650	68	0.298789	0.480943	0.182154	344.367				repeat
1365	chr3	30790245	30790775	531	74	0.19102	0.417003	0.225983	551.052	ENSGALG00000010290	VEGFA		intron	protein_coding
1366	chr3	30791158	30791656	499	36	0.243201	0.510525	0.267324	251.758	ENSGALG00000010290	VEGFA		intron	protein_coding
1367	chr3	30791878	30792399	522	35	0.188629	0.467607	0.278979	242.16	ENSGALG00000010290	VEGFA		intron	protein_coding
1368	chr3	30793037	30793925	889	128	0.0317493	0.196766	0.165017	1106.51	ENSGALG00000010290	VEGFA		intron	protein_coding
1369	chr3	30798238	30798454	217	34	0.49151	0.649687	0.158177	183.681	ENSGALG00000010290	VEGFA		promoter	protein_coding
1370	chr3	31064172	31064386	215	22	0.805904	0.614747	-0.191157	-116.033	ENSGALG00000010385	TJAP1		intron	protein_coding
1371	chr3	31083498	31083854	357	25	0.131035	0.337596	0.206561	153.049	ENSGALG00000050471			exon	lncRNA
1371	chr3	31083498	31083854	357	25	0.131035	0.337596	0.206561	153.049	ENSGALG00000050471			intron	lncRNA
1372	chr3	31273104	31273334	231	14	0.0585758	0.318524	0.259948	93.6467	ENSGALG00000010448	LTBP1		intron	protein_coding
1373	chr3	31276227	31276369	143	16	0.799667	0.469654	-0.330013	-139.521	ENSGALG00000010448	LTBP1		intron	protein_coding
1373	chr3	31276227	31276369	143	16	0.799667	0.469654	-0.330013	-139.521	ENSGALG00000010448	LTBP1		exon	protein_coding
1374	chr3	31470850	31471092	243	14	0.206779	0.556581	0.349802	107.078	ENSGALG00000052126			intron	lncRNA
1375	chr3	31818014	31818217	204	14	0.154228	0.428997	0.27477	96.5918	ENSGALG00000037894			intron	lncRNA
1376	chr3	31915197	31915528	332	28	0.0554624	0.172368	0.116906	156.712	ENSGALG00000010551	CDC42EP3		intron	protein_coding
1377	chr3	31917605	31917855	251	34	0.109781	0.303787	0.194006	259.565	ENSGALG00000010551	CDC42EP3		promoter	protein_coding
1378	chr3	31918044	31918301	258	17	0.0323637	0.189733	0.15737	118.919	ENSGALG00000010551	CDC42EP3		promoter	protein_coding
1379	chr3	32387558	32387684	127	12	0.142761	0.442795	0.300034	101.44	ENSGALG00000010594	FEZ2		intron	protein_coding
1380	chr3	32545848	32548884	3037	34	0.274128	0.623466	0.349338	221.299	ENSGALG00000032640	CRIM1		intron	protein_coding
1381	chr3	32549977	32552425	2449	55	0.124408	0.519889	0.395481	523.585	ENSGALG00000032640	CRIM1		intron	protein_coding
1381	chr3	32549977	32552425	2449	55	0.124408	0.519889	0.395481	523.585				repeat
1382	chr3	33794103	33794611	509	17	0.191678	0.462719	0.271041	103.827	ENSGALG00000010624	MEMO1		intron	protein_coding
1383	chr3	33796704	33797054	351	16	0.141596	0.423054	0.281457	114.682	ENSGALG00000010624	MEMO1		intron	protein_coding
1384	chr3	33882936	33883114	179	10	0.612106	0.178426	-0.43368	-98.0738	ENSGALG00000010630	AHCTF1		intron	protein_coding
1385	chr3	33959430	33959711	282	17	0.428646	0.71176	0.283114	125.594	ENSGALG00000010641	SCCPDH		intron	protein_coding
1386	chr3	33986512	33986952	441	34	0.140426	0.337309	0.196882	214.425	ENSGALG00000010649	CNST		utr3	protein_coding
1386	chr3	33986512	33986952	441	34	0.140426	0.337309	0.196882	214.425	ENSGALG00000010649	CNST		exon	protein_coding
1387	chr3	34080473	34080863	391	14	0.198959	0.505918	0.30696	115.395	ENSGALG00000010653	SMYD3		intron	protein_coding
1388	chr3	34487280	34487470	191	14	0.27692	0.652186	0.375266	131.036	ENSGALG00000010664	KIF26B		intron	protein_coding
1389	chr3	34906424	34906532	109	18	0.462758	0.683841	0.221083	112.294	ENSGALG00000010702	ADSS		intron	protein_coding
1390	chr3	34906643	34906860	218	28	0.635814	0.798016	0.162201	142.212	ENSGALG00000010702	ADSS		intron	protein_coding
1391	chr3	34910739	34911164	426	21	0.443911	0.754146	0.310236	141.977	ENSGALG00000010702	ADSS		intron	protein_coding
1392	chr3	35207093	35208118	1026	56	0.220553	0.501825	0.281272	369.347	ENSGALG00000034081	AKT3		intron	protein_coding
1393	chr3	35346164	35346412	249	16	0.407024	0.164161	-0.242863	-99.1926	ENSGALG00000010733	CEP170		promoter	protein_coding
1393	chr3	35346164	35346412	249	16	0.407024	0.164161	-0.242863	-99.1926	ENSGALG00000010733	CEP170		utr5	protein_coding
1393	chr3	35346164	35346412	249	16	0.407024	0.164161	-0.242863	-99.1926	ENSGALG00000010733	CEP170		exon	protein_coding
1393	chr3	35346164	35346412	249	16	0.407024	0.164161	-0.242863	-99.1926	ENSGALG00000010733	CEP170		intron	protein_coding
1394	chr3	36254835	36255171	337	25	0.346991	0.584815	0.237824	148.693	ENSGALG00000055021	GREM2		intron	protein_coding
1395	chr3	36322872	36323570	699	14	0.228646	0.630974	0.402328	109.674	ENSGALG00000031427	FMN2		intron	protein_coding
1396	chr3	38421297	38421448	152	20	0.0602559	0.207069	0.146813	124.776	ENSGALG00000031361			intron	lncRNA
1397	chr3	38421665	38421811	147	24	0.153693	0.457906	0.304213	233.108	ENSGALG00000031361			intron	lncRNA
1398	chr3	38423543	38423752	210	16	0.17622	0.535491	0.359271	141.014	ENSGALG00000031361			intron	lncRNA
1399	chr3	38428102	38428252	151	22	0.164275	0.352136	0.187861	125.342	ENSGALG00000031361			promoter	lncRNA
1399	chr3	38428102	38428252	151	22	0.164275	0.352136	0.187861	125.342	ENSGALG00000031361			intron	lncRNA
1400	chr3	38578215	38578415	201	22	0.723652	0.874517	0.150865	116.653	ENSGALG00000011003	SLC35F3		intron	protein_coding
1401	chr3	39580484	39580924	441	24	0.0651803	0.238447	0.173267	135.031	ENSGALG00000039349	DISC1		intron	protein_coding
1402	chr3	39804600	39804871	272	23	0.532778	0.234806	-0.297971	-196.267	ENSGALG00000041422			promoter	protein_coding
1403	chr3	39907433	39907856	424	27	0.350278	0.626535	0.276257	183.901				repeat
1404	chr3	41241653	41241906	254	49	0.202054	0.325008	0.122953	236.371	ENSGALG00000011193	C3H6orf120	C6orf120	promoter	protein_coding
1404	chr3	41241653	41241906	254	49	0.202054	0.325008	0.122953	236.371	ENSGALG00000037464	WDR27		utr5	protein_coding
1404	chr3	41241653	41241906	254	49	0.202054	0.325008	0.122953	236.371	ENSGALG00000037464	WDR27		exon	protein_coding
1404	chr3	41241653	41241906	254	49	0.202054	0.325008	0.122953	236.371	ENSGALG00000037464	WDR27		intron	protein_coding
1405	chr3	41986042	41986301	260	17	0.481635	0.758917	0.277282	116.311	ENSGALG00000011288	DACT2		exon	protein_coding
1406	chr3	42979504	42979697	194	28	0.181543	0.293946	0.112403	128.982	ENSGALG00000025562	gga-mir-1767		promoter	miRNA
1406	chr3	42979504	42979697	194	28	0.181543	0.293946	0.112403	128.982	ENSGALG00000025562	gga-mir-1767		TSS	miRNA
1406	chr3	42979504	42979697	194	28	0.181543	0.293946	0.112403	128.982	ENSGALG00000025562	gga-mir-1767		exon	miRNA
1406	chr3	42979504	42979697	194	28	0.181543	0.293946	0.112403	128.982	ENSGALG00000025562	gga-mir-1767		TES	miRNA
1407	chr3	43279986	43280355	370	18	0.285694	0.604908	0.319214	117.203	ENSGALG00000011537	PDE10A		intron	protein_coding
1408	chr3	43282484	43282676	193	14	0.285814	0.584631	0.298818	101.401	ENSGALG00000011537	PDE10A		intron	protein_coding
1409	chr3	43328592	43329080	489	14	0.213429	0.533607	0.320178	98.3192	ENSGALG00000011537	PDE10A		intron	protein_coding
1409	chr3	43328592	43329080	489	14	0.213429	0.533607	0.320178	98.3192				repeat
1410	chr3	44213858	44214019	162	16	0.486721	0.787938	0.301217	120.959	ENSGALG00000011555	QKI		intron	protein_coding
1411	chr3	44899631	44899795	165	12	0.110144	0.396814	0.28667	96.9247	ENSGALG00000011562	PARK2	PRKN	intron	protein_coding
1412	chr3	45109892	45110245	354	13	0.512007	0.0932621	-0.418745	-118.52	ENSGALG00000011562	PARK2	PRKN	intron	protein_coding
1413	chr3	45545976	45546225	250	40	0.138339	0.263824	0.125485	210.419	ENSGALG00000020002	SLC22A3		exon	protein_coding
1413	chr3	45545976	45546225	250	40	0.138339	0.263824	0.125485	210.419	ENSGALG00000020002	SLC22A3		utr5	protein_coding
1413	chr3	45545976	45546225	250	40	0.138339	0.263824	0.125485	210.419	ENSGALG00000020002	SLC22A3		TSS	protein_coding
1413	chr3	45545976	45546225	250	40	0.138339	0.263824	0.125485	210.419	ENSGALG00000020002	SLC22A3		promoter	protein_coding
1413	chr3	45545976	45546225	250	40	0.138339	0.263824	0.125485	210.419	ENSGALG00000048797			intron	lncRNA
1414	chr3	46660623	46660865	243	10	0.835466	0.328956	-0.50651	-113.765	ENSGALG00000041684	FBXO30		promoter	protein_coding
1415	chr3	47340877	47341015	139	12	0.731448	0.297816	-0.433632	-138.616	ENSGALG00000028420	SAMD5		intron	protein_coding
1416	chr3	47743126	47743340	215	12	0.668893	0.243786	-0.425107	-124.294	ENSGALG00000012342	SASH1		intron	protein_coding
1417	chr3	47748784	47748972	189	20	0.326084	0.114317	-0.211767	-137.199	ENSGALG00000012342	SASH1		intron	protein_coding
1418	chr3	47764288	47764510	223	17	0.544648	0.271597	-0.273051	-106.187	ENSGALG00000012342	SASH1		intron	protein_coding
1419	chr3	47774468	47774715	248	16	0.41521	0.127875	-0.287336	-113.369				repeat
1419	chr3	47774468	47774715	248	16	0.41521	0.127875	-0.287336	-113.369	ENSGALG00000012342	SASH1		intron	protein_coding
1420	chr3	48454262	48454417	156	18	0.633872	0.32002	-0.313852	-131.331	ENSGALG00000041575	PPP1R14C		intron	protein_coding
1421	chr3	48679318	48679653	336	12	0.700059	0.317927	-0.382132	-106.292	ENSGALG00000012395	PLEKHG1		intron	protein_coding
[truncated: 11,181 more rows]
