# Supplementary material for: Changes in DNA methylation hallmark alterations in chromatin accessibility and gene expression for eye lens differentiation
Source: Epigenetics Chromatin. 2022 Mar 5;15:8. doi: 10.1186/s13072-022-00440-z (PMC8897925; doi:10.1186/s13072-022-00440-z)
Supplement: Supplementary file 7 — Additional file 7: Table S3. Differentially expressed genes between lens epithelial cells and fiber cells. A Epithelial preferred genes (FPKM log2FC < − 0.4, q < 0.05), B Fiber preferred genes (FPKM log2FC > 0.4, q < 0.05). C Non-differentially expressed genes. [file 13072_2022_440_MOESM7_ESM.xlsx]

## Sheet: S3A. Epi pref
Ensemble gene ID	Gene symbol	Alternate Gene Symbol	FPKM.D13_Epi_1	FPKM.D13_Epi_2	FPKM.D13_Epi_3	FPKM.D13_Fiber_1	FPKM.D13_Fiber_2	FPKM.D13_Fiber_3	Average Epi FPKM	Average Fiber FPKM	fold change Average Fiber FPKM / Average Epi FPKM	log2(fold change)	pval	qval
ENSGALG00000008494	CREB1		7096.13	5874.23	6513.24	2668.16	2687.41	2667.18	6494.54	2674.25	0.41177	-1.28009	0.00829463	0.0166803
ENSGALG00000002377	ENO1		2806.09	2477.52	2693.67	541.224	508.519	600.175	2659.09	549.973	0.206827	-2.2735	1.0877e-13	1.16669e-12
ENSGALG00000032142	MT-CO1		2166.18	1995.9	1859.11	503.534	656.422	464.141	2007.06	541.366	0.26973	-1.89041	9.34512e-07	4.00833e-06
ENSGALG00000010929	SPARCL1		1607.73	1385.25	1427.58	669.641	510.263	603.591	1473.52	594.498	0.403454	-1.30952	0.00499304	0.0105796
ENSGALG00000028290	C1H21ORF91	C21orf91	1393.66	1138.96	1168	329.738	375.578	273.594	1233.54	326.303	0.264526	-1.91852	3.0138e-07	1.39476e-06
ENSGALG00000011476	SEPT11	SEPTIN11	1336.02	1067.65	1126.79	322.665	347.187	251.426	1176.82	307.093	0.260951	-1.93815	1.89151e-07	9.04516e-07
ENSGALG00000041091	ATP6		1336.02	1067.65	1126.79	322.665	347.187	251.426	1176.82	307.093	0.260951	-1.93815	1.89151e-07	9.04516e-07
ENSGALG00000035334	COX3		1336.02	1067.65	1126.79	322.665	347.187	251.426	1176.82	307.093	0.260951	-1.93815	1.89151e-07	9.04516e-07
ENSGALG00000015056	LAMA3		1280.57	1094.34	1076.22	237.485	209.975	219.091	1150.37	222.184	0.19314	-2.37228	4.22317e-15	5.22176e-14
ENSGALG00000042750	ND1		1225.57	999.374	1032.13	256.405	268.533	200.606	1085.69	241.848	0.222759	-2.16644	4.29596e-10	2.99735e-09
ENSGALG00000007964	CASTOR1	GATSL3	842.275	676.881	755.998	122.27	119.785	102.171	758.385	114.742	0.151298	-2.72454	2.59654e-19	4.94726e-18
ENSGALG00000005923	NPY4R		580.83	706.96	868.553	237.007	208.082	300.363	718.781	248.484	0.345702	-1.5324	0.000572148	0.00149378
ENSGALG00000005309	TKT		765.803	682.596	688.385	229.236	204.19	218.903	712.261	217.443	0.305285	-1.71177	1.37466e-06	5.7416e-06
ENSGALG00000032690	DDX51		717.846	658.431	731.853	197.589	193.365	185.659	702.71	192.204	0.273519	-1.87029	3.982e-08	2.1193e-07
ENSGALG00000013042	MICAL3		717.846	658.431	731.853	197.589	193.365	185.659	702.71	192.204	0.273519	-1.87029	3.982e-08	2.1193e-07
ENSGALG00000029500	ND5		670.414	586.683	632.345	129.226	123.743	118.162	629.814	123.71	0.196424	-2.34796	1.71318e-14	1.99219e-13
ENSGALG00000030344	ISYNA1		596.877	441.127	573.346	111.948	83.8749	115.144	537.117	103.656	0.192985	-2.37344	1.4029e-13	1.48843e-12
ENSGALG00000004176	ATOX1		480.636	418.725	444.826	97.9692	89.2629	108.305	448.063	98.5124	0.219863	-2.18532	1.88203e-12	1.77677e-11
ENSGALG00000004184	SPARC		480.636	418.725	444.826	97.9692	89.2629	108.305	448.063	98.5124	0.219863	-2.18532	1.88203e-12	1.77677e-11
ENSGALG00000036229	MT-ND4	ND4	502.013	398.409	438.403	78.0025	73.1737	67.4083	446.275	72.8615	0.163266	-2.6147	3.08708e-18	5.26565e-17
ENSGALG00000042478	MT-ND4L	ND4L	502.013	398.409	438.403	78.0025	73.1737	67.4083	446.275	72.8615	0.163266	-2.6147	3.08708e-18	5.26565e-17
ENSGALG00000038775	SPON1		414.319	373.014	377.512	118.867	84.677	112.925	388.282	105.49	0.271683	-1.88	4.11494e-08	2.18688e-07
ENSGALG00000043768	MT-ND2		435.75	326.931	384.181	48.1274	45.3091	43.5688	382.287	45.6685	0.119461	-3.06539	2.29761e-25	7.36642e-24
ENSGALG00000005434	CER1		357.799	311.073	356.017	39.4183	30.3384	53.3997	341.63	41.0521	0.120165	-3.05691	7.9508e-22	1.91919e-20
ENSGALG00000002197	NPM1		370.769	275.924	336.112	61.1618	50.2294	65.3563	327.602	58.9158	0.17984	-2.47522	5.29089e-16	7.2248e-15
ENSGALG00000004889	SLC2A1		306.624	303.251	297.874	142.195	110.401	131.64	302.583	128.079	0.423285	-1.2403	0.0114404	0.0221872
ENSGALG00000037838	ND6		316.772	240.703	330.523	90.1446	46.4889	78.5493	295.999	71.7276	0.242323	-2.04499	1.32961e-07	6.52208e-07
ENSGALG00000030436	MT-ND3	ND3	339.176	264.088	255.551	45.0735	43.9082	35.8359	286.272	41.6059	0.145337	-2.78252	5.23245e-21	1.17766e-19
ENSGALG00000011214	SERPINH1		292.435	235.155	274.88	83.7274	59.0298	81.5983	267.49	74.7851	0.279581	-1.83866	3.06474e-07	1.417e-06
ENSGALG00000014873	GJA1		245.9	213.966	239.639	41.5232	27.1291	47.7062	233.169	38.7862	0.166344	-2.58776	2.53989e-15	3.22762e-14
ENSGALG00000030781	CA2		235.918	229.001	212.5	96.4852	91.0582	70.6209	225.806	86.0547	0.3811	-1.39176	0.00274598	0.0061586
ENSGALG00000014857	SELENOP		261.079	192.055	222.967	43.4651	34.1732	41.2693	225.367	39.6359	0.175872	-2.5074	2.07819e-16	2.94769e-15
ENSGALG00000047578	SELENOP1		261.079	192.055	222.967	43.4651	34.1732	41.2693	225.367	39.6359	0.175872	-2.5074	2.07819e-16	2.94769e-15
ENSGALG00000042079	NID1		246.784	207.181	207.363	42.5659	24.8146	36.2301	220.443	34.5368	0.15667	-2.6742	1.48688e-16	2.13795e-15
ENSGALG00000015436	SDCBP		223.432	198.336	195.751	61.5777	46.3874	60.1583	205.839	56.0411	0.272257	-1.87696	2.28534e-08	1.2593e-07
ENSGALG00000009626	THBS1		209.609	189.895	209.175	48.8726	30.0231	53.624	202.893	44.1733	0.217717	-2.19947	2.91306e-10	2.08308e-09
ENSGALG00000016691	SLC25A6		191.108	166.773	183.269	67.6733	56.0451	66.9231	180.383	63.5472	0.35229	-1.50516	0.000132239	0.000391982
ENSGALG00000032247	ATP1A1		184.721	158.917	172.053	36.8025	23.5621	37.6013	171.897	32.6553	0.18997	-2.39615	1.26397e-13	1.34591e-12
ENSGALG00000017715	TINAGL1		179.824	151.765	170.574	49.081	46.276	50.2746	167.388	48.5439	0.290009	-1.78583	2.11596e-07	1.00366e-06
ENSGALG00000015770	APP		164.157	142.157	152.572	67.0443	54.1613	64.8683	152.962	62.0246	0.40549	-1.30226	0.00458811	0.00980814
ENSGALG00000005845	SLC7A5		166.708	139.272	114.931	56.4584	47.2861	57.8429	140.304	53.8624	0.383898	-1.3812	0.00268083	0.00602909
ENSGALG00000012624	PRXL2C		143.582	134.761	136.558	65.4767	55.4071	63.897	138.3	61.5936	0.445362	-1.16695	0.0276555	0.0485455
ENSGALG00000028153			139.62	103.435	134.056	14.0676	10.4921	14.012	125.704	12.8572	0.102282	-3.28938	5.70994e-30	2.69877e-28
ENSGALG00000029429	TGFBI		134.241	119.92	120.478	37.947	30.871	37.8723	124.88	35.5634	0.284781	-1.81207	7.58046e-08	3.84987e-07
ENSGALG00000040999	EIF3B		130.993	104.268	120.118	42.1082	38.2903	46.1047	118.46	42.1677	0.355967	-1.49018	0.000183713	0.000530291
ENSGALG00000016651			142.865	109.798	94.5918	15.0995	9.4532	10.7968	115.752	11.7832	0.101797	-3.29623	4.65706e-25	1.47059e-23
ENSGALG00000002606	CLSTN1		120.64	113.009	106.408	54.1598	30.7276	39.2661	113.352	41.3845	0.365096	-1.45365	0.00150182	0.0035687
ENSGALG00000034196	WNT2B		126.799	104.608	103.807	20.2161	16.7647	19.6144	111.738	18.865	0.168833	-2.56633	3.20935e-18	5.45515e-17
ENSGALG00000012464	SOUL		119.584	90.7303	109.417	12.7569	8.45968	12.1437	106.577	11.1201	0.104338	-3.26066	9.5822e-27	3.45809e-25
ENSGALG00000014998	CABLES1		110.583	93.9513	109.186	46.4924	40.1913	45.9702	104.573	44.218	0.422842	-1.24181	0.0120536	0.0232411
ENSGALG00000001717	SLC16A1		110.931	92.8629	107.802	16.0492	9.59309	15.3067	103.865	13.6497	0.131417	-2.92778	4.38579e-21	9.91677e-20
ENSGALG00000011958	TEF		113.637	92.1769	103.665	19.4104	13.5757	20.6134	103.16	17.8665	0.173193	-2.52955	9.52699e-16	1.26554e-14
ENSGALG00000012135	ATF4		116.238	89.6803	100.266	27.9471	23.7036	27.1915	102.061	26.2807	0.257499	-1.95736	6.59517e-09	3.93454e-08
ENSGALG00000004956	GPI		101.511	99.114	102.979	41.7917	36.0111	38.5211	101.202	38.7746	0.383143	-1.38405	0.00100534	0.00248069
ENSGALG00000009612	TGFB2		116.16	96.8025	90.3607	14.2026	9.74806	13.5992	101.108	12.5166	0.123795	-3.01398	7.98313e-24	2.30708e-22
ENSGALG00000011870	HIF1A		110.319	90.3838	95.3002	27.0858	19.0607	25.9713	98.6676	24.0393	0.243639	-2.03718	1.14303e-09	7.53722e-09
ENSGALG00000011514	SLC25A3		106.547	92.0275	97.2051	37.0268	35.1409	37.5525	98.5933	36.5734	0.370952	-1.43069	0.000506298	0.00134025
ENSGALG00000043329	PTMA		108.252	81.164	96.8899	29.5028	26.6385	32.4458	95.4354	29.529	0.309414	-1.69239	3.10956e-06	1.23539e-05
ENSGALG00000005820	RNF130		100.296	79.7162	97.5075	39.9545	32.2971	42.0078	92.5065	38.0865	0.411717	-1.28028	0.00820854	0.0165208
ENSGALG00000036111	ITM2C		96.1799	89.6062	90.0519	33.2041	26.7668	31.8375	91.946	30.6028	0.332834	-1.58712	1.74029e-05	6.09433e-05
ENSGALG00000038290	P4HB		97.8425	80.7093	85.6497	24.6334	20.1082	24.8628	88.0671	23.2014	0.263452	-1.92439	1.1089e-08	6.38415e-08
ENSGALG00000007128	SH3BGRL		85.7429	76.4499	81.333	22.4457	17.7869	21.7817	81.1753	20.6714	0.254652	-1.9734	2.34619e-09	1.47665e-08
ENSGALG00000051082			94.7749	61.6052	84.8473	22.0557	17.9923	29.1796	80.4091	23.0759	0.286981	-1.80097	0.000212997	0.000607756
ENSGALG00000015363	HJURP		89.0452	72.8498	77.2096	9.75528	9.80192	12.1188	79.7015	10.5587	0.132478	-2.91618	9.97403e-24	2.84901e-22
ENSGALG00000004946			79.2763	77.3434	72.7234	23.8264	19.4521	21.7329	76.4477	21.6704	0.283467	-1.81874	8.80453e-08	4.41794e-07
ENSGALG00000052075			79.2763	77.3434	72.7234	23.8264	19.4521	21.7329	76.4477	21.6704	0.283467	-1.81874	8.80453e-08	4.41794e-07
ENSGALG00000010073	DDOST		82.3393	71.4998	75.4224	23.0598	17.6566	20.4354	76.4205	20.3839	0.266734	-1.90653	8.5206e-09	5.00175e-08
ENSGALG00000003473	SFRP1		74.8651	68.7877	72.8591	32.7268	25.8009	35.6298	72.1706	31.3858	0.434884	-1.2013	0.0238308	0.0425297
ENSGALG00000032930	NCL		77.8197	67.2094	68.6318	16.5943	17.1533	16.5945	71.2203	16.7807	0.235617	-2.08549	7.95421e-11	6.15013e-10
ENSGALG00000029011	SLC35F1		71.0505	71.387	67.3459	30.1712	29.393	30.9607	69.9278	30.175	0.431516	-1.21251	0.0158733	0.0296803
ENSGALG00000001048	OLFML2A		71.4811	69.1636	65.5605	25.7877	22.5339	21.5032	68.7351	23.2749	0.338618	-1.56227	8.34061e-05	0.000256845
ENSGALG00000002210	PPIB		70.7972	66.4422	68.0448	18.7915	19.4236	17.5101	68.4281	18.575	0.271454	-1.88122	5.57728e-09	3.36705e-08
ENSGALG00000008348	PDIA3		70.5866	65.6897	68.2682	19.9309	15.8271	19.4695	68.1815	18.4092	0.270002	-1.88896	9.13357e-09	5.33593e-08
ENSGALG00000008811	SLC1A4		71.01	61.7762	71.2326	22.4431	15.8691	23.7843	68.0062	20.6988	0.304367	-1.71612	5.38717e-06	2.05447e-05
ENSGALG00000015708	FGFR3		69.5243	63.3975	63.0647	17.9765	14.652	19.5412	65.3288	17.3899	0.26619	-1.90947	1.30847e-08	7.46272e-08
ENSGALG00000007839	NCAM1		67.9314	62.1185	63.5714	27.2573	20.3097	25.5659	64.5404	24.3777	0.377711	-1.40464	0.000948016	0.0023519
ENSGALG00000043596	SNED1		71.3556	55.1033	63.7771	9.37887	5.83711	9.0852	63.412	8.10039	0.127742	-2.96869	1.14181e-21	2.71587e-20
ENSGALG00000006808	TSPAN6		67.161	59.4464	61.5626	21.7828	18.2351	21.2725	62.7233	20.4301	0.325718	-1.6183	7.0664e-06	2.64597e-05
ENSGALG00000046204	R3HDML		66.3379	56.3132	61.5517	2.0874	1.5699	1.75152	61.4009	1.80294	0.0293634	-5.08984	5.57943e-80	2.20946e-77
ENSGALG00000038612	COL4A3		70.5619	53.9452	59.2335	10.6127	7.49125	10.2403	61.2469	9.44806	0.154262	-2.69655	1.13027e-18	2.02454e-17
ENSGALG00000003079	MFF		70.5619	53.9452	59.2335	10.6127	7.49125	10.2403	61.2469	9.44806	0.154262	-2.69655	1.13027e-18	2.02454e-17
ENSGALG00000013929	PDGFRA		66.4287	54.2617	58.47	10.0719	7.41475	11.3638	59.7201	9.61683	0.161032	-2.63458	9.96027e-18	1.61079e-16
ENSGALG00000028602	HMP19		63.1586	53.846	61.4666	21.4031	19.8618	20.7331	59.4904	20.666	0.347384	-1.5254	7.74693e-05	0.000240076
ENSGALG00000045052	MAB21L1		66.9129	51.1403	57.8019	15.5046	12.7998	15.0313	58.6184	14.4452	0.246428	-2.02076	8.95874e-11	6.87243e-10
ENSGALG00000043642	ANLN		63.7496	54.5854	52.8185	8.79951	6.16161	8.57546	57.0512	7.84553	0.137517	-2.86231	3.4445e-22	8.59776e-21
ENSGALG00000001449	STRA6		63.3179	52.992	49.444	8.54905	8.40101	8.7867	55.2513	8.57892	0.155271	-2.68714	2.47734e-19	4.73246e-18
ENSGALG00000042491			62.348	42.6148	59.9763	15.3697	29.7221	12.2506	54.9797	19.1142	0.347659	-1.52426	0.018096	0.0333429
ENSGALG00000033789	HSP90B1		60.5047	51.9696	52.1996	10.251	8.08756	11.6134	54.8913	9.98399	0.181887	-2.45889	6.67467e-16	9.00527e-15
ENSGALG00000013948	RASL11B		61.7756	48.2102	52.1322	21.7901	19.4772	19.6861	54.0393	20.3178	0.375982	-1.41127	0.000973078	0.00240877
ENSGALG00000015126	TRPM3		52.9972	53.6423	54.4994	18.6487	15.021	18.468	53.7129	17.3792	0.323557	-1.62791	1.13075e-05	4.09284e-05
ENSGALG00000012792	HIPK2		97.9214	29.1332	33.6439	14.6442	10.8342	11.7231	53.5662	12.4005	0.231499	-2.11092	0.000207862	0.000594842
ENSGALG00000001334	GNB1		55.4769	54.0357	50.6875	24.0445	18.2667	21.7431	53.4	21.3514	0.399839	-1.32251	0.00405093	0.00874915
ENSGALG00000002155	HS6ST1		61.3341	46.9068	51.7191	11.1505	8.32123	10.2039	53.32	9.89191	0.18552	-2.43036	1.2656e-15	1.65568e-14
ENSGALG00000030904	LRP1		57.5964	49.3135	52.9066	22.7852	19.5244	23.4323	53.2721	21.9139	0.411358	-1.28153	0.00688378	0.0141401
ENSGALG00000006546	CD81		59.8959	48.6382	50.0843	7.00382	4.29463	6.7906	52.8728	6.02969	0.114041	-3.13237	4.12163e-24	1.22495e-22
ENSGALG00000001634	RPL23		53.3112	48.044	56.724	17.9277	28.1481	16.2009	52.693	20.7589	0.393959	-1.34388	0.0194971	0.0356154
ENSGALG00000021636	CUX1		58.8599	43.0245	50.7385	15.6144	7.97399	13.7527	50.8743	12.447	0.244662	-2.03114	1.12956e-07	5.59698e-07
ENSGALG00000012659	CKAP4		54.4423	47.2868	50.7312	9.66132	6.88651	9.84351	50.8201	8.79712	0.173103	-2.5303	5.32692e-17	7.98874e-16
ENSGALG00000000678	CITED4		56.7956	39.9829	51.1398	7.22646	5.15159	7.66288	49.3061	6.68031	0.135487	-2.88378	1.43082e-22	3.69743e-21
ENSGALG00000039818	GLG1		50.5916	44.3975	48.1394	17.9963	13.2952	18.4805	47.7095	16.5907	0.347743	-1.52391	0.00013447	0.000397634
ENSGALG00000028696	FTD	FTL	52.1263	44.0336	46.3567	10.169	9.89407	10.1525	47.5055	10.0718	0.212014	-2.23777	7.57334e-15	9.12537e-14
ENSGALG00000009519	ARG2		50.2469	45.3184	45.4472	4.29009	2.25599	3.29382	47.0042	3.27997	0.0697803	-3.84104	6.5185e-38	4.94866e-36
ENSGALG00000003999	NAV2		52.3528	48.9584	39.5781	9.99207	10.4046	9.36252	46.9631	9.91973	0.211224	-2.24316	2.06737e-12	1.93801e-11
ENSGALG00000008367	MDK		54.4434	41.9782	43.8388	3.77005	2.07506	4.1831	46.7534	3.34274	0.0714971	-3.80597	7.17829e-33	4.10845e-31
ENSGALG00000007358	CILP		61.3843	53.4852	25.0058	26.1758	9.37242	11.5313	46.6251	15.6932	0.336582	-1.57097	0.0223145	0.0401464
ENSGALG00000035031	HEY1		50.6979	35.4064	51.9954	5.48919	2.20658	5.18609	46.0333	4.29395	0.0932794	-3.4223	1.82708e-19	3.52243e-18
ENSGALG00000012140	FSHB		51.2236	39.0904	45.9378	7.04906	4.32699	7.41655	45.4173	6.2642	0.137925	-2.85804	2.19738e-19	4.21415e-18
ENSGALG00000017384	ERH		47.1099	39.8257	46.0505	20.2939	19.2139	19.3752	44.3287	19.6277	0.442776	-1.17535	0.0271202	0.04768
ENSGALG00000021031	ACKR3	CXCR7	51.6322	31.5093	49.131	17.2592	12.6573	23.1825	44.0908	17.6997	0.401437	-1.31676	0.0195207	0.0356542
ENSGALG00000005425	OGT		46.1872	42.0951	42.7641	12.9056	10.144	12.7229	43.6821	11.9242	0.272976	-1.87315	2.20368e-08	1.21888e-07
ENSGALG00000020322			46.1872	42.0951	42.7641	12.9056	10.144	12.7229	43.6821	11.9242	0.272976	-1.87315	2.20368e-08	1.21888e-07
ENSGALG00000027096	LGALSL		47.4309	37.6219	43.8727	10.3041	8.07207	11.6745	42.9752	10.0169	0.233086	-2.10107	4.32754e-10	3.01795e-09
ENSGALG00000025822	CYP1B1		24.1531	81.7154	22.4438	12.9858	8.22517	15.6692	42.7707	12.2934	0.287426	-1.79874	0.00936694	0.0185516
ENSGALG00000003554	OPTC		49.982	34.1651	44.1438	5.6388	4.24224	5.48497	42.7636	5.122	0.119775	-3.06161	2.33244e-26	8.15631e-25
ENSGALG00000009915	EML4		47.8921	37.9719	41.1776	8.67226	6.08669	8.58076	42.3472	7.7799	0.183717	-2.44444	9.03714e-15	1.07828e-13
ENSGALG00000006783	PLOD2		45.2553	37.4442	42.7314	10.0586	7.03211	11.12	41.8103	9.40354	0.224909	-2.15258	7.88468e-11	6.0996e-10
ENSGALG00000004048	PTPRS		43.0872	38.9864	41.1387	15.4078	12.7831	15.7876	41.0708	14.6595	0.356933	-1.48627	0.000161307	0.000470707
ENSGALG00000002943	PRPF8		44.0028	38.0253	40.745	17.3984	14.2494	16.4011	40.9243	16.0163	0.391364	-1.35342	0.00261579	0.00589912
ENSGALG00000012123	PAX6		46.2459	35.2672	40.0006	9.91277	7.62691	9.04457	40.5046	8.86141	0.218776	-2.19248	1.81087e-11	1.52664e-10
ENSGALG00000050250			28.2922	45.2839	45.9305	10.4292	3.62028	14.5545	39.8355	9.53466	0.239351	-2.0628	0.000694035	0.00177687
ENSGALG00000007330	CTNND1		44.5133	36.6647	38.2826	13.5713	8.35708	10.1327	39.8202	10.687	0.268382	-1.89764	1.58588e-07	7.66368e-07
ENSGALG00000014991	HDAC2		41.9443	36.6567	39.9217	14.4424	12.4398	17.0677	39.5076	14.65	0.370814	-1.43123	0.000605815	0.00157244
ENSGALG00000013565	CHD4		42.4798	38.486	37.5533	17.11	15.2282	15.6055	39.5064	15.9812	0.404523	-1.30571	0.00562295	0.0117848
ENSGALG00000046776			42.4798	38.486	37.5533	17.11	15.2282	15.6055	39.5064	15.9812	0.404523	-1.30571	0.00562295	0.0117848
ENSGALG00000050127			42.4798	38.486	37.5533	17.11	15.2282	15.6055	39.5064	15.9812	0.404523	-1.30571	0.00562295	0.0117848
ENSGALG00000001136			43.3959	32.4401	41.282	5.49531	3.12394	5.48576	39.0393	4.70167	0.120434	-3.05368	6.05145e-22	1.47285e-20
ENSGALG00000014942	NSA2		41.163	35.9353	39.2714	14.5113	9.86952	14.5215	38.7899	12.9674	0.334299	-1.58079	3.97807e-05	0.000130017
ENSGALG00000037483	ANP32B		43.2324	33.1366	37.3168	8.66659	8.66621	11.1808	37.8953	9.50453	0.25081	-1.99533	2.59614e-09	1.62558e-08
ENSGALG00000010448	LTBP1		41.3508	36.4624	35.1806	4.94313	2.95383	4.68642	37.6646	4.19446	0.111364	-3.16665	2.40826e-24	7.27541e-23
ENSGALG00000002249	AGO1		39.9902	35.3826	37.2898	16.2724	14.4068	16.4585	37.5542	15.7126	0.418397	-1.25706	0.00995425	0.0195877
ENSGALG00000007905	LAMB1		38.859	39.2147	33.3847	15.9994	12.1897	13.6772	37.1528	13.9555	0.375624	-1.41264	0.00126924	0.00306981
ENSGALG00000004531	PLOD1		41.6469	33.8034	34.6386	10.0755	7.93903	7.76849	36.6963	8.59435	0.234202	-2.09417	1.8304e-10	1.34769e-09
ENSGALG00000006560	SEMA3A		39.0274	34.6725	34.7453	7.43867	4.51977	6.29361	36.1484	6.08402	0.168307	-2.57084	4.51036e-16	6.19942e-15
ENSGALG00000008497	SLC38A2		39.591	33.0414	35.2571	14.8619	6.27856	8.43569	35.9631	9.85873	0.274134	-1.86705	3.02561e-05	0.000101213
ENSGALG00000031120	HNRNPH1	HNRNPH2	38.198	33.992	34.5209	15.8351	13.7741	15.1313	35.5703	14.9135	0.419269	-1.25405	0.0106403	0.0208096
ENSGALG00000014970	FSTL1		39.6814	30.8499	35.546	8.95519	5.99165	8.50777	35.3591	7.8182	0.221109	-2.17717	5.59057e-11	4.39684e-10
ENSGALG00000030012	EMILIN3		40.4636	34.5323	30.2466	5.23418	4.29878	8.64683	35.0809	6.05993	0.172742	-2.53331	4.94972e-12	4.43839e-11
ENSGALG00000016447	PDIA6		38.2494	32.8253	33.9673	11.3173	9.1195	10.8588	35.014	10.4319	0.297934	-1.74693	3.71279e-07	1.69628e-06
ENSGALG00000032465	ATP8	MT-ATP8	36.3017	34.576	33.5039	18.781	10.6661	13.8358	34.7939	14.4277	0.414661	-1.27	0.0171155	0.0317279
ENSGALG00000007131			35.9985	30.2505	37.4855	6.58215	6.49646	7.71042	34.5782	6.92968	0.200406	-2.319	3.52532e-15	4.41479e-14
ENSGALG00000003570	ATIC		37.7308	31.4131	32.4745	7.23626	7.51957	6.15116	33.8728	6.96899	0.20574	-2.2811	1.1381e-13	1.21807e-12
ENSGALG00000017099	RASL11A		35.0937	32.7976	33.687	14.3625	14.1904	11.1657	33.8594	13.2395	0.391014	-1.35471	0.00501036	0.0106093
ENSGALG00000027035	RPL21		35.0937	32.7976	33.687	14.3625	14.1904	11.1657	33.8594	13.2395	0.391014	-1.35471	0.00501036	0.0106093
ENSGALG00000009304	RAB11FIP2		35.5109	29.7598	34.7139	12.9295	10.9817	13.3867	33.3282	12.4326	0.373037	-1.42261	0.000367036	0.00100008
ENSGALG00000011409	SNRPF		38.4445	26.8091	34.6866	10.4572	13.2808	9.37857	33.3134	11.0388	0.331363	-1.59351	0.00125278	0.00303325
ENSGALG00000039219	ADAMTS14		33.0001	33.1277	33.3473	15.0733	12.1419	15.8111	33.1583	14.3421	0.432534	-1.20912	0.0191993	0.035124
ENSGALG00000003933	QSOX1		35.5844	30.0693	33.1898	8.85042	7.63288	8.81026	32.9478	8.43119	0.255895	-1.96638	1.30234e-10	9.7856e-10
ENSGALG00000003947	HNRNPH3		34.4908	30.012	32.5065	11.1576	11.25	11.4472	32.3365	11.2849	0.348984	-1.51877	9.191e-05	0.000280497
ENSGALG00000041547	DCP1A		34.9785	30.0052	31.9546	5.93751	3.92119	5.95519	32.3128	5.2713	0.163134	-2.61588	1.79227e-17	2.81461e-16
ENSGALG00000009052	LBH		34.5504	29.8245	32.4914	10.2203	9.21067	10.4236	32.2888	9.95153	0.308204	-1.69804	3.99488e-07	1.81723e-06
ENSGALG00000001446	GSN		38.4217	23.1976	34.4125	9.96143	9.44398	7.21923	32.0106	8.87488	0.277248	-1.85075	1.78548e-05	6.23918e-05
ENSGALG00000054083	H2A-VIII		38.4217	23.1976	34.4125	9.96143	9.44398	7.21923	32.0106	8.87488	0.277248	-1.85075	1.78548e-05	6.23918e-05
ENSGALG00000054083	H2A-VIII		38.4217	23.1976	34.4125	9.96143	9.44398	7.21923	32.0106	8.87488	0.277248	-1.85075	1.78548e-05	6.23918e-05
ENSGALG00000054083	H2A-VIII		38.4217	23.1976	34.4125	9.96143	9.44398	7.21923	32.0106	8.87488	0.277248	-1.85075	1.78548e-05	6.23918e-05
ENSGALG00000054083	H2A-VIII		38.4217	23.1976	34.4125	9.96143	9.44398	7.21923	32.0106	8.87488	0.277248	-1.85075	1.78548e-05	6.23918e-05
ENSGALG00000054083	H2A-VIII		38.4217	23.1976	34.4125	9.96143	9.44398	7.21923	32.0106	8.87488	0.277248	-1.85075	1.78548e-05	6.23918e-05
ENSGALG00000054083	H2A-VIII		38.4217	23.1976	34.4125	9.96143	9.44398	7.21923	32.0106	8.87488	0.277248	-1.85075	1.78548e-05	6.23918e-05
ENSGALG00000014381	HNRNPAB		34.3613	30.2487	31.4092	13.8424	12.7754	13.8768	32.0064	13.4982	0.421735	-1.24559	0.00943121	0.0186587
ENSGALG00000040444	SEMA3C		34.6306	31.4957	29.7809	6.96457	5.1091	6.32137	31.969	6.13168	0.191801	-2.38232	1.64333e-16	2.35367e-15
ENSGALG00000001956	OLFML3		33.9804	25.5528	36.2093	3.68071	2.72663	2.75717	31.9142	3.05484	0.0957204	-3.38503	2.00847e-30	9.77677e-29
ENSGALG00000032997	EMILIN2		34.6109	29.8061	31.3179	1.70017	0.502771	0.946373	31.9116	1.04977	0.0328962	-4.92594	4.37855e-31	2.20462e-29
ENSGALG00000000708	NUCKS1		34.0416	28.4956	31.4957	10.4459	11.8006	10.5447	31.3443	10.9304	0.34872	-1.51986	0.000289503	0.000805506
ENSGALG00000032259	SIX3		30.8935	30.017	33.0986	13.6096	12.538	13.813	31.3364	13.3202	0.425072	-1.23422	0.00867325	0.0173418
ENSGALG00000005975	ZNF488		27.3738	29.37	35.7632	4.54549	2.95063	3.12469	30.8356	3.54027	0.114811	-3.12267	5.37373e-23	1.43156e-21
ENSGALG00000035016	ID2		32.6993	28.0695	31.4598	11.5343	9.46557	10.4988	30.7429	10.4996	0.341528	-1.54992	1.97337e-05	6.84351e-05
ENSGALG00000009681	BUB3		32.4907	30.4072	29.2035	12.58	10.6936	11.3986	30.7005	11.5574	0.376456	-1.40945	0.000406041	0.00109544
ENSGALG00000009179	TNFSF10		33.4901	29.9494	28.506	5.84031	5.38131	6.09579	30.6485	5.77247	0.188344	-2.40856	1.95649e-15	2.5124e-14
ENSGALG00000006325			33.4725	30.545	27.733	4.68579	3.93712	4.75193	30.5835	4.45828	0.145774	-2.7782	3.26951e-24	9.7965e-23
ENSGALG00000031987	MYO5A		32.8269	27.8596	30.1891	5.06107	3.88674	5.19215	30.2919	4.71332	0.155597	-2.68411	4.39797e-20	9.01245e-19
ENSGALG00000002764	ATP1B3		31.716	29.7102	28.954	11.2262	8.39862	11.2117	30.1267	10.2788	0.341187	-1.55137	9.22834e-05	0.000281578
ENSGALG00000004870	DNAAF6	PIH1D3	33.0651	26.7054	30.5643	5.67429	6.24759	5.69629	30.1116	5.87272	0.195032	-2.35822	1.34893e-12	1.29179e-11
ENSGALG00000031348	SPPL2A		36.5894	19.7255	33.8593	12.8958	9.79436	13.905	30.0581	12.1984	0.405827	-1.30106	0.0222637	0.0400698
ENSGALG00000005966	SEC61A1		31.4107	27.8501	30.7137	3.34461	5.38559	7.24536	29.9915	5.32518	0.177557	-2.49365	4.99544e-11	3.96282e-10
ENSGALG00000012591			33.2001	25.1182	31.5113	12.8235	8.48602	14.3064	29.9432	11.872	0.396484	-1.33467	0.00686511	0.0141057
ENSGALG00000008437	NET1		34.0373	27.4347	28.0634	2.86774	2.01059	3.44345	29.8451	2.77393	0.092944	-3.42749	9.71123e-32	5.09996e-30
ENSGALG00000004960	FBN1		32.0825	26.1037	29.8313	7.97549	5.00754	8.2182	29.3392	7.06708	0.240875	-2.05364	3.90642e-09	2.39987e-08
ENSGALG00000008193	RELN		30.4535	27.5329	29.9916	4.26641	3.0624	5.02139	29.326	4.11673	0.140378	-2.83261	8.05494e-21	1.76943e-19
ENSGALG00000007555	CCND1		33.263	25.9947	28.2431	8.31702	6.6533	8.59624	29.1669	7.85552	0.26933	-1.89256	5.9539e-08	3.0793e-07
ENSGALG00000008174	MTAP		29.7218	28.3339	29.1951	9.64893	8.11164	10.2608	29.0836	9.34046	0.321159	-1.63864	8.08623e-06	2.99569e-05
ENSGALG00000003849	TRPM1		29.7218	28.3339	29.1951	9.64893	8.11164	10.2608	29.0836	9.34046	0.321159	-1.63864	8.08623e-06	2.99569e-05
ENSGALG00000009071	HMGB3		30.5431	27.1771	27.4244	13.7462	10.5841	12.6758	28.3815	12.3354	0.434627	-1.20215	0.0168897	0.0313528
ENSGALG00000029921	CSRP2		33.1026	24.8311	27.0834	4.62412	2.8191	3.98329	28.339	3.80883	0.134402	-2.89537	5.88197e-22	1.43399e-20
ENSGALG00000047610			31.0139	27.2713	26.6274	12.3755	11.5243	11.9312	28.3042	11.9437	0.421975	-1.24477	0.0109392	0.0213281
ENSGALG00000054294			31.0139	27.2713	26.6274	12.3755	11.5243	11.9312	28.3042	11.9437	0.421975	-1.24477	0.0109392	0.0213281
ENSGALG00000030140	CCDC3		31.2605	25.9282	24.5346	1.03322	0.466129	0.489525	27.2411	0.662959	0.0243367	-5.36072	9.44106e-46	1.10664e-43
ENSGALG00000039455	VAPA		27.4267	24.2696	27.8032	10.6408	5.51632	12.6454	26.4998	9.60083	0.362298	-1.46475	0.0031525	0.0069753
ENSGALG00000015013	MSX1		25.9411	25.7875	27.747	8.82671	10.9578	10.1458	26.4919	9.97675	0.376597	-1.40891	0.00140944	0.00337382
ENSGALG00000014496	PROM1		27.2521	25.2663	25.9925	10.2099	7.97274	10.3547	26.1703	9.51246	0.363483	-1.46004	0.000343342	0.000941363
ENSGALG00000001169	CRB2		27.599	24.5805	25.9593	8.13768	6.16282	8.75053	26.0463	7.68367	0.295001	-1.76121	1.03971e-06	4.41818e-06
ENSGALG00000040109	LARP1		28.0516	23.2216	26.826	7.23321	5.99722	7.70917	26.0331	6.97987	0.268116	-1.89907	1.13127e-08	6.50781e-08
ENSGALG00000029292	PCNA		26.8696	24.4991	25.9701	9.08187	9.07627	10.8769	25.7796	9.67834	0.375426	-1.4134	0.000581932	0.00151636
ENSGALG00000008661	CYR61		36.8822	27.4168	12.7505	3.32871	1.34094	2.67737	25.6831	2.44901	0.0953548	-3.39055	4.54831e-13	4.55826e-12
ENSGALG00000008454	NOP58		28.7597	23.4666	24.5692	8.90572	9.54117	9.81596	25.5985	9.42095	0.368027	-1.44212	0.000356106	0.000973264
ENSGALG00000002548	TLN1		27.74	23.7475	25.0463	9.98193	9.83117	10.3061	25.5113	10.0397	0.393542	-1.34541	0.00307835	0.0068298
ENSGALG00000015683	GNG10		24.2321	24.5245	27.7131	11.7939	7.96533	11.9981	25.4899	10.5858	0.415293	-1.2678	0.00958461	0.0189289
ENSGALG00000034346	RDH10		28.297	23.3551	24.3584	1.80609	0.941695	1.05763	25.3369	1.26847	0.0500644	-4.32007	3.77916e-42	3.66704e-40
ENSGALG00000025764	FKBP10		29.93	22.5248	23.2412	7.77913	6.5249	7.81295	25.232	7.37233	0.292182	-1.77506	1.17171e-07	5.79409e-07
ENSGALG00000030710	L3MBTL1		26.2518	24.549	24.5608	10.0819	7.18622	7.77826	25.1205	8.34878	0.332349	-1.58923	5.09022e-05	0.000162949
ENSGALG00000000990	SRSF6		26.2518	24.549	24.5608	10.0819	7.18622	7.77826	25.1205	8.34878	0.332349	-1.58923	5.09022e-05	0.000162949
ENSGALG00000011809	GRIN2B		27.6056	23.5956	23.9858	9.38233	7.68004	9.0098	25.0623	8.69072	0.346764	-1.52797	7.34122e-05	0.000228518
ENSGALG00000006702	MFGE8		25.9447	23.1744	25.6959	9.06392	6.6582	9.37544	24.9383	8.36585	0.335462	-1.57578	1.826e-05	6.36861e-05
ENSGALG00000030162	IQGAP1		25.7156	24.1237	24.7951	9.28806	6.57977	8.55462	24.8781	8.14082	0.327228	-1.61163	1.69528e-05	5.95094e-05
ENSGALG00000011608	INF2		26.0994	23.2599	25.0556	9.14271	7.47799	10.2485	24.8049	8.95639	0.361073	-1.46964	0.000408245	0.00110037
ENSGALG00000004161	CCNB1	CCNB2	28.8996	21.2342	24.1858	9.54078	9.57689	10.8327	24.7732	9.98347	0.402995	-1.31117	0.00404608	0.00873996
ENSGALG00000007955	SLC16A5		27.9464	20.504	25.6063	7.41174	6.06564	7.63785	24.6856	7.03841	0.285123	-1.81035	1.23942e-07	6.10012e-07
ENSGALG00000047126			18.2812	26.9319	27.9014	9.60045	3.60396	1.71929	24.3715	4.97457	0.204114	-2.29255	0.000857951	0.0021481
ENSGALG00000039284	RCN2		27.1467	22.9331	22.4117	9.22198	8.15968	10.8231	24.1639	9.40158	0.389076	-1.36188	0.00146387	0.00348872
ENSGALG00000001506	PTTG2		24.9455	22.5695	24.9344	4.60799	4.90958	4.90769	24.1498	4.80842	0.199108	-2.32838	4.3525e-15	5.37261e-14
ENSGALG00000002762	UHRF1BP1		27.148	21.6939	23.4503	5.1674	3.28464	4.64328	24.0974	4.36511	0.181144	-2.46479	9.68955e-15	1.15143e-13
ENSGALG00000014910	COLEC12		24.9294	23.3379	23.8297	7.15673	7.07951	8.41573	24.0323	7.55066	0.314187	-1.6703	9.83209e-07	4.19633e-06
ENSGALG00000002888	CASZ1		26.5644	22.3642	21.9536	4.47253	3.59703	3.86212	23.6274	3.97723	0.168331	-2.57063	2.30667e-17	3.55761e-16
ENSGALG00000015803	KDM3A		25.4655	22.3034	22.6661	9.13813	7.66888	9.45715	23.4783	8.75472	0.372885	-1.4232	0.000630261	0.00163097
ENSGALG00000003584	KPNA2		25.78	20.5607	23.3754	1.87093	1.88098	2.1576	23.2387	1.96984	0.0847653	-3.56038	2.89647e-40	2.55657e-38
ENSGALG00000026547	TPGS2		22.8479	19.8561	26.6222	7.96331	8.16859	9.1716	23.1087	8.4345	0.364992	-1.45406	0.000672996	0.00172965
ENSGALG00000021340	CA9		23.2957	21.1968	24.598	6.62773	4.80606	6.00026	23.0301	5.81135	0.252337	-1.98658	1.66755e-09	1.07303e-08
ENSGALG00000016322			24.5539	20.9521	23.4541	5.67957	4.24701	3.85589	22.9867	4.59415	0.199861	-2.32293	4.69671e-13	4.69735e-12
ENSGALG00000033447	H2AFV	H2AZ2	22.8433	22.2194	22.3208	7.45073	10.8357	7.63514	22.4612	8.64052	0.384687	-1.37824	0.0110495	0.0215203
ENSGALG00000010671	HNRNPU		24.8816	20.6026	20.9706	8.43129	7.21172	8.49676	22.1516	8.04659	0.363251	-1.46096	0.000338201	0.000929181
ENSGALG00000038528			23.9953	19.4492	22.4115	7.12197	5.1997	7.28322	21.952	6.53496	0.297693	-1.7481	1.07807e-06	4.56659e-06
ENSGALG00000014662	RBP5		25.6092	16.8636	23.1562	4.63583	2.81105	4.75983	21.8763	4.0689	0.185995	-2.42666	3.58453e-10	2.52503e-09
ENSGALG00000049838			23.755	19.7581	21.6814	7.39988	8.69152	9.18605	21.7315	8.42581	0.387723	-1.3669	0.0023578	0.00535316
ENSGALG00000051146	TLE5		21.654	22.2249	21.3097	4.32709	3.52583	4.36927	21.7295	4.07406	0.18749	-2.41512	1.01919e-17	1.64462e-16
ENSGALG00000002375	NOTCH1		23.2691	19.571	22.2816	3.80194	3.35818	3.99376	21.7073	3.71796	0.171277	-2.54559	2.84626e-18	4.8662e-17
ENSGALG00000003987	TRAF4		23.0613	19.8663	22.1632	4.54972	3.66898	4.88539	21.6969	4.36803	0.20132	-2.31244	1.05432e-14	1.24882e-13
ENSGALG00000006425	SLC6A6		22.2986	23.5371	18.9641	1.99399	1.41625	1.89318	21.5999	1.76781	0.0818432	-3.61099	1.02757e-35	6.81264e-34
ENSGALG00000027183			23.0651	18.686	22.997	2.64738	2.47912	3.06235	21.5827	2.72962	0.126473	-2.9831	3.39326e-27	1.29474e-25
ENSGALG00000035769	EPB41L2		19.139	22.9857	21.6483	7.0238	4.54212	8.06628	21.2577	6.54406	0.307845	-1.69972	2.7812e-05	9.39161e-05
ENSGALG00000047664			19.139	22.9857	21.6483	7.0238	4.54212	8.06628	21.2577	6.54406	0.307845	-1.69972	2.7812e-05	9.39161e-05
ENSGALG00000009044			21.0674	21.1508	21.0846	9.99739	7.64924	9.92212	21.1009	9.18958	0.435506	-1.19924	0.0144606	0.0273107
ENSGALG00000007513	FAM207A		24.8985	17.9225	19.948	2.59624	2.0783	3.36494	20.923	2.67983	0.12808	-2.96488	1.99783e-21	4.65378e-20
ENSGALG00000007950	C11orf1		34.8284	13.2442	14.6424	5.02764	3.5154	4.84416	20.905	4.4624	0.213461	-2.22796	3.33513e-06	1.31644e-05
ENSGALG00000032467	C11orf52		34.8284	13.2442	14.6424	5.02764	3.5154	4.84416	20.905	4.4624	0.213461	-2.22796	3.33513e-06	1.31644e-05
ENSGALG00000007929	DIXDC1		34.8284	13.2442	14.6424	5.02764	3.5154	4.84416	20.905	4.4624	0.213461	-2.22796	3.33513e-06	1.31644e-05
ENSGALG00000040842	HSPB2		34.8284	13.2442	14.6424	5.02764	3.5154	4.84416	20.905	4.4624	0.213461	-2.22796	3.33513e-06	1.31644e-05
ENSGALG00000036412	TMEM108		23.1533	18.8464	20.16	5.01661	5.17259	5.81923	20.7199	5.33615	0.257538	-1.95714	8.0964e-10	5.43669e-09
ENSGALG00000032440	QPCT		22.9776	20.2119	18.9004	2.41939	1.13339	1.77076	20.6966	1.77451	0.0857393	-3.5439	6.17046e-28	2.45012e-26
ENSGALG00000037939	ADGRG1		20.5265	19.9865	21.4464	8.07535	6.49107	7.99419	20.6531	7.5202	0.364119	-1.45752	0.000148856	0.000436645
ENSGALG00000004263	MYDGF		22.7767	17.7236	21.2696	7.3324	7.35154	7.50814	20.59	7.39736	0.35927	-1.47686	0.000287807	0.000801343
ENSGALG00000000436	RABIF		22.151	18.8893	20.4563	8.13535	6.50569	7.64865	20.4989	7.4299	0.362454	-1.46413	0.00013666	0.000403698
ENSGALG00000040586	TUBA3E		22.151	18.8893	20.4563	8.13535	6.50569	7.64865	20.4989	7.4299	0.362454	-1.46413	0.00013666	0.000403698
ENSGALG00000000584			20.6816	19.2375	21.568	7.7757	5.98417	8.34135	20.4957	7.36707	0.359444	-1.47616	0.00033245	0.00091441
ENSGALG00000006233	GALNT11		28.3256	16.187	16.7023	2.78427	1.49984	2.56525	20.4049	2.28312	0.111891	-3.15984	1.96157e-17	3.05105e-16
ENSGALG00000035317	ID3		23.0299	18.6898	19.3353	6.2743	5.11329	4.94942	20.3517	5.44567	0.267578	-1.90197	2.12795e-08	1.18056e-07
ENSGALG00000041898	FAM43A		20.6304	18.5477	21.8266	4.33853	5.18975	5.09803	20.3349	4.87544	0.239757	-2.06035	2.72106e-09	1.69944e-08
ENSGALG00000013821	GEMIN6		22.2255	19.1968	19.5378	7.83318	6.68059	6.93561	20.32	7.14979	0.351859	-1.50693	5.44981e-05	0.000173542
ENSGALG00000033120	SRSF7		22.2255	19.1968	19.5378	7.83318	6.68059	6.93561	20.32	7.14979	0.351859	-1.50693	5.44981e-05	0.000173542
ENSGALG00000005180			21.1014	19.1951	20.0362	1.83897	1.06253	2.24213	20.1109	1.71454	0.0852543	-3.55208	1.87277e-27	7.18318e-26
ENSGALG00000046817			21.1014	19.1951	20.0362	1.83897	1.06253	2.24213	20.1109	1.71454	0.0852543	-3.55208	1.87277e-27	7.18318e-26
ENSGALG00000011331	CTH		18.898	19.6912	21.3958	5.31485	3.55215	4.85715	19.995	4.57472	0.228793	-2.12789	6.8736e-11	5.35417e-10
ENSGALG00000004701	SET		22.0359	17.7267	19.9061	8.22995	8.28376	8.59259	19.8896	8.36876	0.420762	-1.24892	0.0113444	0.0220273
ENSGALG00000006724			20.431	19.0117	19.5869	4.39461	3.28393	4.24626	19.6765	3.97493	0.202014	-2.30747	5.03818e-14	5.61365e-13
ENSGALG00000047464	FBXL22		29.5298	26.009	3.15004	3.00759	5.28389	5.97037	19.563	4.75395	0.243008	-2.04093	0.016527	0.0307496
ENSGALG00000043394	NUP188		20.7451	18.1015	19.6753	7.62234	6.85329	8.17218	19.5073	7.54927	0.386997	-1.36961	0.00142232	0.00339964
ENSGALG00000029909	DHDDS		21.385	17.6938	19.3321	6.20979	4.84252	5.45824	19.4703	5.50352	0.282662	-1.82285	7.79348e-08	3.94848e-07
ENSGALG00000032207	HMGN2	HMGN4	21.385	17.6938	19.3321	6.20979	4.84252	5.45824	19.4703	5.50352	0.282662	-1.82285	7.79348e-08	3.94848e-07
ENSGALG00000026239	MPV17		21.311	18.3518	18.6984	5.58579	6.20709	6.37442	19.4537	6.05577	0.311291	-1.68366	5.14905e-06	1.96981e-05
ENSGALG00000039173	RGMA		22.3366	16.1185	19.7872	3.2707	2.2059	3.60995	19.4141	3.02885	0.156013	-2.68026	8.9089e-17	1.31189e-15
ENSGALG00000002840	GRM4		21.5353	17.4698	18.6647	2.12293	2.05279	2.23664	19.2233	2.13746	0.111191	-3.16889	1.25087e-33	7.3311e-32
ENSGALG00000002531	SF3B3		20.9194	17.8641	18.8595	8.55629	6.35037	9.08946	19.2143	7.99871	0.416289	-1.26434	0.00963605	0.0190228
ENSGALG00000008072	CHRDL1		22.616	17.1276	17.7755	1.65189	0.945314	1.2763	19.173	1.29117	0.0673428	-3.89233	9.29228e-36	6.18866e-34
ENSGALG00000005346	PPIC		19.2914	18.3641	19.7498	7.04725	6.84106	7.1537	19.1351	7.014	0.366552	-1.44791	0.000212309	0.000606149
ENSGALG00000011931	SNU13		20.3415	18.3377	18.716	8.61382	8.30224	8.22274	19.1317	8.3796	0.437995	-1.19101	0.0199116	0.0362866
ENSGALG00000027641	DUSP14		20.9173	17.3688	18.9748	8.45846	7.40435	8.50772	19.087	8.12351	0.425605	-1.23241	0.00870283	0.0173962
ENSGALG00000015910	CD109		21.8381	14.473	20.3358	3.44425	2.16003	3.51776	18.8823	3.04068	0.161034	-2.63457	1.52043e-14	1.77508e-13
ENSGALG00000008663	DDAH1		9.25626	25.0983	22.0365	3.14986	2.9908	3.41055	18.797	3.18374	0.169375	-2.56171	1.48171e-08	8.3887e-08
ENSGALG00000043733	TMEM50A		20.2738	18.8368	17.1516	8.38215	7.20368	7.69601	18.7541	7.76061	0.41381	-1.27296	0.00774071	0.0156935
ENSGALG00000002922	NOTCH2		20.4468	16.7836	18.9648	2.37213	1.40742	2.60151	18.7317	2.12702	0.113552	-3.13858	2.93557e-22	7.39036e-21
ENSGALG00000011019	ROR1		20.6032	17.3491	18.1296	3.74412	2.71037	3.86202	18.694	3.43884	0.183954	-2.44258	1.16939e-15	1.5353e-14
ENSGALG00000035421	SNRPB	SNRPN	18.3471	19.0356	18.3975	7.01791	8.4184	7.50495	18.5934	7.64709	0.41128	-1.28181	0.010967	0.0213794
ENSGALG00000032287	ATP2A2		19.617	17.8846	18.2551	6.30262	3.40569	6.2451	18.5856	5.31781	0.286125	-1.80528	5.68367e-06	2.15856e-05
ENSGALG00000003248	SUB1		19.1731	18.2275	17.8012	8.75324	7.92117	8.09073	18.4006	8.25504	0.448629	-1.15641	0.0243593	0.0433199
ENSGALG00000041993	UGDH		20.0439	17.6523	17.2644	4.96017	5.02718	5.61099	18.3202	5.19945	0.28381	-1.817	2.41762e-08	1.32621e-07
ENSGALG00000039139	TNS3		19.2095	17.2436	18.4076	6.07148	5.12038	5.59584	18.2869	5.5959	0.306006	-1.70837	1.47537e-06	6.14471e-06
ENSGALG00000009592	SRP14		20.8196	17.8411	15.5589	7.5264	5.83935	6.57651	18.0732	6.64742	0.367805	-1.44299	0.000470431	0.00125414
ENSGALG00000008051	MTMR3		19.878	15.6151	18.1222	7.48067	5.65673	7.16986	17.8717	6.76909	0.378759	-1.40065	0.0014645	0.00348966
ENSGALG00000037901	EFEMP1		22.6866	15.3796	15.2672	0.575021	0.637961	0.583466	17.7778	0.598816	0.0336833	-4.89182	3.62572e-59	7.27727e-57
ENSGALG00000016862	KDELC1	POGLUT2	19.2212	17.754	16.2725	6.79306	8.07677	7.61911	17.7492	7.49631	0.422345	-1.2435	0.0137015	0.0260247
ENSGALG00000003775	RICTOR		17.3707	17.6168	18.1541	7.33449	6.6029	8.52116	17.7139	7.48618	0.422617	-1.24258	0.0129378	0.0247267
ENSGALG00000043036	VASH1		18.1466	17.2282	17.6599	6.96242	6.83587	7.84472	17.6782	7.21433	0.408091	-1.29304	0.00478778	0.0101874
ENSGALG00000014069	TP53I11		17.3219	17.4198	17.9463	7.37492	6.84142	8.11175	17.5627	7.4427	0.423779	-1.23861	0.00989789	0.0194846
ENSGALG00000006939	PFKP		18.5707	16.7413	17.3201	5.79224	4.32276	5.65164	17.5441	5.25554	0.299563	-1.73907	2.42312e-07	1.1394e-06
ENSGALG00000011738	ARHGDIB		20.5669	15.1956	16.7999	5.21653	5.88343	4.42583	17.5208	5.17526	0.295378	-1.75937	7.3657e-06	2.74891e-05
ENSGALG00000028015	HES1		19.7729	13.9686	18.6335	2.35084	1.66152	2.7797	17.4583	2.26402	0.129681	-2.94696	1.62781e-20	3.49204e-19
ENSGALG00000008865	ALAD		19.3127	16.4193	16.4167	6.79544	3.46037	6.59726	17.3829	5.61769	0.323174	-1.62962	0.000193377	0.000555887
ENSGALG00000008873	POLE3		19.3127	16.4193	16.4167	6.79544	3.46037	6.59726	17.3829	5.61769	0.323174	-1.62962	0.000193377	0.000555887
ENSGALG00000004282	RCAN3		17.8599	17.2873	16.7839	7.62076	7.41793	7.39942	17.3103	7.47937	0.432075	-1.21065	0.012806	0.0245112
ENSGALG00000010973	TRA2A		18.5246	16.5012	16.8217	7.17116	6.03875	6.24596	17.2825	6.48529	0.375252	-1.41407	0.000849662	0.00212917
ENSGALG00000036925	CADM3		18.9031	14.2774	18.5017	7.61231	6.50921	6.873	17.2274	6.99817	0.406223	-1.29966	0.00449236	0.00962733
ENSGALG00000021128	FSCN1		18.8085	15.6441	17.0775	5.01231	3.51353	3.98329	17.1767	4.16971	0.242754	-2.04244	2.00109e-10	1.46234e-09
ENSGALG00000054599			17.7293	14.4987	19.2535	7.47916	7.03414	6.59744	17.1605	7.03691	0.410065	-1.28608	0.00873989	0.0174655
ENSGALG00000009748	ASNS		19.227	17.6058	14.6446	7.48893	6.54082	7.13344	17.1591	7.0544	0.411116	-1.28238	0.00479096	0.0101897
ENSGALG00000005507	NONO		15.9357	15.5686	19.9652	6.17696	5.8	6.42562	17.1565	6.13419	0.357543	-1.48381	0.000182873	0.000528284
ENSGALG00000011036	HNRNPA2B1		17.8746	16.1398	17.2805	5.9961	4.89145	5.93003	17.0983	5.60586	0.327861	-1.60885	1.36084e-05	4.85963e-05
ENSGALG00000014582	CADM1		16.8675	15.2264	18.8931	6.59692	5.07601	5.88815	16.9957	5.85369	0.344423	-1.53775	0.000129683	0.000384873
ENSGALG00000010175	HSP90AB1		19.2789	15.1833	16.4341	3.15122	2.83962	3.14093	16.9654	3.04392	0.179419	-2.4786	4.72488e-17	7.12232e-16
ENSGALG00000010182	SLC29A1		19.2789	15.1833	16.4341	3.15122	2.83962	3.14093	16.9654	3.04392	0.179419	-2.4786	4.72488e-17	7.12232e-16
ENSGALG00000030587			19.2789	15.1833	16.4341	3.15122	2.83962	3.14093	16.9654	3.04392	0.179419	-2.4786	4.72488e-17	7.12232e-16
ENSGALG00000008539	ALG12		12.4811	20.384	17.9395	8.35505	5.97496	4.57891	16.9349	6.30297	0.372189	-1.42589	0.00845187	0.0169547
ENSGALG00000001130	GALNT17	WBSCR17	17.9262	15.3158	17.0807	4.50694	3.53213	5.17809	16.7742	4.40572	0.262648	-1.9288	2.83237e-09	1.7652e-08
ENSGALG00000008237	GRAMD2B	GRAMD3	17.9262	15.3158	17.0807	4.50694	3.53213	5.17809	16.7742	4.40572	0.262648	-1.9288	2.83237e-09	1.7652e-08
ENSGALG00000003631	CPLANE1		16.6191	16.8831	16.7915	7.28273	5.53408	7.87569	16.7645	6.8975	0.411434	-1.28127	0.00454039	0.00972173
ENSGALG00000029247	SMARCD1		18.3673	15.4558	16.2964	5.75947	5.20772	5.49098	16.7065	5.48606	0.328379	-1.60657	6.10935e-06	2.30997e-05
ENSGALG00000036114	SMO		17.298	14.9775	17.1254	5.83457	5.45643	6.53234	16.4669	5.94111	0.36079	-1.47077	0.000132585	0.000392691
ENSGALG00000011504	TMPO		19.9694	11.1441	18.1978	4.09143	2.99426	2.17591	16.4371	3.0872	0.187819	-2.41259	8.62622e-10	5.77129e-09
ENSGALG00000040969	PTP4A3		17.1288	14.8687	17.3062	4.57748	3.95691	4.92512	16.4346	4.4865	0.272992	-1.87307	5.75451e-08	2.98144e-07
ENSGALG00000013098	MGST1		17.3844	16.0818	15.8273	3.86076	2.2064	3.00678	16.4312	3.02465	0.184079	-2.4416	2.92445e-14	3.34496e-13
ENSGALG00000033695	CYP26A1		17.7084	14.4422	16.9183	1.79551	1.21875	2.19212	16.3563	1.73546	0.106104	-3.23646	8.81204e-26	2.93441e-24
ENSGALG00000009945	CPM		17.4644	12.8923	18.5036	4.09478	5.02728	6.02034	16.2868	5.04747	0.309912	-1.69007	3.99755e-05	0.000130567
ENSGALG00000053509	DDX11		19.7561	15.1746	13.9192	2.80677	2.00181	2.79967	16.2833	2.53608	0.155748	-2.68272	5.90415e-19	1.08815e-17
ENSGALG00000013039	BID		14.8535	15.4884	18.3105	3.82861	3.0239	2.62718	16.2175	3.1599	0.194845	-2.3596	2.8274e-12	2.60711e-11
ENSGALG00000000533	SRSF3		16.4854	16.4137	15.7473	6.40755	5.4031	6.13479	16.2154	5.98181	0.368896	-1.43871	0.000176558	0.000511758
ENSGALG00000009452	GALNT16		17.2996	16.1148	15.1826	3.20015	2.1872	3.04081	16.199	2.80939	0.17343	-2.52758	5.60128e-17	8.37448e-16
ENSGALG00000015180	PSAT1		18.3979	14.7314	15.3952	3.06943	1.64781	2.92406	16.1748	2.5471	0.157473	-2.66682	9.48089e-16	1.26056e-14
ENSGALG00000035978	CDCA7L		17.8459	14.8457	15.8327	4.60804	3.82442	4.47703	16.1748	4.30316	0.266042	-1.91028	2.09373e-09	1.32975e-08
ENSGALG00000011740	MGP		19.2786	16.691	12.3081	0.805647	1.41279	1.20863	16.0925	1.14236	0.0709868	-3.8163	6.57641e-20	1.31816e-18
ENSGALG00000001774	NEO1		17.1332	15.3181	15.6561	4.84764	3.61866	4.58699	16.0358	4.3511	0.271337	-1.88184	3.43481e-09	2.11546e-08
ENSGALG00000043690	C2orf40	ECRG4	18.7865	12.8181	16.4612	2.4254	1.0142	1.61436	16.022	1.68465	0.105147	-3.24953	9.38081e-15	1.11655e-13
ENSGALG00000005054	DKC1		17.2343	13.7521	17.0037	4.01024	3.86298	4.22321	15.9967	4.03214	0.252061	-1.98816	3.86259e-10	2.71143e-09
ENSGALG00000037726	MARCKS		16.3308	14.9318	16.6328	3.67302	3.13705	4.09712	15.9651	3.63573	0.22773	-2.13461	4.4702e-11	3.57909e-10
ENSGALG00000033179	ChALK5	TGFBR1	16.1271	16.3555	15.3894	6.44329	5.53498	6.71269	15.9574	6.23032	0.390436	-1.35684	0.00143508	0.00342736
ENSGALG00000000091	INTS4		17.0654	14.5809	16.1206	4.32495	3.93183	4.96316	15.9223	4.40665	0.276759	-1.8533	2.77523e-08	1.5077e-07
ENSGALG00000040006	TBL1X		16.7788	16.2726	14.5539	4.85173	4.00151	5.0629	15.8684	4.63871	0.292323	-1.77436	4.90467e-07	2.19497e-06
ENSGALG00000008256	BLM		17.1652	14.5215	15.699	4.69624	4.3277	4.35883	15.7952	4.46092	0.282422	-1.82407	8.70756e-08	4.37078e-07
ENSGALG00000033557	CTSH		17.1652	14.5215	15.699	4.69624	4.3277	4.35883	15.7952	4.46092	0.282422	-1.82407	8.70756e-08	4.37078e-07
ENSGALG00000008262	RASGRF1		17.1652	14.5215	15.699	4.69624	4.3277	4.35883	15.7952	4.46092	0.282422	-1.82407	8.70756e-08	4.37078e-07
ENSGALG00000014690	SLC12A2		16.8864	15.0611	15.2622	1.74028	1.1671	1.94089	15.7365	1.61609	0.102697	-3.28354	3.73082e-27	1.41251e-25
ENSGALG00000001118	NEK6		16.5519	15.3596	15.1884	6.0597	8.22172	5.80687	15.7	6.6961	0.426503	-1.22937	0.0285361	0.0498641
ENSGALG00000011300	TOP2B		16.5276	14.689	15.8324	6.4072	5.16889	6.35373	15.683	5.97661	0.381088	-1.3918	0.000876994	0.00218969
ENSGALG00000014701	RAP1GAP1		15.335	14.5287	17.1682	4.85033	4.45577	3.85673	15.6773	4.38761	0.27987	-1.83717	1.04374e-06	4.43401e-06
ENSGALG00000002055	hairy1	HES4	17.2674	12.9868	16.755	1.05824	1.39724	1.59321	15.6697	1.34956	0.0861254	-3.53742	1.43356e-28	6.05319e-27
ENSGALG00000012784	TXNDC5		16.6038	15.2476	15.0178	3.74665	3.2231	3.91321	15.6231	3.62766	0.232199	-2.10657	5.14539e-13	5.11467e-12
ENSGALG00000016289	DST		16.0604	15.9617	14.8404	5.0729	3.88917	5.11135	15.6208	4.69114	0.300313	-1.73546	1.0508e-06	4.46141e-06
ENSGALG00000047909			16.0604	15.9617	14.8404	5.0729	3.88917	5.11135	15.6208	4.69114	0.300313	-1.73546	1.0508e-06	4.46141e-06
ENSGALG00000037097	GRK3		16.7983	14.3224	15.4233	2.69245	2.26245	3.21867	15.5147	2.72452	0.175609	-2.50956	3.10894e-16	4.34424e-15
ENSGALG00000040478	CAPN5		17.3428	13.7556	15.3217	5.28883	4.16781	3.88009	15.4734	4.44558	0.287305	-1.79935	8.21981e-07	3.56216e-06
ENSGALG00000042011	HNRNPA1		16.5151	15.0172	14.7915	6.48848	5.28396	6.52587	15.4412	6.09944	0.39501	-1.34004	0.00132149	0.00318409
ENSGALG00000026834	PLPP2		14.9072	12.1465	19.2585	1.88996	0.607866	1.70956	15.4374	1.40246	0.0908483	-3.4604	5.69329e-16	7.75983e-15
ENSGALG00000014178	SCUBE1		14.7993	16.3021	14.8292	6.38989	5.07969	5.97572	15.3102	5.8151	0.379818	-1.39662	0.00115678	0.00281921
ENSGALG00000010692	LRP8		11.6378	16.9522	17.1909	5.6086	3.76563	5.73409	15.2603	5.03611	0.330013	-1.5994	0.000298029	0.000827031
ENSGALG00000015015	CYTL1		17.9428	15.6131	12.2172	0.5511	0.387024	0.0001	15.2577	0.312741	0.0204973	-5.60842	7.08379e-11	5.51204e-10
ENSGALG00000011885	ANXA5		16.5024	14.802	14.4185	7.23753	4.758	4.78901	15.241	5.59484	0.367093	-1.44578	0.001175	0.00285886
ENSGALG00000016551	AP1S2		16.62	14.1078	14.8663	5.70195	4.75633	5.51754	15.1981	5.32527	0.350392	-1.51296	0.000111434	0.000334712
ENSGALG00000003681	TOP1		16.2848	13.8933	15.3607	5.81371	4.50548	5.45178	15.1796	5.25699	0.34632	-1.52982	3.0879e-05	0.000103061
ENSGALG00000012121	RCN1		16.1376	13.8871	15.4885	6.22668	4.11702	5.82544	15.1711	5.38971	0.355263	-1.49304	0.000177959	0.000515714
ENSGALG00000033792			14.8848	13.78	16.2529	7.4882	5.81458	5.31636	14.9726	6.20638	0.414516	-1.2705	0.0223516	0.0401992
ENSGALG00000009821	NENF		16.8679	14.1099	13.9212	7.35428	5.82774	6.69803	14.9663	6.62668	0.442772	-1.17536	0.0253404	0.0448685
ENSGALG00000009738	CTBP2		15.3982	13.7098	15.5179	6.67452	5.35525	6.10714	14.8753	6.04564	0.406421	-1.29895	0.00405243	0.00875109
ENSGALG00000003743	VPS37B		17.1277	13.0848	14.3806	3.69661	2.78932	4.34773	14.8644	3.61122	0.242945	-2.0413	1.07675e-08	6.20636e-08
ENSGALG00000015969	FAM135A		16.0613	14.1283	14.3362	4.93488	2.93737	5.36548	14.8419	4.41258	0.297306	-1.74998	8.73492e-06	3.21487e-05
ENSGALG00000040465	Sip1	ZEB2	15.894	13.7568	14.5528	6.63096	5.18669	6.46058	14.7345	6.09274	0.413501	-1.27404	0.00890799	0.0177675
ENSGALG00000012468	PRPF39		15.8013	14.4447	13.9172	5.31087	5.06655	5.66936	14.7211	5.34893	0.363352	-1.46056	0.00036308	0.000990477
ENSGALG00000050855			16.4079	13.3565	14.2582	5.17693	4.25737	4.7506	14.6742	4.7283	0.322219	-1.63389	3.15307e-05	0.000105045
ENSGALG00000003875	ABL1		15.4138	14.1798	14.2083	3.59923	2.57534	3.90398	14.6006	3.35951	0.230094	-2.1197	4.05629e-11	3.27273e-10
ENSGALG00000041112	TRAM	TRAM1L1	15.8537	13.1845	14.6156	5.21918	5.91047	5.59529	14.5512	5.57498	0.383127	-1.3841	0.00180827	0.00421421
ENSGALG00000029175	EFNB2		13.6285	17.7229	12.2641	6.32152	4.19622	6.64144	14.5385	5.71973	0.39342	-1.34586	0.00875705	0.017495
ENSGALG00000006044	MAB21L4		19.3585	10.7294	13.4489	3.63361	2.7905	2.50325	14.5122	2.97579	0.205054	-2.28593	3.35248e-09	2.06823e-08
ENSGALG00000037553	SEC11A		15.0005	13.797	14.6199	7.27233	4.84101	5.16908	14.4724	5.76081	0.398053	-1.32897	0.00934032	0.0185038
ENSGALG00000017120	SACS		15.0109	13.9144	14.3073	5.16713	3.53059	5.38009	14.4109	4.6926	0.325629	-1.6187	4.39985e-05	0.000142594
ENSGALG00000012691	ALDH1L2		15.2295	14.6801	13.1027	6.06757	5.80802	5.98453	14.3374	5.95337	0.415233	-1.26801	0.00533179	0.0112163
ENSGALG00000037370	NAV1		15.4228	13.2132	14.2579	4.57287	4.16011	5.19671	14.298	4.64323	0.324747	-1.62261	1.29038e-05	4.63171e-05
ENSGALG00000054256	HAUS3		14.5078	13.214	15.1516	5.65312	5.05473	7.12705	14.2911	5.94497	0.41599	-1.26538	0.00692044	0.0142054
ENSGALG00000006840			17.0408	11.4538	14.2923	5.60783	5.78306	6.7723	14.2623	6.05439	0.424504	-1.23615	0.0243	0.0432302
ENSGALG00000046779			17.0408	11.4538	14.2923	5.60783	5.78306	6.7723	14.2623	6.05439	0.424504	-1.23615	0.0243	0.0432302
ENSGALG00000000564	CCDC47		15.939	13.5798	13.2188	3.93793	3.7417	3.92572	14.2459	3.86845	0.271548	-1.88072	4.85776e-09	2.95336e-08
ENSGALG00000008372	XRN2		14.7641	14.2786	13.6289	6.40221	6.12181	6.75373	14.2239	6.42591	0.45177	-1.14634	0.0279642	0.049011
ENSGALG00000008658	ZNHIT6		15.6072	13.4997	13.5	1.21322	0.716914	1.06241	14.2023	0.997517	0.0702362	-3.83164	1.77753e-38	1.38534e-36
ENSGALG00000006864			15.6072	13.4997	13.5	1.21322	0.716914	1.06241	14.2023	0.997517	0.0702362	-3.83164	1.77753e-38	1.38534e-36
ENSGALG00000011387	POLR2B		16.0685	12.6741	13.855	6.58918	4.71885	5.39508	14.1992	5.5677	0.392113	-1.35066	0.00314505	0.00696091
ENSGALG00000041616	IRF2BPL		14.7074	13.4763	14.1593	3.02389	3.27776	3.89961	14.1143	3.40042	0.240919	-2.05338	1.92464e-10	1.4114e-09
ENSGALG00000009421	SRSF5		14.7468	13.7073	13.2554	6.68232	4.58865	5.56935	13.9031	5.61344	0.403753	-1.30845	0.00478968	0.0101885
ENSGALG00000031129	HMCN1		14.3089	13.2284	14.1662	1.89743	1.38543	2.03914	13.9012	1.774	0.127615	-2.97013	9.45445e-24	2.71621e-22
ENSGALG00000012763	GNPTAB		14.4792	13.7204	13.4503	5.69609	5.89548	6.99011	13.8833	6.1939	0.44614	-1.16443	0.0255935	0.0452729
ENSGALG00000036738	IGSF3		14.8718	12.7095	13.9778	2.29599	1.55549	2.24309	13.853	2.03152	0.146649	-2.76956	1.67575e-19	3.2392e-18
ENSGALG00000015464	PTGFRN		14.8718	12.7095	13.9778	2.29599	1.55549	2.24309	13.853	2.03152	0.146649	-2.76956	1.67575e-19	3.2392e-18
ENSGALG00000002467	MTSS1L	MTSS2	15.7426	12.8374	12.9671	5.24352	6.27051	6.53026	13.849	6.01476	0.434309	-1.2032	0.021197	0.0384
ENSGALG00000003428			14.4211	12.6095	14.4181	6.16024	5.20729	6.13868	13.8163	5.8354	0.422357	-1.24346	0.0098119	0.0193361
ENSGALG00000043035	SHISA2		14.704	12.8957	13.7606	0.928646	0.570265	0.457822	13.7868	0.652244	0.0473094	-4.40173	4.38288e-40	3.84539e-38
ENSGALG00000031684	RCC2		15.5098	12.3454	13.5027	3.86309	3.36352	3.8014	13.786	3.676	0.266648	-1.90699	1.31881e-09	8.61491e-09
ENSGALG00000001733	LRIG2		14.0335	13.5396	13.6735	5.66913	4.72972	5.66144	13.7489	5.35343	0.389372	-1.36078	0.00133311	0.00320998
ENSGALG00000041643	cNFI-C	NFIC	14.8187	12.318	14.0949	4.21916	4.3851	4.6342	13.7439	4.41282	0.321075	-1.63902	6.4176e-06	2.41911e-05
ENSGALG00000003601	ATP2B4		15.2655	13.5856	12.3388	2.78971	1.0274	1.97936	13.73	1.93216	0.140725	-2.82904	1.73738e-13	1.82612e-12
ENSGALG00000011992	EP300		14.3992	13.1542	13.6309	5.82119	5.53666	6.04382	13.7281	5.80056	0.422532	-1.24287	0.0105519	0.0206693
ENSGALG00000012488	TST		13.4294	14.1318	13.6112	5.68299	6.42679	5.30475	13.7242	5.80484	0.422966	-1.24139	0.0240744	0.0428965
ENSGALG00000002818	VAT1		13.888	12.1807	14.8302	4.5541	3.13154	4.74408	13.633	4.14324	0.303913	-1.71827	2.05479e-06	8.36301e-06
ENSGALG00000054178	CLDN12		15.1632	12.4988	13.2241	3.49718	2.98941	3.26322	13.6287	3.24994	0.238463	-2.06816	6.9213e-12	6.11277e-11
ENSGALG00000014336	RELL1		14.2722	12.9292	13.5607	3.69977	2.69636	4.43671	13.5874	3.61095	0.265758	-1.91182	4.79129e-08	2.5162e-07
ENSGALG00000006080	GPC4		14.7606	13.0717	12.5353	1.39914	0.604942	0.759507	13.4559	0.921196	0.0684606	-3.86858	6.20824e-27	2.27408e-25
ENSGALG00000040371	CD59		14.4932	12.8905	12.9693	4.64495	4.74797	5.65367	13.451	5.01553	0.372874	-1.42324	0.000595946	0.00154792
ENSGALG00000015599	SOHO-1		19.4986	9.17055	11.6723	3.08774	3.12832	2.421	13.4471	2.87902	0.214099	-2.22365	7.76951e-08	3.9377e-07
ENSGALG00000008862	DNAJC10		13.9721	13.2106	13.0945	5.579	3.87303	5.9504	13.4257	5.13414	0.382411	-1.3868	0.00150036	0.00356581
ENSGALG00000017405	NPR3		14.9956	12.4873	12.7928	0.776813	0.483642	0.539104	13.4252	0.599853	0.0446811	-4.48419	2.12299e-52	3.57541e-50
ENSGALG00000029408	BAZ1B		13.7127	12.8938	13.5977	5.84368	5.05953	3.69822	13.4014	4.86714	0.363182	-1.46124	0.001354	0.00325386
ENSGALG00000007483	LRIG1		13.8595	12.8783	13.3954	2.97716	1.94836	2.89634	13.3777	2.60729	0.194898	-2.35921	2.89562e-13	2.97522e-12
ENSGALG00000005796	XBP1		17.4661	15.0207	7.58992	4.98567	2.79652	3.07312	13.3589	3.61844	0.270863	-1.88436	9.91797e-05	0.000300555
ENSGALG00000010046	FAM177A1		14.7639	11.678	13.5783	4.49702	4.77908	5.32161	13.3401	4.8659	0.364759	-1.45499	0.00038638	0.00104663
ENSGALG00000005891	DGCR2		14.3869	12.3441	13.2029	5.68154	5.54873	5.7926	13.3113	5.67429	0.426276	-1.23014	0.012358	0.0237437
ENSGALG00000034986	HEYL		13.1801	12.7154	14.0078	5.84594	5.17325	5.78645	13.3011	5.60188	0.421159	-1.24756	0.0090679	0.0180498
ENSGALG00000031159	HIST1H110		13.1801	12.7154	14.0078	5.84594	5.17325	5.78645	13.3011	5.60188	0.421159	-1.24756	0.0090679	0.0180498
ENSGALG00000052649	HIST1H2B5		13.1801	12.7154	14.0078	5.84594	5.17325	5.78645	13.3011	5.60188	0.421159	-1.24756	0.0090679	0.0180498
ENSGALG00000027571			13.1801	12.7154	14.0078	5.84594	5.17325	5.78645	13.3011	5.60188	0.421159	-1.24756	0.0090679	0.0180498
ENSGALG00000049751			13.1801	12.7154	14.0078	5.84594	5.17325	5.78645	13.3011	5.60188	0.421159	-1.24756	0.0090679	0.0180498
ENSGALG00000050309			13.1801	12.7154	14.0078	5.84594	5.17325	5.78645	13.3011	5.60188	0.421159	-1.24756	0.0090679	0.0180498
ENSGALG00000029140	CRABP2		16.5978	10.3696	12.8674	3.05851	1.79564	3.80983	13.2783	2.88799	0.217497	-2.20093	5.92684e-05	0.000187438
ENSGALG00000016906	SPRY2		14.6047	11.1731	13.8809	4.83885	3.83339	4.85518	13.2196	4.50914	0.341096	-1.55175	8.57584e-05	0.000263424
ENSGALG00000042411	GASK1B		14.6131	13.0109	12.0278	4.75773	4.23708	5.09273	13.2173	4.69585	0.355281	-1.49297	0.000142236	0.000418902
ENSGALG00000029970	LIMS1		13.2753	12.0585	14.2273	4.02806	4.22568	3.95767	13.187	4.07047	0.308672	-1.69585	2.91355e-06	1.16193e-05
ENSGALG00000014490	P3H3		17.0579	10.1188	12.1994	3.25726	3.24741	2.98445	13.1254	3.16304	0.240987	-2.05297	2.76362e-08	1.50251e-07
ENSGALG00000002216	NEK7		13.9056	11.7993	13.6329	5.33805	5.25782	6.27012	13.1126	5.622	0.428748	-1.2218	0.0117646	0.0227493
ENSGALG00000031681	M6PR		13.0243	13.0424	13.1749	3.94291	3.32818	5.36526	13.0806	4.21212	0.322014	-1.63481	1.73057e-05	6.06466e-05
ENSGALG00000042400	CASK		13.8354	12.6926	12.6777	4.80331	3.64485	4.88837	13.0685	4.44551	0.340169	-1.55568	4.68065e-05	0.000151059
ENSGALG00000007700	CTTN		13.9298	13.1077	12.0992	5.62406	5.28116	6.02282	13.0456	5.64268	0.432536	-1.20911	0.0149468	0.0281564
ENSGALG00000000755	ACER3		14.1801	12.015	12.5832	5.22441	5.0199	5.47208	12.9261	5.2388	0.405287	-1.30298	0.00394139	0.00853648
ENSGALG00000007410	IGDCC4		13.8995	12.7485	12.12	4.23981	3.04128	3.35866	12.9227	3.54658	0.274446	-1.8654	1.91323e-08	1.06669e-07
ENSGALG00000049798	HDGFL3		14.5424	11.9925	12.1546	5.15821	4.94894	5.99513	12.8965	5.36742	0.416193	-1.26468	0.00783283	0.0158518
ENSGALG00000042725	ZC4H2		12.9784	12.7022	12.9549	5.82561	4.93083	5.26265	12.8785	5.3397	0.414621	-1.27014	0.00656272	0.0135528
ENSGALG00000034179	SLC12A4		13.1269	12.6276	12.7409	4.15085	2.98134	3.50071	12.8318	3.5443	0.276212	-1.85615	7.45304e-08	3.79305e-07
ENSGALG00000042645	PARD3B		13.7261	12.2894	12.4438	2.80625	3.84675	4.72179	12.8198	3.7916	0.295761	-1.7575	1.17754e-05	4.24853e-05
ENSGALG00000016462	MYCN		14.1896	12.2579	11.983	4.18436	3.79912	4.46241	12.8102	4.14863	0.323855	-1.62658	8.24222e-06	3.04885e-05
ENSGALG00000012418	KYNU		13.8235	12.6212	11.9241	1.04098	0.605608	0.787337	12.7896	0.811309	0.0634351	-3.97857	1.15677e-40	1.04623e-38
ENSGALG00000015256	PAM		13.1662	12.2934	12.8967	1.82337	1.43046	1.59341	12.7854	1.61575	0.126374	-2.98423	3.36514e-29	1.48961e-27
ENSGALG00000007837	KAZALD1		14.7395	11.4204	12.1791	3.17774	3.65631	3.18984	12.7797	3.3413	0.261454	-1.93537	1.31845e-07	6.46951e-07
ENSGALG00000054430	GLYCTK		14.1461	10.4012	13.3866	3.98063	1.43843	4.42999	12.6446	3.28301	0.259637	-1.94543	0.000124478	0.000370626
ENSGALG00000040156	CCDC88C		13.479	12.3444	11.9936	2.24518	1.91831	2.26146	12.6057	2.14165	0.169896	-2.55728	4.19317e-19	7.81659e-18
ENSGALG00000036775	SETBP1		12.9528	11.1149	13.6576	3.30552	2.83109	3.8278	12.5751	3.32147	0.264131	-1.92067	1.33233e-08	7.58699e-08
ENSGALG00000021039	HKDC1		12.7591	11.0403	13.8479	1.60446	1.16179	2.08017	12.5491	1.61547	0.128732	-2.95756	1.43889e-21	3.38405e-20
ENSGALG00000001183	MYH10		13.0129	12.2878	12.3086	4.73551	3.87143	5.66908	12.5364	4.75867	0.379589	-1.39749	0.00133755	0.00321962
ENSGALG00000009628			14.1894	9.96444	13.4503	1.255	0.818169	1.70877	12.5347	1.26065	0.100573	-3.31369	1.22297e-19	2.3892e-18
ENSGALG00000004553	SGPL1		12.0319	12.718	12.7509	5.45554	4.10222	5.15134	12.5002	4.90304	0.392235	-1.35021	0.00138652	0.00332328
ENSGALG00000008272	TMED3		13.8187	11.2415	12.4352	4.94144	4.89294	4.23369	12.4985	4.68936	0.375193	-1.41429	0.00252049	0.00569472
ENSGALG00000004986	CERCAM		14.1508	11.7844	11.5085	3.60647	4.43168	4.45342	12.4812	4.16386	0.333609	-1.58377	5.27514e-05	0.000168391
ENSGALG00000045136	POLG		13.8616	11.5881	11.9818	5.7082	5.57363	4.61779	12.4772	5.29987	0.424766	-1.23526	0.0183878	0.0338168
ENSGALG00000041644	ATP11A		12.4795	12.1378	12.705	3.6181	2.68352	4.05434	12.4408	3.45199	0.277474	-1.84958	2.1151e-07	1.00358e-06
ENSGALG00000000761	TSKU		15.4208	9.6338	12.2597	1.83053	1.30525	1.16634	12.4381	1.43404	0.115294	-3.11661	6.32441e-21	1.41043e-19
ENSGALG00000012638	CRY1		12.4742	11.8414	12.8288	4.49982	3.82634	5.06221	12.3815	4.46279	0.360441	-1.47217	0.000186752	0.000538216
ENSGALG00000009728	SLC25A13		13.6363	10.8306	12.5712	5.93134	4.48932	5.32546	12.346	5.24871	0.425133	-1.23401	0.0114781	0.0222544
ENSGALG00000041253	MYRF		15.9832	11.6202	9.20664	0.940925	0.723085	0.856843	12.27	0.840284	0.0684827	-3.86812	1.27574e-37	9.34606e-36
ENSGALG00000036894	ABCA2		13.1721	11.1935	12.4358	4.24495	2.86895	3.96952	12.2672	3.69447	0.301168	-1.73136	2.73864e-06	1.09635e-05
ENSGALG00000028871	SLC38A3		12.6552	11.2371	12.8415	2.10071	1.92603	2.24852	12.2446	2.09175	0.17083	-2.54937	2.76153e-18	4.74144e-17
ENSGALG00000012222	RAP1GDS1		13.4866	10.9441	12.1434	5.62692	4.36866	5.40898	12.1913	5.13485	0.421188	-1.24746	0.0077607	0.0157216
ENSGALG00000030550	ATP2B1		13.0093	11.6979	11.832	2.6387	1.53438	2.28074	12.1797	2.15127	0.176627	-2.50122	1.46343e-14	1.71127e-13
ENSGALG00000010053	PTPRF		13	11.2225	12.2845	2.93937	1.87925	3.04599	12.169	2.62154	0.215427	-2.21473	6.20339e-11	4.85276e-10
ENSGALG00000034973	FZD7		12.1523	12.4445	11.23	2.73883	2.14573	2.63838	11.9423	2.50765	0.209981	-2.25167	3.72874e-14	4.20905e-13
ENSGALG00000037991	H1-10	H1FX	12.8317	11.6657	11.1642	5.40842	3.60431	5.30155	11.8872	4.77143	0.401391	-1.31692	0.00441956	0.00948796
ENSGALG00000005846	MPDZ		12.3957	10.9368	12.3028	4.6197	3.28823	4.24325	11.8784	4.05039	0.340987	-1.55221	3.00816e-05	0.000100698
ENSGALG00000034168	WNT5A		13.3673	9.55408	12.3692	4.54002	3.17073	3.7004	11.7635	3.80372	0.323348	-1.62884	4.11209e-05	0.000134068
ENSGALG00000029264	PI15		14.2466	11.1322	9.83696	2.44441	2.42847	2.37065	11.7386	2.41451	0.20569	-2.28146	1.41231e-13	1.49733e-12
ENSGALG00000003293	MBTPS1		13.3628	10.0451	11.6515	4.12577	3.81699	3.84804	11.6865	3.93027	0.336309	-1.57214	2.41566e-05	8.24657e-05
ENSGALG00000015916	SLC17A5		11.6118	13.0844	10.3611	5.29125	4.27234	5.78598	11.6858	5.11652	0.437842	-1.19152	0.024126	0.0429623
ENSGALG00000045199			14.2965	8.6676	12.0766	3.45003	4.45341	3.88889	11.6802	3.93078	0.336532	-1.57118	0.00299969	0.00667144
ENSGALG00000036322	MED12		12.3287	11.2508	11.2785	4.53671	4.28062	4.50956	11.6193	4.4423	0.38232	-1.38715	0.000840876	0.00210932
ENSGALG00000015053	GLDC		10.0169	12.5886	12.1064	4.13845	3.64773	4.90697	11.5706	4.23105	0.365673	-1.45138	0.000414964	0.00111704
ENSGALG00000017350	RRM1		12.2842	11.2315	11.1095	3.25884	3.16808	2.99238	11.5417	3.13977	0.272036	-1.87813	8.33821e-09	4.90255e-08
ENSGALG00000001939	HIPK1		14.1065	7.9151	12.5818	4.93958	4.33726	3.47407	11.5345	4.2503	0.368488	-1.44031	0.00504655	0.0106745
ENSGALG00000006568	TM9SF4		12.1176	10.8706	11.5339	5.37267	3.45911	5.99644	11.5074	4.94274	0.429528	-1.21918	0.0251013	0.0444937
ENSGALG00000010163	LGR5		13.6249	11.1293	9.72628	1.03509	0.856266	0.664861	11.4935	0.852072	0.0741352	-3.7537	1.21583e-33	7.15438e-32
ENSGALG00000022926	GPR162		12.947	10.3993	10.9823	5.07391	4.6187	4.36525	11.4429	4.68595	0.409509	-1.28803	0.00628767	0.0130381
ENSGALG00000004833	P3H1		12.4823	11.2827	10.4836	3.63599	2.63658	2.63428	11.4162	2.96895	0.260065	-1.94306	3.38365e-08	1.81668e-07
ENSGALG00000003078	MMD		12.6802	9.83041	11.7377	4.1237	3.52899	3.69038	11.4161	3.78102	0.331201	-1.59422	2.55191e-05	8.68337e-05
ENSGALG00000047929	SLC44A2		12.482	10.2845	11.4328	4.4959	3.27686	5.56833	11.3998	4.44703	0.390099	-1.35809	0.00416321	0.00896918
ENSGALG00000000988	EFTUD2		12.5141	10.6497	10.9887	4.47308	5.02053	4.8323	11.3842	4.7753	0.419468	-1.25337	0.00846247	0.0169736
ENSGALG00000004472	ASTN1		12.9812	9.94065	11.0686	2.8967	2.25975	2.47533	11.3302	2.54393	0.224527	-2.15504	2.40615e-12	2.23841e-11
ENSGALG00000038458	LOXL1		12.016	10.8295	11.1006	2.53997	2.12587	2.99686	11.3154	2.55423	0.225731	-2.14732	6.23231e-08	3.21308e-07
ENSGALG00000006488	RYK		11.8112	10.8339	11.2733	2.79303	1.75941	2.63667	11.3061	2.39637	0.211953	-2.23818	1.57888e-11	1.33954e-10
ENSGALG00000001141	HES5		13.196	9.09682	11.2467	4.47161	4.16354	4.07363	11.1798	4.23626	0.37892	-1.40004	0.00173877	0.00407103
ENSGALG00000001165	PANK4		13.196	9.09682	11.2467	4.47161	4.16354	4.07363	11.1798	4.23626	0.37892	-1.40004	0.00173877	0.00407103
ENSGALG00000027002			13.196	9.09682	11.2467	4.47161	4.16354	4.07363	11.1798	4.23626	0.37892	-1.40004	0.00173877	0.00407103
ENSGALG00000041121	SLIT2		10.4257	14.2406	8.82856	3.38312	2.36039	3.85785	11.165	3.20045	0.286651	-1.80263	1.72544e-05	6.04812e-05
ENSGALG00000006819	AGBL1		14.7071	8.37041	10.0546	2.83435	1.89345	2.31092	11.044	2.34624	0.212444	-2.23485	1.04421e-09	6.91044e-09
ENSGALG00000009330	DEGS1		12.5163	9.79382	10.8125	1.44301	1.01134	1.96281	11.0409	1.47239	0.133358	-2.90662	3.97728e-19	7.42358e-18
ENSGALG00000046150	DIP2A		11.7202	10.3515	11.0453	3.76506	3.02972	3.43927	11.039	3.41135	0.309027	-1.69419	1.25611e-06	5.2735e-06
ENSGALG00000007441	MAP6		11.6609	10.122	11.2262	5.03251	4.50235	4.97877	11.0031	4.83787	0.439685	-1.18546	0.0224268	0.0403088
ENSGALG00000006420	ABHD17C		11.0186	11.5428	10.3967	3.06084	2.38026	3.16164	10.986	2.86758	0.26102	-1.93777	4.68195e-09	2.85476e-08
ENSGALG00000033572	SORT1		11.9919	10.3963	10.527	5.14632	4.35722	4.71671	10.9717	4.74008	0.432028	-1.2108	0.0129455	0.0247362
ENSGALG00000011686	SEMA5B		11.763	10.137	11.01	2.45286	1.532	2.1919	10.97	2.05892	0.187686	-2.4136	1.52108e-13	1.608e-12
ENSGALG00000050058	REEP1		11.4669	10.8108	10.4891	4.47004	3.39428	4.17117	10.9223	4.01183	0.367307	-1.44494	0.000283121	0.000789549
ENSGALG00000015336	CHRNA8		12.4695	9.18821	11.1055	3.03406	2.04306	2.74496	10.9211	2.60736	0.238746	-2.06645	1.1894e-09	7.82188e-09
ENSGALG00000041124	NOLC1		11.568	10.4648	10.6407	4.51742	4.40016	4.63966	10.8912	4.51908	0.414931	-1.26906	0.0050797	0.0107337
ENSGALG00000042051	SETD2		12.1057	10.1455	10.4198	4.03884	3.21678	3.93583	10.8903	3.73048	0.342551	-1.54561	4.33278e-05	0.000140731
ENSGALG00000010316	FRAS1		11.4977	10.9609	10.1868	5.19432	3.93773	4.81454	10.8818	4.64887	0.427214	-1.22697	0.0148724	0.028027
ENSGALG00000007609	ARHGAP19		11.1493	10.6151	10.7807	2.43255	2.08949	2.4543	10.8484	2.32545	0.214359	-2.2219	6.2849e-13	6.19693e-12
ENSGALG00000042259	DOCK1		12.4588	9.60583	10.4312	3.74028	2.69532	3.12323	10.832	3.18628	0.294155	-1.76535	8.28203e-07	3.58382e-06
ENSGALG00000021883	C19orf44		11.5634	9.59911	11.2437	0.409904	0.438482	0.640444	10.8021	0.496277	0.0459427	-4.44402	2.98545e-55	5.53706e-53
ENSGALG00000012457	SSTR3		11.5634	9.59911	11.2437	0.409904	0.438482	0.640444	10.8021	0.496277	0.0459427	-4.44402	2.98545e-55	5.53706e-53
ENSGALG00000010858	LRP2		11.4979	10.5226	10.3402	1.65382	1.02718	1.36499	10.7869	1.34866	0.125027	-2.99968	9.99305e-24	2.84901e-22
ENSGALG00000009615	RRP15		12.4893	9.2747	10.3188	2.51169	3.68087	3.49698	10.6943	3.22985	0.302016	-1.7273	0.000105919	0.000319196
ENSGALG00000033926	CBX1		11.9454	10.0402	10.0871	2.90873	2.2778	2.33378	10.6909	2.50677	0.234477	-2.09248	3.93417e-09	2.41388e-08
ENSGALG00000010074			11.6178	10.1952	10.1352	4.12832	3.958	4.67097	10.6494	4.25243	0.399312	-1.32441	0.00268957	0.0060469
ENSGALG00000009836	ELMOD2		10.5076	9.64017	11.5491	3.96884	3.35863	4.93239	10.5656	4.08662	0.386785	-1.3704	0.00146325	0.0034878
ENSGALG00000004437	LHFPL2		10.3843	10.5799	10.644	2.45699	1.61596	2.67369	10.5361	2.24888	0.213446	-2.22806	4.75706e-11	3.79013e-10
ENSGALG00000016198	U2AF1		11.4414	9.3823	10.7465	4.95325	4.38511	4.63256	10.5234	4.65697	0.442536	-1.17613	0.0284877	0.0498152
ENSGALG00000016196			11.4414	9.3823	10.7465	4.95325	4.38511	4.63256	10.5234	4.65697	0.442536	-1.17613	0.0284877	0.0498152
ENSGALG00000008631	AXL	TYRO3	11.326	9.33263	10.8588	3.20687	2.19402	3.24879	10.5058	2.88323	0.274441	-1.86543	4.41194e-08	2.33203e-07
ENSGALG00000032640	CRIM1		11.3958	8.58806	11.4973	4.53709	2.62055	3.65927	10.4937	3.60564	0.343599	-1.5412	0.000516304	0.00136353
ENSGALG00000010594	FEZ2		11.3958	8.58806	11.4973	4.53709	2.62055	3.65927	10.4937	3.60564	0.343599	-1.5412	0.000516304	0.00136353
ENSGALG00000051466	NDFIP2		9.2863	10.8406	11.2583	1.23546	0.623942	1.20629	10.4617	1.0219	0.0976794	-3.3558	4.83876e-23	1.30087e-21
ENSGALG00000026558	ZNF362		11.9657	9.30202	10.1133	3.16399	3.34612	2.81349	10.4603	3.10787	0.29711	-1.75093	1.56704e-06	6.50064e-06
ENSGALG00000028140	CNTFR		11.7446	9.1157	10.4544	1.16123	0.636012	0.824857	10.4382	0.874035	0.083734	-3.57804	3.31319e-30	1.59687e-28
ENSGALG00000026600	C1orf198		11.1715	9.03124	11.0961	2.4438	1.83576	2.65754	10.4329	2.31237	0.221641	-2.1737	1.03989e-09	6.88812e-09
ENSGALG00000013072	AKR1B10		11.2305	9.82583	10.1677	2.03753	1.30757	1.823	10.408	1.7227	0.165517	-2.59495	9.85568e-18	1.59741e-16
ENSGALG00000044554	RIDA		11.3734	9.66212	9.99116	4.62463	4.15737	3.31721	10.3422	4.03307	0.389961	-1.3586	0.00635664	0.0131736
ENSGALG00000009438	SLC39A9		11.103	9.93713	9.95357	4.76709	3.87223	4.84586	10.3312	4.49506	0.435094	-1.2006	0.0137098	0.026037
ENSGALG00000009737	TAC1		11.8184	9.23869	9.90939	1.55542	0.764072	1.34778	10.3222	1.22242	0.118427	-3.07793	3.10529e-17	4.74439e-16
ENSGALG00000005105	TPR		11.0063	9.9298	10.0191	3.40048	2.9665	3.67777	10.3184	3.34825	0.324493	-1.62374	7.15169e-06	2.67518e-05
ENSGALG00000034821	LMAN1	LMAN1L	10.7589	9.75467	10.384	4.02621	2.60675	4.08533	10.2992	3.57277	0.346898	-1.52742	0.000134152	0.000396928
ENSGALG00000011811	SYNE2		10.4706	9.76607	10.5709	2.6662	1.93457	2.788	10.2692	2.46292	0.239836	-2.05988	7.15381e-10	4.85042e-09
ENSGALG00000012173	LGALS3		11.949	7.7179	11.0873	1.61426	1.10438	1.90511	10.2514	1.54125	0.150345	-2.73365	1.94725e-12	1.8348e-11
ENSGALG00000028354	METRNL		11.1888	9.06092	10.4463	3.49711	2.90734	2.83716	10.232	3.08053	0.301068	-1.73184	4.67521e-06	1.80029e-05
ENSGALG00000043754	GLUL		11.9659	8.51297	10.1499	0.805775	0.889966	1.30743	10.2096	1.00106	0.0980507	-3.35033	4.16473e-26	1.41911e-24
ENSGALG00000035602	ZNF536		10.8031	10.1294	9.69275	2.07248	1.3747	2.44225	10.2084	1.96314	0.192307	-2.37852	1.35543e-12	1.29718e-11
ENSGALG00000015297	FOXO3		10.5729	9.7521	10.2978	4.6344	3.61081	4.75596	10.2076	4.33372	0.424559	-1.23596	0.0110553	0.0215258
ENSGALG00000033129	ZFP36L2		10.964	9.25341	10.2916	3.72766	3.39058	4.07009	10.1697	3.72944	0.366722	-1.44724	0.000212571	0.000606658
ENSGALG00000014853	CLVS2		11.6172	9.19468	9.68186	1.18847	0.931027	1.17065	10.1646	1.09672	0.107896	-3.21229	3.56689e-32	1.95008e-30
ENSGALG00000004655	SMURF1		10.7263	9.24901	10.4096	4.30584	2.79065	4.2641	10.1283	3.78686	0.373889	-1.41932	0.000951335	0.00235894
ENSGALG00000006663	ARHGEF12		11.08	10.5023	8.78057	3.6291	1.92226	2.99226	10.121	2.84787	0.281384	-1.82939	4.83597e-06	1.85537e-05
ENSGALG00000015551	GRIN3A		11.062	8.67779	10.4208	1.04758	0.314836	1.03589	10.0535	0.799436	0.079518	-3.65257	2.65943e-17	4.08021e-16
ENSGALG00000012966	ZBTB2		11.3941	8.80345	9.93029	3.68286	3.25819	3.66046	10.0426	3.53384	0.351884	-1.50683	0.000134014	0.000396682
ENSGALG00000030900	NCMAP		9.83111	9.7174	10.5574	3.91687	3.07543	3.17727	10.0353	3.38986	0.337794	-1.56579	2.02751e-05	7.01301e-05
ENSGALG00000001283	SRRM1		9.83111	9.7174	10.5574	3.91687	3.07543	3.17727	10.0353	3.38986	0.337794	-1.56579	2.02751e-05	7.01301e-05
ENSGALG00000039454	SP4		10.4008	9.32777	10.2174	3.98869	3.47758	4.32134	9.982	3.9292	0.393629	-1.34509	0.00185647	0.00431284
ENSGALG00000009855	TBC1D9		10.5679	8.93562	10.4376	3.12266	2.23061	3.65795	9.98035	3.00374	0.300965	-1.73233	2.57951e-06	1.03662e-05
ENSGALG00000005125	LSM14B		10.7447	8.67903	10.5059	4.95164	3.9098	4.33833	9.97655	4.39993	0.441027	-1.18106	0.0240808	0.0429027
ENSGALG00000001962	PTBP1		10.6047	9.13247	10.1337	3.29092	2.73311	3.39603	9.95693	3.14002	0.31536	-1.66493	2.81782e-06	1.1262e-05
ENSGALG00000006153	EXOG		11.8308	8.1299	9.8993	2.05947	1.36977	1.38593	9.95332	1.60506	0.161259	-2.63255	4.77407e-11	3.79955e-10
ENSGALG00000014674	CLSTN3		10.054	8.76396	10.9313	2.86173	1.92647	2.5197	9.91639	2.43597	0.245651	-2.02532	1.71395e-09	1.10096e-08
ENSGALG00000014703	PRRC1		10.3389	9.26588	10.138	4.41886	3.49447	4.37425	9.91428	4.09586	0.413127	-1.27534	0.00558548	0.0117146
ENSGALG00000001555	AURKAIP1		10.5017	11.324	7.9154	1.82369	1.9293	1.18437	9.91369	1.64579	0.166011	-2.59065	8.67961e-13	8.44446e-12
ENSGALG00000001561	MXRA8		10.5017	11.324	7.9154	1.82369	1.9293	1.18437	9.91369	1.64579	0.166011	-2.59065	8.67961e-13	8.44446e-12
ENSGALG00000011145	TRIL		10.0223	9.81683	9.90009	1.32712	0.973803	1.28073	9.91306	1.19388	0.120436	-3.05367	4.45822e-24	1.31963e-22
ENSGALG00000032239	GCHFR		8.79392	9.97418	10.8575	2.64598	3.23223	3.73124	9.8752	3.20315	0.324363	-1.62432	0.000771905	0.00195269
ENSGALG00000031493	BAK1		11.0448	7.93914	10.6305	1.71286	1.32315	1.88806	9.87148	1.64136	0.166273	-2.58838	4.35131e-17	6.5795e-16
ENSGALG00000050907			11.5648	9.02706	9.00931	0.496713	3.15677	2.97628	9.86706	2.20992	0.22397	-2.15862	0.00716376	0.0146474
ENSGALG00000045403	R3HCC1L		10.959	9.2241	9.39335	4.57862	4.34769	4.03034	9.85881	4.31888	0.438074	-1.19075	0.0231324	0.0414335
ENSGALG00000003409	SOGA1		12.7553	5.54221	11.2	2.35265	1.89784	1.95545	9.83249	2.06865	0.210389	-2.24887	5.17714e-08	2.69852e-07
ENSGALG00000042875	HMGB1		10.8481	9.37572	9.25684	4.34346	3.84259	3.89447	9.82687	4.02684	0.409778	-1.28708	0.00540896	0.0113672
ENSGALG00000042067	SPRY1		11.2602	8.99389	9.19197	3.52249	2.40916	2.7397	9.81536	2.89045	0.294483	-1.76375	0.000171325	0.000497966
ENSGALG00000000296	PCNX1		10.1768	9.9736	9.28007	4.05966	3.22928	4.84031	9.81017	4.04308	0.412132	-1.27882	0.00894275	0.0178271
ENSGALG00000004387	CCPG1		10.2675	9.82571	9.33047	3.79727	3.50248	3.63543	9.80789	3.64506	0.371646	-1.428	0.000282674	0.000788601
ENSGALG00000033883	PCDH7		10.768	9.44355	9.10605	0.506916	0.284414	0.257582	9.77252	0.349637	0.0357776	-4.8048	3.45066e-46	4.14418e-44
ENSGALG00000003652	ATAD1		10.1988	9.53442	9.54434	4.1076	4.03986	4.88052	9.7592	4.34266	0.444981	-1.16818	0.0257359	0.0454918
ENSGALG00000009305	LBR		10.5206	9.0083	9.74721	3.13671	2.84816	3.62313	9.7587	3.20267	0.328186	-1.60742	6.28634e-06	2.3739e-05
ENSGALG00000007093	CYTH1		11.0257	8.92856	9.31855	2.82088	2.6687	2.95464	9.7576	2.81474	0.288466	-1.79353	1.78613e-07	8.56921e-07
ENSGALG00000037018	USP36		11.0257	8.92856	9.31855	2.82088	2.6687	2.95464	9.7576	2.81474	0.288466	-1.79353	1.78613e-07	8.56921e-07
ENSGALG00000014331	FKBP4		10.7869	7.44649	11.0207	5.11915	3.18397	2.43205	9.75136	3.57839	0.366963	-1.44629	0.00828677	0.0166668
ENSGALG00000007608	ARHGEF9		8.99013	10.3103	9.91656	3.57103	3.24194	4.07631	9.73899	3.62976	0.372704	-1.4239	0.000982661	0.00243085
ENSGALG00000000681	PAK1		10.524	8.21571	10.241	1.70373	1.09	1.62116	9.66022	1.47163	0.152339	-2.71464	3.51634e-18	5.94935e-17
ENSGALG00000037733	DAPK3		9.79947	9.74587	9.37608	4.20144	4.23012	4.34489	9.64047	4.25882	0.441764	-1.17865	0.0245581	0.0436412
ENSGALG00000032506	GEM		10.7513	9.95651	8.17556	0.374542	0.380626	0.134337	9.62778	0.296502	0.0307965	-5.02109	1.78825e-30	8.7338e-29
ENSGALG00000005752	ABCA4		10.3235	9.09137	9.45388	0.982422	0.5391	0.884675	9.62293	0.802066	0.0833494	-3.58468	8.22215e-30	3.81607e-28
ENSGALG00000048056			10.3235	9.09137	9.45388	0.982422	0.5391	0.884675	9.62293	0.802066	0.0833494	-3.58468	8.22215e-30	3.81607e-28
ENSGALG00000010997	DFNA5		7.75163	9.54134	11.5181	0.73015	0.538392	0.667113	9.60369	0.645218	0.0671844	-3.89573	9.19209e-38	6.87156e-36
ENSGALG00000004581	NDST1		10.0661	8.89664	9.79547	2.95538	2.2607	3.48131	9.58608	2.89913	0.302431	-1.72532	1.37174e-06	5.73104e-06
ENSGALG00000040086	HNRNPK	HNRNPKL	13.9143	8.86611	5.92994	2.24744	2.7017	1.22391	9.57012	2.05768	0.215011	-2.21752	2.78828e-05	9.41116e-05
ENSGALG00000012640	TMEM263		10.3951	7.99469	10.2751	3.423	2.42493	2.83402	9.55496	2.89399	0.302878	-1.72319	3.82454e-06	1.49592e-05
ENSGALG00000037455	PBRM1		10.0318	9.14006	9.43829	4.13456	3.37119	4.42306	9.53673	3.97627	0.416943	-1.26208	0.00741059	0.0151036
ENSGALG00000009825	SRGAP1		9.71452	9.13222	9.72149	3.84885	2.74043	3.86433	9.52275	3.48454	0.365917	-1.45041	0.000408091	0.00110024
ENSGALG00000004689	PKN1	PKN3	10.4543	8.62693	9.43362	3.38147	2.92418	3.39825	9.50496	3.23463	0.34031	-1.55508	1.47298e-05	5.22948e-05
ENSGALG00000004806	EDEM3		9.85878	9.17713	9.32389	4.85093	3.09805	4.01307	9.45327	3.98735	0.421796	-1.24538	0.013853	0.0262818
ENSGALG00000012177	NCKAP5		8.48101	9.84895	9.96221	4.05862	3.592	3.80444	9.43072	3.81835	0.404885	-1.30442	0.00447741	0.00959951
ENSGALG00000003487	RAB8B		7.86494	9.6821	10.7054	3.54234	2.74015	4.52062	9.41749	3.60104	0.382378	-1.38693	0.00377328	0.00820268
ENSGALG00000037778	NAB1		9.48112	9.0131	9.67416	2.86957	1.84524	3.58737	9.38946	2.76739	0.294734	-1.76251	8.18958e-06	3.03091e-05
ENSGALG00000039068	RSF1		4.89849	11.4833	11.7686	1.08592	1.19033	3.49102	9.38345	1.92242	0.204874	-2.28719	0.000169128	0.000491971
ENSGALG00000011531	APAF1		9.38796	9.43456	9.29733	2.36892	1.91729	2.47028	9.37328	2.25216	0.240275	-2.05724	2.35049e-11	1.95456e-10
ENSGALG00000006526	PLXNB1	PLXNB3	10.0347	8.84928	9.19004	2.92483	2.00904	3.14865	9.358	2.69417	0.287901	-1.79636	1.5058e-06	6.25722e-06
ENSGALG00000006544			10.0347	8.84928	9.19004	2.92483	2.00904	3.14865	9.358	2.69417	0.287901	-1.79636	1.5058e-06	6.25722e-06
ENSGALG00000052318			10.0347	8.84928	9.19004	2.92483	2.00904	3.14865	9.358	2.69417	0.287901	-1.79636	1.5058e-06	6.25722e-06
ENSGALG00000023547	PCIF1		9.78428	8.58898	9.69501	4.21111	3.17009	4.31021	9.35609	3.89714	0.416535	-1.26349	0.00760181	0.0154418
ENSGALG00000008716	FLRT3		10.6718	8.53908	8.85659	1.89927	1.2171	1.67884	9.35583	1.5984	0.170846	-2.54924	1.40681e-16	2.02879e-15
ENSGALG00000027462	P3H4		12.234	6.57667	9.25445	3.18596	2.14612	1.49489	9.35504	2.27566	0.243255	-2.03946	1.8847e-05	6.56243e-05
ENSGALG00000029582	EVI5		10.2697	8.6557	9.10725	4.60287	2.96358	4.6856	9.3442	4.08402	0.437064	-1.19408	0.0273505	0.0480503
ENSGALG00000023742	AHR2		11.3334	9.33919	7.33071	1.39275	1.27355	2.88097	9.33443	1.84909	0.198093	-2.33575	3.30635e-08	1.77975e-07
ENSGALG00000001805	MXRA7		10.2566	8.46257	9.24058	3.44038	2.66976	3.22603	9.31991	3.11206	0.333915	-1.58245	1.90968e-05	6.64308e-05
ENSGALG00000019397	CERK		10.041	8.53622	9.36937	3.49282	3.23099	3.91873	9.31552	3.54751	0.380817	-1.39283	0.000695091	0.00177926
ENSGALG00000017075	FRY		10.0136	9.25044	8.67688	1.10348	0.769486	1.0538	9.31364	0.975586	0.104748	-3.255	5.83317e-29	2.55127e-27
ENSGALG00000016910	RBM26		9.97748	8.54714	9.37492	4.12418	3.28064	4.73281	9.29985	4.04588	0.435048	-1.20075	0.0218904	0.0394803
ENSGALG00000052712			9.5431	8.81465	9.53819	3.50351	3.89319	4.02144	9.29864	3.80605	0.409312	-1.28873	0.00546617	0.0114808
ENSGALG00000010668	WWC2		10.0141	8.67763	9.14846	2.72943	2.45138	3.19833	9.28006	2.79305	0.300973	-1.73229	7.81167e-07	3.39334e-06
ENSGALG00000004741	EPHB2		9.94946	8.99552	8.84713	1.99227	1.17601	2.17205	9.26404	1.78011	0.192153	-2.37967	2.0304e-12	1.90823e-11
ENSGALG00000032060	GPR153		10.1802	8.61956	8.90962	3.23954	2.97241	2.43268	9.23645	2.88154	0.311975	-1.6805	0.000349331	0.000956888
ENSGALG00000038320	COLGALT2		9.20282	8.04929	10.4501	3.43491	3.10566	4.2019	9.23408	3.58082	0.387784	-1.36668	0.00175134	0.0040954
ENSGALG00000012370	GINM1		9.19924	9.19642	9.29733	3.19825	3.01381	2.95332	9.231	3.05513	0.330964	-1.59525	5.0463e-05	0.000161755
ENSGALG00000008764	FAM171A1		10.4954	8.6243	8.57224	2.08496	1.51555	1.89969	9.23066	1.8334	0.198621	-2.33191	5.69962e-15	6.95344e-14
ENSGALG00000012412	MTHFD1L		9.77183	8.63077	9.25589	3.29621	2.58383	3.19084	9.21949	3.02363	0.32796	-1.60841	1.82044e-05	6.35527e-05
ENSGALG00000012395	PLEKHG1		9.77183	8.63077	9.25589	3.29621	2.58383	3.19084	9.21949	3.02363	0.32796	-1.60841	1.82044e-05	6.35527e-05
ENSGALG00000048874	IFN-A		10.2229	8.95777	8.45902	2.64202	1.88349	2.55695	9.21323	2.36082	0.256243	-1.96442	9.47399e-09	5.52599e-08
ENSGALG00000013674	TUSC3		8.46078	8.9501	10.2286	4.57441	3.05996	3.95045	9.21315	3.86161	0.419141	-1.25449	0.0275797	0.0484297
ENSGALG00000041641	HMG20A		9.62559	8.67095	9.23488	2.9962	2.74354	4.10792	9.17714	3.28256	0.357688	-1.48323	0.000276441	0.00077298
ENSGALG00000010186	CAPN11		8.11934	6.67522	12.6552	2.74219	3.67403	2.86651	9.14994	3.09424	0.338171	-1.56418	0.00182806	0.00425492
ENSGALG00000008939	FUBP1		9.08972	10.2606	8.0912	4.09141	2.65699	3.92966	9.14716	3.55935	0.389121	-1.36171	0.00389471	0.00844786
ENSGALG00000016592	PRPS2		10.1015	8.92625	8.41372	0.977067	0.668409	0.644871	9.14715	0.763449	0.083463	-3.58272	5.23606e-32	2.78978e-30
ENSGALG00000038978			9.46074	9.39035	8.4754	3.74065	2.23123	3.14366	9.10883	3.03851	0.333579	-1.5839	8.29936e-05	0.000255843
ENSGALG00000006880	SLC38A10		9.65811	7.59873	10.0486	2.41373	1.27882	1.82086	9.10181	1.8378	0.201916	-2.30817	6.5248e-11	5.08789e-10
ENSGALG00000005441	NFIB		9.61189	7.6523	10.0392	1.43101	1.025	1.85575	9.10113	1.43725	0.15792	-2.66273	1.40262e-16	2.02475e-15
ENSGALG00000009698	SLC38A1		9.7807	8.68989	8.82061	5.34032	2.57647	2.48551	9.09707	3.46743	0.38116	-1.39153	0.0158498	0.0296478
ENSGALG00000012444	ACVR2A		9.52887	8.89872	8.85645	3.68837	3.08581	3.80081	9.09468	3.525	0.387589	-1.3674	0.000796365	0.00200901
ENSGALG00000038850	WNK2		9.91139	8.82436	8.52751	1.94103	1.41707	1.95488	9.08775	1.77099	0.194877	-2.35937	9.26346e-15	1.10438e-13
ENSGALG00000006403	MESDC2		9.20838	9.29429	8.75805	3.50403	3.39381	3.77992	9.0869	3.55926	0.391691	-1.35221	0.00160291	0.00378134
ENSGALG00000004169			9.92405	9.00919	8.32373	2.59332	1.80635	2.4387	9.08565	2.27946	0.250885	-1.9949	3.71758e-10	2.61623e-09
ENSGALG00000052326	IRF2BP2		9.82887	7.66807	9.73435	1.30537	1.13812	0.64018	9.0771	1.02789	0.11324	-3.14254	4.10953e-18	6.92101e-17
ENSGALG00000014811	SMCHD1		9.22094	9.31908	8.67731	2.20375	1.92162	2.4406	9.07244	2.18866	0.241242	-2.05145	9.13318e-12	7.95596e-11
ENSGALG00000012030	QSER1		9.54625	8.57885	9.08408	3.59999	2.90048	3.64828	9.06973	3.38292	0.37299	-1.42279	0.000507988	0.00134412
ENSGALG00000036798	COL4A1		9.7367	8.90451	8.56633	1.55406	1.25072	1.47687	9.06918	1.42722	0.15737	-2.66777	1.18517e-22	3.0844e-21
ENSGALG00000005769	WEE1		8.5947	8.32838	10.271	1.52339	1.01882	1.95083	9.0647	1.49768	0.165221	-2.59753	7.35332e-15	8.87486e-14
ENSGALG00000039228	ZFP36L1		10.304	7.27843	9.58619	0.475744	0.0001	0.78758	9.05622	0.421141	0.046503	-4.42653	6.76973e-06	2.54203e-05
ENSGALG00000031874	HIST1H101		8.62893	8.29417	10.2078	2.29222	2.64739	1.3216	9.04363	2.08707	0.230778	-2.11542	0.000121703	0.000362584
ENSGALG00000003733	LIFR		9.42525	9.05566	8.63322	3.63837	2.49409	3.74755	9.03804	3.29334	0.364386	-1.45646	0.00045843	0.00122482
ENSGALG00000005232	USP54		10.2412	8.32296	8.51237	2.543	2.0102	2.52843	9.02551	2.36054	0.261541	-1.93489	1.15456e-09	7.6064e-09
ENSGALG00000010346	TGFB3		9.7424	8.7109	8.54949	3.58387	2.76063	3.08339	9.00093	3.14263	0.349145	-1.5181	8.84896e-05	0.000270961
ENSGALG00000014798	SERINC5		9.99077	8.23089	8.76315	3.20505	3.26182	4.82489	8.99494	3.76392	0.418449	-1.25688	0.0182874	0.0336489
ENSGALG00000001788	ADPGK		9.63296	8.4381	8.90311	1.95539	1.7117	2.21986	8.99139	1.96231	0.218244	-2.19599	5.097e-13	5.07001e-12
ENSGALG00000014836	LPIN2		9.68076	8.39708	8.88205	3.61416	3.30833	4.56356	8.98663	3.82868	0.426042	-1.23093	0.0128303	0.0245514
ENSGALG00000013235	PDK1		10.9765	8.37297	7.50686	2.97636	2.05179	2.06732	8.95211	2.36516	0.264201	-1.92029	1.6262e-07	7.84819e-07
ENSGALG00000015078	MLLT3		8.73009	8.77074	9.33465	3.78645	3.3639	4.43632	8.94516	3.86222	0.431767	-1.21168	0.022829	0.0409731
ENSGALG00000023157	REEP5		8.84276	9.10657	8.86164	3.98426	3.33329	3.69364	8.93699	3.6704	0.410697	-1.28385	0.00492885	0.0104587
ENSGALG00000007736	ZWILCH		9.79665	8.69089	8.2098	2.06976	2.34478	2.59282	8.89912	2.33579	0.262474	-1.92975	1.29509e-07	6.35915e-07
ENSGALG00000006445	ARNT2		9.53761	8.51977	8.57186	4.0227	3.36909	4.21752	8.87641	3.86977	0.435961	-1.19773	0.0136171	0.0258777
ENSGALG00000002942	JMJD1C		8.64532	8.9065	9.07376	3.44388	2.48431	2.47068	8.87519	2.79962	0.315443	-1.66455	1.36278e-05	4.86537e-05
ENSGALG00000010661	CDKN2AIP		9.06581	8.59354	8.94457	4.25042	3.60794	4.07218	8.86797	3.97685	0.448451	-1.15698	0.026395	0.0465559
ENSGALG00000028996	SIGMAR1		9.66243	8.53483	8.34706	2.4346	2.27398	2.34138	8.84811	2.34999	0.265592	-1.91272	9.28679e-08	4.64561e-07
ENSGALG00000016843	COL4A2		8.53992	8.69398	9.29781	2.29546	1.99524	2.71401	8.8439	2.3349	0.264012	-1.92132	1.99621e-09	1.27333e-08
ENSGALG00000014841	HDDC2		9.12496	9.05934	8.32527	3.40879	2.70547	2.69127	8.83652	2.93518	0.332164	-1.59003	0.000440034	0.00117976
ENSGALG00000014795	TGIF1		8.40237	10.4812	7.55417	2.93024	2.45162	2.80088	8.81257	2.72758	0.30951	-1.69194	1.15387e-05	4.1724e-05
ENSGALG00000032092	PPP4R1		9.3385	8.62913	8.44813	3.55526	3.5788	4.11337	8.80525	3.74914	0.425785	-1.2318	0.00941384	0.0186319
ENSGALG00000003748	ANO5		9.78437	8.9526	7.64839	1.87917	1.37342	1.63425	8.79512	1.62895	0.18521	-2.43276	3.87937e-16	5.37246e-15
ENSGALG00000017076	B3GLCT		8.55651	8.89741	8.87746	3.38779	2.2128	3.37474	8.77713	2.99178	0.340861	-1.55275	0.000112385	0.000337292
ENSGALG00000038175	NAPRT		9.75966	7.81192	8.75222	2.65823	1.83667	2.45676	8.7746	2.31722	0.264083	-1.92094	1.49299e-07	7.25788e-07
ENSGALG00000012017	DAAM1		9.6257	7.69309	8.97009	1.549	1.28095	1.88344	8.76296	1.57113	0.179292	-2.47962	1.0351e-16	1.50909e-15
ENSGALG00000031604	TET1		9.43343	8.3392	8.51008	4.04444	3.36497	3.8105	8.76091	3.73997	0.426893	-1.22805	0.0129388	0.0247267
ENSGALG00000008431	SMARCA1		9.9133	8.47563	7.89241	3.68732	2.88981	3.36597	8.76045	3.31437	0.378334	-1.40227	0.000688774	0.00176525
ENSGALG00000039322	DDR2		10.0861	7.78691	8.36227	2.29243	2.05771	2.20588	8.74508	2.18534	0.249894	-2.00061	1.96796e-10	1.44101e-09
ENSGALG00000037852	HSD17B7		10.0861	7.78691	8.36227	2.29243	2.05771	2.20588	8.74508	2.18534	0.249894	-2.00061	1.96796e-10	1.44101e-09
ENSGALG00000005147	AMY1A		10.4036	7.77151	7.96289	3.13242	3.5679	4.33266	8.71267	3.67766	0.422105	-1.24433	0.0171374	0.0317643
ENSGALG00000010088	RALGAPA1		9.47266	8.33003	8.31819	2.93739	2.22216	3.08859	8.70696	2.74938	0.315768	-1.66306	8.0003e-06	2.96685e-05
ENSGALG00000010885	BMP2K		9.22508	7.70444	9.18745	3.02006	2.27617	3.36395	8.70566	2.88673	0.331592	-1.59252	7.87611e-05	0.00024377
ENSGALG00000012484	RIF1		9.25857	8.00784	8.80191	2.21899	1.95913	2.42394	8.68944	2.20069	0.25326	-1.98131	9.381e-11	7.18507e-10
ENSGALG00000026899	CHSY3		9.40183	7.03136	9.4852	0.348213	0.235554	0.300894	8.63946	0.294887	0.0341326	-4.87271	4.38436e-51	6.76207e-49
ENSGALG00000016406	RPS6KA3		9.67202	8.41929	7.71915	1.80626	1.84145	2.76193	8.60348	2.13654	0.248335	-2.00964	8.39632e-09	4.93275e-08
ENSGALG00000007944	HECW2		9.36798	8.67951	7.72434	2.66716	1.1521	1.70722	8.59061	1.84216	0.214439	-2.22136	3.04254e-08	1.64681e-07
ENSGALG00000033207	HIBADH		11.0053	6.68795	8.06967	3.20816	3.95569	3.08289	8.58765	3.41558	0.397732	-1.33013	0.0195563	0.0357103
ENSGALG00000009814	NSL1		9.17121	7.87901	8.7051	2.74607	3.8261	3.20898	8.58511	3.26038	0.379772	-1.39679	0.0243962	0.0433803
ENSGALG00000039528	PLCE1		10.0638	7.85656	7.7776	0.453742	0.710338	0.752026	8.56598	0.638702	0.0745627	-3.7454	1.58863e-31	8.28351e-30
ENSGALG00000014106	PPFIBP1		8.83745	7.8445	9.01289	3.0751	1.53107	2.93084	8.56495	2.51234	0.293328	-1.76941	1.82547e-05	6.36827e-05
ENSGALG00000002913	BNAS1	BRI3BP	9.40936	7.59512	8.67988	3.06242	2.3429	2.74754	8.56145	2.71762	0.317425	-1.65551	2.30754e-06	9.31663e-06
ENSGALG00000002964	DHX37		9.40936	7.59512	8.67988	3.06242	2.3429	2.74754	8.56145	2.71762	0.317425	-1.65551	2.30754e-06	9.31663e-06
ENSGALG00000038678	EPB41L3		8.78178	8.20927	8.69171	3.52002	2.76132	3.39762	8.56092	3.22632	0.376866	-1.40788	0.000995098	0.00245871
ENSGALG00000003941	FUBP3		9.25741	7.82208	8.56577	4.58072	2.729	2.96506	8.54842	3.42493	0.40065	-1.31958	0.00919835	0.0182596
ENSGALG00000027905	CSRNP1		11.3166	8.43061	5.84882	1.41847	0.979382	1.12821	8.532	1.17535	0.137758	-2.85979	3.32673e-16	4.62899e-15
ENSGALG00000033813	BTBD6		8.85419	8.52146	8.21868	2.14084	2.07317	2.18036	8.53144	2.13146	0.249835	-2.00095	2.10905e-10	1.53511e-09
ENSGALG00000005251	CMTM4		8.49648	9.70531	7.23147	2.69672	2.8502	2.72199	8.47775	2.7563	0.325122	-1.62095	0.000281486	0.000785446
ENSGALG00000039307	GNB5		8.78897	7.93406	8.68868	2.98581	2.19834	2.93407	8.47057	2.70607	0.319468	-1.64626	6.11074e-06	2.30997e-05
ENSGALG00000033198	MYO5C		8.78897	7.93406	8.68868	2.98581	2.19834	2.93407	8.47057	2.70607	0.319468	-1.64626	6.11074e-06	2.30997e-05
ENSGALG00000009298	TNIK		9.532	7.865	8.01172	3.66591	3.20055	4.00541	8.46957	3.62396	0.427879	-1.22472	0.0171041	0.0317107
ENSGALG00000050897	TNIK		9.532	7.865	8.01172	3.66591	3.20055	4.00541	8.46957	3.62396	0.427879	-1.22472	0.0171041	0.0317107
ENSGALG00000006160	HNRNPA0		10.0735	7.67035	7.65927	1.66606	2.28242	1.93338	8.4677	1.96062	0.231541	-2.11066	8.31167e-06	3.07067e-05
ENSGALG00000009250	HNRNPA3		9.01328	7.49621	8.84513	2.39283	2.4464	4.06447	8.45154	2.9679	0.351167	-1.50977	0.00111352	0.00272195
ENSGALG00000009061	ACTL6A		9.40925	7.31194	8.60094	2.3704	1.99799	2.46455	8.44071	2.27765	0.269841	-1.88982	6.5128e-08	3.34944e-07
ENSGALG00000028186	RERG		8.68797	8.83568	7.73023	1.16648	0.853485	1.07143	8.41796	1.03046	0.122412	-3.03018	3.85052e-28	1.56282e-26
ENSGALG00000011492	XRCC5		9.21486	7.61971	8.41277	1.73157	1.41286	1.77359	8.41578	1.63934	0.194793	-2.35998	2.05238e-15	2.62863e-14
ENSGALG00000052243	CYP2C18		10.03	7.04301	8.1415	2.61068	2.87298	3.04516	8.40482	2.84294	0.338251	-1.56383	7.44099e-05	0.000231329
ENSGALG00000017025	CKAP2		8.90798	8.46869	7.76332	2.56534	2.50349	2.67635	8.38	2.58173	0.308082	-1.69861	1.23832e-06	5.20627e-06
ENSGALG00000000424	CMTM3		8.90798	8.46869	7.76332	2.56534	2.50349	2.67635	8.38	2.58173	0.308082	-1.69861	1.23832e-06	5.20627e-06
ENSGALG00000032257	CSNK1E		9.31933	7.89541	7.90984	2.86834	2.89125	3.12804	8.37486	2.96255	0.353743	-1.49923	7.6985e-05	0.000238777
ENSGALG00000031163	ZNRF2		9.13727	7.52453	8.36865	0.881929	0.578992	1.0264	8.34348	0.829108	0.0993719	-3.33102	1.93233e-27	7.39229e-26
ENSGALG00000033183	GABRB4	GABRQ	8.40423	8.28329	8.33797	1.48301	0.9106	1.41751	8.34183	1.27037	0.15229	-2.71511	2.01234e-18	3.50592e-17
ENSGALG00000014551	TTC38		9.19588	7.80357	7.92437	2.76111	1.60295	2.5178	8.30794	2.29395	0.276116	-1.85665	3.01889e-07	1.39668e-06
ENSGALG00000048362			9.19588	7.80357	7.92437	2.76111	1.60295	2.5178	8.30794	2.29395	0.276116	-1.85665	3.01889e-07	1.39668e-06
ENSGALG00000048687			9.19588	7.80357	7.92437	2.76111	1.60295	2.5178	8.30794	2.29395	0.276116	-1.85665	3.01889e-07	1.39668e-06
ENSGALG00000016217			8.07799	8.59967	8.23656	2.96093	2.9238	3.26677	8.30474	3.0505	0.36732	-1.44489	0.000382386	0.00103735
ENSGALG00000016468	GEN1		8.21061	8.19584	8.45634	3.24472	2.26581	3.20746	8.28759	2.906	0.350644	-1.51192	8.17902e-05	0.000252558
ENSGALG00000006404	DDX46		8.83455	7.91817	8.10193	3.33715	2.90552	3.49318	8.28488	3.24528	0.391711	-1.35214	0.00115851	0.00282255
ENSGALG00000008469	SPINT1		8.79189	7.53868	8.47028	1.64728	1.31402	1.57869	8.26695	1.51333	0.183058	-2.44963	9.02531e-17	1.3277e-15
ENSGALG00000040244	SEPT9	SEPTIN9	8.66541	7.8206	8.30881	2.89134	2.56861	3.10992	8.26494	2.85663	0.345632	-1.53269	2.37854e-05	8.12742e-05
ENSGALG00000012799	RREB1		9.82811	6.84053	8.12405	1.64907	1.21308	1.65388	8.26423	1.50534	0.182152	-2.45679	1.12007e-15	1.47583e-14
ENSGALG00000009495	FGFR2		10.3881	6.45324	7.94113	2.21479	1.00888	2.22698	8.26083	1.81688	0.21994	-2.18482	2.48079e-07	1.16539e-06
ENSGALG00000037129	C4orf32	FAM241A	8.58503	7.50157	8.64236	2.57684	1.99593	2.74969	8.24299	2.44082	0.296108	-1.7558	2.85332e-07	1.32432e-06
ENSGALG00000043935	AFF1		8.77791	8.15833	7.77727	2.74229	2.06851	2.58084	8.23784	2.46388	0.299093	-1.74133	8.92804e-07	3.83618e-06
ENSGALG00000006689	ABHD2		8.62962	8.19817	7.87501	2.25038	2.01524	2.88411	8.23427	2.38324	0.28943	-1.78872	1.16815e-07	5.77843e-07
ENSGALG00000001093	TCF3		9.25265	7.43349	7.95633	3.45286	3.74683	3.60214	8.21416	3.60061	0.438342	-1.18987	0.0215655	0.038976
ENSGALG00000038504	MID1		8.41749	7.69189	8.49325	1.46907	0.478878	1.4321	8.20088	1.12668	0.137386	-2.8637	4.69649e-11	3.74595e-10
ENSGALG00000043399	EZH2		9.08326	7.2909	8.18706	2.83174	2.55583	3.05654	8.18707	2.8147	0.343799	-1.54036	8.12555e-05	0.000251172
ENSGALG00000005750	SWAP70		8.42306	7.70102	8.34168	2.52875	2.12974	2.42886	8.15525	2.36245	0.289685	-1.78744	4.08955e-08	2.17575e-07
ENSGALG00000016321	CILK1	ICK	8.68094	7.30595	8.42104	3.24385	2.51932	2.68352	8.13598	2.81556	0.346064	-1.53089	0.000397527	0.00107425
ENSGALG00000038242	CACNA2D2		8.81716	7.33464	8.2375	3.22695	2.77565	3.06901	8.12977	3.02387	0.371951	-1.42682	0.000310549	0.000858325
ENSGALG00000006345			7.94416	7.76565	8.55361	3.69113	2.50667	3.06324	8.08781	3.08701	0.381687	-1.38954	0.00149649	0.00355952
ENSGALG00000037167	HIST1H103		9.33493	7.01118	7.91696	2.98634	3.92868	2.17963	8.08769	3.03155	0.374835	-1.41567	0.0172343	0.0319317
ENSGALG00000011783	HIST1H111L	HIST1H111R	9.33493	7.01118	7.91696	2.98634	3.92868	2.17963	8.08769	3.03155	0.374835	-1.41567	0.0172343	0.0319317
ENSGALG00000010246	OSBPL8		8.24303	7.92942	8.07161	3.28173	2.15869	3.5903	8.08135	3.01024	0.372492	-1.42472	0.000984454	0.00243488
ENSGALG00000030847	FZD2		8.10894	8.3291	7.77	2.68853	1.47081	1.91465	8.06935	2.02467	0.250908	-1.99477	2.02367e-06	8.25008e-06
ENSGALG00000017307	POLD3		9.04172	6.80124	8.30019	2.93216	3.0619	3.36784	8.04772	3.12063	0.387766	-1.36674	0.00182936	0.00425727
ENSGALG00000037669	FKBP9		9.58895	7.44529	7.10492	1.1321	0.680157	0.677232	8.04639	0.82983	0.103131	-3.27745	5.851e-22	1.42881e-20
ENSGALG00000014537	BMF		8.64207	8.60627	6.86854	1.87483	0.300118	1.76393	8.03896	1.31296	0.163324	-2.61419	1.72463e-05	6.04671e-05
ENSGALG00000034948	UAP1L1		9.0078	7.28003	7.82774	2.23104	1.08346	1.00065	8.03852	1.43839	0.178936	-2.48248	6.75418e-08	3.46143e-07
ENSGALG00000007625	FADD		9.43779	7.08767	7.57342	2.03318	1.6905	2.5709	8.03296	2.0982	0.261198	-1.93678	1.41897e-05	5.04875e-05
ENSGALG00000013828	GALM		8.74803	7.08911	8.24106	2.9041	2.32739	2.19243	8.02606	2.47464	0.308325	-1.69747	2.97017e-05	9.95628e-05
ENSGALG00000000523	STK38		8.27313	7.74583	8.04262	3.64097	2.58097	3.40594	8.02053	3.20929	0.400135	-1.32144	0.00272163	0.00610772
ENSGALG00000010629	TUT4	ZCCHC11	9.3336	7.04717	7.65233	1.65301	0.843587	1.30433	8.01103	1.26698	0.158154	-2.6606	3.55126e-15	4.43968e-14
ENSGALG00000040316	GPC1		8.21769	7.97371	7.82972	2.88751	2.2546	2.69234	8.00704	2.61148	0.326148	-1.6164	6.78666e-06	2.54669e-05
ENSGALG00000007843	ATRX		7.8767	8.91835	7.17983	3.81452	2.43323	3.82387	7.99163	3.35721	0.42009	-1.25123	0.0204056	0.0370809
ENSGALG00000042458	ACTN1		9.03786	7.85552	7.05601	1.60119	1.824	2.11351	7.98313	1.84623	0.231267	-2.11237	1.40666e-10	1.05416e-09
ENSGALG00000009858	SLC30A1		7.46525	8.50112	7.89675	2.88301	1.71394	2.38376	7.95438	2.3269	0.292531	-1.77334	1.98926e-05	6.89373e-05
ENSGALG00000004108	CCAR1		8.49908	7.40167	7.94069	3.57868	2.67793	2.65978	7.94715	2.97213	0.373987	-1.41894	0.000623409	0.00161382
ENSGALG00000049431			8.49908	7.40167	7.94069	3.57868	2.67793	2.65978	7.94715	2.97213	0.373987	-1.41894	0.000623409	0.00161382
ENSGALG00000051621	SCAMP5		9.17924	8.29585	6.2924	3.16789	2.10857	2.83127	7.9225	2.70258	0.341127	-1.55162	0.000227563	0.0006468
ENSGALG00000001779	KIAA0895L		8.1379	8.25287	7.32633	3.42854	2.40116	3.4101	7.9057	3.07993	0.389584	-1.35999	0.00154348	0.00365703
ENSGALG00000031699	NEDD1		8.1014	8.13412	7.41988	3.13281	2.50846	3.58771	7.88513	3.07633	0.390142	-1.35793	0.00188298	0.00436611
ENSGALG00000014983	F2R		8.04482	8.26659	7.34374	3.61299	2.93792	2.88155	7.88505	3.14415	0.398749	-1.32645	0.00361401	0.00788571
ENSGALG00000013931	CHIC2		8.45518	7.66385	7.51879	3.059	2.75956	3.61755	7.87928	3.14537	0.399195	-1.32483	0.00206953	0.00475354
ENSGALG00000038154	YAP1		9.40609	5.74947	8.47872	3.08305	2.55407	3.59768	7.87809	3.07827	0.390738	-1.35573	0.00760995	0.0154562
ENSGALG00000038745	LACTB2		9.0478	7.322	7.26236	2.627	1.78836	2.29133	7.87739	2.23556	0.283795	-1.81708	3.69407e-06	1.44915e-05
ENSGALG00000015301	LNPEP		8.22784	7.61341	7.73669	1.67809	1.33963	2.08125	7.85931	1.69966	0.21626	-2.20916	3.02788e-12	2.78456e-11
ENSGALG00000002060	TAF15		8.45844	7.73879	7.31032	3.62031	3.04682	2.99649	7.83585	3.2212	0.411086	-1.28249	0.00471121	0.0100405
ENSGALG00000008844	SLC31A1		7.09137	7.95543	8.44588	2.05235	1.67479	2.39338	7.83089	2.04017	0.260529	-1.94049	1.17788e-08	6.75998e-08
ENSGALG00000014213	PRR5		8.41462	7.18922	7.86994	2.47549	2.27398	2.53022	7.82459	2.42656	0.31012	-1.6891	2.69519e-06	1.08044e-05
ENSGALG00000006009	PODXL2		8.67987	6.86662	7.92188	1.97825	1.31688	2.09571	7.82279	1.79694	0.229706	-2.12214	2.17094e-10	1.57781e-09
ENSGALG00000012915	MCM4		10.1772	9.61953	3.61016	1.65166	0.991658	1.3463	7.80229	1.32987	0.170447	-2.55261	4.12279e-08	2.18946e-07
ENSGALG00000032699	CDK2		7.96649	6.83463	8.57919	0.993362	0.983645	0.727197	7.79344	0.901401	0.115662	-3.11202	2.67243e-13	2.75168e-12
ENSGALG00000006681	BRSK1	BRSK2	8.13723	7.28021	7.95767	2.83435	2.73505	2.8713	7.7917	2.81357	0.361098	-1.46954	0.000110307	0.000331599
ENSGALG00000004171	RNF111		8.13723	7.28021	7.95767	2.83435	2.73505	2.8713	7.7917	2.81357	0.361098	-1.46954	0.000110307	0.000331599
ENSGALG00000014321	SMIM14		5.01405	4.3287	13.983	2.27401	1.93431	2.68132	7.77525	2.29655	0.295367	-1.75942	0.00470573	0.0100318
ENSGALG00000029523	RAD21		8.90545	6.18917	8.21993	2.41927	1.92984	3.15737	7.77152	2.50216	0.321965	-1.63502	5.8995e-05	0.000186614
ENSGALG00000032984	MEX3B		8.71303	7.13659	7.41922	2.3781	1.96818	2.57236	7.75628	2.30621	0.297335	-1.74984	2.21876e-05	7.61697e-05
ENSGALG00000035774	PPFIA1		7.76453	7.56855	7.91092	2.33542	2.33064	3.16021	7.748	2.60876	0.336701	-1.57046	3.96082e-05	0.000129569
ENSGALG00000028046	INSIG2		9.09395	7.03278	7.09514	3.64981	2.95865	2.31042	7.74063	2.97296	0.384072	-1.38055	0.00539425	0.0113379
ENSGALG00000039861	PLXNB2		8.50665	7.08929	7.61431	0.867954	0.577537	0.996223	7.73675	0.813905	0.1052	-3.2488	6.48516e-26	2.17438e-24
ENSGALG00000009744	FAM98B		8.16816	7.30421	7.66064	2.63697	3.16125	2.57408	7.711	2.79077	0.36192	-1.46626	0.00567366	0.0118792
ENSGALG00000032199	FGR	YRK	9.07169	6.37506	7.68425	1.1683	0.896517	1.08989	7.71033	1.05157	0.136385	-2.87425	2.91351e-22	7.36014e-21
ENSGALG00000002288	LIG3		8.02584	6.92045	8.18282	3.24887	3.1242	3.29039	7.7097	3.22115	0.417805	-1.2591	0.00841798	0.0168982
ENSGALG00000041353	TP53INP1		8.22096	6.79461	8.10242	2.7895	2.43472	2.96986	7.706	2.73136	0.354446	-1.49636	0.00011901	0.000354924
ENSGALG00000015691	SMC2		8.06407	7.34421	7.70877	0.267198	0.187626	0.228461	7.70568	0.227762	0.0295576	-5.08033	1.09266e-69	3.07878e-67
ENSGALG00000002963	PID1		8.13125	6.67273	8.30247	1.50716	1.00742	1.56096	7.70215	1.35851	0.176381	-2.50323	3.28857e-14	3.73521e-13
ENSGALG00000007076	CCNY		7.51058	7.23475	8.3199	3.26594	1.66891	2.17739	7.68841	2.37074	0.308353	-1.69735	0.00154284	0.0036561
ENSGALG00000046904			6.79632	5.0753	11.1743	1.08175	1.45945	1.26619	7.68198	1.26913	0.165209	-2.59763	8.94894e-05	0.00027368
ENSGALG00000011747			7.92968	6.88669	8.22562	2.63144	3.41203	1.72643	7.68066	2.58997	0.337206	-1.5683	0.0147413	0.0277906
ENSGALG00000039120	NBEAL2		8.44365	6.76092	7.8095	1.21166	1.09821	1.26902	7.67136	1.19296	0.155509	-2.68493	1.32539e-22	3.43711e-21
ENSGALG00000007078	ENTPD1		7.2064	7.3232	8.46023	2.84338	2.43668	2.91165	7.66327	2.73057	0.356319	-1.48876	0.000155049	0.00045345
ENSGALG00000036085			8.52193	7.60261	6.7673	1.26074	1.28511	1.61404	7.63061	1.38663	0.18172	-2.46021	6.16481e-16	8.34042e-15
ENSGALG00000004611	FBXL18		7.55812	7.25845	8.06127	3.13994	2.92145	3.37034	7.62595	3.14391	0.412265	-1.27836	0.00785722	0.0158945
ENSGALG00000040770	TNRC18		7.55812	7.25845	8.06127	3.13994	2.92145	3.37034	7.62595	3.14391	0.412265	-1.27836	0.00785722	0.0158945
ENSGALG00000027231	NRARP		8.22479	6.83616	7.78206	2.32684	2.27398	2.61863	7.61433	2.40648	0.316046	-1.66179	4.65396e-06	1.79306e-05
ENSGALG00000003922	TOP2A		8.22062	7.05949	7.56202	0.570722	0.475713	0.483939	7.61405	0.510125	0.0669978	-3.89974	1.33376e-48	1.77657e-46
ENSGALG00000052798			8.22062	7.05949	7.56202	0.570722	0.475713	0.483939	7.61405	0.510125	0.0669978	-3.89974	1.33376e-48	1.77657e-46
ENSGALG00000016506	ZNF512		7.94815	7.2476	7.64245	3.50824	1.47888	3.68269	7.61274	2.88994	0.379619	-1.39738	0.0125716	0.0241098
ENSGALG00000010170	INTU		8.28878	6.29382	8.19812	0.817965	0.54631	0.861708	7.59357	0.741994	0.0977135	-3.3553	2.14322e-29	9.66228e-28
ENSGALG00000015667			7.53045	7.25467	7.99527	2.66313	2.26457	2.50903	7.59346	2.47891	0.326453	-1.61505	6.89413e-06	2.58345e-05
ENSGALG00000047142			7.53045	7.25467	7.99527	2.66313	2.26457	2.50903	7.59346	2.47891	0.326453	-1.61505	6.89413e-06	2.58345e-05
ENSGALG00000041918	CPA6		8.5288	7.49976	6.73078	1.99832	1.60329	1.92566	7.58645	1.84242	0.242857	-2.04182	3.56323e-10	2.51123e-09
ENSGALG00000038915	E2F5		8.63622	6.17841	7.92545	2.89139	2.59028	2.71664	7.58002	2.73277	0.360523	-1.47184	0.00161325	0.00380449
ENSGALG00000016361	FAM110C		8.80551	7.77871	6.09256	0.4265	0.239882	0.236889	7.55893	0.30109	0.0398324	-4.64991	4.94991e-44	5.3328e-42
ENSGALG00000016205	PDXK		8.38674	5.50236	8.76988	2.72631	1.8126	2.74021	7.55299	2.42637	0.321247	-1.63825	0.00249054	0.00563053
ENSGALG00000013594	PARD6G		7.85914	7.10857	7.68236	2.10282	1.68389	2.17352	7.55002	1.98674	0.263144	-1.92607	5.2359e-09	3.1701e-08
ENSGALG00000015151	B4GALT6		7.71996	7.70838	7.22159	1.68074	1.48227	1.84898	7.54997	1.67066	0.22128	-2.17605	3.61274e-13	3.67087e-12
ENSGALG00000010638	CASP3		7.67761	7.54073	7.40567	2.73271	2.81793	3.86578	7.54134	3.13881	0.416213	-1.2646	0.0115831	0.0224373
ENSGALG00000012885	BCL2		8.21364	7.1315	7.27694	3.10299	2.24649	3.36659	7.5407	2.90536	0.38529	-1.37598	0.00243492	0.00551328
ENSGALG00000015105	PSIP1		8.24433	7.35599	7.01459	2.26206	2.864	2.77767	7.5383	2.63458	0.349492	-1.51667	0.00120998	0.0029391
ENSGALG00000016971	TSC22D1		8.1837	7.1026	7.31271	3.27317	2.39403	2.83793	7.533	2.83504	0.376349	-1.40986	0.000971435	0.00240512
ENSGALG00000051442	TSC22D1		8.1837	7.1026	7.31271	3.27317	2.39403	2.83793	7.533	2.83504	0.376349	-1.40986	0.000971435	0.00240512
ENSGALG00000034348	ATAD2		8.02777	7.16283	7.39388	1.65502	1.19981	1.52198	7.52816	1.45894	0.193797	-2.36738	3.01337e-15	3.79964e-14
ENSGALG00000007979	CALML4		8.19413	6.79141	7.59606	0.885006	0.880425	1.15392	7.5272	0.973116	0.12928	-2.95143	6.21347e-11	4.85804e-10
ENSGALG00000006599	ZMYND11		7.84194	7.37126	7.32485	2.43611	1.85428	2.33775	7.51269	2.20938	0.294086	-1.76569	3.57601e-07	1.63839e-06
ENSGALG00000031503	LRP6		7.70638	7.34116	7.4738	3.00455	2.14958	3.18131	7.50711	2.77848	0.370113	-1.43396	0.000592095	0.00153928
ENSGALG00000030672	TRIP4		8.23097	6.95408	7.28948	2.68359	2.57311	2.54423	7.49151	2.60031	0.347101	-1.52657	3.55751e-05	0.000117292
ENSGALG00000040087	ZNF609		8.23097	6.95408	7.28948	2.68359	2.57311	2.54423	7.49151	2.60031	0.347101	-1.52657	3.55751e-05	0.000117292
ENSGALG00000002506	SPSB1		7.90588	7.06165	7.48594	2.59015	1.90652	2.63143	7.48449	2.37604	0.317461	-1.65535	3.67495e-06	1.44242e-05
ENSGALG00000010988	MPP6		11.8766	6.00415	4.56103	2.37092	1.84056	2.82278	7.48061	2.34475	0.313444	-1.67372	0.00219971	0.00502105
ENSGALG00000040834	LGR4		8.19763	7.06745	7.17168	1.77655	1.16088	1.90187	7.47892	1.6131	0.215686	-2.21299	2.9745e-11	2.43885e-10
ENSGALG00000012194			8.19763	7.06745	7.17168	1.77655	1.16088	1.90187	7.47892	1.6131	0.215686	-2.21299	2.9745e-11	2.43885e-10
ENSGALG00000027536	PERP1		8.98425	6.32355	7.10803	2.39241	1.74087	2.8113	7.47194	2.31486	0.309807	-1.69056	1.99841e-05	6.92051e-05
ENSGALG00000030455	JAZF1		8.44659	7.13196	6.83028	2.58416	2.17627	2.19807	7.46961	2.3195	0.310525	-1.68722	1.39776e-06	5.83474e-06
ENSGALG00000026313	RND3		7.93369	6.72076	7.73118	1.44721	0.869797	1.36293	7.46188	1.22664	0.164388	-2.60482	1.72675e-16	2.47073e-15
ENSGALG00000002390	CA6		7.61076	6.79625	7.93196	1.87982	1.35255	2.42584	7.44633	1.88607	0.253289	-1.98114	2.3611e-08	1.29812e-07
ENSGALG00000034673	HTRA3		8.35394	7.48851	6.45897	3.10571	2.06699	2.99967	7.43381	2.72412	0.366451	-1.44831	0.000618001	0.00160151
ENSGALG00000014692	LMNB1		8.13446	6.86275	7.23197	2.71029	2.33303	2.66646	7.40973	2.56993	0.346832	-1.52769	0.000113272	0.000339815
ENSGALG00000003665	PIGS		8.3833	6.9838	6.84793	3.02868	3.28733	2.6411	7.40501	2.9857	0.4032	-1.31043	0.0135831	0.0258266
ENSGALG00000012348	MCM6		7.92976	6.75487	7.50848	2.52095	2.21844	1.9737	7.3977	2.2377	0.302486	-1.72506	1.63624e-06	6.76283e-06
ENSGALG00000010167	PNN		7.72938	6.85978	7.5996	2.73326	2.35975	2.35092	7.39625	2.48131	0.335482	-1.57569	8.41488e-05	0.000258751
ENSGALG00000013602	PCM1		8.19804	6.78905	7.08873	2.8935	2.51316	3.0175	7.35861	2.80805	0.381601	-1.38986	0.000918814	0.00228681
ENSGALG00000010645	ENPP6		7.61204	8.30764	6.13929	0.87992	0.727378	0.771142	7.35299	0.792813	0.107822	-3.21328	3.01849e-29	1.34899e-27
ENSGALG00000027757	ARL4A		8.08751	6.90331	7.05866	1.63187	1.67061	1.96565	7.34983	1.75604	0.238923	-2.06538	4.83958e-11	3.8496e-10
ENSGALG00000054469	DISP1		9.89894	6.19561	5.93124	0.575146	0.294067	0.0001	7.34193	0.289771	0.039468	-4.66317	7.73756e-07	3.36412e-06
ENSGALG00000008970	NRK		8.00323	6.92481	7.0679	2.39841	1.91334	2.64991	7.33198	2.32056	0.316498	-1.65973	2.41269e-06	9.71976e-06
ENSGALG00000003297	HDAC1		8.58566	5.25739	8.0936	3.98268	2.17795	2.17475	7.31222	2.77846	0.379975	-1.39602	0.0127789	0.0244626
ENSGALG00000000466	LCK		8.58566	5.25739	8.0936	3.98268	2.17795	2.17475	7.31222	2.77846	0.379975	-1.39602	0.0127789	0.0244626
ENSGALG00000008838	FKBP15		8.0452	6.85714	6.97476	3.1284	3.28301	3.38373	7.29237	3.26505	0.447735	-1.15928	0.0286089	0.0499735
ENSGALG00000005259	VIPR1		7.9221	7.38477	6.55646	0.312838	0.409581	0.289246	7.28777	0.337222	0.0462722	-4.43371	3.99072e-31	2.02325e-29
ENSGALG00000008778	SPRED2		7.04489	6.97287	7.83753	2.20722	2.2226	2.56169	7.28509	2.3305	0.3199	-1.64431	8.38175e-05	0.000257881
ENSGALG00000040702	BCKDHB		7.5845	6.99196	7.25562	3.4975	2.84223	3.03072	7.27736	3.12348	0.429206	-1.22026	0.0113721	0.0220732
ENSGALG00000005487	CCDC12		8.01728	6.06261	7.75028	2.6201	2.94818	3.61384	7.27672	3.0607	0.420616	-1.24942	0.018982	0.034796
ENSGALG00000007762	CREBBP		7.54737	7.09414	7.16101	2.64867	2.39986	3.03559	7.26751	2.6947	0.370788	-1.43133	0.000508034	0.00134412
ENSGALG00000011379	SLC44A5		7.55382	7.01463	7.22884	2.72426	2.45564	2.95265	7.26576	2.71085	0.373099	-1.42237	0.00037644	0.00102273
ENSGALG00000009147	NCSTN		7.63479	6.70408	7.44262	2.86764	2.59246	2.64029	7.2605	2.70013	0.371893	-1.42704	0.000502813	0.00133151
ENSGALG00000003185	SCPEP1		7.97131	6.88652	6.91087	2.91385	2.55208	2.69533	7.25623	2.72042	0.374908	-1.41539	0.000494526	0.00131146
ENSGALG00000030351	ILF3		7.7072	6.48206	7.57588	2.95678	2.89887	2.82291	7.25505	2.89285	0.398737	-1.32649	0.00301023	0.00669285
ENSGALG00000013189	LPCAT1		7.92336	6.97814	6.86238	2.06909	2.12205	2.35272	7.25463	2.18129	0.300675	-1.73372	2.03798e-07	9.70124e-07
ENSGALG00000012917	CDH6		7.89099	5.72906	8.11564	0.974181	0.57385	0.793192	7.24523	0.780408	0.107713	-3.21473	1.64649e-20	3.5218e-19
ENSGALG00000015209	NFIL3		7.17261	7.03385	7.48709	2.57107	1.8622	2.59077	7.23118	2.34135	0.323785	-1.62689	1.11119e-05	4.02698e-05
ENSGALG00000027152	HELZ		7.86269	6.84528	6.96266	3.05754	2.58672	2.93743	7.22355	2.86057	0.396006	-1.33641	0.00151146	0.00358986
ENSGALG00000035472	ZNF292		7.55523	6.66454	7.38941	2.85061	2.26418	2.96642	7.20306	2.69373	0.373971	-1.419	0.000338415	0.000929576
ENSGALG00000041114	GOLGA4		7.44033	7.78784	6.35629	3.01887	2.6644	3.09566	7.19482	2.92631	0.406725	-1.29788	0.00654619	0.0135225
ENSGALG00000040817	NEMP2		8.13193	5.8645	7.58269	2.33193	1.38767	1.37605	7.19304	1.69855	0.236138	-2.0823	5.00088e-08	2.61595e-07
ENSGALG00000005521	PER2		7.86515	6.32212	7.37505	2.39988	1.80854	2.21883	7.18744	2.14242	0.298078	-1.74624	3.35861e-07	1.54302e-06
ENSGALG00000012877	CREB3L2		7.98301	6.45674	7.11086	1.52249	0.999153	1.27373	7.18354	1.26512	0.176114	-2.50542	2.05691e-16	2.92033e-15
ENSGALG00000039903	VSIG10		8.98817	6.04373	6.49447	1.78664	1.6178	1.61472	7.17545	1.67305	0.233163	-2.10059	2.92924e-09	1.81938e-08
ENSGALG00000004394	PCBP3		8.55142	6.00491	6.95989	0.816508	0.661309	0.875118	7.17207	0.784312	0.109356	-3.19289	5.27773e-27	1.95771e-25
ENSGALG00000010610	SNX25		7.74586	7.33651	6.42554	2.08749	1.69084	1.97874	7.1693	1.91902	0.267672	-1.90146	9.90105e-09	5.73854e-08
ENSGALG00000002260	CISH		8.61468	5.68134	7.1762	2.74732	2.96128	2.91587	7.15741	2.87482	0.401657	-1.31596	0.00693585	0.0142331
ENSGALG00000015058	PTPRD		7.03895	6.90799	7.50257	2.23352	1.66496	2.38201	7.14984	2.0935	0.292804	-1.77199	1.92569e-07	9.19363e-07
ENSGALG00000001157	DENND1A		5.28161	12.0965	4.03189	2.2318	1.64178	2.15615	7.13668	2.00991	0.281631	-1.82812	0.00125655	0.00304111
ENSGALG00000038637	SHF		8.79216	9.30178	3.25043	0.486107	0.973936	2.82338	7.11479	1.42781	0.200682	-2.31702	0.001495	0.00355654
ENSGALG00000029621	SEMA3F		8.02898	6.59969	6.6808	2.29788	2.20552	2.27924	7.10316	2.26088	0.318292	-1.65158	3.70414e-06	1.45271e-05
ENSGALG00000015331	GNE		7.0082	7.10437	7.17858	2.34286	1.94303	1.71971	7.09705	2.00186	0.28207	-1.82588	2.64673e-07	1.23385e-06
ENSGALG00000012196	MCUB		7.57808	6.39517	7.2777	2.32977	0.784514	1.49756	7.08365	1.53728	0.217018	-2.20411	3.49606e-06	1.37441e-05
ENSGALG00000013804	SRD5A3		6.73509	8.03021	6.46253	2.80774	2.64853	2.87494	7.07594	2.77707	0.392466	-1.34936	0.00173594	0.00406575
ENSGALG00000027886	TMEM165		6.73509	8.03021	6.46253	2.80774	2.64853	2.87494	7.07594	2.77707	0.392466	-1.34936	0.00173594	0.00406575
ENSGALG00000010628	ACSL1		7.13469	7.10963	6.964	2.26433	1.37179	1.97297	7.06944	1.8697	0.264476	-1.91879	5.14537e-08	2.68292e-07
ENSGALG00000001529	THYN1		7.76494	5.60868	7.82345	2.26547	1.4731	1.23199	7.06569	1.65685	0.234493	-2.09238	1.20148e-05	4.3264e-05
ENSGALG00000039448	NCAPD2		7.63588	6.65716	6.86901	1.43934	1.22107	1.68932	7.05402	1.44991	0.205543	-2.28248	4.24031e-14	4.74992e-13
ENSGALG00000006995	APOD		7.43438	6.2095	7.50999	1.29419	0.967587	1.00847	7.05129	1.09008	0.154593	-2.69345	1.91442e-12	1.80503e-11
ENSGALG00000028158	FGF7		7.65863	7.07106	6.4224	2.33336	2.43888	2.39055	7.0507	2.3876	0.338633	-1.56221	2.03321e-05	7.03105e-05
ENSGALG00000032402	VSTM2B		7.15931	7.21103	6.7677	0.964503	2.19591	2.02133	7.04601	1.72725	0.245138	-2.02833	0.000183703	0.000530291
ENSGALG00000033678	EHMT1		8.24365	5.90831	6.98457	2.09783	1.82653	2.16982	7.04551	2.03139	0.288325	-1.79423	1.4124e-07	6.90508e-07
ENSGALG00000027258	CDC42SE2		7.3848	6.81531	6.90982	2.57238	2.30065	3.27114	7.03664	2.71473	0.385798	-1.37408	0.00190278	0.00440644
ENSGALG00000007237	ALYREF		7.75468	6.40371	6.92973	2.29099	2.34118	2.01887	7.02937	2.21701	0.315393	-1.66478	8.30911e-05	0.00025609
ENSGALG00000012689	KIF13A		6.68502	7.19846	7.18011	3.19534	2.37398	3.39647	7.0212	2.9886	0.425653	-1.23225	0.0156461	0.0293117
ENSGALG00000015889	PHIP		7.41053	6.64718	6.93923	2.13004	1.70853	2.203	6.99898	2.01385	0.287735	-1.79719	2.04844e-07	9.74791e-07
ENSGALG00000037625	FBN3		7.6854	6.55529	6.73692	2.49308	2.09952	2.62863	6.99254	2.40708	0.344235	-1.53853	5.10826e-05	0.000163491
ENSGALG00000003427	USP3		7.6854	6.55529	6.73692	2.49308	2.09952	2.62863	6.99254	2.40708	0.344235	-1.53853	5.10826e-05	0.000163491
ENSGALG00000033498			6.05402	9.33175	5.51868	1.17243	1.1919	1.13371	6.96815	1.16601	0.167335	-2.57919	3.69165e-08	1.97481e-07
ENSGALG00000012481	TNFAIP6		7.82978	5.98491	7.0843	0.455727	0.212422	0.469022	6.96633	0.379057	0.0544127	-4.19991	9.10001e-25	2.81889e-23
ENSGALG00000035244			6.42431	6.61877	7.83807	0.846764	0.715644	0.75321	6.96038	0.771873	0.110895	-3.17273	1.15111e-19	2.25784e-18
ENSGALG00000038969			6.42431	6.61877	7.83807	0.846764	0.715644	0.75321	6.96038	0.771873	0.110895	-3.17273	1.15111e-19	2.25784e-18
ENSGALG00000005254	CKLF		7.54098	6.5509	6.78518	2.56778	1.88325	2.95576	6.95902	2.46893	0.354782	-1.495	0.000307722	0.00085151
ENSGALG00000032590	NDE1		7.01272	6.28841	7.56118	2.25357	1.49462	1.86087	6.9541	1.86969	0.268861	-1.89507	5.72448e-07	2.54553e-06
ENSGALG00000034230	SWT1		7.5608	7.66205	5.61504	2.45597	1.28367	2.48248	6.94596	2.07404	0.298596	-1.74373	3.72835e-05	0.000122511
ENSGALG00000054991			7.57111	5.08642	8.14891	2.37828	1.54928	3.18783	6.93548	2.3718	0.34198	-1.54801	0.00198904	0.00458446
ENSGALG00000037791	FRMD4B		7.38691	7.24306	6.13278	0.748762	0.503516	1.36203	6.92092	0.871435	0.125913	-2.9895	4.83718e-14	5.3979e-13
ENSGALG00000010036	FOSL2		8.29149	7.15576	5.29336	0.47891	0.227001	0.330872	6.91354	0.345594	0.0499881	-4.32227	1.60296e-18	2.81614e-17
ENSGALG00000009473	EFCAB1		6.50107	7.04951	7.18649	2.75949	2.71135	3.55823	6.91236	3.00969	0.435407	-1.19956	0.0229124	0.0411059
ENSGALG00000007127	FADS1		6.50107	7.04951	7.18649	2.75949	2.71135	3.55823	6.91236	3.00969	0.435407	-1.19956	0.0229124	0.0411059
ENSGALG00000003547	SKP2		7.3811	6.26277	7.07746	2.95739	2.698	3.0484	6.90711	2.90126	0.42004	-1.2514	0.00912517	0.0181414
ENSGALG00000038032	DUT		7.35855	6.06677	7.24627	0.86951	0.937489	1.30992	6.89053	1.03897	0.150783	-2.72946	3.1132e-16	4.34424e-15
ENSGALG00000006141	POFUT2		7.0521	7.17485	6.44058	3.07211	2.51361	3.22682	6.88918	2.93751	0.426395	-1.22974	0.0110536	0.0215255
ENSGALG00000047621	YBEY		7.0521	7.17485	6.44058	3.07211	2.51361	3.22682	6.88918	2.93751	0.426395	-1.22974	0.0110536	0.0215255
ENSGALG00000036686	PLTP		8.61403	5.76941	6.25971	1.89174	1.69367	1.41232	6.88105	1.66591	0.242101	-2.04632	2.48915e-08	1.36391e-07
ENSGALG00000009567	TLL1		7.85794	5.84291	6.87833	0.632594	0.337055	0.462146	6.85973	0.477265	0.0695749	-3.84529	8.37304e-34	4.96687e-32
ENSGALG00000014659	C1R		7.13897	7.20562	6.23277	2.68142	2.3526	2.93885	6.85912	2.65762	0.387458	-1.36789	0.00131276	0.00316565
ENSGALG00000002487	SFSWAP		6.95439	6.67394	6.94498	2.90707	2.07129	2.96635	6.85777	2.64824	0.386166	-1.37271	0.00110706	0.00270706
ENSGALG00000009172	OSBPL6		7.31024	6.11809	7.10648	1.86922	1.20839	1.98665	6.84494	1.68809	0.246618	-2.01965	1.98332e-08	1.10325e-07
ENSGALG00000015128	AQP4		9.73163	5.5102	5.26259	0.747538	0.368647	0.826333	6.83481	0.647506	0.0947365	-3.39994	5.84803e-18	9.7149e-17
ENSGALG00000045684			7.39265	5.65364	7.43259	0.567182	0.445006	0.635694	6.82629	0.549294	0.0804674	-3.63545	9.24547e-19	1.67862e-17
ENSGALG00000011689	PDIA5		7.74636	6.55746	6.16444	1.33885	1.01009	1.46373	6.82275	1.27089	0.186273	-2.42451	1.13622e-15	1.49443e-14
ENSGALG00000032840	LYST		7.41833	6.24527	6.77331	1.94213	1.35895	2.09203	6.8123	1.79771	0.263891	-1.92199	3.90366e-08	2.08138e-07
ENSGALG00000048321			7.41833	6.24527	6.77331	1.94213	1.35895	2.09203	6.8123	1.79771	0.263891	-1.92199	3.90366e-08	2.08138e-07
ENSGALG00000050481			7.41833	6.24527	6.77331	1.94213	1.35895	2.09203	6.8123	1.79771	0.263891	-1.92199	3.90366e-08	2.08138e-07
ENSGALG00000008567	PACS1		7.02161	6.42662	6.95811	1.94319	1.78207	2.14316	6.80211	1.95614	0.287578	-1.79797	1.58176e-07	7.64882e-07
ENSGALG00000041080	CHD7		7.27764	6.72457	6.39605	3.28022	2.47874	2.93885	6.79942	2.89927	0.4264	-1.22972	0.0134263	0.0255549
ENSGALG00000011426	RNASET2		6.96353	6.39672	7.03023	1.58275	1.52878	1.39206	6.79683	1.5012	0.220867	-2.17875	4.92411e-11	3.91046e-10
ENSGALG00000004559	DPY19L3		7.74542	6.37445	6.21559	1.52922	1.14772	1.62722	6.77848	1.43472	0.211658	-2.24019	4.85857e-13	4.8493e-12
ENSGALG00000002699	VAV2		7.76356	6.14567	6.39224	1.40545	0.827618	1.48747	6.76716	1.24018	0.183264	-2.448	4.06644e-13	4.09776e-12
ENSGALG00000030059	NTAQ1	WDYHV1	7.49827	6.10634	6.6951	2.56848	2.60183	3.26887	6.76657	2.81306	0.41573	-1.26628	0.00736919	0.0150276
ENSGALG00000017038	PROSER1		6.43608	5.94054	7.91424	1.62798	1.82816	2.77975	6.76362	2.07863	0.307326	-1.70216	6.00421e-05	0.000189598
ENSGALG00000011181	FKBP14		8.59291	4.62889	6.99432	1.79618	1.53184	2.50516	6.73871	1.94439	0.288541	-1.79315	3.77024e-05	0.000123804
ENSGALG00000044675	MATN2		6.86894	6.64063	6.63258	2.23621	1.82948	2.30699	6.71405	2.12423	0.316385	-1.66025	9.99533e-06	3.65125e-05
ENSGALG00000005203	OLFM3		7.41068	5.84118	6.87573	3.02551	1.8528	3.2314	6.7092	2.70324	0.402915	-1.31145	0.0139007	0.0263654
ENSGALG00000012796	KIAA1549		7.03575	6.39507	6.68173	2.23726	1.49712	2.24484	6.70418	1.99307	0.297288	-1.75007	2.0636e-06	8.39186e-06
ENSGALG00000014355	STIM2		7.37075	6.43848	6.28358	2.34897	1.57915	2.47827	6.6976	2.13546	0.31884	-1.6491	1.04286e-05	3.79249e-05
ENSGALG00000048231			5.62072	6.03273	8.39501	0.700161	0.29434	0.759564	6.68282	0.584688	0.0874912	-3.51472	7.79856e-09	4.60314e-08
ENSGALG00000011708	MYLK		8.81466	5.09099	6.1299	0.757427	0.608921	0.688663	6.67852	0.685004	0.102568	-3.28534	6.72455e-26	2.2495e-24
ENSGALG00000041111	NUP214		7.66236	5.79265	6.56308	3.04839	2.73939	2.86365	6.6727	2.88381	0.43218	-1.21029	0.0157025	0.029406
ENSGALG00000011967	MAD2L1		6.8919	6.67236	6.40752	2.46524	1.46384	2.24692	6.65726	2.05867	0.309236	-1.69322	0.000540841	0.0014204
ENSGALG00000034050	MTDH		7.13569	6.51447	6.30855	2.66373	2.29755	2.65362	6.6529	2.5383	0.381533	-1.39012	0.000441764	0.00118414
ENSGALG00000048883			7.13569	6.51447	6.30855	2.66373	2.29755	2.65362	6.6529	2.5383	0.381533	-1.39012	0.000441764	0.00118414
ENSGALG00000010363	HERC3		7.33677	6.14596	6.39701	3.35489	2.77336	2.58304	6.62658	2.90376	0.4382	-1.19034	0.0244886	0.0435287
ENSGALG00000037050	FABP3		6.46003	4.76978	8.6057	0.993836	0.343662	0.782251	6.61184	0.706583	0.106866	-3.22612	7.817e-09	4.60904e-08
ENSGALG00000009332	RBM25		6.8252	6.37799	6.62987	1.96427	1.82872	2.16305	6.61102	1.98535	0.300309	-1.73548	1.84089e-07	8.82326e-07
ENSGALG00000047486			6.8252	6.37799	6.62987	1.96427	1.82872	2.16305	6.61102	1.98535	0.300309	-1.73548	1.84089e-07	8.82326e-07
ENSGALG00000017326	ARHGEF17		7.06812	6.11996	6.63724	2.512	2.98165	2.55983	6.60844	2.68449	0.406222	-1.29966	0.022337	0.0401819
ENSGALG00000025950	PRKCA		6.87503	5.91894	7.01225	1.28668	0.988291	1.28046	6.60207	1.18514	0.179511	-2.47786	1.00117e-16	1.46399e-15
ENSGALG00000033051	CAMK1D		7.43189	6.35246	5.97494	0.233704	0.0909488	0.150564	6.58643	0.158406	0.0240503	-5.3778	3.88121e-52	6.3896e-50
ENSGALG00000008229	ALDH7A1		6.28304	5.70223	7.65425	1.91757	1.74822	2.16728	6.54651	1.94436	0.297007	-1.75143	1.10781e-06	4.68173e-06
ENSGALG00000008088	ACSL4		6.92715	5.70352	7.00466	1.00764	0.835914	0.929428	6.54511	0.924328	0.141224	-2.82394	3.82345e-25	1.21521e-23
ENSGALG00000027734	NAIF1		6.88322	6.2196	6.52641	2.52268	2.4802	2.6517	6.54308	2.55153	0.389958	-1.35861	0.00202277	0.00465635
ENSGALG00000005961	dAK	DGUOK	7.37051	6.11861	5.99176	1.59814	0.92763	1.77957	6.49362	1.43511	0.221003	-2.17786	9.87323e-09	5.72468e-08
ENSGALG00000029304	SMARCD2		6.99441	6.21849	6.24831	2.00542	2.26201	1.66304	6.48707	1.97682	0.304733	-1.71438	7.31951e-05	0.000228036
ENSGALG00000005035	KAT6B		6.24417	6.68232	6.51587	1.19637	0.871113	1.46148	6.48079	1.17632	0.181509	-2.46189	9.92802e-16	1.31762e-14
ENSGALG00000007177	PTPRG		6.77753	6.50989	6.10667	2.78652	2.36323	3.01429	6.4647	2.72135	0.420955	-1.24826	0.00671189	0.0138277
ENSGALG00000009538			6.38822	6.36332	6.63559	2.28754	2.08742	2.76111	6.46238	2.37869	0.368083	-1.4419	0.000247406	0.000698995
ENSGALG00000004323	RASAL2		6.3359	6.58161	6.44471	1.84225	1.51919	3.5698	6.45407	2.31041	0.357978	-1.48206	0.00550303	0.0115533
ENSGALG00000015480	POGLUT1		6.57088	6.50514	6.24599	3.10417	2.33775	2.83683	6.44067	2.75958	0.428462	-1.22276	0.0152429	0.0286662
ENSGALG00000036856	CBX5		7.69363	5.5343	6.03768	0.922861	1.06822	1.49619	6.42187	1.16242	0.18101	-2.46586	7.4124e-06	2.76423e-05
ENSGALG00000001264	PLXNA2		7.48197	5.34185	6.4338	1.09313	0.609616	1.21881	6.41921	0.973851	0.151709	-2.72062	2.13896e-15	2.73235e-14
ENSGALG00000007408	MPP7		7.21849	5.72259	6.28212	2.29134	2.90428	2.17795	6.40773	2.45786	0.383577	-1.38241	0.00514109	0.0108541
ENSGALG00000027428	ZDHHC21		6.77495	5.80412	6.62652	1.99787	1.79633	2.58209	6.40187	2.12543	0.332001	-1.59074	2.57439e-05	8.75578e-05
ENSGALG00000035045	FAM208A	TASOR	6.55314	6.37263	6.27618	2.08913	1.81903	2.49461	6.40065	2.13426	0.333444	-1.58448	1.29535e-05	4.64501e-05
ENSGALG00000003566	SMURF2		6.84027	6.34931	5.99455	2.14106	1.60517	2.09456	6.39471	1.94693	0.30446	-1.71568	1.2573e-06	5.277e-06
ENSGALG00000002304	ADPRHL2		7.50082	5.67356	5.99766	2.00219	2.0746	1.87721	6.39068	1.98467	0.310557	-1.68707	5.50736e-06	2.09649e-05
ENSGALG00000002319	TEKT2		7.50082	5.67356	5.99766	2.00219	2.0746	1.87721	6.39068	1.98467	0.310557	-1.68707	5.50736e-06	2.09649e-05
ENSGALG00000019228	SFT2D2		6.99802	6.00204	6.16862	2.2363	1.52398	2.76785	6.38956	2.17604	0.340563	-1.55401	0.00305773	0.00678817
ENSGALG00000040823	CHRAC1		7.63556	5.34143	6.09032	2.45411	1.84745	1.92032	6.35577	2.07396	0.326311	-1.61568	0.00112984	0.00275906
ENSGALG00000004227	FAM20B		6.84383	6.26025	5.89436	2.40032	2.12895	2.80446	6.33282	2.44457	0.386017	-1.37326	0.00117119	0.00285055
ENSGALG00000012610	CTSV		6.85363	5.90227	6.23586	3.09777	2.69977	2.48149	6.33059	2.75968	0.435927	-1.19784	0.0236219	0.0421876
ENSGALG00000038752			6.27183	6.16699	6.55182	0.843491	0.569925	0.854145	6.33021	0.755854	0.119404	-3.06608	2.27737e-25	7.31756e-24
ENSGALG00000011990	USP53		7.09577	5.87454	6.00047	1.64362	1.42032	1.54511	6.32359	1.53635	0.242956	-2.04124	1.89784e-11	1.59628e-10
ENSGALG00000001642	GLT8D1		6.96791	5.72278	6.2574	2.45838	1.92474	2.33314	6.31603	2.23876	0.354456	-1.49632	0.0010036	0.00247762
ENSGALG00000009670	SGCE		6.92919	5.78709	6.21917	2.34877	2.56505	2.39806	6.31182	2.43729	0.386148	-1.37278	0.00148968	0.0035447
ENSGALG00000034140	ZNF395		7.0213	5.95159	5.9571	1.70958	1.17303	1.18888	6.31	1.35716	0.215081	-2.21705	3.09124e-07	1.42789e-06
ENSGALG00000017378	CRTAC1		6.71432	6.29619	5.90168	1.55042	1.50512	1.08109	6.30406	1.37888	0.218728	-2.19279	8.96525e-09	5.24387e-08
ENSGALG00000004542	ZMYND8		6.75423	6.34626	5.78182	2.30284	1.85408	2.07257	6.29411	2.0765	0.329912	-1.59985	2.17462e-05	7.47945e-05
ENSGALG00000014711	PLPP1		6.18021	6.17219	6.52153	2.88368	2.23597	1.98686	6.29131	2.36884	0.376525	-1.40918	0.00159331	0.00376474
ENSGALG00000009134	CTTNBP2		6.90456	4.33896	7.6145	1.09935	0.908659	1.01846	6.28601	1.00883	0.160488	-2.63947	2.52829e-15	3.21567e-14
ENSGALG00000030607	CHST11		5.99007	6.53407	6.32374	2.48565	2.72221	3.04801	6.28263	2.75196	0.438027	-1.19091	0.0235541	0.042082
ENSGALG00000031851	PAPD5	TENT4B	5.84593	6.80457	6.11479	2.13803	1.97406	2.85423	6.2551	2.32211	0.371234	-1.4296	0.0018301	0.00425831
ENSGALG00000006882	ST8SIA2		8.96002	3.82402	5.97793	1.40121	1.86982	1.55019	6.25399	1.60707	0.256967	-1.96034	0.000575697	0.00150198
ENSGALG00000032004	CSRNP2		6.26126	5.60593	6.8681	3.16521	2.28491	2.42973	6.2451	2.62662	0.420589	-1.24952	0.0120092	0.0231646
ENSGALG00000035530	TFCP2		6.26126	5.60593	6.8681	3.16521	2.28491	2.42973	6.2451	2.62662	0.420589	-1.24952	0.0120092	0.0231646
ENSGALG00000011024	CACHD1		6.68343	5.5704	6.45996	2.18158	1.58286	1.96053	6.23793	1.90833	0.305923	-1.70876	1.06734e-06	4.52637e-06
ENSGALG00000015709	TACC3		6.91402	5.79853	5.99259	0.402103	0.423062	0.477448	6.23505	0.434204	0.0696393	-3.84396	6.15992e-36	4.14014e-34
ENSGALG00000034358	RETSAT		7.33886	5.62485	5.70826	1.69784	1.65747	1.39155	6.22399	1.58229	0.254224	-1.97583	1.22064e-07	6.01776e-07
ENSGALG00000003891	ZNF423		6.40563	5.79721	6.46478	1.17043	2.39855	3.08215	6.22254	2.21704	0.356292	-1.48887	0.00953488	0.0188358
ENSGALG00000005584	GALNT18		6.9753	5.7265	5.94736	1.97172	1.88485	2.2722	6.21639	2.04292	0.328635	-1.60544	6.19962e-05	0.00019539
ENSGALG00000039177			6.4174	6.22847	6.00035	2.35727	1.88367	2.17481	6.21541	2.13858	0.344078	-1.53919	2.19359e-05	7.53765e-05
ENSGALG00000053335			6.4174	6.22847	6.00035	2.35727	1.88367	2.17481	6.21541	2.13858	0.344078	-1.53919	2.19359e-05	7.53765e-05
ENSGALG00000043018	DLG5		6.24945	6.31735	6.04952	3.01103	2.21967	2.97465	6.20544	2.73512	0.440761	-1.18193	0.0215442	0.038947
ENSGALG00000039084	EVI2A		6.80234	5.68973	6.10008	2.78361	2.20766	2.87247	6.19738	2.62125	0.42296	-1.24141	0.00989569	0.0194829
ENSGALG00000011499	SCARB2		7.77894	5.34871	5.45796	1.4033	1.40236	1.49509	6.1952	1.43358	0.231402	-2.11153	1.43008e-08	8.11524e-08
ENSGALG00000013002	DAP	DAP1	6.7006	5.02721	6.84896	0.249543	0.087658	0.352698	6.19226	0.229966	0.0371377	-4.75097	3.63978e-25	1.15935e-23
ENSGALG00000029528	KIRREL	KIRREL1	7.05426	5.41794	6.09511	1.34762	1.26425	1.51431	6.1891	1.37539	0.222228	-2.16989	2.48001e-12	2.30128e-11
ENSGALG00000001370	ADAMTS8		7.5964	5.13269	5.83078	1.60178	1.07658	1.6447	6.18662	1.44102	0.232925	-2.10206	2.1917e-09	1.38836e-08
ENSGALG00000009848	LPGAT1		6.44276	6.27914	5.83697	2.7634	2.19013	2.644	6.18629	2.53251	0.409375	-1.28851	0.00791674	0.0160033
ENSGALG00000003674	DHTKD1		6.27033	6.34909	5.92986	1.81127	1.83833	2.42584	6.18309	2.02515	0.32753	-1.6103	2.19859e-05	7.55305e-05
ENSGALG00000036829	RECK		6.87428	5.76727	5.88128	1.78249	1.00754	1.8858	6.17428	1.55861	0.252436	-1.98601	4.59749e-07	2.06633e-06
ENSGALG00000001644	SIN3A		6.5687	5.43494	6.4525	1.9506	1.76998	2.04947	6.15204	1.92335	0.312636	-1.67745	2.00904e-06	8.19499e-06
ENSGALG00000009942	MDM2		5.34889	8.00908	5.09487	2.75434	2.08398	2.65979	6.15095	2.49937	0.406339	-1.29924	0.0123272	0.0236939
ENSGALG00000032546	MYEF2		6.64602	5.61642	6.18788	2.2525	1.78792	2.1583	6.15011	2.06624	0.335968	-1.5736	2.01992e-05	6.9884e-05
ENSGALG00000015208	ROR2		6.90994	5.74922	5.781	1.06737	0.662638	1.02591	6.14672	0.918637	0.149452	-2.74225	2.01211e-15	2.5793e-14
ENSGALG00000003085	CDK1		6.70311	5.41419	6.31088	0.610143	0.404314	0.448615	6.14273	0.487691	0.0793932	-3.65484	7.02534e-30	3.29921e-28
ENSGALG00000015367	NECTIN3		6.47886	5.86286	6.07799	1.98958	1.39374	2.10353	6.1399	1.82895	0.297879	-1.7472	1.87645e-06	7.69269e-06
ENSGALG00000005329	MFSD14A		7.84956	4.70797	5.85893	2.64698	1.69396	2.62937	6.13882	2.32344	0.378483	-1.4017	0.0049736	0.0105476
ENSGALG00000005340	SLC35A3		7.84956	4.70797	5.85893	2.64698	1.69396	2.62937	6.13882	2.32344	0.378483	-1.4017	0.0049736	0.0105476
ENSGALG00000046652			7.84956	4.70797	5.85893	2.64698	1.69396	2.62937	6.13882	2.32344	0.378483	-1.4017	0.0049736	0.0105476
ENSGALG00000047565			6.91679	5.1904	6.30434	2.40252	1.98608	2.80347	6.13718	2.39735	0.390628	-1.35613	0.00313953	0.00694975
ENSGALG00000049232			6.91679	5.1904	6.30434	2.40252	1.98608	2.80347	6.13718	2.39735	0.390628	-1.35613	0.00313953	0.00694975
ENSGALG00000011831	ANKRD50		7.11884	5.67042	5.60938	1.38296	1.02581	1.5416	6.13288	1.31679	0.21471	-2.21954	4.68087e-12	4.21538e-11
ENSGALG00000007659	HYOU1		6.51525	6.05957	5.8233	1.82928	1.80983	1.86534	6.1327	1.83482	0.299185	-1.74089	1.49729e-07	7.27637e-07
ENSGALG00000040030	PHLDB1		6.51525	6.05957	5.8233	1.82928	1.80983	1.86534	6.1327	1.83482	0.299185	-1.74089	1.49729e-07	7.27637e-07
ENSGALG00000026957	SEMA4G		6.89051	5.22196	6.27665	1.47831	1.10352	1.67441	6.12971	1.41875	0.231454	-2.1112	5.79979e-10	3.98586e-09
ENSGALG00000040908	HIP1		6.30613	5.42178	6.65543	1.84608	1.40097	1.62384	6.12778	1.62363	0.264962	-1.91614	1.13519e-07	5.62107e-07
ENSGALG00000031122	NTNG1		6.20419	6.2263	5.93058	2.34572	2.02792	2.6305	6.12036	2.33471	0.381466	-1.39037	0.000818625	0.00206162
ENSGALG00000039673	GALNS		6.36548	5.46965	6.49702	2.12679	2.19496	2.43086	6.11071	2.25087	0.368349	-1.44086	0.000532737	0.00140213
ENSGALG00000005030	DOCK10		6.25896	6.81495	5.25719	0.911114	0.661598	1.4354	6.11037	1.0027	0.164099	-2.60736	1.08906e-12	1.05188e-11
ENSGALG00000014902			6.21991	6.27846	5.83172	2.38144	2.12639	2.75425	6.11003	2.42069	0.396183	-1.33576	0.00218874	0.00500069
ENSGALG00000006871	SLCO3A1		7.22703	4.20571	6.8417	1.96401	1.34432	1.43239	6.09148	1.58024	0.259418	-1.94665	3.54349e-06	1.39231e-05
ENSGALG00000039985	CDH11		6.26496	5.69512	6.30482	0.417842	0.188224	0.302308	6.0883	0.302791	0.0497334	-4.32964	5.76296e-40	4.967e-38
ENSGALG00000028295	MFAP1		6.45471	5.78714	6.01626	2.05361	2.36607	1.6982	6.08604	2.03929	0.335077	-1.57743	0.000631278	0.00163274
ENSGALG00000002553	PCDH1		7.71051	4.33329	6.18256	0.246983	0.134227	0.247421	6.07545	0.209544	0.0344903	-4.85767	7.16256e-45	8.01114e-43
ENSGALG00000014643			6.08709	5.80148	6.30646	2.57343	2.11167	2.54418	6.06501	2.40976	0.397322	-1.33162	0.00170323	0.00399548
ENSGALG00000052889			6.08709	5.80148	6.30646	2.57343	2.11167	2.54418	6.06501	2.40976	0.397322	-1.33162	0.00170323	0.00399548
ENSGALG00000008733	LPAR3		6.65396	5.27007	6.25219	0.746514	0.697165	1.35846	6.05874	0.934046	0.154165	-2.69745	3.12909e-13	3.1994e-12
ENSGALG00000006037	MCM2		7.04426	4.90613	6.2119	0.701519	0.534515	0.476192	6.0541	0.570742	0.0942736	-3.407	7.83724e-25	2.43287e-23
ENSGALG00000001416	ADRA1B		5.5418	5.96954	6.63825	0.629422	0.707692	0.712101	6.04986	0.683072	0.112907	-3.14679	2.42249e-20	5.12183e-19
ENSGALG00000005146	PDP2		6.47828	5.70341	5.94533	2.25376	2.4333	2.3168	6.04234	2.33462	0.386377	-1.37192	0.00328924	0.00723851
ENSGALG00000006837	TSPAN4		6.58168	6.23188	5.31264	1.73025	1.39046	1.56518	6.04206	1.56197	0.258515	-1.95168	7.81327e-10	5.25379e-09
ENSGALG00000012964	ANKH		5.90503	6.54722	5.60712	1.71848	1.20072	2.19935	6.01979	1.70618	0.283429	-1.81894	4.57667e-06	1.76653e-05
ENSGALG00000006409	PODXL		6.48987	5.79459	5.77257	2.61317	2.0731	2.77608	6.01901	2.48745	0.413266	-1.27486	0.00520193	0.0109699
ENSGALG00000008962	MSH2		6.26195	5.44656	6.3383	2.54302	2.52815	2.63004	6.0156	2.56707	0.426735	-1.22859	0.0178087	0.0328714
ENSGALG00000054034	TNKS1BP1		7.37673	4.77543	5.884	1.92042	1.7315	1.75494	6.01206	1.80229	0.299779	-1.73803	2.68736e-06	1.07789e-05
ENSGALG00000011998	SEC24D		6.77193	4.94043	6.32073	0.746747	0.576437	0.874901	6.01103	0.732695	0.121892	-3.03633	7.67058e-25	2.38618e-23
ENSGALG00000007769	FOXP1		6.17692	6.0375	5.76177	1.25861	0.818977	1.1304	5.99207	1.06933	0.178458	-2.48635	5.23164e-16	7.15056e-15
ENSGALG00000004794	H2AFY2		6.12383	5.71831	6.07794	1.772	1.19153	1.37144	5.97336	1.44499	0.241906	-2.04748	5.36115e-10	3.69655e-09
ENSGALG00000052553			6.12383	5.71831	6.07794	1.772	1.19153	1.37144	5.97336	1.44499	0.241906	-2.04748	5.36115e-10	3.69655e-09
ENSGALG00000010158	KANK1		7.05938	5.4235	5.43336	0.644155	0.494611	0.537382	5.97208	0.558716	0.0935548	-3.41805	1.38044e-33	8.05825e-32
ENSGALG00000016781	MAP4K4		6.33314	5.84497	5.7308	1.70261	1.58898	1.67623	5.96964	1.65594	0.277394	-1.84999	6.26738e-09	3.75735e-08
ENSGALG00000012898	KIAA1468	RELCH	6.0458	6.09482	5.74936	2.88417	2.01059	2.50803	5.96333	2.4676	0.413795	-1.27301	0.00767794	0.0155813
ENSGALG00000003091	PARN		6.35905	5.55621	5.96308	2.35267	1.93589	2.92502	5.95945	2.40453	0.403482	-1.30943	0.00922411	0.0183058
ENSGALG00000002870	LEMD2		6.56148	5.51514	5.7899	2.56669	1.59654	2.18409	5.95551	2.11577	0.355263	-1.49304	0.000362074	0.000987916
ENSGALG00000041120	METTL24		6.28268	5.49944	6.08164	2.79203	1.8058	2.44372	5.95458	2.34719	0.394181	-1.34307	0.00413231	0.00890915
ENSGALG00000002624	BMS1		6.47759	5.68211	5.66407	1.77384	1.98255	2.04992	5.94126	1.93544	0.325762	-1.61811	1.46271e-05	5.19428e-05
ENSGALG00000010733	CEP170		5.79071	5.92662	6.07512	2.34666	2.54939	2.87116	5.93082	2.58907	0.436545	-1.1958	0.0187286	0.0343831
ENSGALG00000031284	PTPRM		6.21022	6.38127	5.145	2.39919	1.56926	2.03421	5.91216	2.00089	0.338436	-1.56305	0.000115841	0.000346955
ENSGALG00000014718	MAP3K1		5.88345	5.46498	6.36623	2.08817	1.18862	2.19351	5.90489	1.82343	0.308801	-1.69525	2.30691e-05	7.89738e-05
ENSGALG00000037506	SIPA1L2		6.36682	6.14661	5.17493	1.4001	0.822552	1.58079	5.89612	1.26782	0.215025	-2.21742	1.01117e-09	6.70393e-09
ENSGALG00000037164	ZFHX4		6.28391	5.69235	5.70789	2.49183	2.02201	2.6185	5.89472	2.37745	0.403318	-1.31001	0.00365896	0.00797192
ENSGALG00000012480	NMI		5.87451	5.75113	6.03085	2.21435	1.72764	2.26015	5.88549	2.06738	0.351267	-1.50936	8.77201e-05	0.00026883
ENSGALG00000034621	KCNIP4		6.13727	5.70109	5.78062	0.885928	0.571729	0.920715	5.87299	0.792791	0.134989	-2.88908	2.53663e-21	5.87152e-20
ENSGALG00000027980	NANOS1		6.24351	6.1792	5.18458	0.537663	0.461253	0.570271	5.8691	0.523062	0.0891214	-3.48808	3.16081e-29	1.40767e-27
ENSGALG00000015264	PPIP5K2		5.98094	5.86111	5.765	1.96635	1.80569	2.09388	5.86902	1.95531	0.333157	-1.58572	1.18915e-05	4.2883e-05
ENSGALG00000012130	DNAJC24		5.75317	5.27585	6.57107	1.81188	1.67808	1.43331	5.8667	1.64109	0.27973	-1.83789	0.000151274	0.000443294
ENSGALG00000016312	POLA1		5.93005	5.59062	6.0561	1.08164	0.897376	1.23724	5.85892	1.07209	0.182984	-2.45021	7.0614e-17	1.04614e-15
ENSGALG00000010412	WWTR1		6.75165	6.49935	4.30703	2.36798	2.0091	1.93002	5.85268	2.10237	0.359215	-1.47708	0.00107695	0.00263871
ENSGALG00000013920	SUV39H2		5.98801	5.89223	5.63598	2.46494	1.91704	2.38769	5.83874	2.25656	0.38648	-1.37153	0.00129276	0.00312154
ENSGALG00000012407	LRP1B		6.07278	5.81036	5.62381	0.572649	0.431598	0.585689	5.83565	0.529979	0.0908175	-3.46089	9.54335e-35	5.92496e-33
ENSGALG00000034932	BACE2		6.04433	6.11892	5.336	1.24511	1.38904	1.83211	5.83308	1.48875	0.255225	-1.97016	4.71352e-06	1.81314e-05
ENSGALG00000006908	DLG1		6.25799	5.2488	5.96831	2.79221	2.34343	2.77074	5.82503	2.63546	0.452436	-1.14421	0.0278784	0.0488839
ENSGALG00000022739	AKAP11		5.96051	5.93199	5.55648	2.11883	1.96204	2.63138	5.81633	2.23742	0.384679	-1.37827	0.000890842	0.00222248
ENSGALG00000042984			6.50404	5.18554	5.66773	2.35031	2.67686	2.30189	5.78577	2.44302	0.422246	-1.24384	0.0191251	0.0350101
ENSGALG00000045658			6.50404	5.18554	5.66773	2.35031	2.67686	2.30189	5.78577	2.44302	0.422246	-1.24384	0.0191251	0.0350101
ENSGALG00000006868	CRACR2B		6.163	5.42592	5.76591	1.11291	0.870274	2.27679	5.78494	1.41999	0.245463	-2.02642	5.84783e-06	2.21803e-05
ENSGALG00000003886	SGCD		6.89502	5.37239	5.06151	0.65595	0.649612	0.889016	5.7763	0.731526	0.126643	-2.98117	2.81446e-23	7.75141e-22
ENSGALG00000041346	CXCL12	SDF1	6.09222	5.76186	5.4729	2.35804	1.53697	2.09955	5.77566	1.99819	0.345967	-1.53129	0.000144734	0.000425576
ENSGALG00000015247	GPR161		6.555	5.0467	5.721	2.25219	1.27317	2.03148	5.77423	1.85228	0.320784	-1.64033	0.000142092	0.000418562
ENSGALG00000016227	GPR34		5.96761	5.64091	5.70709	1.41883	0.977705	1.6645	5.77187	1.35368	0.234531	-2.09215	7.61482e-10	5.12976e-09
ENSGALG00000044763	GPR82		5.96761	5.64091	5.70709	1.41883	0.977705	1.6645	5.77187	1.35368	0.234531	-2.09215	7.61482e-10	5.12976e-09
ENSGALG00000006695	BCR		6.18219	5.44386	5.67834	2.0464	1.74776	2.2117	5.76813	2.00195	0.347072	-1.52669	5.5184e-05	0.000175392
ENSGALG00000013365			6.60336	5.00976	5.67815	1.65429	1.62842	1.87503	5.76376	1.71925	0.298286	-1.74523	5.21041e-07	2.32753e-06
ENSGALG00000028940	NUDT14		6.19628	5.68481	5.407	2.57403	2.17681	2.8036	5.7627	2.51814	0.436973	-1.19438	0.028424	0.0497394
ENSGALG00000036598	KIAA1644	SHISAL1	6.82693	4.82452	5.61159	1.27103	1.13586	1.43559	5.75435	1.28083	0.222584	-2.16758	1.40547e-11	1.19726e-10
ENSGALG00000020561			5.96563	5.76186	5.52309	1.90288	1.23937	1.72007	5.75019	1.62077	0.281864	-1.82693	6.7255e-08	3.44914e-07
ENSGALG00000042833	MAPK14		5.89757	5.45373	5.89377	1.4901	1.22746	1.39779	5.74836	1.37178	0.238639	-2.0671	4.70829e-12	4.23486e-11
ENSGALG00000039472	SART3		5.74187	5.40483	6.079	2.39822	1.92765	2.30199	5.7419	2.20929	0.384766	-1.37795	0.00112219	0.00274221
ENSGALG00000030730	NOL6		6.47875	4.43109	6.28651	1.10246	0.925904	1.1811	5.73211	1.06982	0.186636	-2.4217	2.26979e-10	1.64668e-09
ENSGALG00000017235	NOX4		4.74405	6.77212	5.66233	1.46446	1.4166	0.786918	5.72617	1.22266	0.213521	-2.22755	3.51407e-08	1.88463e-07
ENSGALG00000006652	DIP2C		5.95016	5.54326	5.66245	1.5871	1.172	1.79407	5.71863	1.51772	0.2654	-1.91376	1.2028e-08	6.89223e-08
ENSGALG00000014210	GNPDA2		6.04619	5.49565	5.57681	2.30913	2.06746	2.47257	5.70621	2.28305	0.400099	-1.32157	0.00479219	0.0101909
ENSGALG00000004662	DISP3		6.95189	4.38221	5.78341	1.82584	1.16504	1.66262	5.70584	1.55117	0.271856	-1.87909	9.87014e-07	4.21133e-06
ENSGALG00000038089	EGFR		6.20531	5.45991	5.43202	1.06418	0.765811	1.18837	5.69908	1.00612	0.17654	-2.50193	5.47557e-17	8.20328e-16
ENSGALG00000038710	MANSC1		6.07704	5.47926	5.52295	2.44607	2.27865	2.6912	5.69308	2.47197	0.434206	-1.20355	0.0132699	0.0253058
ENSGALG00000029674			6.43908	5.12651	5.4985	2.22415	2.31399	2.55241	5.68803	2.36352	0.415525	-1.26699	0.0089244	0.0177929
ENSGALG00000009252	PLD1		6.06521	4.60769	6.38034	2.21024	2.29023	2.61523	5.68441	2.3719	0.417264	-1.26097	0.0190569	0.0349184
ENSGALG00000051148			6.06521	4.60769	6.38034	2.21024	2.29023	2.61523	5.68441	2.3719	0.417264	-1.26097	0.0190569	0.0349184
ENSGALG00000042419	KCTD17		6.24052	4.83527	5.93118	2.60067	2.17996	2.63492	5.66899	2.47185	0.43603	-1.1975	0.021839	0.0393974
ENSGALG00000013420	FOXM1		4.92175	6.2204	5.86314	1.46031	1.31253	2.29141	5.66843	1.68808	0.297805	-1.74756	1.77599e-05	6.20897e-05
ENSGALG00000002714	TMEM132C		6.54735	6.01761	4.42883	1.46002	1.07804	1.33045	5.6646	1.2895	0.227643	-2.13516	7.39514e-10	4.99325e-09
ENSGALG00000016245	BCOR		5.94423	5.49329	5.55126	2.54589	2.15312	2.42846	5.66293	2.37582	0.41954	-1.25312	0.00703479	0.0144139
ENSGALG00000011078	PTPN13		6.38453	5.9239	4.6702	1.66953	2.08381	2.23255	5.65954	1.99529	0.352554	-1.50408	0.0151756	0.0285544
ENSGALG00000004570	NCOA3		5.97511	5.79727	5.19815	2.47153	1.69744	2.46603	5.65684	2.21166	0.390971	-1.35487	0.00293656	0.00654396
ENSGALG00000042481	FARS2		5.77047	5.19749	5.97983	2.45963	2.02804	2.94858	5.64926	2.47875	0.438775	-1.18845	0.0233783	0.0418087
ENSGALG00000042275			6.22848	4.80586	5.9026	0.740697	0.227007	0.999834	5.64565	0.655846	0.116168	-3.10571	5.68538e-10	3.90907e-09
ENSGALG00000008023	TMEM94		6.10645	5.32485	5.50512	2.38977	1.98667	2.16691	5.64548	2.18112	0.386348	-1.37203	0.000761735	0.00192896
ENSGALG00000012577	FRMD3		5.80469	5.32307	5.79019	1.42577	0.845711	1.11695	5.63932	1.12948	0.200286	-2.31986	1.51902e-13	1.60698e-12
ENSGALG00000010619	CC2D1B		5.40269	6.93899	4.5384	2.43063	2.19853	2.36421	5.6267	2.33113	0.414298	-1.27126	0.0136109	0.0258693
ENSGALG00000009222	FNDC3B		6.30253	5.34286	5.23255	0.969042	0.742944	1.03746	5.62598	0.916481	0.162902	-2.61793	3.14015e-20	6.54474e-19
ENSGALG00000007595	LRCH3		4.69183	7.16752	4.98538	2.24949	1.2369	1.44329	5.61491	1.64323	0.292654	-1.77273	4.31874e-05	0.000140306
ENSGALG00000035669	ADNP2		6.01384	5.42244	5.40741	2.43702	1.75483	0.812053	5.61456	1.66797	0.297079	-1.75108	0.00129419	0.00312397
ENSGALG00000008990	CXorf57	RADX	5.88846	5.72695	5.17378	2.63068	2.06727	2.22538	5.5964	2.30778	0.412368	-1.27799	0.00613775	0.0127579
ENSGALG00000011280	EEA1		6.02346	5.12037	5.61708	2.14228	1.48888	2.05488	5.58697	1.89535	0.339244	-1.5596	6.59004e-05	0.000206805
ENSGALG00000013683	ARID1B		6.08937	5.00446	5.64896	2.36339	1.83158	2.55732	5.58093	2.25076	0.403295	-1.31009	0.0050393	0.0106622
ENSGALG00000010118	MIPOL1		6.11701	4.83357	5.7813	1.22388	0.985341	0.437102	5.57729	0.882106	0.15816	-2.66054	1.65621e-09	1.06621e-08
ENSGALG00000013935	BCLAF1		5.63541	4.94875	6.10242	1.74593	1.33155	1.85459	5.56219	1.64402	0.295571	-1.75842	3.31881e-07	1.52724e-06
ENSGALG00000029935			6.26301	5.04461	5.36937	0.692319	0.428192	0.618451	5.55899	0.579654	0.104273	-3.26156	1.14451e-27	4.43635e-26
ENSGALG00000053013			6.26301	5.04461	5.36937	0.692319	0.428192	0.618451	5.55899	0.579654	0.104273	-3.26156	1.14451e-27	4.43635e-26
ENSGALG00000027823	TFAP4		6.07546	4.90503	5.61989	1.62539	1.42266	2.08083	5.53346	1.70963	0.308961	-1.6945	0.00194185	0.00448769
ENSGALG00000040060	NRF1		6.47777	4.73976	5.38072	1.1051	0.927591	1.0987	5.53275	1.0438	0.188658	-2.40615	4.0939e-15	5.07048e-14
ENSGALG00000006598	SORL1		5.61543	5.52984	5.45069	2.68296	2.11716	2.37289	5.53199	2.391	0.432214	-1.21018	0.0120196	0.0231787
ENSGALG00000035050			5.88402	5.57268	5.13526	2.40334	2.1107	2.53087	5.53065	2.3483	0.424598	-1.23583	0.00738023	0.0150467
ENSGALG00000045953			5.88402	5.57268	5.13526	2.40334	2.1107	2.53087	5.53065	2.3483	0.424598	-1.23583	0.00738023	0.0150467
ENSGALG00000047009			5.88402	5.57268	5.13526	2.40334	2.1107	2.53087	5.53065	2.3483	0.424598	-1.23583	0.00738023	0.0150467
ENSGALG00000006138	HELZ2		6.74079	4.79274	5.04945	1.44434	1.6748	0.932769	5.52766	1.35064	0.244342	-2.03303	2.87494e-06	1.14778e-05
ENSGALG00000005420	AATF		6.16327	5.13181	5.28664	2.39088	1.59014	2.277	5.52724	2.08601	0.377405	-1.40582	0.00395571	0.00856243
ENSGALG00000042976	UBTF		6.00763	5.0981	5.45038	1.20515	1.80359	1.648	5.5187	1.55224	0.28127	-1.82997	1.74641e-06	7.1918e-06
ENSGALG00000017002	FNDC3A		6.10003	4.92521	5.49444	1.92199	1.84012	2.30798	5.50656	2.02336	0.367446	-1.4444	0.000335924	0.000923098
ENSGALG00000040672	IGFBP4		6.22837	4.87214	5.40741	2.26296	1.62939	2.10421	5.50264	1.99885	0.363254	-1.46095	0.0039443	0.00854152
ENSGALG00000038222	BPTF		5.5837	5.41498	5.49971	1.80557	1.56808	2.0457	5.49946	1.80645	0.328477	-1.60613	1.09896e-05	3.98562e-05
ENSGALG00000047203			5.5837	5.41498	5.49971	1.80557	1.56808	2.0457	5.49946	1.80645	0.328477	-1.60613	1.09896e-05	3.98562e-05
ENSGALG00000050405			5.5837	5.41498	5.49971	1.80557	1.56808	2.0457	5.49946	1.80645	0.328477	-1.60613	1.09896e-05	3.98562e-05
ENSGALG00000028376	FGF19		5.59385	5.09067	5.80175	0.492824	0.424835	0.616085	5.49542	0.511248	0.0930316	-3.42614	6.10218e-21	1.36503e-19
ENSGALG00000033256	PCSK5		5.79421	4.93167	5.60314	2.43481	2.06214	2.18516	5.44301	2.22737	0.409217	-1.28906	0.00486954	0.0103464
ENSGALG00000005006	UBA2		5.79421	4.93167	5.60314	2.43481	2.06214	2.18516	5.44301	2.22737	0.409217	-1.28906	0.00486954	0.0103464
ENSGALG00000030542	SEMA6D		6.00033	5.32517	4.98166	2.35431	2.12807	2.60164	5.43572	2.36134	0.434412	-1.20286	0.0174528	0.0322755
ENSGALG00000005204			5.98499	3.87134	6.4405	1.21423	0.654287	1.3416	5.43228	1.07004	0.196978	-2.34389	3.14562e-06	1.24837e-05
ENSGALG00000004798	MPRIP		5.76732	4.85091	5.62593	2.06441	2.1238	2.26396	5.41472	2.15072	0.397199	-1.33206	0.00291332	0.00649513
ENSGALG00000000713	ZFHX3		7.18749	4.64264	4.41285	2.21447	1.98625	2.39586	5.41433	2.19886	0.406119	-1.30003	0.0123271	0.0236939
ENSGALG00000002671	TMEM132D		6.14466	5.08367	5.01025	1.12479	1.03009	1.0248	5.41286	1.05989	0.19581	-2.35247	4.70362e-15	5.79138e-14
ENSGALG00000006421	SLC16A12		5.61282	5.00303	5.62169	0.589388	0.253659	0.442693	5.41251	0.42858	0.0791832	-3.65866	6.79653e-28	2.68417e-26
ENSGALG00000052453			6.12114	4.75035	5.36099	2.3482	1.09877	2.18681	5.41082	1.87793	0.347069	-1.52671	0.0012704	0.00307211
ENSGALG00000030027	MCAM		6.23112	5.43873	4.54734	1.11667	0.362012	0.836617	5.40573	0.771766	0.142768	-2.80825	1.92979e-10	1.41447e-09
ENSGALG00000030250	SV2B		6.09015	5.12281	4.99421	2.61831	1.61025	2.41384	5.40239	2.21413	0.409843	-1.28686	0.00967841	0.0191013
ENSGALG00000012165	DLGAP5		5.69641	4.75216	5.7471	0.207215	0.186011	0.416431	5.39856	0.269886	0.0499922	-4.32215	1.62771e-26	5.77461e-25
ENSGALG00000007467	SLC25A26		4.70565	5.62705	5.85788	1.13095	1.43159	1.50338	5.39686	1.35531	0.251129	-1.9935	1.63362e-08	9.19195e-08
ENSGALG00000006267	TPX2		5.69812	5.27727	5.21102	0.447507	0.398763	0.199368	5.39547	0.348546	0.0645998	-3.95233	1.09477e-25	3.6291e-24
ENSGALG00000011881	CCNA2		5.79229	5.19199	5.1828	1.51579	1.38117	1.26387	5.38902	1.38694	0.257365	-1.95811	7.79609e-09	4.60314e-08
ENSGALG00000005107			6.1702	4.86164	5.12963	0.959828	0.544849	0.841848	5.38716	0.782175	0.145192	-2.78396	1.64226e-17	2.59573e-16
ENSGALG00000036566			5.64099	5.30897	5.19392	0.38538	0.387867	0.583939	5.3813	0.452395	0.0840681	-3.5723	6.06331e-35	3.81286e-33
ENSGALG00000042423			5.55295	5.03736	5.54104	1.86145	1.59363	1.99866	5.37711	1.81791	0.338084	-1.56455	2.67438e-05	9.06431e-05
ENSGALG00000016065	BRWD1		5.29443	5.16074	5.66397	2.16354	1.75332	2.54454	5.37305	2.1538	0.400852	-1.31886	0.00301005	0.00669285
ENSGALG00000002781	BRCA1		5.75861	4.04251	6.31636	1.47408	1.11218	2.00614	5.37249	1.5308	0.284933	-1.81131	5.01656e-05	0.000160908
ENSGALG00000009152	ATRNL1		5.89237	4.90981	5.29592	1.49459	1.04058	1.49676	5.36603	1.34398	0.25046	-1.99735	1.43958e-09	9.34549e-09
ENSGALG00000012579	BAZ2B		5.54371	5.31715	5.23114	2.03051	1.63967	2.13348	5.364	1.93455	0.360655	-1.47131	0.000201577	0.000578213
ENSGALG00000001845	PHTF1		5.33136	5.40426	5.35315	1.90043	1.65172	2.02911	5.36293	1.86042	0.346904	-1.52739	5.69663e-05	0.000180469
ENSGALG00000001860	RSBN1		5.33136	5.40426	5.35315	1.90043	1.65172	2.02911	5.36293	1.86042	0.346904	-1.52739	5.69663e-05	0.000180469
ENSGALG00000010843	GPR137B		6.40176	4.57015	5.10017	2.10593	2.0389	2.65862	5.35736	2.26782	0.423309	-1.24022	0.0258219	0.0456274
ENSGALG00000026380	UBE2C		5.36865	4.7465	5.94045	0.175746	0.0001	0.222495	5.35187	0.13278	0.0248101	-5.33293	6.05179e-14	6.69214e-13
ENSGALG00000005188	FAM188B	MINDY4	5.99113	4.39949	5.66115	1.69621	1.03969	1.91039	5.35059	1.54876	0.289456	-1.78858	5.49293e-05	0.000174734
ENSGALG00000039327	VAV3		5.70866	5.78586	4.54779	2.14186	1.70308	1.78208	5.34744	1.87567	0.350761	-1.51144	0.000213517	0.000609123
ENSGALG00000014966	HGD		5.68475	4.22837	6.11984	0.753802	0.412382	0.693268	5.34432	0.619817	0.115977	-3.10809	6.60796e-21	1.46919e-19
ENSGALG00000013244	ABCC9		6.80203	4.66359	4.56066	0.291042	0.152583	0.321469	5.34209	0.255031	0.04774	-4.38866	4.16592e-37	2.97752e-35
ENSGALG00000039461	TNFRSF1A		5.56935	4.97357	5.48173	1.76764	1.2356	1.10233	5.34155	1.36852	0.256203	-1.96464	4.87888e-07	2.18543e-06
ENSGALG00000004590	CLCN6		5.50319	5.27472	5.23035	2.39136	2.09065	2.67042	5.33609	2.38414	0.446796	-1.16231	0.026388	0.0465491
ENSGALG00000010030			5.64912	4.98877	5.36061	1.82357	1.13679	1.43846	5.33283	1.46627	0.274952	-1.86275	9.40524e-08	4.70166e-07
ENSGALG00000033647			5.64912	4.98877	5.36061	1.82357	1.13679	1.43846	5.33283	1.46627	0.274952	-1.86275	9.40524e-08	4.70166e-07
ENSGALG00000050210			5.64912	4.98877	5.36061	1.82357	1.13679	1.43846	5.33283	1.46627	0.274952	-1.86275	9.40524e-08	4.70166e-07
ENSGALG00000012775	TFAP2A		5.84203	4.78611	5.36253	2.2684	1.54833	1.45852	5.33022	1.75842	0.329896	-1.59992	0.000105013	0.000316854
ENSGALG00000034716	HEY2		6.34463	4.1145	5.50302	0.873009	0.681602	0.770864	5.32072	0.775159	0.145687	-2.77906	6.58078e-16	8.88678e-15
ENSGALG00000054619	GAB2		6.15056	4.5865	5.20461	1.0129	0.889869	1.08191	5.31389	0.994894	0.187225	-2.41715	5.09765e-15	6.24505e-14
ENSGALG00000009982	ZNF827		4.88927	6.07805	4.95368	1.79733	1.62882	2.20612	5.307	1.87742	0.353764	-1.49914	0.000282893	0.000789063
ENSGALG00000001229	SKI		5.7838	5.01619	5.11278	1.55574	1.31119	1.81725	5.30426	1.56139	0.294366	-1.76432	5.4771e-07	2.44293e-06
ENSGALG00000013617	PDGFRL		6.53178	3.85162	5.4809	0.403724	0.339425	0.440134	5.2881	0.394428	0.0745878	-3.74492	9.28323e-34	5.48459e-32
ENSGALG00000013627	SLC7A2		6.53178	3.85162	5.4809	0.403724	0.339425	0.440134	5.2881	0.394428	0.0745878	-3.74492	9.28323e-34	5.48459e-32
ENSGALG00000013124	FHOD3		5.57215	5.22744	5.05948	1.63789	1.22572	1.78234	5.28636	1.54865	0.292953	-1.77126	6.36339e-07	2.79653e-06
ENSGALG00000040724	AKAP9		5.42615	5.25571	5.13687	2.30057	2.06668	1.97066	5.27291	2.11264	0.400659	-1.31955	0.00289147	0.00645426
ENSGALG00000001817	CTCF		5.98993	4.20841	5.61802	1.99863	1.60244	1.80831	5.27212	1.80312	0.342011	-1.54788	8.98204e-05	0.000274635
ENSGALG00000013971	SGK1		5.77023	5.16647	4.83012	1.01322	0.72745	1.04495	5.25561	0.928541	0.176676	-2.50082	3.18807e-17	4.86579e-16
ENSGALG00000013980	SLC2A12		5.77023	5.16647	4.83012	1.01322	0.72745	1.04495	5.25561	0.928541	0.176676	-2.50082	3.18807e-17	4.86579e-16
ENSGALG00000014513	CDCA3		5.09948	5.1249	5.53976	0.437687	0.27886	0.064196	5.25472	0.260248	0.0495265	-4.33566	6.4067e-12	5.6857e-11
ENSGALG00000049853	VAMP1		5.76204	4.59669	5.39504	1.11273	1.04338	1.50594	5.25126	1.22068	0.232455	-2.10497	4.05344e-09	2.48394e-08
ENSGALG00000034572	POC1A		5.55003	4.65083	5.55119	1.96777	1.77622	1.6709	5.25068	1.80496	0.343758	-1.54053	9.42694e-05	0.000287278
ENSGALG00000043359	RRP9		5.55003	4.65083	5.55119	1.96777	1.77622	1.6709	5.25068	1.80496	0.343758	-1.54053	9.42694e-05	0.000287278
ENSGALG00000010517	TCTN3		5.7384	4.58697	5.42531	1.24521	0.882015	1.45189	5.25023	1.19304	0.227236	-2.13774	9.75184e-11	7.44633e-10
ENSGALG00000049835	S1PR3		5.29488	5.37047	5.05012	0.558419	0.231297	0.335495	5.23849	0.37507	0.071599	-3.80392	8.03065e-28	3.13774e-26
ENSGALG00000010255	NASP		6.0573	4.54913	5.08945	1.72164	1.81686	1.72794	5.23196	1.75548	0.33553	-1.57549	4.7152e-05	0.00015204
ENSGALG00000003272	KHDRBS1		5.93479	4.86363	4.89135	1.84021	1.69722	1.77778	5.22993	1.77174	0.338769	-1.56163	3.01768e-05	0.000100971
ENSGALG00000036310	CYSTM1		5.56525	4.28555	5.8304	2.08244	1.95025	1.37185	5.22707	1.80152	0.344651	-1.53679	0.018376	0.0338036
ENSGALG00000041626	MEIS1		5.66441	5.02239	4.99316	1.92388	1.82299	1.88907	5.22665	1.87865	0.359436	-1.47619	0.000118361	0.000353419
ENSGALG00000004508	EYA2		6.12512	4.66124	4.89125	2.12096	1.53518	2.16474	5.22587	1.94029	0.371286	-1.4294	0.00145768	0.00347624
ENSGALG00000016799	NCK1	NCK2	5.58722	4.91168	5.17732	1.13095	0.728298	1.21107	5.22541	1.02344	0.195858	-2.35212	1.90159e-12	1.79408e-11
ENSGALG00000052932	SHROOM3		5.58722	4.91168	5.17732	1.13095	0.728298	1.21107	5.22541	1.02344	0.195858	-2.35212	1.90159e-12	1.79408e-11
ENSGALG00000010745	HMGB2		5.81525	4.69531	5.16525	0.414664	0.35438	0.299867	5.22527	0.356304	0.0681886	-3.87433	2.80517e-21	6.45233e-20
ENSGALG00000002294	SEMA6A		5.35535	4.94323	5.3643	1.61725	1.28401	1.827	5.22096	1.57609	0.301877	-1.72797	2.0325e-06	8.28091e-06
ENSGALG00000049812	SLC66A2		5.19691	5.04036	5.40757	2.19408	1.46582	1.62558	5.21495	1.76183	0.337842	-1.56558	0.000205	0.000586882
ENSGALG00000036871	NOS1AP		6.33597	5.40636	3.89477	0.29828	0.353874	0.406421	5.21237	0.352858	0.0676964	-3.88478	2.23098e-22	5.68834e-21
ENSGALG00000017199	MAML2		5.38646	5.14851	5.09563	0.575461	0.436421	0.636131	5.2102	0.549338	0.105435	-3.24557	2.13072e-32	1.19614e-30
ENSGALG00000053703			5.5542	4.77543	5.24979	2.37104	1.65341	2.13098	5.19314	2.05181	0.3951	-1.33971	0.0139125	0.0263809
ENSGALG00000054659	TMEM200C		5.19934	5.32945	5.05015	0.680416	0.542626	0.914429	5.19298	0.71249	0.137203	-2.86562	4.79033e-15	5.88331e-14
ENSGALG00000052336			5.19934	5.32945	5.05015	0.680416	0.542626	0.914429	5.19298	0.71249	0.137203	-2.86562	4.79033e-15	5.88331e-14
ENSGALG00000009932	THADA		5.57265	4.65623	5.32949	1.50642	1.17903	2.00368	5.18612	1.56304	0.301389	-1.7303	5.29008e-06	2.0206e-05
ENSGALG00000047947			5.44237	4.84531	5.26866	1.91522	2.13667	1.77955	5.18545	1.94381	0.374859	-1.41558	0.00158648	0.00375163
ENSGALG00000054542			5.44237	4.84531	5.26866	1.91522	2.13667	1.77955	5.18545	1.94381	0.374859	-1.41558	0.00158648	0.00375163
ENSGALG00000004493	RSRC2		5.53499	5.07621	4.9333	1.89387	1.58133	1.69158	5.1815	1.72226	0.332386	-1.58907	1.24622e-05	4.4809e-05
ENSGALG00000016351	ACOT9		5.10278	4.45836	5.9607	1.59039	1.04111	2.30093	5.17395	1.64414	0.317773	-1.65393	0.000547074	0.00143574
ENSGALG00000030998	MTA2		4.9115	4.773	5.8284	1.47024	1.72309	1.44358	5.17097	1.54564	0.298907	-1.74223	0.000391378	0.001059
ENSGALG00000051944			5.289	5.35767	4.81779	1.43214	1.8204	1.54465	5.15482	1.59906	0.310208	-1.68869	0.0013466	0.00323714
ENSGALG00000041183	SGPP1		5.61059	4.92644	4.91811	2.27821	1.43835	2.25227	5.15171	1.98961	0.386203	-1.37257	0.00660414	0.0136249
ENSGALG00000017133	EEF1AKMT1		5.19127	5.00155	5.24571	2.0253	2.27077	2.23433	5.14617	2.1768	0.422994	-1.24129	0.028594	0.0499593
ENSGALG00000016720	CD2AP		5.38088	4.54413	5.50496	1.88706	1.12707	2.1897	5.14332	1.73461	0.337255	-1.56809	0.000871191	0.00217716
ENSGALG00000029664	SAMD12		5.13045	5.84699	4.44971	1.3361	1.38448	0.311631	5.14238	1.01074	0.196551	-2.34703	0.0030662	0.00680594
ENSGALG00000008076	TMEM164		5.26789	5.08842	5.07019	1.4154	1.02217	1.46745	5.14217	1.30167	0.253137	-1.98201	5.98171e-10	4.10318e-09
ENSGALG00000010924	cNFI-A	NFIA	5.82211	4.55298	5.03424	0.809997	0.562958	0.77244	5.13644	0.715131	0.139227	-2.84449	7.94004e-24	2.29916e-22
ENSGALG00000041706	FAM13B		5.5983	4.95085	4.83952	1.99831	1.92689	1.70368	5.12956	1.87629	0.365781	-1.45095	0.000415458	0.00111796
ENSGALG00000005982	KLHL13	KLHL9	5.77614	4.73601	4.87043	1.82394	1.67723	1.7836	5.12753	1.76159	0.343555	-1.54139	4.2404e-05	0.000137914
ENSGALG00000010098	SLC6A9		5.39724	4.84304	5.09063	1.03991	0.683684	0.714313	5.1103	0.812636	0.159019	-2.65273	1.79936e-15	2.32079e-14
ENSGALG00000048152	SAE1		5.32457	4.50396	5.4952	2.05928	2.09278	2.20762	5.10791	2.11989	0.415022	-1.26874	0.00866264	0.0173253
ENSGALG00000047981			5.32457	4.50396	5.4952	2.05928	2.09278	2.20762	5.10791	2.11989	0.415022	-1.26874	0.00866264	0.0173253
ENSGALG00000043223	COL26A1		6.48958	5.08164	3.75001	0.481664	0.222583	0.453264	5.10708	0.385837	0.0755495	-3.72643	3.44141e-23	9.37239e-22
ENSGALG00000039434	PIAS2		4.64363	5.25175	5.41935	1.77664	1.42319	1.81725	5.10491	1.67236	0.327598	-1.61	1.3506e-05	4.82658e-05
ENSGALG00000009784	PTPN14		5.73315	4.64079	4.90839	0.615726	0.123906	0.575991	5.09411	0.438541	0.0860879	-3.53805	6.16254e-12	5.47898e-11
ENSGALG00000009871	RCOR3		5.66812	4.88476	4.69902	1.88965	1.48327	1.9468	5.08397	1.77324	0.348791	-1.51957	5.48462e-05	0.000174545
ENSGALG00000044620			5.08433	5.06922	5.09093	2.17237	2.02855	2.25315	5.0815	2.15135	0.42337	-1.24001	0.00722427	0.0147629
ENSGALG00000001916	SLIT3		4.60644	6.31625	4.29899	1.09123	0.695771	0.838749	5.07389	0.87525	0.172501	-2.53533	5.03597e-13	5.01271e-12
ENSGALG00000006633	TMEM243		5.40141	4.69798	5.10419	0.633711	0.373428	0.945995	5.06786	0.651045	0.128465	-2.96055	1.80965e-08	1.01164e-07
ENSGALG00000028587	TMX4		5.73419	5.19558	4.25772	1.89136	1.24513	1.45346	5.0625	1.52998	0.302219	-1.72633	6.52914e-06	2.45736e-05
ENSGALG00000016477	WDR35		5.81376	4.59116	4.75716	1.82774	1.44657	1.88123	5.05403	1.71851	0.340028	-1.55627	0.000116006	0.000347307
ENSGALG00000009062	CDK14		5.65969	4.2695	5.22023	1.26291	2.0882	1.6416	5.04981	1.66424	0.329564	-1.60137	0.000439798	0.00117934
ENSGALG00000007191	TK1		5.12275	4.12577	5.88773	0.463411	0.301125	0.155787	5.04542	0.306774	0.0608026	-4.03972	1.0297e-16	1.5027e-15
ENSGALG00000026159	PDLIM7		5.44191	3.95543	5.72895	1.00147	0.884752	1.04705	5.04209	0.977759	0.193919	-2.36647	1.40728e-10	1.05416e-09
ENSGALG00000007009	NCOA5		5.27359	4.60053	5.24789	1.6342	2.00099	2.18334	5.04067	1.93951	0.384772	-1.37793	0.00571507	0.0119607
ENSGALG00000033541	FRMPD4		5.42042	4.73703	4.95946	0.584915	0.499734	0.475625	5.03897	0.520091	0.103214	-3.27629	2.37232e-31	1.21962e-29
ENSGALG00000035563	USP6NL		4.29572	4.98425	5.83461	1.81621	0.739727	1.54615	5.03819	1.36736	0.271399	-1.88151	3.88762e-05	0.000127345
ENSGALG00000003273	HSDL1		4.53512	5.48971	5.07113	2.28831	1.64464	1.94981	5.03199	1.96092	0.389691	-1.3596	0.0168471	0.0312857
ENSGALG00000015959	SMAP1		5.23848	4.50701	5.34898	1.46772	1.23017	1.49673	5.03149	1.39821	0.277892	-1.84741	8.6136e-09	5.0523e-08
ENSGALG00000016721	PLCXD1		4.87105	5.11068	5.10997	0.693007	0.546686	0.860106	5.03057	0.699933	0.139136	-2.84543	6.63615e-19	1.21693e-17
ENSGALG00000009905	MDM1		5.47624	4.70447	4.88127	2.03411	1.30433	1.94752	5.02066	1.76199	0.350948	-1.51067	0.000657587	0.00169401
ENSGALG00000012705	GMPR	GMPR2	5.41794	5.06039	4.57958	1.19966	1.20196	1.36739	5.0193	1.25633	0.2503	-1.99827	1.4058e-07	6.8751e-07
ENSGALG00000016281	DMD		5.30264	5.15084	4.6044	2.07344	1.4406	1.68741	5.0193	1.73382	0.345431	-1.53353	0.000127624	0.000378992
ENSGALG00000020419	LIN52		5.59746	4.55367	4.90358	1.76618	1.57238	1.91412	5.01824	1.75089	0.348906	-1.51909	8.31693e-05	0.000256223
ENSGALG00000035945			5.52287	5.08364	4.43458	0.679758	0.542729	0.785994	5.0137	0.669494	0.133533	-2.90473	3.6539e-14	4.13733e-13
ENSGALG00000032366	MEF2A		5.62713	4.55701	4.8483	1.66016	1.56726	2.04486	5.01081	1.75743	0.350726	-1.51158	8.75733e-05	0.000268436
ENSGALG00000030065	TENM3		5.43118	4.67143	4.92856	0.764613	0.506714	0.739343	5.01039	0.670223	0.133767	-2.90221	5.27164e-22	1.29164e-20
ENSGALG00000030268	NKTR		5.3907	4.59991	5.0262	1.50688	0.970004	1.27005	5.0056	1.24898	0.249516	-2.0028	7.37922e-10	4.9848e-09
ENSGALG00000037556	SLC1A2		5.9061	4.43021	4.65077	1.04469	0.674156	0.848396	4.99569	0.855749	0.171297	-2.54543	1.43003e-16	2.06025e-15
ENSGALG00000002954	MBTD1		5.15376	4.68078	5.13345	1.70209	1.81241	2.14552	4.98933	1.88668	0.378142	-1.403	0.000847491	0.00212409
ENSGALG00000009807	FLVCR1		5.56095	4.60437	4.79936	2.26627	1.12685	1.65662	4.98823	1.68324	0.337444	-1.56728	0.000423351	0.00113732
ENSGALG00000020067	VASH2		5.56095	4.60437	4.79936	2.26627	1.12685	1.65662	4.98823	1.68324	0.337444	-1.56728	0.000423351	0.00113732
ENSGALG00000000619	ANGPTL4		5.73509	4.41343	4.8151	0.726826	0.613386	0.834546	4.98787	0.724919	0.145336	-2.78253	5.49617e-17	8.22573e-16
ENSGALG00000011902	TAGLN		5.09021	4.29338	5.57188	1.10032	1.1791	1.66089	4.98516	1.31344	0.26347	-1.92429	6.85271e-05	0.000214543
ENSGALG00000043087	MTF2		5.5094	5.25163	4.1483	1.75767	1.86808	2.22364	4.96978	1.9498	0.392331	-1.34986	0.00349428	0.00764494
ENSGALG00000009569	TLK1		4.57733	5.156	5.15038	1.85534	2.35307	1.88954	4.96123	2.03265	0.409706	-1.28734	0.010667	0.0208446
ENSGALG00000013728	PPAT		5.33964	4.35106	5.17115	1.58491	1.4635	1.25444	4.95395	1.43428	0.289523	-1.78825	9.07006e-06	3.33403e-05
ENSGALG00000036677	ITSN1		5.51526	4.61871	4.7244	1.43524	0.844027	1.5942	4.95279	1.29116	0.260693	-1.93958	6.30952e-07	2.77536e-06
ENSGALG00000004506	URI1		6.53803	3.17544	5.12685	1.28824	1.12006	1.42299	4.94677	1.2771	0.258168	-1.95362	6.63068e-07	2.90702e-06
ENSGALG00000033260	SIAT9	ST3GAL5	5.59849	4.67519	4.55666	2.47112	1.02045	2.44179	4.94345	1.97779	0.400082	-1.32163	0.0257237	0.0454759
ENSGALG00000033246	ZNF740		4.61572	5.21929	4.98682	1.89936	2.2196	1.9673	4.94061	2.02875	0.410628	-1.28409	0.0236354	0.0422066
ENSGALG00000006392	RNF168		5.25489	4.74218	4.81119	1.92488	1.83679	1.92054	4.93608	1.89407	0.383719	-1.38188	0.00117321	0.00285499
ENSGALG00000006110	PLK1		5.4195	4.53372	4.84788	0.342867	0.030184	0.160893	4.9337	0.177981	0.0360746	-4.79287	6.05653e-14	6.69233e-13
ENSGALG00000014813	HOMER1		5.05273	3.92449	5.81761	1.53616	1.75198	1.75577	4.93161	1.6813	0.340924	-1.55248	0.00913459	0.0181503
ENSGALG00000033470	ADGRA3		5.40835	4.27184	5.10211	1.45662	1.41862	1.52889	4.92743	1.46804	0.297932	-1.74694	3.85634e-07	1.75858e-06
ENSGALG00000048082			5.40835	4.27184	5.10211	1.45662	1.41862	1.52889	4.92743	1.46804	0.297932	-1.74694	3.85634e-07	1.75858e-06
ENSGALG00000015702	PTGR1		5.01561	4.80432	4.95367	1.77243	1.31394	1.73675	4.92454	1.60771	0.326469	-1.61498	6.61365e-06	2.48789e-05
ENSGALG00000030580	RPS6KA5		5.60952	4.6405	4.52343	2.15061	1.95117	1.84697	4.92449	1.98292	0.402665	-1.31235	0.00571358	0.0119593
ENSGALG00000052154			4.33506	4.92382	5.47732	1.75966	1.77768	2.48998	4.91207	2.00911	0.409015	-1.28977	0.0154581	0.0290163
ENSGALG00000000255	MAN2A1		4.83206	5.26267	4.63613	2.02475	1.75987	2.44536	4.91029	2.07666	0.422921	-1.24154	0.0142596	0.0269658
ENSGALG00000010861	OMA1		4.83757	4.14563	5.74316	0.843623	1.10059	0.963143	4.90879	0.96912	0.197426	-2.34062	8.26367e-08	4.16366e-07
ENSGALG00000034584			4.95155	4.83496	4.93085	1.01353	1.01413	1.34903	4.90579	1.12556	0.229436	-2.12384	9.35143e-12	8.14124e-11
ENSGALG00000027635	NME3		4.90326	5.01415	4.78752	2.16563	1.83026	1.87916	4.90164	1.95835	0.399529	-1.32363	0.0132712	0.0253058
ENSGALG00000039990	TNC		5.48545	4.37749	4.83818	1.01655	0.802032	1.05249	4.90037	0.957024	0.195296	-2.35626	1.49857e-14	1.75096e-13
ENSGALG00000006594	POFUT1		5.64884	4.95745	4.08316	1.64503	1.47609	2.06493	4.89648	1.72868	0.353046	-1.50207	0.00192617	0.00445357
ENSGALG00000015034	ANKRD29		4.88064	4.24665	5.54951	0.357824	0.473366	0.420791	4.89227	0.417327	0.0853034	-3.55125	5.93615e-31	2.95838e-29
ENSGALG00000041494	GOLGB1		4.59293	4.90779	5.16758	1.73071	1.48638	1.27646	4.88943	1.49785	0.306345	-1.70677	3.16876e-06	1.25653e-05
ENSGALG00000016224	MAOA		5.17223	5.05395	4.41584	0.854767	0.48698	0.659383	4.88067	0.667043	0.13667	-2.87123	2.10427e-14	2.42961e-13
ENSGALG00000026838	MDFIC		5.56233	4.3444	4.72638	1.55519	1.23556	1.37285	4.8777	1.38787	0.284533	-1.81333	2.72101e-07	1.26727e-06
ENSGALG00000029709	INPP4A		5.2118	4.60605	4.8125	2.01135	1.89968	2.04295	4.87678	1.98466	0.406961	-1.29704	0.00348907	0.00763468
ENSGALG00000014514	CC2D2A		5.29455	4.77195	4.55759	1.40485	0.89198	1.27151	4.8747	1.18945	0.244004	-2.03502	3.064e-10	2.18355e-09
ENSGALG00000016576	OFD1		5.27769	4.60703	4.73503	2.33159	1.7193	2.25924	4.87325	2.10337	0.431616	-1.21218	0.0251349	0.0445328
ENSGALG00000038776	SYDE2		5.31088	3.87908	5.40933	1.96157	1.72656	1.89906	4.86643	1.8624	0.382703	-1.3857	0.00142186	0.00339939
ENSGALG00000041621	LY6E		4.07192	4.96248	5.55045	0.860669	0.549186	0.911878	4.86161	0.773911	0.159188	-2.6512	3.92915e-15	4.87467e-14
ENSGALG00000001491	NCAPD3		4.07192	4.96248	5.55045	0.860669	0.549186	0.911878	4.86161	0.773911	0.159188	-2.6512	3.92915e-15	4.87467e-14
ENSGALG00000028567	MYL9		5.94182	3.87902	4.75954	1.5916	2.00391	0.911264	4.86013	1.50226	0.309099	-1.69386	0.00861949	0.0172508
ENSGALG00000032702	ITGA3		5.02135	4.96885	4.5868	1.15059	0.915626	1.25373	4.859	1.10665	0.227753	-2.13446	8.29456e-11	6.39641e-10
ENSGALG00000033074	ARID2		5.11338	4.64946	4.81373	1.66704	1.28053	1.67242	4.85886	1.54	0.316946	-1.65769	5.9031e-06	2.2361e-05
ENSGALG00000029701	INO80D		5.09495	5.17594	4.29574	1.89524	1.52419	1.7429	4.85554	1.72078	0.354394	-1.49657	0.000141298	0.00041656
ENSGALG00000012208	GMFB		6.37143	2.39133	5.79863	1.92705	1.62644	1.89547	4.8538	1.81632	0.374206	-1.41809	0.0241215	0.0429595
ENSGALG00000004322			4.99772	4.04176	5.50192	0.438127	0.328318	0.560247	4.84713	0.442231	0.0912355	-3.45426	4.20565e-25	1.33239e-23
ENSGALG00000016509	IFT172		4.7106	4.58164	5.24476	1.80803	1.7518	2.00993	4.84567	1.85659	0.383144	-1.38404	0.00116716	0.00284122
ENSGALG00000012823	TRIM24		5.53165	4.37786	4.60347	1.31558	1.13844	1.47912	4.83766	1.31105	0.271009	-1.88359	3.83693e-07	1.75136e-06
ENSGALG00000038688	ADAMTS17		4.75185	5.4788	4.26764	0.506018	0.383904	0.485156	4.83276	0.458359	0.0948442	-3.3983	3.39536e-31	1.73341e-29
ENSGALG00000007092	LYSMD4		4.75185	5.4788	4.26764	0.506018	0.383904	0.485156	4.83276	0.458359	0.0948442	-3.3983	3.39536e-31	1.73341e-29
ENSGALG00000012546	MCM5		4.95723	4.3805	5.15807	0.164483	0.303522	0.145927	4.83193	0.204644	0.0423524	-4.56141	1.99563e-25	6.44053e-24
ENSGALG00000055014			3.8027	5.07023	5.61843	0.0001	1.18278	0.353357	4.83045	0.512079	0.10601	-3.23772	0.00320954	0.00708581
ENSGALG00000008294	ITPR1		5.30344	4.5293	4.65664	1.83934	1.65316	1.82458	4.82979	1.77236	0.366964	-1.44629	0.000210583	0.000601662
ENSGALG00000008160	CNNM2		5.2565	4.68632	4.53949	2.18576	1.8585	1.1677	4.82744	1.73732	0.359885	-1.47439	0.0032073	0.0070837
ENSGALG00000006372	RBM33		5.01546	4.59263	4.87093	1.28717	1.57024	2.07375	4.82634	1.64372	0.340573	-1.55396	0.000320234	0.000882799
ENSGALG00000002043	WDR33		4.89941	4.68109	4.87767	2.0307	1.79632	2.20987	4.81939	2.0123	0.417542	-1.26001	0.00774919	0.0157042
ENSGALG00000052210			4.89941	4.68109	4.87767	2.0307	1.79632	2.20987	4.81939	2.0123	0.417542	-1.26001	0.00774919	0.0157042
ENSGALG00000053889			4.89941	4.68109	4.87767	2.0307	1.79632	2.20987	4.81939	2.0123	0.417542	-1.26001	0.00774919	0.0157042
ENSGALG00000010875	ITGB8		5.49199	4.31002	4.65578	1.2932	0.928508	1.45365	4.81926	1.22512	0.254213	-1.97589	3.99423e-07	1.81723e-06
ENSGALG00000016186	PDE9A		5.72356	4.50177	4.22656	1.91855	1.31987	1.28601	4.8173	1.50815	0.313069	-1.67545	3.21384e-05	0.000106906
ENSGALG00000003520	POLG2		5.72356	4.50177	4.22656	1.91855	1.31987	1.28601	4.8173	1.50815	0.313069	-1.67545	3.21384e-05	0.000106906
ENSGALG00000027472	TMEM38B		4.83412	4.97406	4.62004	1.93483	1.64242	2.12472	4.80941	1.90066	0.395196	-1.33936	0.00263336	0.00593325
ENSGALG00000010702	ADSS		4.98335	4.61056	4.80928	1.08053	0.950237	1.00488	4.80106	1.01188	0.210762	-2.24632	1.73601e-14	2.01553e-13
ENSGALG00000049851			4.94367	4.71597	4.72896	0.716285	1.11889	1.00665	4.7962	0.947274	0.197505	-2.34004	9.7141e-09	5.64581e-08
ENSGALG00000026850	TICAM1		4.99502	4.4807	4.91039	1.66736	1.92014	1.97793	4.79537	1.85514	0.386861	-1.37011	0.00643244	0.0133138
ENSGALG00000015554	SORCS2		5.55629	4.36483	4.44342	0.844979	0.728263	0.813748	4.78818	0.795664	0.166173	-2.58925	1.25177e-15	1.64051e-14
ENSGALG00000002099	PFKFB4		5.15069	4.64648	4.54809	2.20957	1.33375	1.77608	4.78175	1.77313	0.370812	-1.43124	0.00116517	0.00283682
ENSGALG00000003757	POMT1		5.86336	4.08943	4.38533	1.20467	0.947455	1.46345	4.77937	1.20519	0.252166	-1.98756	2.25933e-07	1.0658e-06
ENSGALG00000002199	KLHL17		4.61035	4.64897	5.0697	1.22866	1.07538	1.37681	4.77634	1.22695	0.256881	-1.96083	1.47326e-09	9.55145e-09
ENSGALG00000014094	STK38L		5.15261	4.27669	4.89718	1.64984	1.19748	1.57258	4.77549	1.4733	0.308512	-1.6966	1.25207e-06	5.26107e-06
ENSGALG00000003935	PBLD		4.45565	4.2637	5.58944	0.896468	0.796253	1.54523	4.76959	1.07932	0.226291	-2.14375	1.62357e-05	5.71427e-05
ENSGALG00000031606	NDC1		4.55064	4.33159	5.42072	1.54219	1.63185	1.46165	4.76765	1.54523	0.324108	-1.62546	0.00020263	0.000580551
ENSGALG00000032398	ASPM		4.96532	4.77584	4.54972	1.26374	1.16063	1.0232	4.76363	1.14919	0.241243	-2.05144	4.25257e-11	3.41044e-10
ENSGALG00000002305	ZBTB41		4.96532	4.77584	4.54972	1.26374	1.16063	1.0232	4.76363	1.14919	0.241243	-2.05144	4.25257e-11	3.41044e-10
ENSGALG00000015267	CMSS1		5.09209	4.73293	4.45753	1.10793	0.707306	0.992237	4.76085	0.935825	0.196567	-2.34691	7.70679e-14	8.37685e-13
ENSGALG00000015263			5.09209	4.73293	4.45753	1.10793	0.707306	0.992237	4.76085	0.935825	0.196567	-2.34691	7.70679e-14	8.37685e-13
ENSGALG00000037646	BRD8		4.9227	4.46962	4.86193	2.3827	1.89781	1.91292	4.75142	2.06448	0.434497	-1.20258	0.0193813	0.0354392
ENSGALG00000008947	PAK5		5.45822	4.41788	4.37633	1.96591	1.7388	2.02295	4.75081	1.90922	0.401873	-1.31519	0.00363373	0.00792283
ENSGALG00000036901	TSPAN18		5.40234	3.85978	4.97628	0.920143	0.636325	0.813403	4.74613	0.789957	0.166442	-2.58691	1.15099e-15	1.5125e-14
ENSGALG00000036754	CHKA		4.361	5.06701	4.78985	2.31298	1.47873	1.64819	4.73928	1.8133	0.382611	-1.38605	0.00239298	0.00542838
ENSGALG00000005567	MSI2		5.31417	4.25563	4.64268	2.02871	1.29769	1.84748	4.7375	1.72463	0.364038	-1.45784	0.00101779	0.00250887
ENSGALG00000015474	CD80		4.98603	4.49768	4.71386	1.78429	1.48633	1.83647	4.73252	1.70236	0.359716	-1.47507	0.00177035	0.00413637
ENSGALG00000008025	SLF2		5.24874	4.46827	4.47304	1.81505	1.37525	1.71992	4.73002	1.63674	0.346033	-1.53102	0.00018183	0.000525479
ENSGALG00000004195	KIF4B		4.44183	3.93784	5.77716	2.12164	1.37569	1.54116	4.71895	1.67949	0.355905	-1.49044	0.00106961	0.00262204
ENSGALG00000004097	LRRC38		5.44823	4.95175	3.74955	1.2952	1.84477	1.55241	4.71651	1.56413	0.331628	-1.59236	0.000589604	0.00153416
ENSGALG00000008297	SEMA4B		3.9164	5.13024	5.10104	2.21773	1.66473	2.1721	4.71589	2.01818	0.427954	-1.22447	0.0240744	0.0428965
ENSGALG00000011248	PLCL2		4.61916	4.48545	5.03959	1.10462	0.86328	1.26359	4.71474	1.07717	0.228468	-2.12994	3.00145e-12	2.76239e-11
ENSGALG00000020879	SLC30A7		5.12791	4.14624	4.8625	2.07552	1.25299	1.91707	4.71221	1.74852	0.371062	-1.43027	0.00106692	0.00261587
ENSGALG00000012000	METTL14		4.97044	4.43581	4.73004	1.75154	1.48121	1.66608	4.7121	1.63295	0.346543	-1.52889	0.000523501	0.00138005
ENSGALG00000043613	TXNDC16		5.01025	4.89911	4.22545	1.20452	0.946064	0.764381	4.7116	0.971654	0.206226	-2.2777	1.73311e-09	1.11278e-08
ENSGALG00000034347	KIF21B		5.31707	3.94592	4.8444	0.282801	0.161268	0.187926	4.70246	0.210665	0.0447989	-4.48039	1.46752e-39	1.22425e-37
ENSGALG00000002145	CAMSAP2		4.92962	4.78496	4.37082	1.91338	1.49112	2.19884	4.69513	1.86778	0.397812	-1.32984	0.00338447	0.00743355
ENSGALG00000014749	EPHB6		5.33502	4.13657	4.5927	0.392194	0.322952	0.479861	4.6881	0.398336	0.0849674	-3.55695	1.73969e-26	6.15699e-25
ENSGALG00000004324	SETD1A		5.35797	4.30768	4.39804	1.55374	1.53995	1.69771	4.68789	1.59713	0.340693	-1.55345	3.66151e-05	0.000120396
ENSGALG00000005249	BICD2		4.82415	5.00195	4.22933	2.04988	1.70941	2.0338	4.68514	1.93103	0.41216	-1.27872	0.00565874	0.0118513
ENSGALG00000035906	YTHDC1		5.02911	5.03152	3.99211	1.45303	1.41569	2.00436	4.68424	1.62436	0.346771	-1.52794	0.000233358	0.000662244
ENSGALG00000039164			4.76741	4.25478	5.00543	1.23553	0.71985	1.01509	4.67587	0.990159	0.211759	-2.2395	1.12649e-11	9.72042e-11
ENSGALG00000012827	RIPK1		4.67705	4.63606	4.71235	2.07222	1.85162	2.1247	4.67515	2.01618	0.431255	-1.21339	0.0278869	0.048893
ENSGALG00000007862	CNTN3		5.00112	4.42777	4.58613	0.594443	0.429679	0.548561	4.67167	0.524228	0.112214	-3.15567	3.01986e-29	1.34899e-27
ENSGALG00000030175	FBXL2		4.23741	4.81329	4.96291	1.64456	1.10369	1.76314	4.6712	1.5038	0.321929	-1.63518	3.28761e-05	0.000109032
ENSGALG00000005011			4.63322	4.37536	4.98002	1.4799	1.54728	2.02394	4.66287	1.68371	0.361088	-1.46958	0.00086933	0.00217399
ENSGALG00000048077			4.63322	4.37536	4.98002	1.4799	1.54728	2.02394	4.66287	1.68371	0.361088	-1.46958	0.00086933	0.00217399
ENSGALG00000042030	P4HA3		5.35513	3.95102	4.68106	1.84502	1.54617	1.77246	4.6624	1.72122	0.369169	-1.43765	0.00046625	0.00124435
ENSGALG00000031529	ERBB2		4.9306	4.35678	4.69687	1.34448	1.39768	1.69036	4.66142	1.4775	0.316965	-1.65761	1.32756e-05	4.75003e-05
ENSGALG00000031960	LEF1	Lef-1	4.92761	4.50787	4.53567	1.53397	1.23884	1.51985	4.65705	1.43089	0.307252	-1.70251	7.98346e-07	3.46691e-06
ENSGALG00000001332	RBL1		4.78345	4.79384	4.3832	2.0192	1.33499	2.36675	4.6535	1.90698	0.409795	-1.28703	0.011226	0.0218234
ENSGALG00000032417			4.78345	4.79384	4.3832	2.0192	1.33499	2.36675	4.6535	1.90698	0.409795	-1.28703	0.011226	0.0218234
ENSGALG00000016313	GCLC		4.82092	4.71861	4.42052	1.91647	1.53179	2.21574	4.65335	1.888	0.405729	-1.30141	0.00539155	0.0113339
ENSGALG00000016893	UGGT2		5.05987	4.45304	4.4417	1.00275	1.23223	1.37651	4.65154	1.20383	0.258803	-1.95007	1.53284e-08	8.65814e-08
ENSGALG00000008551	CRELD2		5.3325	4.17965	4.4389	1.28577	0.881002	1.33541	4.65035	1.16739	0.251034	-1.99405	4.64235e-06	1.78952e-05
ENSGALG00000029678	SNX16		4.80598	5.19534	3.94884	1.34677	1.01556	1.52457	4.65005	1.29563	0.278628	-1.84359	2.37171e-06	9.56781e-06
ENSGALG00000037160			5.20979	3.98215	4.73905	1.90262	1.28274	1.85572	4.64366	1.68036	0.36186	-1.4665	0.0042199	0.00908062
ENSGALG00000016481	PUM2		4.70288	4.90834	4.30114	1.21544	1.14404	1.39885	4.63745	1.25278	0.270143	-1.8882	3.2753e-08	1.76433e-07
ENSGALG00000051739			4.70288	4.90834	4.30114	1.21544	1.14404	1.39885	4.63745	1.25278	0.270143	-1.8882	3.2753e-08	1.76433e-07
ENSGALG00000009157	ECT2		4.83148	4.67177	4.40762	1.59942	1.61126	1.69619	4.63696	1.63562	0.352736	-1.50334	0.000453943	0.0012135
ENSGALG00000036892	BUB1B		4.91023	4.15454	4.8268	0.31781	0.071134	0.197634	4.63052	0.195526	0.0422255	-4.56574	1.09831e-21	2.62518e-20
ENSGALG00000041225			4.2903	4.42472	5.16926	0.854987	0.800603	1.24118	4.6281	0.965591	0.208637	-2.26093	1.08367e-11	9.36952e-11
ENSGALG00000042992			4.2903	4.42472	5.16926	0.854987	0.800603	1.24118	4.6281	0.965591	0.208637	-2.26093	1.08367e-11	9.36952e-11
ENSGALG00000045305			4.2903	4.42472	5.16926	0.854987	0.800603	1.24118	4.6281	0.965591	0.208637	-2.26093	1.08367e-11	9.36952e-11
ENSGALG00000047652			4.2903	4.42472	5.16926	0.854987	0.800603	1.24118	4.6281	0.965591	0.208637	-2.26093	1.08367e-11	9.36952e-11
ENSGALG00000033638	SLC26A7		4.87006	4.7629	4.2513	0.571948	0.446681	0.635847	4.62809	0.551492	0.119162	-3.069	8.19403e-29	3.52079e-27
ENSGALG00000008320	EDEM1		5.09924	3.97723	4.7895	2.03791	1.51265	1.70538	4.62199	1.75198	0.379054	-1.39952	0.00293856	0.00654742
ENSGALG00000039720	MAP4K3		5.11457	4.16535	4.58283	1.88484	1.15991	1.91896	4.62092	1.65457	0.358061	-1.48172	0.000834942	0.00209622
ENSGALG00000004192	SLTM		4.96333	4.70723	4.14667	2.21767	1.8755	1.95859	4.60574	2.01725	0.437986	-1.19104	0.0214821	0.0388635
ENSGALG00000052242			4.96333	4.70723	4.14667	2.21767	1.8755	1.95859	4.60574	2.01725	0.437986	-1.19104	0.0214821	0.0388635
ENSGALG00000016984	ZC3H13		4.39862	4.38194	5.02864	1.74036	1.86589	2.10658	4.60307	1.90428	0.413697	-1.27335	0.00596646	0.0124354
ENSGALG00000002855	SARDH		5.48765	3.9927	4.32082	0.902223	0.336755	0.627317	4.60039	0.622098	0.135227	-2.88654	7.18865e-13	7.04065e-12
ENSGALG00000047321			5.48765	3.9927	4.32082	0.902223	0.336755	0.627317	4.60039	0.622098	0.135227	-2.88654	7.18865e-13	7.04065e-12
ENSGALG00000026757	DHFR		4.90249	4.31143	4.5354	1.86034	1.28949	1.98985	4.58311	1.71323	0.373814	-1.41961	0.000813836	0.00205061
ENSGALG00000015112	ZNF521		4.8893	4.3595	4.49578	0.792309	0.518084	0.524926	4.58152	0.611773	0.13353	-2.90476	2.93288e-21	6.72498e-20
ENSGALG00000003322	TBC1D2B		4.71985	4.66461	4.32589	1.52488	1.12479	1.66441	4.57012	1.43803	0.314659	-1.66814	6.52069e-06	2.45481e-05
ENSGALG00000038340	ZBTB14		4.74558	4.59263	4.36672	1.85458	1.54039	1.67821	4.56831	1.69106	0.370172	-1.43373	0.00227838	0.00518492
ENSGALG00000034655	ALDH18A1		5.41195	4.38121	3.89807	0.536971	0.420971	0.810882	4.56374	0.589608	0.129194	-2.95239	3.26247e-13	3.33346e-12
ENSGALG00000005776			5.88592	4.59694	3.2	1.39443	1.07683	0.724853	4.56095	1.06537	0.233585	-2.09798	8.74611e-07	3.76352e-06
ENSGALG00000016930	DIS3		4.85247	3.91019	4.91499	1.71523	1.63663	1.61069	4.55921	1.65418	0.362822	-1.46267	0.00136557	0.00327738
ENSGALG00000007685	BCL9L		5.50998	3.98813	4.1773	1.16855	1.02337	1.08625	4.55847	1.09272	0.239713	-2.06062	3.31691e-10	2.35348e-09
ENSGALG00000031656	EYA4		4.72903	4.81174	4.1299	1.50925	0.997071	1.60041	4.55689	1.36891	0.300404	-1.73502	5.39185e-06	2.05572e-05
ENSGALG00000009842	RASSF3		5.12903	4.61027	3.90973	1.47411	0.947665	1.54618	4.54968	1.32265	0.290713	-1.78233	5.85683e-06	2.22029e-05
ENSGALG00000051654	YLPM1		5.1759	3.5724	4.88932	1.91865	1.45078	1.63255	4.54587	1.66732	0.366778	-1.44702	0.000661861	0.00170312
ENSGALG00000009683	NEK1		4.67481	4.56235	4.38259	2.22708	1.7337	1.95461	4.53992	1.97179	0.434324	-1.20316	0.0166308	0.0309232
ENSGALG00000040393	BORCS5		4.64533	4.5668	4.39733	2.22368	1.5608	2.12384	4.53649	1.96944	0.434133	-1.20379	0.0161764	0.030174
ENSGALG00000050049	C3orf70		4.91909	3.82976	4.85811	1.17296	1.12917	1.35401	4.53565	1.21871	0.268696	-1.89595	1.74785e-08	9.78956e-08
ENSGALG00000022531			5.21896	3.91228	4.43378	0.434156	1.45452	1.43159	4.52168	1.10676	0.244767	-2.03052	0.000471703	0.00125707
ENSGALG00000046787	NAGPA		5.06011	4.19822	4.30332	0.77918	0.628184	0.696147	4.52055	0.70117	0.155107	-2.68866	3.79341e-14	4.27217e-13
ENSGALG00000017012	KCNRG		4.85977	4.3142	4.38629	1.62615	1.10107	1.28378	4.52009	1.337	0.295791	-1.75735	3.37892e-06	1.33237e-05
ENSGALG00000017011	TRIM13		4.85977	4.3142	4.38629	1.62615	1.10107	1.28378	4.52009	1.337	0.295791	-1.75735	3.37892e-06	1.33237e-05
ENSGALG00000000374	RNPEP		4.79394	4.25821	4.49845	1.45324	1.84602	1.28755	4.51686	1.52894	0.338495	-1.56279	0.000853205	0.00213731
ENSGALG00000012136	MPPED2		4.85767	4.32975	4.34736	1.84606	1.7333	2.21197	4.51159	1.93044	0.427885	-1.2247	0.0242551	0.0431608
ENSGALG00000025996			4.86335	4.086	4.56004	0.150649	0.113472	0.0529599	4.50313	0.105694	0.0234711	-5.41297	1.83561e-44	2.02221e-42
ENSGALG00000005582	KLHL18		4.51886	4.01772	4.96443	1.56833	1.54547	2.20846	4.50034	1.77409	0.394212	-1.34296	0.00437804	0.00940987
ENSGALG00000014298	RFC1		4.60814	4.54835	4.28048	1.37031	1.31444	1.81707	4.47899	1.50061	0.335032	-1.57763	0.000103932	0.000313789
ENSGALG00000014575	SEPHS1	SEPHS2L	5.005	4.71788	3.71029	1.57789	0.837828	1.77897	4.47772	1.39823	0.312264	-1.67916	0.000254361	0.000716574
ENSGALG00000032992	NR3C1		4.74202	4.30203	4.38892	1.7715	1.455	1.92271	4.47766	1.71641	0.383327	-1.38335	0.000746433	0.00189676
ENSGALG00000040549	HTR7		4.3437	2.89144	6.19513	0.654474	0.160818	1.87282	4.47676	0.896039	0.200154	-2.32082	0.00598644	0.0124734
ENSGALG00000013725	LONRF1		4.74439	4.34085	4.32766	1.41077	0.95163	1.44294	4.47097	1.26845	0.283707	-1.81752	2.41135e-05	8.23378e-05
ENSGALG00000006676	RLBP1		4.84588	3.54999	4.96406	0.52035	0.269425	0.459871	4.45331	0.416549	0.0935369	-3.41832	1.39077e-14	1.63151e-13
ENSGALG00000054473	SLC13A3		5.27477	4.10796	3.93591	1.52665	0.979929	1.30703	4.43955	1.2712	0.286336	-1.80422	6.84726e-07	2.99839e-06
ENSGALG00000004469	TP53RK		5.27477	4.10796	3.93591	1.52665	0.979929	1.30703	4.43955	1.2712	0.286336	-1.80422	6.84726e-07	2.99839e-06
ENSGALG00000039942	CTBP1		4.54852	3.97546	4.78305	2.01756	1.47964	2.15372	4.43568	1.88364	0.424657	-1.23563	0.0181093	0.0333631
ENSGALG00000016442	RRM2		5.22544	3.8978	4.14226	0.19058	0.153897	0.023368	4.42184	0.122615	0.0277294	-5.17244	9.89322e-18	1.60172e-16
ENSGALG00000005553	NLGN3		4.81464	4.24842	4.20067	1.70897	1.66253	1.67373	4.42124	1.68174	0.380378	-1.39449	0.000591252	0.00153818
ENSGALG00000011605	EPB41L5		4.65617	4.37256	4.23336	0.79566	0.578143	0.819384	4.4207	0.731062	0.165373	-2.59621	6.72539e-20	1.34618e-18
ENSGALG00000035187	FHL3		5.16792	4.06898	3.98419	0.661783	0.506753	0.582699	4.40703	0.583745	0.132458	-2.9164	1.64994e-24	5.04694e-23
ENSGALG00000039169	MLH1		4.95619	3.70817	4.55441	1.12781	0.819898	1.25711	4.40626	1.06827	0.242444	-2.04428	1.94185e-06	7.94083e-06
ENSGALG00000015091	HAUS6		4.17034	4.57551	4.44341	1.65258	1.31791	2.0354	4.39642	1.66863	0.379543	-1.39766	0.00560922	0.0117594
ENSGALG00000009887	DIEXF		5.49896	4.26244	3.42401	2.20188	1.35396	1.50045	4.39514	1.68543	0.383476	-1.38279	0.0135004	0.025686
ENSGALG00000042055	RXRA		5.11214	3.86461	4.20032	0.858323	0.725383	0.979485	4.39236	0.854397	0.194519	-2.36202	8.52375e-15	1.02118e-13
ENSGALG00000005994	DERL3		5.21173	4.27011	3.69273	1.0626	0.592911	1.31594	4.39152	0.990482	0.225544	-2.14852	9.17913e-06	3.37243e-05
ENSGALG00000009042	ISM1		4.9222	4.22204	4.02454	1.59352	1.99649	1.5249	4.38959	1.70497	0.388412	-1.36434	0.0155077	0.0290934
ENSGALG00000016451	ROCK2		4.1889	4.33387	4.63619	1.73153	1.48641	1.86891	4.38632	1.69561	0.386569	-1.3712	0.000828817	0.0020837
ENSGALG00000000407			4.95868	4.20571	3.97087	1.85566	1.72151	1.46807	4.37842	1.68175	0.384099	-1.38045	0.0056581	0.0118513
ENSGALG00000010268			4.5356	4.28985	4.30629	0.944711	0.909626	0.869514	4.37725	0.90795	0.207425	-2.26934	4.15951e-11	3.34679e-10
ENSGALG00000034590	CELF2		4.46699	4.23328	4.41662	1.08456	0.699022	1.4039	4.37229	1.06249	0.243006	-2.04093	6.21255e-08	3.20402e-07
ENSGALG00000001964	INPP5E		4.57641	3.98135	4.55327	1.72298	1.37765	1.54776	4.37034	1.54947	0.354541	-1.49598	0.000569284	0.0014871
ENSGALG00000016908	PCDH9		4.02424	4.76501	4.31234	1.91481	1.53475	1.90809	4.3672	1.78588	0.408932	-1.29007	0.00524154	0.0110486
ENSGALG00000030056			4.02424	4.76501	4.31234	1.91481	1.53475	1.90809	4.3672	1.78588	0.408932	-1.29007	0.00524154	0.0110486
ENSGALG00000051651			4.02424	4.76501	4.31234	1.91481	1.53475	1.90809	4.3672	1.78588	0.408932	-1.29007	0.00524154	0.0110486
ENSGALG00000015211	DTNA		3.55967	4.74717	4.79061	1.29334	1.60135	2.19331	4.36581	1.696	0.388472	-1.36412	0.0105586	0.0206741
ENSGALG00000007357	BCL6		4.74392	3.98342	4.36907	0.558259	0.406548	0.377449	4.36547	0.447419	0.102491	-3.28644	1.62403e-22	4.18194e-21
ENSGALG00000019961	SLC18B1		4.00622	4.54408	4.54315	1.84151	1.30114	1.50161	4.36449	1.54809	0.354701	-1.49533	0.00481013	0.0102261
ENSGALG00000042354	PREX2		4.33862	4.20765	4.53292	1.84507	1.65763	1.97686	4.35973	1.82652	0.418953	-1.25514	0.00584461	0.012204
ENSGALG00000034773	TOGARAM1		4.33862	4.20765	4.53292	1.84507	1.65763	1.97686	4.35973	1.82652	0.418953	-1.25514	0.00584461	0.012204
ENSGALG00000001798	BBS4		4.77589	4.32524	3.95786	1.88711	1.72295	1.80439	4.353	1.80481	0.414614	-1.27016	0.00574745	0.0120199
ENSGALG00000002725	UAP1		4.9152	3.74702	4.39429	1.01007	1.12766	1.7139	4.35217	1.28388	0.294997	-1.76123	0.000202774	0.000580851
ENSGALG00000035065	FAM110B		4.28462	3.77326	4.99699	1.04023	0.556685	1.19056	4.35162	0.929158	0.21352	-2.22756	9.60322e-09	5.59024e-08
ENSGALG00000033597	ADAMTS13		4.38299	4.26252	4.39258	0.515992	0.38292	0.593065	4.34603	0.497326	0.114432	-3.12743	4.80366e-27	1.78638e-25
ENSGALG00000016836	TUBGCP3		4.95409	4.16583	3.89599	1.95018	1.37934	2.19726	4.33864	1.84226	0.424617	-1.23577	0.0255418	0.0451979
ENSGALG00000027630	NPR2		3.77579	4.60676	4.62895	1.44647	1.28613	1.08801	4.33717	1.27354	0.293634	-1.76791	1.00724e-05	3.67481e-05
ENSGALG00000015451	ZNF462		4.30259	4.14611	4.5549	0.842197	0.421993	0.64568	4.33453	0.636624	0.146872	-2.76736	3.01016e-16	4.21653e-15
ENSGALG00000014880	PARP8		4.26264	4.07452	4.64757	1.8805	1.46823	1.7625	4.32824	1.70374	0.393634	-1.34507	0.00189609	0.00439233
ENSGALG00000000044	WFIKKN1		2.85996	5.4219	4.67705	1.36814	1.07016	1.13096	4.31964	1.18976	0.27543	-1.86024	2.25063e-05	7.72098e-05
ENSGALG00000010055	DAAM2		4.92753	3.82158	4.2084	0.550229	0.490401	0.685499	4.31917	0.575376	0.133215	-2.90818	7.30463e-25	2.27718e-23
ENSGALG00000011537	PDE10A		4.59501	4.25453	4.07205	1.49414	0.923629	1.84529	4.3072	1.42102	0.329917	-1.59982	0.000259391	0.000729201
ENSGALG00000044814	CCDC14		5.0832	3.4855	4.33539	1.4056	1.3858	1.6416	4.30136	1.47767	0.343535	-1.54147	0.000859407	0.00215138
ENSGALG00000016624	ELP3		4.58891	4.01514	4.28359	1.55963	1.71429	2.13133	4.29588	1.80175	0.419413	-1.25356	0.0127659	0.0244472
ENSGALG00000004498	SLC2A10		4.51378	4.10449	4.26677	2.01288	1.53748	1.66953	4.29501	1.73997	0.405113	-1.3036	0.00467679	0.0099817
ENSGALG00000010290	VEGFA		4.64978	4.45038	3.76761	1.62195	1.24141	1.10245	4.28926	1.32194	0.308197	-1.69808	1.03057e-05	3.75246e-05
ENSGALG00000005426	FREM1		4.64831	5.26065	2.95125	0.537339	0.384727	0.48804	4.28674	0.470035	0.109649	-3.18904	1.12861e-21	2.68885e-20
ENSGALG00000016728	RP2		4.06037	4.06937	4.72646	1.10253	0.959692	1.18481	4.2854	1.08235	0.252566	-1.98527	3.8697e-08	2.06478e-07
ENSGALG00000029220	PCSK7		4.43173	4.25238	4.16332	1.72545	1.73359	1.86127	4.28248	1.77344	0.414114	-1.2719	0.0127043	0.0243388
ENSGALG00000001258	NUMA1		5.38636	4.29915	3.15107	1.30338	1.21279	1.6808	4.27886	1.39899	0.326954	-1.61284	0.000174643	0.000506707
ENSGALG00000016911	OBI1	RNF219	4.42751	4.25984	4.14484	1.23072	0.343311	1.33487	4.2774	0.969634	0.226688	-2.14122	5.07386e-05	0.000162532
ENSGALG00000008133	AS3MT		4.32171	4.17262	4.33219	0.806047	0.540424	0.69383	4.27551	0.6801	0.159069	-2.65228	4.48542e-11	3.58931e-10
ENSGALG00000023089	SSBP2		4.1701	3.64495	4.99024	1.04792	1.6376	1.80164	4.26843	1.49572	0.350414	-1.51287	0.00197083	0.00454534
ENSGALG00000012200	GCH1		4.95025	3.55809	4.28809	0.266661	0.160406	0.14208	4.26548	0.189715	0.0444769	-4.4908	2.12988e-41	2.00045e-39
ENSGALG00000009841	FASTKD1		4.85425	4.1947	3.7432	1.55922	1.69261	1.94552	4.26405	1.73245	0.406292	-1.29941	0.00747195	0.0152033
ENSGALG00000000390	ENTPD4		4.17603	4.49903	4.10147	1.96767	1.44959	1.46387	4.25884	1.62705	0.382039	-1.38821	0.00598063	0.0124631
ENSGALG00000047356	VASN		4.67466	3.73637	4.34076	1.22488	1.20277	0.902742	4.2506	1.11013	0.261171	-1.93694	4.26364e-06	1.65573e-05
ENSGALG00000012731	TBC1D7		4.80784	3.85535	4.05444	1.45052	1.19549	1.42031	4.23921	1.35544	0.319739	-1.64503	3.61164e-06	1.41794e-05
ENSGALG00000034473	PARP4		4.53283	4.27559	3.90486	0.570056	0.464826	0.586377	4.23776	0.54042	0.127525	-2.97115	5.89871e-23	1.56572e-21
ENSGALG00000003540	CEP95		4.40623	3.89673	4.40782	1.27457	0.92221	1.03066	4.23693	1.07581	0.253914	-1.97759	6.83181e-08	3.4951e-07
ENSGALG00000009168	AFF2		4.4132	3.82463	4.44933	1.34853	0.848932	1.32683	4.22905	1.17476	0.277784	-1.84796	2.83587e-07	1.31783e-06
ENSGALG00000011623	ADAMTS3		6.11118	4.025	2.5439	0.374202	0.270472	0.228326	4.22669	0.291	0.0688482	-3.86044	1.72945e-20	3.69386e-19
ENSGALG00000002883	SCAPER		4.43775	3.94069	4.30085	1.76651	1.47887	2.09658	4.22643	1.78065	0.421314	-1.24703	0.0134164	0.0255394
ENSGALG00000033664	MOV10L1		4.26495	4.39795	4.01501	1.51609	1.2857	1.76254	4.22597	1.52145	0.360023	-1.47384	0.00277109	0.00621111
ENSGALG00000002866	KANSL1L		4.78221	3.39848	4.48914	0.716318	0.241529	0.466866	4.22327	0.474904	0.112449	-3.15265	8.69189e-11	6.68172e-10
ENSGALG00000006677	P4HA2		4.74879	3.98525	3.91585	1.57098	1.22939	1.2596	4.21663	1.35332	0.320949	-1.63958	5.60896e-05	0.000178
ENSGALG00000026360	SOWAHC		3.70299	4.39299	4.54649	1.09156	1.6045	1.31359	4.21416	1.33655	0.317157	-1.65673	0.00401751	0.00868851
ENSGALG00000011113	SGIP1		4.68132	4.07378	3.8581	0.791768	0.601962	0.75113	4.2044	0.714953	0.170049	-2.55598	3.86914e-18	6.53871e-17
ENSGALG00000002298	COL8A2		4.90554	3.5723	4.12872	0.232486	0.17561	0.190173	4.20219	0.199423	0.0474571	-4.39723	2.0209e-28	8.43598e-27
ENSGALG00000026468	CHSY1		4.57666	4.13857	3.87652	1.86301	1.24751	1.98466	4.19725	1.69839	0.404644	-1.30527	0.011232	0.0218294
ENSGALG00000014725	PLK2		4.17852	4.42523	3.96343	1.56996	1.20647	1.4924	4.18906	1.42295	0.339682	-1.55775	0.000869908	0.0021747
ENSGALG00000016265	LANCL3		4.25207	4.45328	3.86021	1.42326	1.4961	1.76255	4.18852	1.56064	0.372599	-1.4243	0.000568383	0.00148501
ENSGALG00000016886	FARP1		4.88102	3.81454	3.86535	0.826567	0.438963	0.593999	4.18697	0.619843	0.148041	-2.75593	2.34124e-17	3.60714e-16
ENSGALG00000011275	DEPDC1		4.5756	4.04023	3.931	0.643657	0.423309	0.38071	4.18228	0.482559	0.115382	-3.11551	3.40741e-11	2.77517e-10
ENSGALG00000013773	FUCA2		4.71787	3.74778	4.07432	1.30158	1.08648	1.51415	4.17999	1.30073	0.311181	-1.68417	3.43086e-05	0.0001135
ENSGALG00000004769	PSAP		4.22962	4.43145	3.87755	1.32012	0.962873	1.07431	4.17954	1.1191	0.267757	-1.901	1.06877e-05	3.88095e-05
ENSGALG00000044418			5.00087	3.43627	4.08529	0.599734	0.381332	0.524273	4.17414	0.50178	0.120211	-3.05635	3.74406e-12	3.41157e-11
ENSGALG00000005470	PLPPR5		4.72657	3.83219	3.95629	0.306555	0.329394	0.273604	4.17168	0.303184	0.0726767	-3.78236	5.61666e-35	3.56257e-33
ENSGALG00000036283	RBM8A		4.51862	4.11389	3.86973	1.44356	1.67594	1.50288	4.16741	1.54079	0.369724	-1.43548	0.0250768	0.0444609
ENSGALG00000053464	CCDC191		5.42673	2.86873	4.20157	0.181171	0.152899	0.32278	4.16567	0.21895	0.0525605	-4.24988	7.84732e-18	1.28325e-16
ENSGALG00000043828	HEXA		4.83765	3.10462	4.54717	1.67727	1.67865	1.86059	4.16315	1.73883	0.417673	-1.25955	0.0191676	0.0350705
ENSGALG00000031313			4.83765	3.10462	4.54717	1.67727	1.67865	1.86059	4.16315	1.73883	0.417673	-1.25955	0.0191676	0.0350705
ENSGALG00000011798	HEBP1		5.04313	3.78897	3.63052	1.13004	1.14581	1.24644	4.15421	1.1741	0.282628	-1.82302	2.25942e-05	7.74749e-05
ENSGALG00000001765	CAAP1		3.20198	3.49205	5.74497	1.73235	1.14095	1.31387	4.14633	1.39573	0.336617	-1.57082	0.0250427	0.0444166
ENSGALG00000049181	CHST14		4.10261	4.02569	4.30748	1.7496	1.40933	1.8942	4.14526	1.68438	0.406338	-1.29925	0.00450894	0.00965862
ENSGALG00000003219	TMEM231		4.10261	4.02569	4.30748	1.7496	1.40933	1.8942	4.14526	1.68438	0.406338	-1.29925	0.00450894	0.00965862
ENSGALG00000010016	SOCS5		4.68085	3.94913	3.80174	1.40025	1.33205	1.51234	4.14391	1.41488	0.341436	-1.55031	5.17665e-05	0.000165396
ENSGALG00000006456	C14H16orf45	C16orf45	4.64	3.81004	3.97608	1.40826	1.19015	1.05343	4.14204	1.21728	0.293884	-1.76668	1.40085e-06	5.84598e-06
ENSGALG00000048639			4.64	3.81004	3.97608	1.40826	1.19015	1.05343	4.14204	1.21728	0.293884	-1.76668	1.40085e-06	5.84598e-06
ENSGALG00000001872	SDF4		4.32736	3.82971	4.26209	1.56639	1.41973	1.54925	4.13972	1.51179	0.365192	-1.45327	0.00210297	0.00482278
ENSGALG00000007381	SERPING1		6.23618	2.83929	3.30469	1.81677	1.46365	1.34872	4.12672	1.54305	0.373916	-1.41921	0.0191563	0.035054
ENSGALG00000000377	HNRNPM		5.12653	4.53211	2.70978	1.5098	1.51235	1.6981	4.12281	1.57342	0.381638	-1.38972	0.0072465	0.0148001
ENSGALG00000000352	TIMM44		5.12653	4.53211	2.70978	1.5098	1.51235	1.6981	4.12281	1.57342	0.381638	-1.38972	0.0072465	0.0148001
ENSGALG00000017202	FAM76B		4.49345	3.01225	4.86044	1.44825	1.59928	1.85408	4.12205	1.63387	0.396373	-1.33507	0.0174235	0.0322253
ENSGALG00000003916	SIAH1		4.63188	3.25254	4.47726	1.117	1.85263	1.87549	4.12056	1.61504	0.391947	-1.35127	0.0177809	0.0328283
ENSGALG00000010669	TDP1		4.34023	4.1661	3.84857	1.22935	1.13893	0.983963	4.1183	1.11741	0.271329	-1.88188	1.16721e-05	4.21544e-05
ENSGALG00000015768	ANKRD6		4.67082	3.66709	4.01091	0.134046	0.087634	0.158296	4.11627	0.126659	0.0307702	-5.02232	2.63687e-39	2.14641e-37
ENSGALG00000008053	PRDM11		4.18899	4.3214	3.79192	1.71292	1.29952	1.68887	4.10077	1.5671	0.382149	-1.38779	0.00110032	0.00269146
ENSGALG00000047879			4.18899	4.3214	3.79192	1.71292	1.29952	1.68887	4.10077	1.5671	0.382149	-1.38779	0.00110032	0.00269146
ENSGALG00000027122	APPL2		4.25016	3.85673	4.19134	1.63569	1.4417	1.70811	4.09941	1.59517	0.389121	-1.36171	0.00395351	0.00855893
ENSGALG00000005900	E4F1		4.3203	4.07066	3.89819	1.02274	1.09082	1.24515	4.09638	1.11957	0.273307	-1.87141	2.7475e-07	1.2792e-06
ENSGALG00000017032	SLC25A15		4.9924	3.37453	3.9169	1.84608	1.37777	1.55041	4.09461	1.59142	0.388663	-1.36341	0.0079718	0.0160996
ENSGALG00000029151	ISLR2		4.20674	3.56561	4.50907	0.941119	1.37301	1.32339	4.09381	1.21251	0.296181	-1.75545	3.95873e-05	0.00012953
ENSGALG00000002424	RECQL5		4.1386	4.18725	3.94702	1.59349	1.30937	1.65816	4.09095	1.52034	0.371634	-1.42805	0.000641264	0.00165652
ENSGALG00000009318	IFT140		4.16312	3.92542	4.17105	1.37003	1.11639	1.44397	4.08653	1.31013	0.320597	-1.64117	1.48629e-05	5.27164e-05
ENSGALG00000030712	COL2A1		3.81736	4.0823	4.35952	1.17517	1.12661	1.18049	4.0864	1.16075	0.284053	-1.81577	6.58177e-08	3.38253e-07
ENSGALG00000043167	TNFRSF11B		4.21634	3.40185	4.6349	0.906448	0.830516	1.32615	4.08437	1.02104	0.249987	-2.00007	1.50042e-05	5.31661e-05
ENSGALG00000004311	AGGF1		3.85055	3.92022	4.468	1.90244	1.41461	1.21709	4.07959	1.51138	0.370474	-1.43256	0.0136563	0.0259455
ENSGALG00000026284	IKBIP		4.29898	4.0626	3.86867	1.00357	1.06859	1.31119	4.07675	1.12778	0.276637	-1.85393	4.96239e-06	1.90238e-05
ENSGALG00000031423	DMRTA2		4.40209	4.25378	3.56739	0.0927395	0.110724	0.0863317	4.07442	0.0965984	0.0237085	-5.39845	3.2429e-59	6.5993e-57
ENSGALG00000040028	GLB1		4.15694	4.0174	4.03157	2.06308	1.34823	1.83118	4.06864	1.7475	0.429504	-1.21926	0.0169384	0.0314273
ENSGALG00000050380	TMPPE		4.15694	4.0174	4.03157	2.06308	1.34823	1.83118	4.06864	1.7475	0.429504	-1.21926	0.0169384	0.0314273
ENSGALG00000005330	SNCAIP		4.1602	3.5271	4.50695	1.7127	0.888496	1.71407	4.06475	1.43842	0.353878	-1.49868	0.00162215	0.00382426
ENSGALG00000009839	PPIG		4.10883	3.98291	4.09166	1.22234	1.29155	1.48858	4.06113	1.33415	0.328518	-1.60596	1.51196e-05	5.35193e-05
ENSGALG00000040759	CPXM1		4.86888	3.62601	3.65698	1.67693	1.35862	1.29895	4.05062	1.44483	0.356694	-1.48724	0.000521819	0.00137654
ENSGALG00000005481	ARHGEF3		4.49654	3.78177	3.87191	1.57741	1.69464	1.68112	4.05008	1.65106	0.407662	-1.29456	0.0121175	0.023352
ENSGALG00000028935	BCL10		4.25214	3.68552	4.13366	1.52087	1.12489	1.71575	4.02377	1.45384	0.361311	-1.46869	0.00290606	0.0064819
ENSGALG00000003438	NUF2		4.10139	4.09708	3.85974	0.325063	0.154562	0.207636	4.0194	0.229087	0.0569953	-4.13301	3.1116e-21	7.09037e-20
ENSGALG00000013858	CEP76		4.54616	3.3343	4.17549	0.838123	0.680197	1.46817	4.01865	0.995498	0.24772	-2.01322	0.000472233	0.00125826
ENSGALG00000015439	SLC44A1		3.96134	4.07824	4.01584	0.834224	0.388118	1.14426	4.01847	0.788869	0.196311	-2.34879	2.72262e-08	1.48297e-07
ENSGALG00000017126	ZDHHC20		4.11151	4.29684	3.64102	1.00324	0.86777	1.1071	4.01646	0.992705	0.247159	-2.01649	1.63052e-08	9.17804e-08
ENSGALG00000032273	POLR1B		4.61206	4.16459	3.26867	1.48258	1.08373	1.99177	4.01511	1.51936	0.378411	-1.40197	0.00636785	0.0131913
ENSGALG00000039102	TOX		4.05451	3.93518	4.01946	1.36095	0.947193	1.29176	4.00305	1.19997	0.299763	-1.7381	6.64132e-07	2.91082e-06
ENSGALG00000023542	ALPL		4.11138	3.92337	3.97353	0.481057	0.668932	0.758986	4.00276	0.636325	0.158972	-2.65316	4.17185e-12	3.78021e-11
ENSGALG00000043701	ELK3		4.45287	3.69801	3.84539	1.26557	1.44774	1.11901	3.99876	1.27744	0.31946	-1.64629	0.000342251	0.000938723
ENSGALG00000034144			4.5194	3.59836	3.87182	0.58842	0.281163	0.560156	3.99653	0.47658	0.119248	-3.06796	1.82391e-17	2.86123e-16
ENSGALG00000012052	SNX4		4.58125	3.73928	3.66834	1.90984	1.36103	1.75511	3.99629	1.67533	0.419221	-1.25422	0.0102089	0.0200564
ENSGALG00000013085	PTPRO		4.3422	4.76022	2.87904	0.218612	0.104186	0.110164	3.99382	0.144321	0.036136	-4.79042	1.14055e-36	7.95781e-35
ENSGALG00000007305	NME1		5.07089	2.8102	4.10005	0.457492	0.370363	0.493754	3.99371	0.440536	0.110307	-3.1804	9.27994e-14	1.00051e-12
ENSGALG00000042184	ALDH4A1		4.90092	3.13606	3.93754	1.17309	1.27045	1.41159	3.99151	1.28504	0.321944	-1.63512	0.00189073	0.00438061
ENSGALG00000020626			3.98345	3.85405	4.13468	1.30241	1.06402	1.33	3.99073	1.23214	0.308751	-1.69548	3.81556e-06	1.49281e-05
ENSGALG00000011106	GALNT2		2.68351	4.69178	4.59026	1.70162	0.705545	1.18323	3.98851	1.1968	0.300061	-1.73667	0.00105347	0.00258506
ENSGALG00000006872	PISD		4.01795	3.96601	3.97677	1.582	1.2296	1.99401	3.98691	1.60187	0.401782	-1.31551	0.00857929	0.017182
ENSGALG00000037525	FGFRL1		2.40356	5.22989	4.30423	0.501811	1.0199	1.57644	3.97923	1.03272	0.259527	-1.94604	0.00108943	0.00266705
ENSGALG00000005280	DBT		4.23931	4.09156	3.57818	1.73352	1.355	1.38854	3.96968	1.49235	0.375937	-1.41144	0.00257884	0.00582027
ENSGALG00000009372	PHC3		4.07316	3.63677	4.19192	0.70879	0.374098	0.796868	3.96729	0.626585	0.157938	-2.66257	1.98337e-13	2.06835e-12
ENSGALG00000025898	SMAD6		4.30047	3.35028	4.25019	1.79828	1.20973	1.55189	3.96698	1.51997	0.383154	-1.384	0.00213844	0.00489799
ENSGALG00000005918	DIPK1A		4.06096	4.17111	3.66514	1.78078	1.29087	1.58537	3.96574	1.55234	0.391437	-1.35315	0.00264547	0.00595871
ENSGALG00000008010	PTPN1		4.21382	3.80278	3.87664	1.1873	1.26685	1.57527	3.96442	1.34314	0.338798	-1.5615	0.00193015	0.00446206
ENSGALG00000040938	NLGN1		4.27507	3.81438	3.77968	1.63078	1.19111	1.75105	3.95638	1.52431	0.38528	-1.37602	0.00199688	0.00460108
ENSGALG00000013657	ZNF236		4.25215	3.87996	3.73533	1.78889	1.57703	1.86212	3.95581	1.74268	0.440537	-1.18267	0.020191	0.0367488
ENSGALG00000035116	STAG1		4.28106	3.64045	3.93458	1.57962	1.09867	1.67875	3.95203	1.45235	0.367493	-1.44421	0.000444474	0.00119057
ENSGALG00000047235			4.28106	3.64045	3.93458	1.57962	1.09867	1.67875	3.95203	1.45235	0.367493	-1.44421	0.000444474	0.00119057
ENSGALG00000007114	APOA1		6.23766	3.26817	2.33362	0.117683	0.212815	0.112338	3.94648	0.147612	0.0374034	-4.74069	5.48818e-14	6.09188e-13
ENSGALG00000045705	H2AFJ		5.05889	3.35251	3.42267	0.863139	1.67109	0.942881	3.94469	1.15904	0.293822	-1.76698	0.0158161	0.0295923
ENSGALG00000047498	HNRNPUL1		3.80729	4.57557	3.44406	0.763884	0.737835	1.13676	3.94231	0.879491	0.22309	-2.1643	1.36099e-09	8.87062e-09
ENSGALG00000041630	NFIX		4.4716	3.32082	4.00498	0.666963	0.728699	0.637277	3.93247	0.677646	0.172321	-2.53683	4.86418e-11	3.86707e-10
ENSGALG00000037076	GART		3.79285	3.76671	4.21383	1.79484	1.53695	1.77802	3.92446	1.70327	0.434013	-1.20419	0.0214541	0.0388177
ENSGALG00000007045	ADGRA1		3.54262	4.09217	4.13623	1.42167	1.51778	1.60323	3.92367	1.51423	0.385922	-1.37362	0.00222492	0.00507385
ENSGALG00000006104	ADAMTSL3		3.77755	3.72161	4.26882	0.347811	0.261208	0.577568	3.92266	0.395529	0.100832	-3.30998	1.69534e-21	3.96806e-20
ENSGALG00000047695			3.77755	3.72161	4.26882	0.347811	0.261208	0.577568	3.92266	0.395529	0.100832	-3.30998	1.69534e-21	3.96806e-20
ENSGALG00000053663			3.77755	3.72161	4.26882	0.347811	0.261208	0.577568	3.92266	0.395529	0.100832	-3.30998	1.69534e-21	3.96806e-20
ENSGALG00000054145			3.77755	3.72161	4.26882	0.347811	0.261208	0.577568	3.92266	0.395529	0.100832	-3.30998	1.69534e-21	3.96806e-20
ENSGALG00000037780	PMEPA1		4.05724	3.72899	3.97873	0.862082	0.644324	0.724365	3.92165	0.74359	0.189611	-2.39888	5.38247e-13	5.34309e-12
ENSGALG00000006530	TSSC4		3.9755	3.43153	4.3348	1.26089	1.46013	1.70363	3.91394	1.47488	0.376828	-1.40802	0.0077458	0.0157016
ENSGALG00000015705	WHSC1		4.80903	3.4073	3.51402	1.68701	1.53762	1.81756	3.91011	1.68073	0.429841	-1.21813	0.018089	0.0333383
ENSGALG00000050742			4.80903	3.4073	3.51402	1.68701	1.53762	1.81756	3.91011	1.68073	0.429841	-1.21813	0.018089	0.0333383
ENSGALG00000034166	ZCCHC14		4.23636	3.70022	3.79132	1.32738	1.09425	1.71806	3.9093	1.3799	0.352978	-1.50235	0.000239807	0.000679493
ENSGALG00000039533	EFR3A		3.95346	3.97601	3.7931	1.6925	1.24507	1.8308	3.90752	1.58945	0.406768	-1.29772	0.00605688	0.0126059
ENSGALG00000014897	TYMS		4.46942	2.91189	4.33952	0.305948	0.37091	0.422584	3.90694	0.366481	0.0938025	-3.41423	4.56627e-12	4.12231e-11
ENSGALG00000047488			4.46942	2.91189	4.33952	0.305948	0.37091	0.422584	3.90694	0.366481	0.0938025	-3.41423	4.56627e-12	4.12231e-11
ENSGALG00000003146	CCDC92		3.94333	4.09883	3.67132	1.38744	1.60312	1.79676	3.90449	1.59577	0.408702	-1.29088	0.01212	0.0233537
ENSGALG00000008233	BUB1		3.74404	3.96985	3.95784	0.252743	0.236662	0.147102	3.89058	0.212169	0.054534	-4.1967	7.15365e-32	3.77033e-30
ENSGALG00000008926	CADPS2		3.75631	4.13202	3.76885	1.82332	1.39499	1.4829	3.88572	1.56707	0.403289	-1.31011	0.0068986	0.0141685
ENSGALG00000009581	MPP5		4.12763	3.87625	3.65139	1.12234	1.02997	1.27372	3.88509	1.14201	0.293947	-1.76637	2.45247e-07	1.15282e-06
ENSGALG00000029416	TRPC6		4.10689	3.80221	3.70956	1.75275	1.01505	1.78616	3.87289	1.51799	0.391953	-1.35125	0.00460504	0.00984002
ENSGALG00000033025	RYBP		4.14106	2.9035	4.5672	0.691566	0.875766	0.873751	3.87059	0.813694	0.210225	-2.24999	0.000244122	0.000690251
ENSGALG00000007431	MAGI1		4.19712	3.6972	3.70844	0.943464	0.636274	0.80169	3.86758	0.79381	0.205247	-2.28457	1.71592e-12	1.62729e-11
ENSGALG00000021193	STARD5		3.82803	3.69116	4.07826	1.39607	1.57514	1.51548	3.86581	1.49556	0.386869	-1.37008	0.0222962	0.0401183
ENSGALG00000000102	UBE2T		3.89581	2.9081	4.78668	1.06431	0.411328	0.646135	3.86353	0.707259	0.18306	-2.44961	5.95358e-05	0.000188081
ENSGALG00000014855	GHR		4.10987	3.89892	3.58087	1.22871	1.48589	1.63202	3.86322	1.44887	0.375042	-1.41487	0.00169371	0.00397569
ENSGALG00000016676	MCM3		3.95673	3.45818	4.15686	0.213627	0.0515529	0.0676853	3.85726	0.110955	0.0287652	-5.11953	6.67802e-23	1.76618e-21
ENSGALG00000011697	SEC22A		3.77612	4.08515	3.70932	1.3042	1.63312	1.98045	3.85687	1.63926	0.425023	-1.23439	0.0220858	0.0397837
ENSGALG00000000195	SLC23A2	SVCT2	4.03775	4.21756	3.30876	1.14333	0.913931	1.54283	3.85469	1.20003	0.311317	-1.68354	3.1567e-05	0.000105142
ENSGALG00000054723	AMOTL2		4.27711	3.15881	4.11972	1.43032	1.07886	1.48923	3.85188	1.33281	0.346014	-1.5311	0.000203305	0.000582258
ENSGALG00000005162	RNPC3		4.27711	3.15881	4.11972	1.43032	1.07886	1.48923	3.85188	1.33281	0.346014	-1.5311	0.000203305	0.000582258
ENSGALG00000008603	ITPKA		4.17203	3.57399	3.8076	1.11746	0.880772	1.03138	3.85121	1.00987	0.262223	-1.93114	1.31057e-09	8.57256e-09
ENSGALG00000001025	GOLGA1		4.45299	3.53461	3.56341	1.70958	0.879824	1.44663	3.85033	1.34535	0.34941	-1.51701	0.00576532	0.0120539
ENSGALG00000045085	IFIT5		4.18134	2.81811	4.53892	1.47766	0.447102	1.17084	3.84612	1.03187	0.268287	-1.89815	0.0100063	0.0196822
ENSGALG00000048874	IFN-A		4.18134	2.81811	4.53892	1.47766	0.447102	1.17084	3.84612	1.03187	0.268287	-1.89815	0.0100063	0.0196822
ENSGALG00000048874	IFN-A		4.18134	2.81811	4.53892	1.47766	0.447102	1.17084	3.84612	1.03187	0.268287	-1.89815	0.0100063	0.0196822
ENSGALG00000048874	IFN-A		4.18134	2.81811	4.53892	1.47766	0.447102	1.17084	3.84612	1.03187	0.268287	-1.89815	0.0100063	0.0196822
ENSGALG00000048874	IFN-A		4.18134	2.81811	4.53892	1.47766	0.447102	1.17084	3.84612	1.03187	0.268287	-1.89815	0.0100063	0.0196822
ENSGALG00000040954	GPR37		3.95495	3.50981	4.07359	0.233965	0.041229	0.406599	3.84612	0.227264	0.0590893	-4.08096	2.05826e-10	1.50038e-09
ENSGALG00000008504	HNRNPLL		4.49643	3.54058	3.46623	1.22358	1.40651	1.5091	3.83441	1.37973	0.359829	-1.47462	0.00199721	0.00460111
ENSGALG00000015415	HACE1		3.98782	3.83658	3.67472	1.33166	1.03573	1.15497	3.83304	1.17412	0.306316	-1.70691	4.70225e-06	1.80976e-05
ENSGALG00000010899	G6PC2		3.9923	3.72456	3.78172	1.77243	1.22896	1.48081	3.83286	1.49407	0.389805	-1.35918	0.00217766	0.0049777
ENSGALG00000030357	ABL2		4.31047	3.56341	3.62016	1.54145	1.01071	1.47483	3.83135	1.34233	0.350355	-1.51311	0.000256101	0.000720643
ENSGALG00000009907	G2E3		4.10639	3.83406	3.55183	0.685327	0.678936	0.589558	3.83076	0.651274	0.170012	-2.5563	1.04771e-17	1.68507e-16
ENSGALG00000016042	CHAF1B		3.66308	3.94279	3.87822	1.30642	1.53455	1.33394	3.82803	1.39164	0.363538	-1.45982	0.00369034	0.0080343
ENSGALG00000006253	ILKAP		4.10368	3.68437	3.69105	1.30576	1.3648	1.40731	3.82636	1.35929	0.355243	-1.49312	0.00260616	0.0058792
ENSGALG00000038502	CCNF		3.52674	3.40439	4.53657	0.567432	0.617159	0.473302	3.82257	0.552631	0.144571	-2.79015	6.78794e-15	8.22638e-14
ENSGALG00000015152	BOC		4.51691	3.385	3.54629	0.491189	0.249279	0.336444	3.81607	0.358971	0.0940682	-3.41015	5.75932e-26	1.9399e-24
ENSGALG00000011309	PLXNC1		4.3106	3.59967	3.53608	0.54617	0.353089	0.612244	3.81545	0.503834	0.132051	-2.92083	1.90134e-17	2.96999e-16
ENSGALG00000023440	GABPB1		3.86511	3.54684	3.96448	1.54844	1.26605	1.82733	3.79214	1.54727	0.408021	-1.29329	0.00601695	0.0125335
ENSGALG00000014949	RABL3		3.74626	4.16297	3.45474	1.8537	1.425	1.15477	3.78799	1.47783	0.390135	-1.35795	0.0146121	0.0275684
ENSGALG00000016102	CYP26B1		4.1021	3.94283	3.31796	1.79838	0.860735	1.92897	3.78763	1.52936	0.403778	-1.30836	0.0214905	0.0388696
ENSGALG00000047199			4.1021	3.94283	3.31796	1.79838	0.860735	1.92897	3.78763	1.52936	0.403778	-1.30836	0.0214905	0.0388696
ENSGALG00000003059	HLF		6.15498	1.97425	3.19764	0.878678	0.622106	0.988312	3.77562	0.829699	0.219752	-2.18605	1.27202e-05	4.56917e-05
ENSGALG00000001985	PIGQ		3.60726	3.48093	4.23409	1.49051	0.985217	1.40834	3.7741	1.29469	0.343046	-1.54353	0.000785211	0.00198395
ENSGALG00000019261	ARHGAP8		4.21207	3.48773	3.60336	0.625407	0.415658	0.447214	3.76772	0.496093	0.131669	-2.92501	1.13175e-18	2.02471e-17
ENSGALG00000052784	BBS12		3.7444	3.64806	3.89193	1.48164	1.08123	1.21353	3.76147	1.2588	0.334657	-1.57925	0.000447283	0.00119657
ENSGALG00000007531	ZFYVE27		3.80421	3.84761	3.56908	1.20485	1.69403	1.29261	3.7403	1.39717	0.373544	-1.42065	0.0212582	0.0384917
ENSGALG00000005805	PLCD1		4.75973	3.11667	3.33181	1.81014	0.803463	1.12126	3.73607	1.24495	0.333225	-1.58543	0.00354159	0.00774037
ENSGALG00000008034	CASKIN2		3.67932	3.5423	3.96025	0.676161	0.416545	0.493358	3.72729	0.528688	0.141842	-2.81764	1.4289e-20	3.07433e-19
ENSGALG00000010674	DCTD		4.19874	3.49292	3.48549	0.916361	0.712844	0.840582	3.72572	0.823262	0.220967	-2.17809	2.39913e-07	1.129e-06
ENSGALG00000040866	P3H2		4.27182	3.32926	3.55492	0.727663	0.513746	0.756939	3.71867	0.666116	0.179127	-2.48094	1.39018e-15	1.81218e-14
ENSGALG00000034971	SLC45A4		3.93486	3.48209	3.72972	0.581364	0.552254	0.497463	3.71556	0.543694	0.146329	-2.77271	1.73259e-23	4.84463e-22
ENSGALG00000013731	SOCS6		3.70324	3.86443	3.57201	1.58461	1.1068	1.54828	3.71323	1.41323	0.380593	-1.39368	0.000945084	0.00234582
ENSGALG00000042759	PRKX		3.72752	3.58776	3.82	0.652385	0.740108	1.30073	3.71176	0.897743	0.241864	-2.04773	7.04034e-07	3.07742e-06
ENSGALG00000000785	HYAL1		3.61778	3.70743	3.80438	1.48047	1.50508	1.48558	3.70986	1.49037	0.401732	-1.31569	0.00757923	0.0154023
ENSGALG00000002138	HYAL2		3.61778	3.70743	3.80438	1.48047	1.50508	1.48558	3.70986	1.49037	0.401732	-1.31569	0.00757923	0.0154023
ENSGALG00000025772	ELOVL3		4.03389	3.73334	3.35035	1.19179	1.12212	1.33084	3.70586	1.21491	0.327836	-1.60895	1.14717e-05	4.1502e-05
ENSGALG00000008380	DGKZ		3.78066	3.50207	3.82185	0.850797	0.457317	0.814042	3.70153	0.707386	0.191106	-2.38755	2.67391e-11	2.20349e-10
ENSGALG00000024081	TGIF2		4.38111	2.9713	3.75088	0.982423	0.966386	0.944988	3.7011	0.964599	0.260625	-1.93995	3.19067e-06	1.26385e-05
ENSGALG00000009373	CTSO		4.16621	4.01569	2.91073	1.44579	1.17107	1.33116	3.69754	1.31601	0.355914	-1.4904	0.00265183	0.0059712
ENSGALG00000004228	USP40		3.62102	3.40757	4.06022	1.00196	1.43072	0.727787	3.69627	1.05349	0.285014	-1.8109	0.000105651	0.000318518
ENSGALG00000006792	VSTM2L		4.34909	2.4102	4.32895	1.12401	0.275659	0.750001	3.69608	0.716555	0.193869	-2.36685	0.000412808	0.00111165
ENSGALG00000010646	STOX2		4.03131	3.08581	3.963	0.879037	0.782265	0.938368	3.69337	0.866557	0.234625	-2.09157	3.4063e-09	2.10055e-08
ENSGALG00000003932	SDC4		3.88822	3.39482	3.77956	0.562705	0.446152	0.543144	3.68753	0.517334	0.140293	-2.83349	3.01449e-14	3.44258e-13
ENSGALG00000003492	PPP1R3E		4.21413	3.31861	3.52543	0.798729	1.43773	1.8428	3.68606	1.35975	0.368891	-1.43873	0.0105796	0.0207096
ENSGALG00000009885	HELB		3.71906	3.6253	3.71287	1.27223	1.06114	1.23172	3.68574	1.18837	0.322423	-1.63298	7.29115e-06	2.72254e-05
ENSGALG00000001972	PRPF38B		4.50447	3.18707	3.35693	0.721619	0.763624	0.822363	3.68282	0.769202	0.208862	-2.25938	7.10961e-11	5.5292e-10
ENSGALG00000051001			3.44247	3.26563	4.3283	0.978501	0.364547	0.69107	3.6788	0.678039	0.18431	-2.43979	3.37913e-06	1.33237e-05
ENSGALG00000010589	FLRT2		3.93145	3.40747	3.69355	1.58595	0.609928	1.39638	3.67749	1.19742	0.325608	-1.61879	0.00109481	0.00267843
ENSGALG00000041238			3.48403	3.74824	3.78001	0.957009	1.05455	0.91292	3.67076	0.974826	0.265565	-1.91286	5.29113e-05	0.000168828
ENSGALG00000015094	ZBTB20		4.3183	2.97818	3.69993	0.799175	0.962503	0.802355	3.66547	0.854678	0.23317	-2.10055	1.00684e-05	3.67428e-05
ENSGALG00000045093	C12orf50		4.13314	3.52062	3.32769	0.885984	0.987216	1.18247	3.66048	1.01856	0.278258	-1.84551	2.22871e-06	9.01825e-06
ENSGALG00000007021	PCNT		3.63307	3.58152	3.72254	1.15067	0.996425	1.00186	3.64571	1.04965	0.287915	-1.79629	5.66544e-08	2.93945e-07
ENSGALG00000027629	GNG2		4.31105	2.83353	3.78072	0.967498	0.745076	0.878719	3.64177	0.863764	0.237183	-2.07593	4.70704e-06	1.81112e-05
ENSGALG00000010081	SH3D19		3.91584	3.62831	3.37931	1.17613	0.630545	0.933012	3.64115	0.913229	0.250808	-1.99535	8.69678e-08	4.36837e-07
ENSGALG00000003111	BFAR		3.22918	3.46351	4.2296	1.44969	0.990804	1.80045	3.64077	1.41365	0.388283	-1.36482	0.00978928	0.0192993
ENSGALG00000016824	TMCO3		3.63865	3.7253	3.52899	1.34548	0.763884	1.23305	3.63098	1.11414	0.306842	-1.70443	0.000190786	0.000549194
ENSGALG00000035201	HSPA14		4.24636	3.10768	3.52649	1.41582	1.33674	1.47271	3.62684	1.40842	0.388333	-1.36463	0.0139474	0.0264334
ENSGALG00000016945	LECT1		4.82993	2.76544	3.28366	0.385382	0.235424	0.185443	3.62634	0.26875	0.0741104	-3.75418	6.96697e-16	9.38236e-15
ENSGALG00000003855	SRC		2.26852	4.03502	4.56913	1.58424	0.823225	1.53431	3.62423	1.31393	0.36254	-1.46379	0.0110939	0.0215952
ENSGALG00000007491	VWA9		3.9408	4.05081	2.87251	1.06819	1.01438	1.17598	3.62137	1.08618	0.299937	-1.73727	3.59089e-05	0.00011826
ENSGALG00000031182	FANCM		3.95601	3.34442	3.55155	1.5462	1.4269	1.54024	3.61733	1.50444	0.415899	-1.26569	0.00667035	0.0137518
ENSGALG00000026816	PITPNC1		3.80754	3.62493	3.41155	1.25971	0.997905	1.45248	3.61468	1.2367	0.342133	-1.54737	3.99187e-05	0.00013041
ENSGALG00000051534			3.80754	3.62493	3.41155	1.25971	0.997905	1.45248	3.61468	1.2367	0.342133	-1.54737	3.99187e-05	0.00013041
ENSGALG00000047352			3.73532	3.48295	3.61528	1.24637	1.12323	1.20752	3.61119	1.19237	0.330189	-1.59864	5.16178e-05	0.000164988
ENSGALG00000009809	MAML3		3.79496	3.69929	3.32714	1.42858	1.56324	1.54582	3.60713	1.51255	0.419322	-1.25387	0.010651	0.0208272
ENSGALG00000047000			3.79496	3.69929	3.32714	1.42858	1.56324	1.54582	3.60713	1.51255	0.419322	-1.25387	0.010651	0.0208272
ENSGALG00000001604			3.90971	3.59665	3.29056	0.981926	0.616314	0.689223	3.59898	0.762488	0.211862	-2.2388	8.26263e-10	5.54577e-09
ENSGALG00000027579	MRPS6		3.2305	3.73555	3.82588	1.78133	1.18399	1.61209	3.59731	1.5258	0.424151	-1.23735	0.0126233	0.0241994
ENSGALG00000011400	USP44		3.99659	3.48921	3.29478	1.06148	0.99401	0.881466	3.59353	0.978985	0.27243	-1.87604	2.26162e-05	7.75321e-05
ENSGALG00000039541	SH3GLB2		3.52983	3.77422	3.47274	1.43865	1.434	1.30856	3.59226	1.39374	0.387983	-1.36593	0.0137978	0.0261805
ENSGALG00000009293	CHN1		3.91174	3.26532	3.58693	1.09456	0.717976	0.874628	3.588	0.895722	0.249644	-2.00206	2.0545e-09	1.30653e-08
ENSGALG00000011270	KERA		3.89469	3.26922	3.59835	1.06964	0.719243	1.25241	3.58742	1.01376	0.282589	-1.82322	4.60079e-06	1.77537e-05
ENSGALG00000007302	ATXN7		3.37052	3.61822	3.76557	1.33339	1.24158	1.70016	3.58477	1.42504	0.397526	-1.33088	0.00408087	0.00880213
ENSGALG00000034919	CDK2AP1		3.68406	3.42207	3.63569	1.38636	1.13881	1.47786	3.58061	1.33434	0.372659	-1.42407	0.000491926	0.00130527
ENSGALG00000001557	ACAD8		4.2516	2.9979	3.49019	1.05837	0.910022	0.795023	3.5799	0.921138	0.257308	-1.95843	4.01844e-05	0.00013119
ENSGALG00000052983			3.36979	3.21797	4.12996	1.30185	1.11529	1.1237	3.57257	1.18028	0.330373	-1.59783	0.000144629	0.000425437
ENSGALG00000012888	PHLPP1		3.84724	3.24608	3.61563	0.827574	0.515524	0.77241	3.56965	0.705169	0.197546	-2.33974	4.9321e-13	4.91935e-12
ENSGALG00000039208	PHF2		4.1114	3.22895	3.3599	1.07395	0.69469	0.891272	3.56675	0.886638	0.248584	-2.00819	1.43576e-07	7.00991e-07
ENSGALG00000006076	RASGEF1C		5.14214	2.5293	3.02175	1.12342	0.959113	1.61049	3.5644	1.23101	0.345362	-1.53382	0.00334692	0.00735438
ENSGALG00000041685	CAPN1		3.09652	3.28515	4.30089	1.04454	0.699085	1.3253	3.56085	1.02298	0.287284	-1.79945	0.00024179	0.000684449
ENSGALG00000012453	EPC2		3.71686	3.31957	3.64573	1.45956	1.18875	1.5174	3.56072	1.38857	0.389969	-1.35857	0.00174446	0.00408208
ENSGALG00000043938	LIG1		3.93487	3.43355	3.30814	1.28307	1.13403	1.36525	3.55885	1.26078	0.354266	-1.49709	0.000169561	0.000493134
ENSGALG00000016808	RANBP2		3.93487	3.43355	3.30814	1.28307	1.13403	1.36525	3.55885	1.26078	0.354266	-1.49709	0.000169561	0.000493134
ENSGALG00000033619			3.93487	3.43355	3.30814	1.28307	1.13403	1.36525	3.55885	1.26078	0.354266	-1.49709	0.000169561	0.000493134
ENSGALG00000044260			3.93487	3.43355	3.30814	1.28307	1.13403	1.36525	3.55885	1.26078	0.354266	-1.49709	0.000169561	0.000493134
ENSGALG00000044599			3.93487	3.43355	3.30814	1.28307	1.13403	1.36525	3.55885	1.26078	0.354266	-1.49709	0.000169561	0.000493134
ENSGALG00000045815			3.93487	3.43355	3.30814	1.28307	1.13403	1.36525	3.55885	1.26078	0.354266	-1.49709	0.000169561	0.000493134
ENSGALG00000046504			3.93487	3.43355	3.30814	1.28307	1.13403	1.36525	3.55885	1.26078	0.354266	-1.49709	0.000169561	0.000493134
ENSGALG00000046960			3.93487	3.43355	3.30814	1.28307	1.13403	1.36525	3.55885	1.26078	0.354266	-1.49709	0.000169561	0.000493134
ENSGALG00000048911			3.93487	3.43355	3.30814	1.28307	1.13403	1.36525	3.55885	1.26078	0.354266	-1.49709	0.000169561	0.000493134
ENSGALG00000052731			3.93487	3.43355	3.30814	1.28307	1.13403	1.36525	3.55885	1.26078	0.354266	-1.49709	0.000169561	0.000493134
ENSGALG00000052894			3.93487	3.43355	3.30814	1.28307	1.13403	1.36525	3.55885	1.26078	0.354266	-1.49709	0.000169561	0.000493134
ENSGALG00000049308			3.69323	3.76461	3.21796	0.337031	0.211204	0.235697	3.5586	0.261311	0.0734307	-3.76747	3.46352e-30	1.66385e-28
ENSGALG00000040266	GLI3		3.86499	3.25602	3.54836	0.640732	0.52146	0.721316	3.55645	0.627836	0.176534	-2.50198	9.46534e-17	1.38964e-15
ENSGALG00000005848	IL11RA		4.10551	2.74715	3.81341	0.229975	0.0806081	0.0119453	3.55536	0.10751	0.0302387	-5.04746	1.10323e-12	1.06486e-11
ENSGALG00000046616	CHGB		3.62502	3.22237	3.7885	1.03657	1.00098	1.10587	3.54529	1.04781	0.295548	-1.75853	5.33495e-06	2.03668e-05
ENSGALG00000014758	ARHGAP28		3.71797	3.25742	3.63576	0.762003	0.560009	0.814648	3.53705	0.71222	0.20136	-2.31215	1.16346e-13	1.2434e-12
ENSGALG00000019355	CPSF6		3.79876	3.03884	3.77113	1.45748	1.49201	1.5738	3.53624	1.50776	0.426375	-1.22981	0.0121034	0.023328
ENSGALG00000040957	AGO2		3.50822	3.13744	3.96052	1.35774	1.05858	1.4802	3.53539	1.29884	0.367382	-1.44465	0.000445502	0.00119289
ENSGALG00000016755	KIAA1211L		3.01351	3.90135	3.68562	0.265909	0.193249	0.330766	3.53349	0.263308	0.0745178	-3.74627	6.01955e-35	3.80165e-33
ENSGALG00000038395	PDE7A		3.79304	3.31833	3.48678	1.29357	1.01	2.08439	3.53272	1.46265	0.41403	-1.27219	0.0245925	0.0436922
ENSGALG00000009006			2.33742	5.8376	2.40723	0.318771	0.615702	1.03534	3.52741	0.656604	0.186143	-2.42552	6.5731e-05	0.000206406
ENSGALG00000017332	KLHL35		4.43875	2.82317	3.29597	0.46886	0.221615	0.387974	3.5193	0.359483	0.102146	-3.29129	2.04145e-18	3.55241e-17
ENSGALG00000031589	ZNF592		3.68266	3.22302	3.64416	1.1629	1.1478	1.07981	3.51661	1.13017	0.32138	-1.63765	2.29225e-05	7.85272e-05
ENSGALG00000036095	BICC1		3.7332	3.49526	3.29517	0.760631	0.668135	0.72765	3.50787	0.718805	0.204912	-2.28692	1.46821e-11	1.24781e-10
ENSGALG00000010139	SSTR1		3.69322	2.95663	3.86505	0.113824	0.034449	0.0001	3.50496	0.0494577	0.0141107	-6.14706	2.76358e-18	4.74144e-17
ENSGALG00000010061	LRBA		3.65323	3.32164	3.53623	1.54686	1.39412	1.59676	3.5037	1.51258	0.43171	-1.21187	0.0135713	0.0258109
ENSGALG00000004266	TNFAIP8L1		3.50077	3.38474	3.59016	0.199345	0.123106	0.239186	3.49189	0.187212	0.0536135	-4.22126	3.44408e-19	6.46958e-18
ENSGALG00000002172	FAM168B		3.43343	3.07439	3.96279	1.3413	1.26214	1.43272	3.4902	1.34538	0.385475	-1.37529	0.00177344	0.00414161
ENSGALG00000029932	LURAP1L		4.00667	3.35616	3.10691	0.137186	0.319155	0.205764	3.48991	0.220702	0.0632399	-3.98302	3.02822e-13	3.10276e-12
ENSGALG00000011296	FRMD1		3.43441	3.22824	3.79284	1.59098	1.25939	1.75406	3.48516	1.53481	0.440384	-1.18317	0.0210712	0.0382051
ENSGALG00000004885	SLC24A5		4.5077	2.46189	3.48366	0.850819	0.157333	0.706832	3.48441	0.571661	0.164062	-2.60768	1.00964e-05	3.68084e-05
ENSGALG00000009422	RGS10		3.73768	3.10465	3.6087	0.566461	0.418761	0.636666	3.48368	0.540629	0.155189	-2.6879	6.82989e-13	6.71171e-12
ENSGALG00000043047	SOBP		4.0744	3.23309	3.13835	0.635881	0.513027	0.599397	3.48195	0.582768	0.167368	-2.5789	5.69037e-17	8.49902e-16
ENSGALG00000040157	CHTF18		3.17389	3.77068	3.50024	1.22722	1.43868	1.42546	3.4816	1.36379	0.391712	-1.35213	0.00883157	0.0176295
ENSGALG00000033966	TENM4		3.75493	3.18764	3.50191	0.433735	0.311987	0.563349	3.4815	0.436357	0.125336	-2.99613	7.47154e-23	1.96541e-21
ENSGALG00000006574	CRYGS		3.68489	3.14304	3.60634	1.47973	1.06849	1.48639	3.47809	1.34487	0.38667	-1.37083	0.00209666	0.0048098
ENSGALG00000006566	TBCCD1		3.68489	3.14304	3.60634	1.47973	1.06849	1.48639	3.47809	1.34487	0.38667	-1.37083	0.00209666	0.0048098
ENSGALG00000030812	CSNK1G1		3.66484	3.76856	2.99929	1.12264	0.927273	1.26535	3.47756	1.10509	0.317776	-1.65392	4.85456e-06	1.86202e-05
ENSGALG00000034288			3.66484	3.76856	2.99929	1.12264	0.927273	1.26535	3.47756	1.10509	0.317776	-1.65392	4.85456e-06	1.86202e-05
ENSGALG00000010179	RFX3		3.56634	3.22216	3.64289	0.769483	0.758311	0.699686	3.47713	0.742494	0.213536	-2.22745	2.91264e-11	2.39081e-10
ENSGALG00000016826	ADPRHL1		4.50822	3.03301	2.88723	0.212938	0.11162	0.0001	3.47615	0.108219	0.0311319	-5.00546	6.91178e-08	3.53478e-07
ENSGALG00000054982			4.50822	3.03301	2.88723	0.212938	0.11162	0.0001	3.47615	0.108219	0.0311319	-5.00546	6.91178e-08	3.53478e-07
ENSGALG00000045726			3.55913	3.36264	3.50113	1.48788	1.16191	1.1408	3.4743	1.26353	0.363679	-1.45926	0.00216801	0.00495874
ENSGALG00000029198	YDJC		3.65834	3.4335	3.31797	1.61264	1.33294	1.13112	3.46994	1.3589	0.391622	-1.35247	0.00809398	0.0163149
ENSGALG00000033063	GINS2		4.45249	2.23915	3.71031	0.397113	0.0001	0.54529	3.46732	0.314168	0.0906083	-3.46421	0.000289304	0.000805105
ENSGALG00000041575	PPP1R14C		3.85868	3.60407	2.9312	0.45769	0.494483	0.531898	3.46465	0.49469	0.142782	-2.80811	1.04599e-21	2.50601e-20
ENSGALG00000009692	SH3RF1		3.608	3.27202	3.51312	1.01636	0.854194	1.24993	3.46438	1.04016	0.300244	-1.73579	6.26431e-07	2.75795e-06
ENSGALG00000004244	TTPAL		3.57201	3.37877	3.43815	1.1099	0.809982	1.13468	3.46298	1.01819	0.294021	-1.76601	5.56487e-06	2.11673e-05
ENSGALG00000030979	MKS1		4.09147	3.17746	3.08889	1.5481	1.12902	1.31142	3.45261	1.32951	0.385075	-1.37679	0.0185851	0.0341411
ENSGALG00000006439	ARHGEF6		4.12809	3.04197	3.13297	1.28084	1.34657	1.13121	3.43435	1.25287	0.364807	-1.45479	0.000658133	0.00169472
ENSGALG00000006457	RBMXL1		4.12809	3.04197	3.13297	1.28084	1.34657	1.13121	3.43435	1.25287	0.364807	-1.45479	0.000658133	0.00169472
ENSGALG00000016883	DOCK9		3.39889	3.24224	3.66077	1.18594	0.855967	1.02478	3.43397	1.02223	0.297681	-1.74816	8.45073e-07	3.64606e-06
ENSGALG00000043137	SMARCD3		3.37633	2.90084	4.01658	1.49875	1.21262	1.51342	3.43125	1.40826	0.410423	-1.28482	0.00643826	0.013322
ENSGALG00000007337	LPP		3.87062	2.75875	3.66226	0.665865	0.55811	0.810515	3.43054	0.678163	0.197684	-2.33873	9.00342e-14	9.73565e-13
ENSGALG00000000280	EFNA5		3.41794	3.60918	3.24793	1.1293	0.652936	1.16903	3.42502	0.983756	0.287226	-1.79974	3.96865e-06	1.54651e-05
ENSGALG00000039710	HDAC7		3.51898	3.22732	3.52139	0.683613	0.566438	0.625793	3.42256	0.625281	0.182694	-2.4525	5.24293e-15	6.41767e-14
ENSGALG00000003767	NKD1		3.52519	3.43035	3.31079	0.408975	0.215898	0.343643	3.42211	0.322839	0.094339	-3.406	3.23883e-26	1.10877e-24
ENSGALG00000009068	ITPKB		3.51546	3.10992	3.63428	0.885816	0.625478	1.13913	3.41989	0.883474	0.258334	-1.95269	7.90163e-08	3.99499e-07
ENSGALG00000029276	PPP1R9B		3.58099	3.42218	3.25108	1.2776	1.03885	1.28069	3.41808	1.19905	0.350795	-1.5113	6.7437e-05	0.000211265
ENSGALG00000029276	PPP1R9B		3.58099	3.42218	3.25108	1.2776	1.03885	1.28069	3.41808	1.19905	0.350795	-1.5113	6.7437e-05	0.000211265
ENSGALG00000010468	ISM2		3.73449	3.18682	3.31254	0.520373	0.333058	0.48244	3.41128	0.445291	0.130535	-2.9375	4.55825e-23	1.22997e-21
ENSGALG00000008883	TCF7L2		4.18217	3.01671	3.02091	0.789882	0.595759	0.772251	3.4066	0.719297	0.211148	-2.24367	2.52722e-10	1.82318e-09
ENSGALG00000009977	SMAD1		3.81141	2.8506	3.55361	1.33874	1.21241	1.69564	3.40521	1.4156	0.415715	-1.26633	0.0112294	0.0218272
ENSGALG00000005237	FGD3		3.75555	2.90465	3.5551	0.649931	0.465467	0.441657	3.4051	0.519018	0.152424	-2.71384	1.73877e-12	1.64789e-11
ENSGALG00000013156	ZNF830		3.19676	4.01262	3.00444	1.27978	1.33156	1.09904	3.40461	1.23679	0.36327	-1.46089	0.000988202	0.00244332
ENSGALG00000015001	LAMA4		3.31627	3.10966	3.78649	0.874244	0.590816	0.84218	3.40414	0.76908	0.225925	-2.14609	9.55185e-10	6.34711e-09
ENSGALG00000038152	ABCC6		3.56234	3.17036	3.47766	1.18431	0.921361	1.51761	3.40345	1.20776	0.354863	-1.49467	0.00103487	0.00254326
ENSGALG00000053694	OVST		3.88496	3.17294	3.149	1.10348	0.903557	1.00269	3.4023	1.00324	0.294871	-1.76184	2.08952e-06	8.48784e-06
ENSGALG00000015334	ZBTB11		3.3296	3.75571	3.11831	1.29639	0.853731	1.69788	3.4012	1.28267	0.377121	-1.4069	0.00400558	0.00866526
ENSGALG00000054191			3.3296	3.75571	3.11831	1.29639	0.853731	1.69788	3.4012	1.28267	0.377121	-1.4069	0.00400558	0.00866526
ENSGALG00000005978	RBP3		1.14347	4.36163	4.69836	0.355515	0.548767	0.638359	3.40115	0.514214	0.151188	-2.72558	2.16454e-06	8.77071e-06
ENSGALG00000019489	CHST9		3.66214	3.26694	3.26342	0.3124	0.204061	0.540054	3.3975	0.352171	0.103656	-3.27012	4.43286e-13	4.44865e-12
ENSGALG00000002968	ZNF341		3.82936	3.31141	3.04837	1.19295	1.06349	1.21167	3.39638	1.15604	0.340374	-1.55481	0.000649693	0.00167593
ENSGALG00000014515	C1QTNF7		3.22481	3.44147	3.51439	0.416321	0.215833	0.214702	3.39356	0.282285	0.0831828	-3.58757	2.23454e-18	3.86091e-17
ENSGALG00000040424	SCNN1A		3.77203	3.23101	3.17384	0.614896	0.347668	1.33313	3.3923	0.765231	0.225579	-2.1483	3.58197e-05	0.000118019
ENSGALG00000015249	TTF2		3.58178	3.29676	3.29754	1.27693	0.785346	0.753281	3.39203	0.938518	0.276683	-1.85369	1.91738e-05	6.6667e-05
ENSGALG00000047209			3.58178	3.29676	3.29754	1.27693	0.785346	0.753281	3.39203	0.938518	0.276683	-1.85369	1.91738e-05	6.6667e-05
ENSGALG00000013034	CECR2		3.70838	2.97534	3.47743	0.729503	0.447623	0.596183	3.38705	0.591103	0.174519	-2.51855	4.71707e-16	6.4681e-15
ENSGALG00000004980	KCNMA1		3.88508	3.32095	2.93341	0.458346	0.3479	0.615212	3.37982	0.473819	0.140191	-2.83454	3.998e-17	6.06405e-16
ENSGALG00000010627	PRPF38A		3.51778	3.07356	3.54708	1.09169	1.35879	0.918066	3.37947	1.12285	0.332256	-1.58963	0.0024297	0.00550232
ENSGALG00000015124	KCTD1		3.3875	3.30132	3.44544	0.959853	0.812883	1.10497	3.37809	0.959235	0.283958	-1.81625	7.28046e-08	3.70909e-07
ENSGALG00000006542	ESYT2		3.53316	3.41094	3.18014	1.0733	1.22244	1.43617	3.37475	1.24397	0.368611	-1.43983	0.00225879	0.00514308
ENSGALG00000006173	XYLB		3.5596	3.07229	3.49059	0.952377	1.24296	1.04446	3.37416	1.07993	0.32006	-1.64359	0.000760127	0.00192622
ENSGALG00000009424	FOXP2		3.25758	4.21584	2.63891	0.807803	0.505919	0.760131	3.37078	0.691285	0.205082	-2.28573	3.88897e-10	2.72768e-09
ENSGALG00000053114			3.25758	4.21584	2.63891	0.807803	0.505919	0.760131	3.37078	0.691285	0.205082	-2.28573	3.88897e-10	2.72768e-09
ENSGALG00000040184	RIMKLB		3.44313	3.326	3.31927	1.43248	1.09347	1.38678	3.3628	1.30424	0.387845	-1.36645	0.00140178	0.00335713
ENSGALG00000027932	SLF1		3.11437	3.72094	3.25061	1.20986	0.902088	1.54428	3.36198	1.21874	0.362508	-1.46392	0.00132616	0.0031943
ENSGALG00000030780	MGAT4A		3.90015	3.3636	2.80754	1.10398	1.14777	0.965795	3.3571	1.07251	0.319477	-1.64622	0.000931556	0.00231616
ENSGALG00000014759	STYK1		3.80523	2.97211	3.27858	0.489366	0.33571	0.432868	3.35197	0.419315	0.125095	-2.9989	3.57976e-19	6.69837e-18
ENSGALG00000009352	DPF3		3.35145	3.35026	3.33748	1.23053	0.916782	1.36824	3.3464	1.17185	0.350182	-1.51382	0.00014668	0.000430779
ENSGALG00000001702	EXOC3L1		3.22638	2.8562	3.95134	0.413873	0.451654	1.18227	3.34464	0.6826	0.204088	-2.29274	3.79138e-05	0.000124471
ENSGALG00000009653	CASD1		3.30753	3.38608	3.33796	1.61019	1.02009	1.74363	3.34385	1.45797	0.436015	-1.19755	0.0284765	0.0498132
ENSGALG00000014846	OXCT1		3.17881	3.30706	3.52361	0.667892	0.321213	0.832909	3.33649	0.607338	0.182029	-2.45776	8.6046e-10	5.75946e-09
ENSGALG00000001616	CDC45		3.54835	2.72578	3.72055	0.249647	0.0732696	0.194033	3.33156	0.172317	0.0517224	-4.27307	2.92423e-18	4.99369e-17
ENSGALG00000014064	WDR19		3.33367	3.24484	3.41316	1.19784	0.988794	1.36904	3.33056	1.18522	0.355863	-1.4906	0.000571151	0.00149145
ENSGALG00000049347			3.33367	3.24484	3.41316	1.19784	0.988794	1.36904	3.33056	1.18522	0.355863	-1.4906	0.000571151	0.00149145
ENSGALG00000016582	PBK		3.81964	2.81498	3.35481	0.0929353	0.186297	0.124244	3.32981	0.134492	0.0403904	-4.62984	5.22398e-18	8.69792e-17
ENSGALG00000028230	SUN2		3.98675	2.7852	3.20509	0.986336	0.505303	0.558708	3.32568	0.683449	0.205507	-2.28274	3.0085e-08	1.62959e-07
ENSGALG00000034504			3.98675	2.7852	3.20509	0.986336	0.505303	0.558708	3.32568	0.683449	0.205507	-2.28274	3.0085e-08	1.62959e-07
ENSGALG00000029694	SNTA1		3.78017	2.52199	3.66726	0.954438	0.92002	0.724613	3.32314	0.866357	0.260704	-1.93951	0.000161336	0.000470707
ENSGALG00000051135	BCL2L11		4.26473	3.59978	2.09048	1.214	1.00128	1.20438	3.31833	1.13989	0.343513	-1.54156	0.0015862	0.00375158
ENSGALG00000020251	FNIP2		3.79773	3.8595	2.29295	0.908778	1.36255	1.05523	3.31673	1.10885	0.334322	-1.58069	0.00157467	0.0037255
ENSGALG00000001768	TENM2		3.21201	3.14194	3.58853	0.993312	0.763914	1.36256	3.31416	1.03993	0.313783	-1.67216	2.37049e-05	8.1018e-05
ENSGALG00000016191	PKNOX1		3.40724	3.25808	3.24398	2.06696	0.647747	0.95827	3.3031	1.22433	0.37066	-1.43183	0.0251467	0.0445471
ENSGALG00000017005	CAB39L		4.24427	1.52474	4.13791	0.416793	0.272842	0.512175	3.3023	0.400603	0.12131	-3.04323	2.59885e-09	1.62659e-08
ENSGALG00000010762	OPN3		2.5186	3.32748	4.03217	0.115255	0.0246688	0.207706	3.29275	0.115877	0.0351914	-4.82863	2.01161e-15	2.5793e-14
ENSGALG00000005121	TAF4		3.49709	3.4516	2.91945	0.994169	0.970154	1.18856	3.28938	1.05096	0.319502	-1.6461	0.000334783	0.000920135
ENSGALG00000004959	IRS1		3.40034	3.14505	3.32053	0.813579	0.795729	0.714282	3.28864	0.77453	0.235517	-2.0861	1.8902e-09	1.20887e-08
ENSGALG00000001412	SEMA7A		4.22712	2.61979	2.99789	1.29902	1.09838	1.12705	3.2816	1.17482	0.358002	-1.48196	0.0026205	0.00590884
ENSGALG00000009755	LRIG3		3.73102	2.91421	3.1877	0.535224	0.457836	0.816269	3.27764	0.60311	0.184007	-2.44217	1.69333e-12	1.60691e-11
ENSGALG00000047393			3.53912	3.14472	3.11045	1.41985	1.19969	1.22519	3.26476	1.28158	0.392549	-1.34905	0.0019512	0.00450646
ENSGALG00000006113	ZNF326		4.31383	2.80578	2.66484	1.19194	0.736274	0.893526	3.26148	0.940581	0.288391	-1.7939	1.02135e-05	3.72166e-05
ENSGALG00000030643	VANGL2		3.47524	2.86776	3.43962	0.669712	0.640693	0.674058	3.26088	0.661488	0.202856	-2.30147	1.48202e-09	9.60396e-09
ENSGALG00000008440	CHST1		3.41099	2.8363	3.52403	0.720998	0.584726	0.933305	3.25711	0.746343	0.229143	-2.12568	7.72086e-06	2.87195e-05
ENSGALG00000042577	CFAP44		3.44211	3.14609	3.17611	0.623672	0.395908	0.595964	3.25477	0.538515	0.165454	-2.5955	5.50602e-15	6.72846e-14
ENSGALG00000001948			3.69289	2.62086	3.44106	0.912868	0.887877	0.711925	3.2516	0.837557	0.257583	-1.95689	6.02647e-08	3.11463e-07
ENSGALG00000037315	KLHDC4		3.34433	3.01397	3.39099	1.44168	1.04115	1.20258	3.24976	1.22847	0.378017	-1.40348	0.000742971	0.00188868
ENSGALG00000011007	OSBPL3		2.6276	3.40222	3.70855	0.322304	0.259249	0.277164	3.24612	0.286239	0.0881788	-3.50342	1.37872e-27	5.33008e-26
ENSGALG00000003161	GDF3		3.25624	3.27595	3.2004	1.32438	1.11325	1.38723	3.2442	1.27495	0.392995	-1.34742	0.00722812	0.0147666
ENSGALG00000038913	LDLRAD3		3.2945	3.75709	2.67874	1.15576	1.14975	1.17409	3.24344	1.15987	0.357604	-1.48357	0.000498731	0.00132189
ENSGALG00000007920	PRR5L		3.2945	3.75709	2.67874	1.15576	1.14975	1.17409	3.24344	1.15987	0.357604	-1.48357	0.000498731	0.00132189
ENSGALG00000020538	MFSD7	SLC49A3	3.31939	2.8865	3.51653	0.723766	0.390562	0.509718	3.24081	0.541349	0.167041	-2.58172	7.04215e-10	4.77913e-09
ENSGALG00000035701	SMAD3		3.39748	3.03835	3.2818	1.02012	0.644209	0.933236	3.23921	0.865854	0.267304	-1.90345	1.62543e-08	9.15289e-08
ENSGALG00000031796	SP3		2.3898	3.76043	3.54103	0.919593	0.942321	1.31448	3.23042	1.0588	0.327758	-1.6093	0.000316523	0.000873225
ENSGALG00000014152	KMT5B		2.95632	3.4664	3.25693	0.806572	0.368932	0.495788	3.22655	0.557097	0.17266	-2.53399	3.30741e-06	1.30585e-05
ENSGALG00000004288	HDAC4		3.47373	3.09415	3.10947	1.09866	0.980977	1.45256	3.22578	1.1774	0.364997	-1.45405	0.000361909	0.000987648
ENSGALG00000013001	CTNND2		3.5599	2.99009	3.10664	0.483613	0.420367	0.504578	3.21888	0.469519	0.145864	-2.7773	3.7425e-22	9.3257e-21
ENSGALG00000050420			3.5599	2.99009	3.10664	0.483613	0.420367	0.504578	3.21888	0.469519	0.145864	-2.7773	3.7425e-22	9.3257e-21
ENSGALG00000050676			3.5599	2.99009	3.10664	0.483613	0.420367	0.504578	3.21888	0.469519	0.145864	-2.7773	3.7425e-22	9.3257e-21
ENSGALG00000052328			3.5599	2.99009	3.10664	0.483613	0.420367	0.504578	3.21888	0.469519	0.145864	-2.7773	3.7425e-22	9.3257e-21
ENSGALG00000035561	CPNE3		3.22553	2.97348	3.44871	0.114098	0.0999513	0.177778	3.2159	0.130609	0.0406135	-4.6219	3.29927e-39	2.67077e-37
ENSGALG00000009693	CPXM2		3.22553	2.97348	3.44871	0.114098	0.0999513	0.177778	3.2159	0.130609	0.0406135	-4.6219	3.29927e-39	2.67077e-37
ENSGALG00000046187	PARP12		3.30046	2.81302	3.52696	0.645519	0.584769	0.712228	3.21348	0.647505	0.201497	-2.31117	1.61307e-09	1.04118e-08
ENSGALG00000001428	EFHD1		3.74354	2.57058	3.32569	0.583057	0.541549	0.560124	3.21327	0.561577	0.174768	-2.51649	1.00932e-08	5.8453e-08
ENSGALG00000019077			3.67703	2.95971	2.98371	0.82402	0.37601	0.638706	3.20682	0.612912	0.191128	-2.38739	1.64388e-10	1.21894e-09
ENSGALG00000021285	UNG		3.19862	3.00792	3.41255	0.394346	0.276156	0.325909	3.20636	0.332137	0.103587	-3.27109	3.94538e-13	3.97851e-12
ENSGALG00000042538	BAIAP2		3.50796	3.1149	2.96483	1.09524	1.00936	0.726215	3.1959	0.943607	0.295256	-1.75996	8.59059e-05	0.000263822
ENSGALG00000041973	PRIM1		3.84092	2.62756	3.08512	0.617082	0.578193	0.683017	3.18453	0.626097	0.196606	-2.34662	1.29263e-06	5.41752e-06
ENSGALG00000009723	FMN1		3.29715	3.61995	2.62056	1.45093	0.864081	1.32559	3.17922	1.21353	0.381708	-1.38946	0.00446924	0.0095834
ENSGALG00000012128	IMMP1L		3.42593	3.12243	2.97121	1.47049	1.13487	1.59333	3.17319	1.39957	0.44106	-1.18095	0.0201928	0.0367488
ENSGALG00000012574	WDSUB1		3.17062	3.33956	2.97653	1.34393	1.18071	1.37016	3.16224	1.29827	0.410553	-1.28436	0.00404555	0.00873996
ENSGALG00000031650	BBS9		3.42203	3.15895	2.90376	0.476207	0.608207	0.781392	3.16158	0.621935	0.196716	-2.34581	1.02212e-08	5.91474e-08
ENSGALG00000004569	UNC5B		3.39482	3.02786	3.05348	1.32535	1.01932	1.08654	3.15872	1.14374	0.362088	-1.46559	0.00320297	0.00707727
ENSGALG00000013609	MTRF1L		3.07276	2.97631	3.39908	0.80685	0.677235	0.754127	3.14938	0.746071	0.236894	-2.07769	9.62243e-11	7.35461e-10
ENSGALG00000010653	SMYD3		3.41338	2.97939	3.03728	1.45117	1.13087	1.08205	3.14335	1.22136	0.388554	-1.36381	0.00660023	0.0136187
ENSGALG00000003378	USP42		3.27649	3.27561	2.87668	1.39513	1.13964	1.42623	3.14293	1.32033	0.420096	-1.25121	0.0122506	0.0235775
ENSGALG00000049190			3.27649	3.27561	2.87668	1.39513	1.13964	1.42623	3.14293	1.32033	0.420096	-1.25121	0.0122506	0.0235775
ENSGALG00000042003	FZD10		3.26299	3.10238	3.05927	1.23688	0.687596	1.02747	3.14155	0.983983	0.313216	-1.67477	2.54163e-05	8.65441e-05
ENSGALG00000017262	NARS2		3.26299	3.10238	3.05927	1.23688	0.687596	1.02747	3.14155	0.983983	0.313216	-1.67477	2.54163e-05	8.65441e-05
ENSGALG00000020523	TOPORS		3.2321	2.84335	3.34731	1.04536	0.927558	1.43891	3.14092	1.13728	0.362083	-1.46561	0.00363499	0.00792439
ENSGALG00000002308	COMMD10		2.87145	3.18843	3.36075	0.683666	0.389909	0.660065	3.14021	0.57788	0.184026	-2.44202	3.29559e-13	3.3626e-12
ENSGALG00000017196	ARHGAP42		2.98828	3.34396	3.07264	0.634642	0.471575	0.770465	3.13496	0.625561	0.199543	-2.32523	3.84987e-08	2.0557e-07
ENSGALG00000005452	TADA2A		3.46444	3.04742	2.88091	1.48896	0.867501	1.02328	3.13092	1.12658	0.359824	-1.47464	0.00311767	0.00690971
ENSGALG00000012709	ATXN1		3.5352	2.89291	2.96415	0.466553	0.413016	1.10251	3.13075	0.660693	0.211033	-2.24446	8.55822e-07	3.68592e-06
ENSGALG00000033989	SLC39A14		3.06403	3.04073	3.28556	1.04979	0.684236	0.440802	3.13011	0.724943	0.231603	-2.11027	5.0319e-06	1.92751e-05
ENSGALG00000015118	SMC5		3.14434	2.97578	3.26909	1.17768	1.18686	1.29264	3.12974	1.21906	0.389509	-1.36027	0.00805107	0.0162351
ENSGALG00000008005	FAM65C	RIPOR3	3.57434	2.78886	3.02542	0.565454	0.620292	0.380728	3.12954	0.522158	0.166848	-2.58339	6.23776e-13	6.15459e-12
ENSGALG00000011814	ATF7IP		3.17106	3.23324	2.96353	1.45811	1.16198	1.31376	3.12261	1.31128	0.419931	-1.25177	0.00603686	0.0125714
ENSGALG00000016546	RBBP7		3.53368	3.05933	2.77229	0.485602	0.155213	0.504838	3.12177	0.381884	0.122329	-3.03116	5.70664e-08	2.95873e-07
ENSGALG00000006612	ASXL1		3.35221	2.73288	3.27753	1.29409	1.10602	1.60083	3.12088	1.33365	0.427331	-1.22657	0.0227008	0.0407663
ENSGALG00000014335	ITFG2		3.29108	3.21843	2.84868	1.60937	1.20196	1.17062	3.1194	1.32732	0.425505	-1.23275	0.0179205	0.0330652
ENSGALG00000033038	STARD3NL		3.69092	2.85572	2.8074	0.974607	0.804197	0.93128	3.11801	0.903361	0.289723	-1.78725	5.96282e-07	2.64029e-06
ENSGALG00000049157	DOK4		3.30207	2.96936	3.07304	0.702402	0.63511	0.845633	3.11482	0.727715	0.23363	-2.0977	2.14743e-11	1.79487e-10
ENSGALG00000006407			3.5208	3.277	2.53662	0.502737	0.49316	0.835963	3.11147	0.61062	0.196248	-2.34925	2.82467e-06	1.12863e-05
ENSGALG00000015050	KIAA2026		3.16461	3.16275	2.99862	1.45652	0.889684	1.50772	3.10866	1.28464	0.413246	-1.27493	0.0100987	0.0198506
ENSGALG00000005608	SLC9A3R2		3.62112	2.65819	3.04544	0.780248	0.933397	1.12418	3.10825	0.945942	0.304333	-1.71628	0.000236477	0.000670317
ENSGALG00000034212	CFAP65		3.76307	2.55758	2.98342	0.506378	0.286404	0.494386	3.10136	0.429056	0.138345	-2.85366	3.89483e-15	4.83619e-14
ENSGALG00000041791	DPP6		3.31374	3.23857	2.74395	0.239142	0.122727	0.0656459	3.09875	0.142505	0.0459878	-4.4426	4.807e-20	9.78225e-19
ENSGALG00000002397	PSPH		3.40296	2.67319	3.21426	0.960977	0.547374	1.00327	3.0968	0.837207	0.270346	-1.88712	4.82081e-05	0.000155139
ENSGALG00000007702	XYLT2		3.12316	3.00611	3.12209	1.24879	1.08842	1.45372	3.08379	1.26364	0.40977	-1.28711	0.0185693	0.0341206
ENSGALG00000002831	SH3PXD2B		3.0393	2.90829	3.30223	1.0027	0.667596	1.05011	3.08327	0.906803	0.294104	-1.7656	1.30432e-06	5.46181e-06
ENSGALG00000004083	GRIA1		3.0809	3.17113	2.99098	0.792335	0.624529	0.831446	3.081	0.749437	0.243244	-2.03952	3.93372e-11	3.17909e-10
ENSGALG00000010778	CHRM3		3.15934	3.30169	2.76152	0.388961	0.543692	0.556337	3.07418	0.49633	0.161451	-2.63083	3.84776e-09	2.36681e-08
ENSGALG00000017154	ZC3H12C		2.84622	4.09422	2.2432	0.462885	0.725945	0.653392	3.06121	0.614074	0.200598	-2.31762	2.17269e-08	1.20402e-07
ENSGALG00000043618	SLC40A1		3.53376	2.41691	3.23022	1.30517	0.840295	1.09055	3.0603	1.07867	0.352474	-1.50441	0.00168365	0.00395525
ENSGALG00000034708	USP12		3.11375	3.13127	2.92972	0.458194	0.297553	0.435512	3.05825	0.397086	0.129841	-2.94518	6.37246e-19	1.17151e-17
ENSGALG00000035845	JPH1		3.26813	2.62213	3.28077	0.91319	0.641065	0.829332	3.05701	0.794529	0.259904	-1.94395	4.77507e-09	2.90791e-08
ENSGALG00000015101	BNC2		2.15092	3.14575	3.86145	0.583591	0.263318	0.497152	3.05271	0.44802	0.146762	-2.76845	5.17254e-10	3.5766e-09
ENSGALG00000011266	PPM1K		3.11387	3.28561	2.73162	0.63874	0.632958	0.772072	3.0437	0.681257	0.223825	-2.15956	2.04363e-12	1.91698e-11
ENSGALG00000041528	LMF2		3.17781	3.16057	2.79068	1.18949	0.833351	1.46521	3.04302	1.16269	0.382083	-1.38804	0.0104489	0.0204812
ENSGALG00000014672	ARSK		2.82097	3.31798	2.98864	0.856162	1.04065	1.55636	3.04253	1.15106	0.378322	-1.40231	0.00907981	0.0180659
ENSGALG00000034373	KATNB1		3.58243	2.59369	2.94227	0.963137	1.30208	1.21848	3.03946	1.16123	0.382052	-1.38816	0.018273	0.0336267
ENSGALG00000032373			4.07896	2.05749	2.96671	0.336524	0.278016	0.302681	3.03439	0.30574	0.100759	-3.31103	9.79551e-23	2.56751e-21
ENSGALG00000008907	PLCB4		3.19354	2.84158	3.05431	0.392648	0.315133	0.452238	3.02981	0.386673	0.127623	-2.97004	3.48165e-20	7.21544e-19
ENSGALG00000009690	CENPF		3.20505	3.02938	2.84951	0.163816	0.0857354	0.108977	3.02798	0.119509	0.0394684	-4.66316	4.91533e-47	6.05206e-45
ENSGALG00000005066	DPM2		3.77401	2.55963	2.74245	0.99891	0.842571	0.999222	3.02536	0.946901	0.312988	-1.67582	1.01688e-05	3.7063e-05
ENSGALG00000005074	FAM102A		3.77401	2.55963	2.74245	0.99891	0.842571	0.999222	3.02536	0.946901	0.312988	-1.67582	1.01688e-05	3.7063e-05
ENSGALG00000005063	ST6GALNAC4		3.77401	2.55963	2.74245	0.99891	0.842571	0.999222	3.02536	0.946901	0.312988	-1.67582	1.01688e-05	3.7063e-05
ENSGALG00000004179	ANAPC5		3.29984	2.97952	2.78431	0.926057	0.914707	1.0858	3.02123	0.975522	0.32289	-1.63089	0.00131918	0.00318008
ENSGALG00000002543	CSGALNACT2		3.2558	3.00653	2.79955	1.16753	1.02301	1.19293	3.02063	1.12782	0.373374	-1.42131	0.00310725	0.00688871
ENSGALG00000035419	CDON		3.37932	2.75568	2.92419	0.959216	0.963053	0.923358	3.01973	0.948542	0.314115	-1.67064	2.97125e-05	9.95763e-05
ENSGALG00000026864	ZCCHC24		3.61596	2.24312	3.19683	0.522247	0.407629	0.686756	3.01863	0.538878	0.178517	-2.48587	2.50872e-06	1.00955e-05
ENSGALG00000001153	AUTS2		3.49827	2.68459	2.86542	0.855989	0.609058	0.741642	3.01609	0.735563	0.243879	-2.03576	8.39911e-07	3.62699e-06
ENSGALG00000031841	SLX4		3.35156	2.85545	2.83681	1.09137	0.742292	1.08186	3.01461	0.971844	0.322378	-1.63317	2.86029e-05	9.62777e-05
ENSGALG00000037869			3.43605	2.70439	2.90238	0.873194	0.480417	0.83369	3.01427	0.7291	0.241883	-2.04762	3.83195e-06	1.49842e-05
ENSGALG00000029794	AKAP7		3.1192	2.67675	3.23054	0.66492	0.623986	0.754178	3.00883	0.681028	0.226343	-2.14342	1.01109e-08	5.85319e-08
ENSGALG00000021314	PLA2G10		3.14647	2.87259	3.00022	0.969719	0.770635	1.37248	3.00643	1.03761	0.345131	-1.53479	0.000384311	0.00104161
ENSGALG00000033971	TLE2		3.40287	2.40493	3.21097	0.160153	0.16757	0.270969	3.00625	0.199564	0.066383	-3.91304	6.02006e-21	1.34871e-19
ENSGALG00000051278			3.40287	2.40493	3.21097	0.160153	0.16757	0.270969	3.00625	0.199564	0.066383	-3.91304	6.02006e-21	1.34871e-19
ENSGALG00000000234	EPB41L4A		2.68114	3.28064	3.01569	0.931405	0.575249	0.791633	2.99249	0.766096	0.256006	-1.96575	3.85262e-05	0.000126311
ENSGALG00000002461			3.67878	2.86853	2.41828	0.374552	0.212817	0.119077	2.98853	0.235482	0.0787953	-3.66575	1.11825e-11	9.65507e-11
ENSGALG00000002645	PIWIL1		3.09198	2.82165	3.01935	1.17055	0.538647	1.14163	2.97766	0.950274	0.319134	-1.64776	0.000263078	0.000738716
ENSGALG00000041193	NFYB		2.93679	2.82678	3.15354	1.14326	0.854337	1.00129	2.97237	0.999628	0.336307	-1.57215	9.45204e-05	0.000287924
ENSGALG00000010960	GALNT3		3.03444	2.89373	2.95421	1.06152	1.10674	1.3677	2.96079	1.17866	0.398087	-1.32884	0.00438147	0.00941447
ENSGALG00000010956	TTC21B		3.03444	2.89373	2.95421	1.06152	1.10674	1.3677	2.96079	1.17866	0.398087	-1.32884	0.00438147	0.00941447
ENSGALG00000010891	ABCB11		2.8378	3.05644	2.98074	0.723088	0.421651	0.608246	2.95832	0.584328	0.19752	-2.33993	3.02282e-09	1.87195e-08
ENSGALG00000036645	KIF15		3.16031	2.61054	3.10358	0.178606	0.143369	0.086829	2.95814	0.136268	0.0460654	-4.44017	6.16822e-28	2.45012e-26
ENSGALG00000037723			3.31807	2.82542	2.73064	1.41201	0.881607	1.28065	2.95804	1.19142	0.402773	-1.31196	0.00503902	0.0106622
ENSGALG00000005656	DENND6A		3.25588	3.01795	2.59136	1.17279	1.10806	0.947827	2.95506	1.07622	0.364197	-1.45721	0.00525377	0.0110696
ENSGALG00000007030			2.88053	3.25622	2.7186	0.875744	0.470051	0.765787	2.95179	0.703861	0.238452	-2.06823	1.21796e-05	4.38252e-05
ENSGALG00000040833	CDCA7		3.27734	2.28386	3.28761	0.317439	0.300193	0.271523	2.9496	0.296385	0.100483	-3.31498	3.60423e-17	5.48382e-16
ENSGALG00000003854	IFT81		3.5587	2.64138	2.64493	1.00471	0.586539	0.795025	2.94834	0.795424	0.269787	-1.89011	3.54823e-05	0.000117012
ENSGALG00000006794	RAD50		3.29731	2.60984	2.92242	1.12361	0.749662	0.99297	2.94319	0.955415	0.324619	-1.62318	6.80932e-05	0.000213275
ENSGALG00000015407	PLAG1		3.59893	3.19541	2.0202	1.17054	0.772258	0.874226	2.93818	0.93901	0.319589	-1.64571	0.000255259	0.00071869
ENSGALG00000006642	ADORA2A		2.98368	2.87881	2.93511	0.185325	0.134453	0.292462	2.93254	0.20408	0.0695916	-3.84494	7.12498e-30	3.33531e-28
ENSGALG00000051453			3.12999	2.84612	2.81703	0.154295	0.122705	0.508963	2.93105	0.261988	0.0893836	-3.48385	6.70891e-08	3.44425e-07
ENSGALG00000012025	KIAA0586	TA3	2.93221	3.00627	2.83747	1.11065	1.01623	1.04882	2.92532	1.05857	0.361864	-1.46648	0.000459919	0.00122835
ENSGALG00000032632	DIRC2	SLC49A4	3.22494	2.88147	2.65361	1.15996	0.724584	1.21275	2.92001	1.03243	0.353572	-1.49992	0.000379452	0.00102996
ENSGALG00000001800			3.34206	2.48628	2.92404	1.1548	0.956121	0.807722	2.91746	0.972882	0.333469	-1.58437	0.00555121	0.0116484
ENSGALG00000013583	FAM114A1		3.07061	2.48584	3.18052	0.722455	0.686431	0.744836	2.91233	0.717907	0.246506	-2.0203	1.23391e-07	6.07908e-07
ENSGALG00000033770			2.07549	3.10464	3.55128	0.595447	0.412927	1.0345	2.91047	0.68096	0.233969	-2.09561	0.00136055	0.00326747
ENSGALG00000055022			2.07549	3.10464	3.55128	0.595447	0.412927	1.0345	2.91047	0.68096	0.233969	-2.09561	0.00136055	0.00326747
ENSGALG00000027454	CENPW		2.88849	2.32461	3.50999	0.08751	0.238737	0.499058	2.90769	0.275102	0.0946116	-3.40184	4.74869e-07	2.12972e-06
ENSGALG00000037206	ST7		2.95326	2.84858	2.88999	1.14613	0.847903	0.922701	2.89727	0.972246	0.335572	-1.5753	0.00122296	0.00296767
ENSGALG00000036492	DAGLA		3.20571	2.56973	2.90955	0.812732	0.740952	0.332953	2.895	0.628879	0.21723	-2.20271	1.28857e-06	5.40358e-06
ENSGALG00000003657	UNC119		2.97984	2.8811	2.76976	0.616108	0.554477	0.707717	2.8769	0.626101	0.21763	-2.20005	1.2801e-10	9.63333e-10
ENSGALG00000011921	DHRS7		3.27336	2.44276	2.9106	1.30635	0.872145	1.15559	2.87557	1.11136	0.386483	-1.37152	0.00349617	0.00764794
ENSGALG00000030245			3.27336	2.44276	2.9106	1.30635	0.872145	1.15559	2.87557	1.11136	0.386483	-1.37152	0.00349617	0.00764794
ENSGALG00000009854	NEK2		3.44545	2.55662	2.61657	0.057671	0.0001	0.324833	2.87288	0.127535	0.0443926	-4.49354	3.16232e-06	1.25465e-05
ENSGALG00000041953	KDM2A		3.09789	2.61195	2.9024	1.20434	0.80639	1.34014	2.87075	1.11695	0.389082	-1.36186	0.00376706	0.00819037
ENSGALG00000025751	NMRK2		3.27239	2.23335	3.09379	0.477487	0.723716	0.962663	2.86651	0.721288	0.251626	-1.99065	0.000280438	0.00078311
ENSGALG00000040131	CAMKK2		3.02873	2.57317	2.98448	0.886456	0.488542	0.769028	2.86213	0.714675	0.249701	-2.00173	4.88234e-07	2.18631e-06
ENSGALG00000014892	CEP85L		2.99189	2.80157	2.77858	0.905152	0.580622	0.918241	2.85735	0.801338	0.280448	-1.83419	6.42234e-05	0.000201932
ENSGALG00000015109	TJP2		3.16964	2.81378	2.58792	0.310431	0.219194	0.19165	2.85711	0.240425	0.0841496	-3.5709	2.13479e-23	5.94656e-22
ENSGALG00000043080	CCDC85A		3.57491	2.99973	1.99654	0.731226	0.7232	1.15332	2.85706	0.869249	0.304246	-1.71669	0.000761291	0.00192816
ENSGALG00000010992	SLC6A15		2.97406	3.0222	2.57099	0.677711	0.456989	0.80772	2.85575	0.647473	0.226726	-2.14098	1.29231e-08	7.3763e-08
ENSGALG00000034461	TOPBP1		2.94218	2.80169	2.82201	1.06677	0.751807	1.387	2.85529	1.06853	0.374227	-1.41802	0.00505612	0.0106932
ENSGALG00000011376	ANKRD9		2.87428	3.24309	2.44778	0.41078	0.436878	0.608864	2.85505	0.485507	0.170052	-2.55595	1.2882e-05	4.62503e-05
ENSGALG00000052873	MAPKBP1		3.21505	2.45685	2.8807	0.404776	0.148782	0.443185	2.85087	0.332248	0.116543	-3.10107	1.40372e-11	1.19647e-10
ENSGALG00000012010	NDST3		3.0359	2.71122	2.80417	0.938683	1.198	1.28616	2.85043	1.14095	0.400271	-1.32095	0.0144988	0.0273723
ENSGALG00000008095	KIF23		3.0413	2.46275	3.03522	0.598455	0.378559	0.598451	2.84642	0.525155	0.184496	-2.43834	1.4349e-09	9.31919e-09
ENSGALG00000011893	SLC38A6		3.07248	2.73425	2.72377	1.09296	0.431697	0.811353	2.8435	0.778671	0.273843	-1.86858	0.000552711	0.00144794
ENSGALG00000007874	IL18		2.80531	3.41759	2.30596	0.818338	0.617047	0.586549	2.84295	0.673978	0.23707	-2.07662	6.19953e-07	2.73107e-06
ENSGALG00000043033	EYA1		3.67175	2.66248	2.18868	0.454651	0.262769	0.611264	2.84097	0.442895	0.155895	-2.68135	1.21982e-11	1.04703e-10
ENSGALG00000052213			3.24028	2.80297	2.4639	0.959234	0.745384	0.994312	2.83572	0.899643	0.317254	-1.65629	0.00549917	0.0115468
ENSGALG00000014466	PIANP		3.95515	2.1317	2.41844	0.359533	0.273232	0.472619	2.8351	0.368461	0.129964	-2.94381	2.29925e-14	2.64639e-13
ENSGALG00000008888	IL1RAPL2		3.12954	2.26843	3.10648	0.11565	0.100411	0.138237	2.83482	0.118099	0.0416604	-4.58518	1.83481e-33	1.05841e-31
ENSGALG00000006547	PROCR		3.09152	2.42525	2.95353	0.63026	0.476032	0.462977	2.82344	0.523089	0.185267	-2.43232	5.38384e-07	2.4028e-06
ENSGALG00000035502	ZBTB39		2.62071	2.9621	2.88618	0.119255	0.704592	0.101708	2.823	0.308518	0.109287	-3.1938	0.00011815	0.000352861
ENSGALG00000051325			2.71875	3.59499	2.14932	0.618196	0.609914	0.601644	2.82102	0.609918	0.216205	-2.20953	1.54847e-05	5.47625e-05
ENSGALG00000052927			3.13096	2.68849	2.64159	0.782952	0.451751	0.762477	2.82035	0.665727	0.236044	-2.08287	7.02014e-09	4.17109e-08
ENSGALG00000040463	CABP7		3.0164	2.42188	2.99507	0.454926	0.430347	0.38652	2.81112	0.423931	0.150805	-2.72924	7.09675e-06	2.65666e-05
ENSGALG00000004476	SEMA3G		3.06362	2.34113	3.02373	0.320027	0.288881	0.473072	2.80949	0.36066	0.128372	-2.9616	1.2119e-10	9.13882e-10
ENSGALG00000007434	RHBDF1		3.29447	2.35116	2.77925	1.19516	0.995018	0.920689	2.80829	1.03696	0.369248	-1.43734	0.0110318	0.0214916
ENSGALG00000015925	CGAS		2.52406	2.6085	3.27913	0.086022	0.125768	0.083873	2.8039	0.0985543	0.0351491	-4.83037	1.74163e-25	5.65818e-24
ENSGALG00000009470	SERPINI1		2.90688	3.12489	2.37884	0.631639	0.873959	0.809413	2.80354	0.77167	0.275249	-1.86119	0.000676412	0.00173752
ENSGALG00000036163	ZNF710		2.83171	2.18414	3.38627	0.991671	0.976695	0.938616	2.80071	0.968994	0.345982	-1.53123	0.00325713	0.00717646
ENSGALG00000016545	REPS2		3.10186	2.44523	2.85425	1.01369	0.695073	1.08315	2.80045	0.930639	0.332318	-1.58936	0.000287388	0.000800381
ENSGALG00000042624	CEP85		3.31278	2.20598	2.88016	0.813522	0.719339	0.702207	2.79964	0.745023	0.266114	-1.90989	7.31163e-05	0.000227839
ENSGALG00000008381	TMEM237		2.40783	3.19629	2.79282	0.843966	0.934327	1.25401	2.79898	1.01077	0.36112	-1.46945	0.00177283	0.00414083
ENSGALG00000002710	IPMK		3.4918	2.29723	2.59591	1.1585	0.450273	0.924575	2.79498	0.844449	0.302131	-1.72676	0.00987667	0.0194507
ENSGALG00000016804	SLC5A7		3.57323	2.75823	2.04874	0.0001	0.0001	0.048352	2.7934	0.016184	0.00579366	-7.43131	1.21731e-23	3.44992e-22
ENSGALG00000019967	MTFR2		2.87738	2.97693	2.52501	0.417056	0.304635	0.42893	2.79311	0.38354	0.137317	-2.86442	9.4251e-10	6.27141e-09
ENSGALG00000014236	ATP8A1		2.53093	2.72769	3.11822	0.951171	0.603265	1.15124	2.79228	0.90189	0.322994	-1.63042	0.000852726	0.00213648
ENSGALG00000020164	GAR1		3.06909	2.38316	2.92215	0.893998	1.00854	0.804124	2.79147	0.90222	0.323207	-1.62947	0.000653886	0.00168586
ENSGALG00000015377	PHLDB2		2.68712	2.62263	3.06429	0.952952	0.466932	0.916477	2.79135	0.778787	0.279001	-1.84166	2.1451e-05	7.3866e-05
ENSGALG00000029022	NPAS3		2.85054	2.75915	2.76231	0.604698	0.332108	0.44376	2.79067	0.460189	0.164903	-2.60031	3.35643e-14	3.80933e-13
ENSGALG00000011207	DUSP6		3.21722	2.55958	2.58059	0.626637	0.578642	1.03108	2.7858	0.745453	0.267591	-1.9019	0.000260406	0.000731773
ENSGALG00000013795	HIVEP2		3.00799	2.6501	2.69835	0.933429	0.71385	0.92937	2.78548	0.858883	0.308343	-1.69739	2.04341e-06	8.3213e-06
ENSGALG00000005287	ZBTB47		4.17348	1.38363	2.78668	0.614075	0.354637	0.437318	2.78126	0.468677	0.168512	-2.56908	1.59014e-07	7.68176e-07
ENSGALG00000005512	KIAA1671		3.3337	2.26201	2.72702	0.990521	0.757411	1.41804	2.77425	1.05532	0.3804	-1.39441	0.00582697	0.0121689
ENSGALG00000031404	FAM160B1		3.28581	2.72308	2.30899	1.15545	0.960419	1.17134	2.77263	1.09574	0.395197	-1.33936	0.00362776	0.00791334
ENSGALG00000052994			2.77095	2.54305	2.99659	1.13493	0.906694	0.827648	2.7702	0.956424	0.345255	-1.53427	0.00463566	0.00990402
ENSGALG00000013651	RNF217		2.80534	2.69945	2.7999	1.03366	0.828584	1.1082	2.76823	0.990145	0.357682	-1.48325	0.000125526	0.000373366
ENSGALG00000001073	NR6A1		2.75842	2.60274	2.93116	1.14556	0.911553	0.977568	2.76411	1.01156	0.365963	-1.45023	0.000415379	0.00111795
ENSGALG00000055101	TASOR2		2.86907	2.78325	2.63584	1.17544	0.924389	1.15577	2.76272	1.0852	0.392801	-1.34813	0.00173596	0.00406575
ENSGALG00000011683	CENPC		2.91563	2.75228	2.60835	0.234255	0.0507072	0.0829692	2.75876	0.122644	0.0444562	-4.49147	1.30476e-18	2.32007e-17
ENSGALG00000016633	HMBOX1		2.87679	2.58056	2.81664	0.722702	1.0576	0.33231	2.758	0.704204	0.255332	-1.96956	0.000382747	0.00103794
ENSGALG00000001000	HSPA5		2.79551	2.47999	2.99127	1.05103	0.985217	1.20126	2.75559	1.07917	0.391629	-1.35244	0.00353315	0.00772421
ENSGALG00000054634			4.96202	1.71809	1.58477	0.232771	0.547942	0.258291	2.75496	0.346334	0.125713	-2.9918	4.40528e-06	1.70577e-05
ENSGALG00000052653	PCDHAC1		2.92633	2.51995	2.79695	0.584497	0.471955	0.432628	2.74774	0.49636	0.180643	-2.46879	3.05087e-15	3.84363e-14
ENSGALG00000003578	FN1		2.60854	2.85315	2.77868	0.0875458	0.0548729	0.150462	2.74679	0.0976268	0.0355421	-4.81433	4.57644e-37	3.25505e-35
ENSGALG00000053278	SUCNR1		3.12081	2.29335	2.81519	0.707567	0.603311	0.465048	2.74312	0.591975	0.215804	-2.21221	7.74358e-05	0.000240023
ENSGALG00000031631	SDHAF4		3.05004	2.92156	2.25257	0.71421	0.794566	1.01871	2.74139	0.842494	0.307324	-1.70217	9.72527e-05	0.000295387
ENSGALG00000030209	CPZ		2.76472	2.74674	2.70596	0.106419	0.0573078	0.0254697	2.73914	0.0630654	0.0230238	-5.44073	5.90929e-28	2.36565e-26
ENSGALG00000035465	WDR76		2.72293	2.20804	3.28312	0.815727	0.89577	0.635142	2.73803	0.782213	0.285685	-1.8075	0.00123502	0.00299346
ENSGALG00000016164	ABCG1		3.24865	2.39767	2.5615	0.423622	0.383047	0.598048	2.73594	0.468239	0.171144	-2.54672	1.33038e-08	7.57882e-08
ENSGALG00000016727	JADE3		2.94993	2.59701	2.65601	1.02915	0.924369	1.10959	2.73432	1.02104	0.373415	-1.42115	0.000453765	0.00121324
ENSGALG00000015895	HTR1B		2.64638	2.35365	3.19775	1.12377	0.908361	1.15274	2.73259	1.06162	0.388503	-1.364	0.0284979	0.0498271
ENSGALG00000008349	LMCD1		1.38552	3.17181	3.62869	0.652932	0.636602	0.815717	2.72867	0.70175	0.257177	-1.95917	0.000339751	0.000932564
ENSGALG00000015025	VANGL1		2.6057	2.5941	2.98179	0.689434	0.736424	0.96885	2.72719	0.798236	0.292695	-1.77253	3.16549e-06	1.25557e-05
ENSGALG00000009846	BBS5		2.67291	2.78258	2.70446	1.03102	0.987345	1.38486	2.71998	1.13441	0.417065	-1.26165	0.0155042	0.0290905
ENSGALG00000017072	N4BP2L1		3.31303	2.80246	2.04157	0.314901	0.212849	0.570466	2.71902	0.366072	0.134634	-2.89289	7.21443e-08	3.68185e-07
ENSGALG00000006757	XYLT1		2.78421	3.23053	2.14222	0.437947	0.428429	0.918788	2.71898	0.595055	0.218852	-2.19197	4.96245e-07	2.22015e-06
ENSGALG00000052763	BTG2		2.7194	2.86475	2.56329	0.809143	0.787424	1.08089	2.71581	0.892487	0.328626	-1.60548	0.00245203	0.00554773
ENSGALG00000028444	TMEM178B		3.45409	2.57167	2.10703	0.577236	0.552654	0.346396	2.71093	0.492095	0.181523	-2.46178	1.91971e-05	6.67323e-05
ENSGALG00000012559	LARGE1		2.91759	2.34484	2.86099	0.516557	0.320978	0.461531	2.70781	0.433022	0.159916	-2.64461	4.50673e-10	3.13694e-09
ENSGALG00000030157	MCTP2		2.7166	2.87832	2.52694	0.236666	0.193079	0.458613	2.70729	0.296119	0.109379	-3.1926	3.26249e-12	2.98949e-11
ENSGALG00000007564			2.95361	2.36977	2.79602	0.880244	0.957548	1.17837	2.70647	1.00539	0.371476	-1.42866	0.0285113	0.0498387
ENSGALG00000034512	PPP2R3A		2.73516	2.69618	2.67883	0.782676	0.748596	0.959065	2.70339	0.830112	0.307063	-1.70339	1.34744e-06	5.63432e-06
ENSGALG00000052511			2.73516	2.69618	2.67883	0.782676	0.748596	0.959065	2.70339	0.830112	0.307063	-1.70339	1.34744e-06	5.63432e-06
ENSGALG00000013740	SLC20A1		2.31346	2.87004	2.92472	0.52233	0.473026	0.749651	2.70274	0.581669	0.215215	-2.21615	7.37535e-07	3.21503e-06
ENSGALG00000023933	G0S2		2.70033	2.25109	3.14693	0.081548	0.252526	0.06741	2.69945	0.133828	0.0495761	-4.33421	2.97701e-09	1.84592e-08
ENSGALG00000012362	THSD7B		3.23115	1.55909	3.30734	0.514003	0.248155	0.412745	2.69919	0.391634	0.145093	-2.78495	7.16092e-11	5.56615e-10
ENSGALG00000033461			3.23115	1.55909	3.30734	0.514003	0.248155	0.412745	2.69919	0.391634	0.145093	-2.78495	7.16092e-11	5.56615e-10
ENSGALG00000009553	SMC4		2.79908	2.86079	2.42462	0.609564	0.93728	0.624953	2.69483	0.723932	0.268637	-1.89627	4.37487e-05	0.000141941
ENSGALG00000000906	RALGPS1		2.99333	2.68435	2.40247	0.796733	0.960541	0.816277	2.69339	0.85785	0.318503	-1.65062	1.76369e-05	6.17038e-05
ENSGALG00000037655	BCL9		2.65732	2.53104	2.8826	1.22329	0.90209	0.97309	2.69032	1.03282	0.383904	-1.38118	0.00133885	0.00322222
ENSGALG00000004661	SHISA5		2.8561	2.57512	2.63559	1.11583	0.531592	0.942136	2.68894	0.863185	0.321013	-1.6393	0.000964922	0.00238939
ENSGALG00000034271	UHRF1		3.1056	2.275	2.67343	0.279345	0.246751	0.274917	2.68468	0.267004	0.0994549	-3.32981	5.88045e-19	1.08514e-17
ENSGALG00000043827	ZHX2		3.4379	2.30624	2.30829	0.827673	0.890078	0.272351	2.68414	0.663367	0.247143	-2.01658	0.00312522	0.00692359
ENSGALG00000023581	UTS2R		3.25284	2.49887	2.29483	0.316462	0.234581	0.185248	2.68218	0.24543	0.091504	-3.45002	1.46183e-16	2.104e-15
ENSGALG00000012874	DENND11	KIAA1147	2.44667	2.94136	2.65738	0.554935	0.452886	0.750277	2.6818	0.586033	0.218522	-2.19415	3.962e-06	1.54474e-05
ENSGALG00000041461	DNMT3B		2.94954	2.44231	2.64279	0.636765	0.605721	0.672053	2.67821	0.63818	0.238285	-2.06924	1.07888e-07	5.36035e-07
ENSGALG00000043213	CYP26C1		3.00227	2.21032	2.82036	0.397615	0.176169	0.34723	2.67765	0.307005	0.114655	-3.12463	4.08797e-12	3.7065e-11
ENSGALG00000004860	RASD1		2.44286	3.13369	2.45616	0.227815	0.335261	0.478157	2.67757	0.347078	0.129624	-2.94759	4.24131e-08	2.24589e-07
ENSGALG00000006083			2.76202	2.50404	2.76603	0.949658	0.795732	1.07762	2.67736	0.941005	0.351467	-1.50854	0.000583551	0.0015203
ENSGALG00000006375	TM4SF19		2.81342	2.71007	2.50623	0.655933	1.13799	1.06104	2.67657	0.951655	0.35555	-1.49188	0.00205566	0.0047261
ENSGALG00000006385	UBXN7		2.81342	2.71007	2.50623	0.655933	1.13799	1.06104	2.67657	0.951655	0.35555	-1.49188	0.00205566	0.0047261
ENSGALG00000008373	STRADB		2.55463	2.71066	2.76365	0.885363	0.939801	0.795156	2.67631	0.87344	0.326359	-1.61547	9.36372e-05	0.000285411
ENSGALG00000047357			3.36118	2.11244	2.54734	0.367695	0.227855	0.38949	2.67365	0.328347	0.122808	-3.02552	2.62598e-20	5.54407e-19
ENSGALG00000016529	CDKL5		2.90652	2.43291	2.67671	0.779427	0.528782	0.782903	2.67205	0.697038	0.260863	-1.93864	1.16456e-05	4.20689e-05
ENSGALG00000030460	TBC1D31		3.05935	2.59984	2.34515	0.765406	0.490775	0.653245	2.66811	0.636475	0.238549	-2.06764	3.30434e-06	1.30499e-05
ENSGALG00000017309	RNF169		2.92549	2.05097	3.02315	0.833499	0.733195	0.973263	2.66654	0.846652	0.31751	-1.65513	0.00449028	0.00962428
ENSGALG00000017142	PSPC1		2.54746	2.81704	2.63118	1.12595	0.726109	1.33611	2.66523	1.06272	0.398736	-1.3265	0.00909585	0.018088
ENSGALG00000005696	ABHD6		3.19199	2.20729	2.59161	1.00944	0.683197	0.666083	2.66363	0.786241	0.295176	-1.76035	0.00143424	0.00342591
ENSGALG00000007835	PUS10		2.89785	2.4582	2.63422	0.963578	0.570882	0.877604	2.66342	0.804021	0.301875	-1.72798	0.000163769	0.000477236
ENSGALG00000010047	SLC4A1AP		2.93107	2.32838	2.71695	1.08001	0.695981	0.83574	2.6588	0.870577	0.327432	-1.61073	0.00260911	0.00588497
ENSGALG00000005684	FBXL15		2.8591	2.43498	2.6708	0.571007	1.07546	0.993117	2.65496	0.87986	0.331402	-1.59334	0.0152323	0.0286537
ENSGALG00000041814	DYNC2H1		2.72819	2.47283	2.74385	0.291516	0.0842001	0.115615	2.64829	0.163777	0.0618426	-4.01526	8.18478e-16	1.09719e-14
ENSGALG00000033231	RACGAP1		3.13415	2.08646	2.72386	0.0001	0.0001	0.0862791	2.64815	0.0288264	0.0108855	-6.52145	1.35773e-11	1.15929e-10
ENSGALG00000025864	WTIP		2.84461	2.60518	2.49225	0.795076	0.807459	1.10458	2.64735	0.902371	0.340859	-1.55275	0.00371596	0.00808407
ENSGALG00000002239	REXO5		2.62858	2.76207	2.54046	0.869766	1.14578	0.957558	2.6437	0.991033	0.374865	-1.41556	0.00491501	0.0104324
ENSGALG00000006357	XPC		2.69305	2.72417	2.51038	0.884873	0.931914	1.03289	2.64253	0.949893	0.359463	-1.47609	0.00113011	0.00275927
ENSGALG00000011254	SATB1		2.80029	2.94996	2.17721	0.827285	0.617757	0.937807	2.64249	0.794283	0.300581	-1.73417	6.57993e-05	0.000206532
ENSGALG00000003979	NEK8		2.87762	2.33875	2.70897	0.954485	0.940068	0.994127	2.64178	0.962894	0.364487	-1.45606	0.00685557	0.01409
ENSGALG00000019768	ACSF2		2.81284	2.5852	2.52076	0.815673	0.567081	0.643905	2.6396	0.675553	0.25593	-1.96618	4.84804e-05	0.000155912
ENSGALG00000006631	TICRR		2.80677	2.59188	2.51868	0.656738	0.516402	0.626024	2.63911	0.599721	0.227244	-2.13769	4.47879e-10	3.11898e-09
ENSGALG00000049529			3.08666	2.05771	2.76592	0.367113	0.074812	0.538353	2.63676	0.326759	0.123924	-3.01247	5.63673e-06	2.14188e-05
ENSGALG00000008803			2.8714	2.35644	2.6726	0.584169	0.852158	0.380811	2.63348	0.605713	0.230005	-2.12026	8.82205e-05	0.000270194
ENSGALG00000039349	DISC1		2.98309	2.80054	2.11606	0.892969	0.789038	0.7525	2.63323	0.811502	0.308178	-1.69817	4.83491e-05	0.000155524
ENSGALG00000017389	SIX4		2.49637	2.64674	2.7559	0.535733	0.515836	0.561934	2.633	0.537834	0.204267	-2.29147	2.76143e-07	1.28446e-06
ENSGALG00000010201	ABHD18		2.41935	2.57443	2.89141	1.12147	0.575431	0.94206	2.6284	0.879655	0.334673	-1.57917	0.00071756	0.00183133
ENSGALG00000010718	THSD7A		2.55936	2.44821	2.87719	0.875182	0.795132	0.789788	2.62825	0.820034	0.312007	-1.68035	1.19964e-05	4.3219e-05
ENSGALG00000051980			2.55936	2.44821	2.87719	0.875182	0.795132	0.789788	2.62825	0.820034	0.312007	-1.68035	1.19964e-05	4.3219e-05
ENSGALG00000011875	TRPC3		2.99387	2.36888	2.50271	0.392184	0.17114	0.447739	2.62182	0.337021	0.128545	-2.95966	3.00628e-10	2.14346e-09
ENSGALG00000011384	RCOR1		2.9862	2.49861	2.37783	0.704494	0.644188	0.676517	2.62088	0.675066	0.257572	-1.95695	7.53507e-10	5.08071e-09
ENSGALG00000010385	TJAP1		2.81729	2.59522	2.44933	1.01559	0.804215	0.930353	2.62061	0.91672	0.349811	-1.51535	0.000180072	0.000521013
ENSGALG00000030099			2.62591	2.15284	3.05133	0.877056	1.1575	0.837471	2.61003	0.957341	0.366794	-1.44696	0.0279452	0.0489834
ENSGALG00000047031			2.62591	2.15284	3.05133	0.877056	1.1575	0.837471	2.61003	0.957341	0.366794	-1.44696	0.0279452	0.0489834
ENSGALG00000010199	MFSD8		2.60421	2.42897	2.78517	0.494146	0.123797	0.598184	2.60612	0.405376	0.155548	-2.68457	3.27952e-05	0.000108837
ENSGALG00000006611	KIF7		2.98439	2.2859	2.54541	0.907738	0.698166	0.788773	2.60523	0.798226	0.306393	-1.70654	2.57885e-05	8.76891e-05
ENSGALG00000049193	IQGAP3		3.36605	2.91202	1.53162	1.19633	0.63801	0.872892	2.60323	0.902409	0.34665	-1.52845	0.00970906	0.0191566
ENSGALG00000021272	SCN2B		3.22454	2.44045	2.14036	0.965348	0.416979	0.306503	2.60179	0.562943	0.216368	-2.20844	0.00333058	0.00732178
ENSGALG00000008713	BIRC5		2.75733	2.53348	2.49679	0.530046	0.0954582	0.133147	2.59587	0.252884	0.0974179	-3.35967	6.29605e-06	2.37696e-05
ENSGALG00000010697	SEMA4D		2.84171	2.04823	2.89142	1.09617	0.616631	1.31596	2.59379	1.00959	0.389234	-1.36129	0.0140032	0.0265323
ENSGALG00000036838	PXDNL		2.83145	1.98069	2.96551	0.383874	0.251814	0.306147	2.59255	0.313945	0.121095	-3.04579	1.73963e-16	2.48674e-15
ENSGALG00000012424	GTDC1		2.61737	2.74934	2.38623	0.934695	0.665577	0.883829	2.58431	0.828033	0.320407	-1.64202	3.59053e-05	0.00011826
ENSGALG00000003073	RHOBTB1		2.91435	2.72597	2.10928	0.29512	0.302973	0.527058	2.5832	0.375051	0.145188	-2.784	1.20927e-11	1.03919e-10
ENSGALG00000009292			2.53069	2.30809	2.89119	0.687614	0.706474	0.805583	2.57666	0.733224	0.284564	-1.81318	0.00123414	0.00299283
ENSGALG00000007038	ASTN2		2.28214	2.79421	2.64945	0.879535	0.753438	0.824995	2.57527	0.819323	0.318151	-1.65222	0.00112828	0.00275572
ENSGALG00000000557	ETNK2		3.08664	2.39147	2.24656	0.695089	0.87748	0.824233	2.57489	0.798934	0.310279	-1.68836	0.00897664	0.0178898
ENSGALG00000007007			2.79198	2.42594	2.4933	1.15246	0.869675	1.30326	2.57041	1.10846	0.43124	-1.21344	0.0285987	0.0499617
ENSGALG00000037051			2.79111	2.67543	2.24281	0.700902	0.655836	0.504214	2.56978	0.620318	0.241389	-2.05057	1.7368e-07	8.34619e-07
ENSGALG00000043240	ARPP21		3.04242	2.34724	2.29619	0.649771	0.56992	0.564419	2.56195	0.594704	0.232129	-2.107	1.02363e-06	4.35361e-06
ENSGALG00000015027	JAK2		2.41159	2.77715	2.47608	0.838176	0.572845	0.7922	2.55494	0.734407	0.287446	-1.79864	8.45724e-07	3.64779e-06
ENSGALG00000035493	POC1B		3.17128	2.32881	2.15541	0.723348	0.548677	0.819768	2.55183	0.697264	0.27324	-1.87176	9.31954e-05	0.000284124
ENSGALG00000002729	GK5		2.54574	2.57798	2.5067	0.4222	0.345185	0.30153	2.54347	0.356305	0.140086	-2.83562	3.45375e-10	2.44347e-09
ENSGALG00000014689	FAM131B		2.76613	2.43772	2.42526	0.878166	0.500998	0.907921	2.54303	0.762362	0.299784	-1.738	9.74701e-05	0.000295924
ENSGALG00000054780			2.76613	2.43772	2.42526	0.878166	0.500998	0.907921	2.54303	0.762362	0.299784	-1.738	9.74701e-05	0.000295924
ENSGALG00000009017	STEAP2		3.24233	1.81117	2.57012	0.633989	0.582849	0.340174	2.54121	0.519004	0.204235	-2.2917	2.36174e-07	1.11196e-06
ENSGALG00000045185			2.64293	2.48309	2.47943	0.677787	0.783689	0.599081	2.53515	0.686852	0.270932	-1.884	4.18483e-07	1.89775e-06
ENSGALG00000001434	STOM		2.74703	2.37458	2.47628	0.473147	0.237639	0.315045	2.53263	0.341944	0.135015	-2.88881	2.13428e-08	1.18363e-07
ENSGALG00000032723	ANKRD13B		2.87269	2.34184	2.37868	1.02249	0.642699	0.58636	2.53107	0.750515	0.296521	-1.75379	0.00107713	0.00263871
ENSGALG00000005956			2.57311	2.57404	2.43458	0.26668	0.153967	0.520739	2.52724	0.313795	0.124165	-3.00967	9.51861e-09	5.54981e-08
ENSGALG00000030789	PGAP1		2.25075	2.56143	2.75732	0.540032	0.799659	0.827463	2.52317	0.722385	0.286301	-1.8044	7.63031e-05	0.000236789
ENSGALG00000013615	MTUS1		2.90491	2.30987	2.3501	0.808759	1.06274	0.890652	2.52163	0.920717	0.365128	-1.45352	0.0106593	0.0208345
ENSGALG00000026086	CRYBB2		2.55617	2.50243	2.48908	0.920464	0.851143	0.823344	2.51589	0.864984	0.343808	-1.54033	2.41732e-05	8.25029e-05
ENSGALG00000054797			2.55617	2.50243	2.48908	0.920464	0.851143	0.823344	2.51589	0.864984	0.343808	-1.54033	2.41732e-05	8.25029e-05
ENSGALG00000006069	SMTNL2		2.76153	2.23741	2.54537	0.828115	0.931424	0.854037	2.51477	0.871192	0.34643	-1.52936	0.000579976	0.00151207
ENSGALG00000041923	ESPL1		2.76102	2.45076	2.32869	0.275591	0.163354	0.154629	2.51349	0.197858	0.0787184	-3.66715	9.27989e-24	2.6713e-22
ENSGALG00000010649	CNST		2.67554	2.423	2.43057	0.908326	0.859564	1.11552	2.5097	0.961136	0.382968	-1.3847	0.00175491	0.00410292
ENSGALG00000025743	CDR2		3.05759	1.91409	2.53064	0.439481	0.331862	0.602057	2.50077	0.4578	0.183063	-2.44958	2.20052e-07	1.04074e-06
ENSGALG00000043265	ZC3H3		2.40737	2.4508	2.62485	1.016	0.992352	1.20113	2.49434	1.06983	0.428903	-1.22128	0.0169653	0.0314693
ENSGALG00000029324	SLC7A6		2.75911	2.37024	2.33879	0.72354	0.644868	0.7233	2.48938	0.697236	0.280084	-1.83607	4.57278e-08	2.41269e-07
ENSGALG00000050882			2.75911	2.37024	2.33879	0.72354	0.644868	0.7233	2.48938	0.697236	0.280084	-1.83607	4.57278e-08	2.41269e-07
ENSGALG00000034048	BCL11A		2.43172	2.52077	2.48702	0.84025	0.696369	0.908983	2.47984	0.8152	0.328731	-1.60502	0.000118529	0.000353704
ENSGALG00000050081			2.43172	2.52077	2.48702	0.84025	0.696369	0.908983	2.47984	0.8152	0.328731	-1.60502	0.000118529	0.000353704
ENSGALG00000027064	HIST1H3H		2.94029	2.79297	1.6966	0.745101	0.600803	0.704996	2.47662	0.683633	0.276035	-1.85708	0.000291882	0.000811202
ENSGALG00000006326	MIF		2.50358	2.52274	2.40352	0.966211	0.76331	0.95633	2.47661	0.895284	0.361495	-1.46795	0.00544023	0.0114313
ENSGALG00000001753	SFMBT1		2.53858	2.40179	2.4846	1.04635	0.515141	0.644199	2.47499	0.735228	0.297063	-1.75116	7.16268e-05	0.000223626
ENSGALG00000012186	CASP6		2.53684	2.64206	2.24495	0.597449	0.0001	0.252702	2.47462	0.283417	0.11453	-3.12621	0.0028511	0.00637485
ENSGALG00000026808	TMEM72		2.66184	2.30649	2.41048	0.0849169	0.0001	0.0001	2.4596	0.0283723	0.0115353	-6.4378	1.16758e-14	1.37962e-13
ENSGALG00000031069			2.63783	2.58882	2.15158	0.832328	0.729857	0.641189	2.45941	0.734458	0.298632	-1.74356	8.5422e-06	3.15027e-05
ENSGALG00000034009	AMPD2		2.93282	2.21595	2.218	0.633639	0.532308	0.755146	2.45559	0.640364	0.260778	-1.9391	2.34887e-05	8.02979e-05
ENSGALG00000037387	CLSTN2		2.91805	1.54701	2.90152	0.382918	0.28779	0.985877	2.45553	0.552195	0.224878	-2.15278	0.000146674	0.000430779
ENSGALG00000047491			2.91805	1.54701	2.90152	0.382918	0.28779	0.985877	2.45553	0.552195	0.224878	-2.15278	0.000146674	0.000430779
ENSGALG00000005400	CACNA2D3		2.59123	2.46309	2.28806	0.184782	0.267282	0.354469	2.44746	0.268845	0.109846	-3.18644	2.1404e-22	5.48272e-21
ENSGALG00000011177	CEP290		2.55863	2.41533	2.3635	0.978425	0.801802	0.902669	2.44582	0.894298	0.365644	-1.45149	0.0010885	0.00266522
ENSGALG00000051263			2.55863	2.41533	2.3635	0.978425	0.801802	0.902669	2.44582	0.894298	0.365644	-1.45149	0.0010885	0.00266522
ENSGALG00000036064	PAXIP1		2.45869	2.55671	2.31916	1.08091	0.748974	0.916834	2.44485	0.915574	0.37449	-1.417	0.00455131	0.00974227
ENSGALG00000015425	LPL		3.08549	2.48615	1.75044	0.086918	0.023038	0.136952	2.44069	0.0823027	0.0337211	-4.89021	4.97422e-18	8.3104e-17
ENSGALG00000006174	VSTM4		2.60764	2.41489	2.26236	0.457831	0.303305	0.428918	2.4283	0.396685	0.163359	-2.61388	1.32799e-15	1.73575e-14
ENSGALG00000036969	KLHL14		2.68896	2.14031	2.43947	0.295132	0.0720616	0.219138	2.42291	0.195444	0.0806649	-3.63192	4.64721e-13	4.65102e-12
ENSGALG00000044996	TMEM71		2.8912	1.73575	2.63514	0.059307	0.129964	0.144433	2.4207	0.111235	0.0459515	-4.44374	1.42176e-14	1.6652e-13
ENSGALG00000013967	NUDT5		2.45179	2.57663	2.23295	0.896723	0.538414	0.712287	2.42046	0.715808	0.295733	-1.75763	0.0108635	0.0211918
ENSGALG00000009493	TMEM229B		2.70797	2.14024	2.40362	1.07058	0.877811	1.13437	2.41728	1.02758	0.4251	-1.23413	0.0233246	0.0417229
ENSGALG00000029322	FBXO39		2.60479	2.16781	2.47725	0.257535	0.198718	0.187105	2.41662	0.214453	0.0887409	-3.49426	3.40334e-27	1.29521e-25
ENSGALG00000001171	SEMA6B		2.31711	2.52772	2.40441	1.08939	0.852927	0.689714	2.41641	0.877343	0.363077	-1.46165	0.00496485	0.0105305
ENSGALG00000016438	MELK		2.27018	2.068	2.90472	0.0940612	0.0812904	0.121294	2.4143	0.098882	0.0409568	-4.60975	7.81911e-22	1.89052e-20
ENSGALG00000003026	MKL2		2.98694	1.94469	2.30984	0.807386	1.0147	0.821535	2.41382	0.881206	0.365067	-1.45377	0.00186339	0.00432411
ENSGALG00000050631			2.98694	1.94469	2.30984	0.807386	1.0147	0.821535	2.41382	0.881206	0.365067	-1.45377	0.00186339	0.00432411
ENSGALG00000008465	SORCS1		2.77537	2.10978	2.35621	1.00518	0.653648	1.02462	2.41379	0.894483	0.370573	-1.43217	0.00358691	0.00783123
ENSGALG00000008418	LARGE2		2.77687	1.94589	2.51102	0.67548	0.775045	0.810399	2.41126	0.753642	0.312551	-1.67784	0.0004795	0.00127646
ENSGALG00000030363	IFNAR1		2.30396	2.4544	2.47519	0.970137	0.780127	0.88629	2.41118	0.878851	0.36449	-1.45605	0.0077201	0.0156625
ENSGALG00000023506			2.12369	2.11905	2.97143	0.541937	0.700567	0.558601	2.40473	0.600368	0.249662	-2.00195	3.49904e-05	0.000115624
ENSGALG00000014743	RNF180		2.42486	2.60337	2.1854	1.25766	0.785926	0.751528	2.40454	0.931704	0.387477	-1.36782	0.015558	0.0291766
ENSGALG00000015271	FILIP1L		2.59816	2.36749	2.24548	0.608943	0.486266	0.805575	2.40371	0.633595	0.26359	-1.92363	4.19814e-08	2.22544e-07
ENSGALG00000053198			2.59816	2.36749	2.24548	0.608943	0.486266	0.805575	2.40371	0.633595	0.26359	-1.92363	4.19814e-08	2.22544e-07
ENSGALG00000019171	GATD3A		2.34298	2.32295	2.53254	1.01044	0.662147	0.661583	2.39949	0.778056	0.324259	-1.62478	0.0119975	0.0231482
ENSGALG00000008584	NUSAP1		2.6233	2.12156	2.43669	0.127276	0.175931	0.117532	2.39385	0.140246	0.0585861	-4.0933	5.87554e-23	1.5624e-21
ENSGALG00000000071			2.74702	2.54146	1.89274	0.726316	0.647643	0.83689	2.39374	0.73695	0.307866	-1.69963	0.000538634	0.00141587
ENSGALG00000016810	SH3RF3		2.27959	2.35704	2.52619	0.286194	0.125623	0.578233	2.38761	0.330017	0.138221	-2.85495	2.07173e-07	9.84591e-07
ENSGALG00000008621	NRP2		2.5675	2.07085	2.51775	0.697457	0.490433	0.353068	2.38536	0.513653	0.215335	-2.21534	7.27636e-08	3.70829e-07
ENSGALG00000004907	KCTD15		1.46296	1.20021	4.48834	0.759083	0.306975	1.02599	2.38384	0.697348	0.292531	-1.77334	0.0221098	0.0398173
ENSGALG00000016559	PIGA		2.39974	2.24529	2.49943	0.841349	0.872289	1.17192	2.38149	0.961853	0.403888	-1.30797	0.0244867	0.0435287
ENSGALG00000006958	COL27A1		2.74642	1.89581	2.50158	0.257275	0.105922	0.317973	2.38127	0.227057	0.0953511	-3.39061	2.24786e-15	2.86397e-14
ENSGALG00000004750	NOL8		2.69303	2.51525	1.92446	1.10294	0.68388	1.05323	2.37758	0.946682	0.39817	-1.32854	0.0212541	0.0384891
[truncated: 956 more rows]

## Sheet: S3B Fib pref
Ensemble gene ID	Gene symbol	Alternate Gene Symbol	FPKM.D13_Epi_1	FPKM.D13_Epi_2	FPKM.D13_Epi_3	FPKM.D13_Fiber_1	FPKM.D13_Fiber_2	FPKM.D13_Fiber_3	Average Epi FPKM	Average Fiber FPKM	fold change Average Fiber FPKM / Average Epi FPKM	log2(fold change)	pval	qval
ENSGALG00000002558	ASL1		4513.31	7562.41	6406.18	21252	23242.8	20918.7	6160.63	21804.5	3.53933	1.82348	8.0691e-23	2.11879e-21
ENSGALG00000002576	ASL2		4513.31	7562.41	6406.18	21252	23242.8	20918.7	6160.63	21804.5	3.53933	1.82348	8.0691e-23	2.11879e-21
ENSGALG00000002542	GUSB		4513.31	7562.41	6406.18	21252	23242.8	20918.7	6160.63	21804.5	3.53933	1.82348	8.0691e-23	2.11879e-21
ENSGALG00000005630	CRYBB1		599.901	1194.9	976.603	3883.01	4943.41	3993.43	923.8	4273.28	4.62577	2.20969	3.04719e-23	8.34531e-22
ENSGALG00000008735	BFSP1		422.799	824.851	677.042	3988.47	3722.81	4264.27	641.564	3991.85	6.22206	2.63739	3.24825e-32	1.78922e-30
ENSGALG00000004848	YBX1		590.367	1016.16	764.666	2048.62	2676.35	1836.7	790.398	2187.22	2.76724	1.46845	2.79034e-15	3.53057e-14
ENSGALG00000005515	CRYBB3		1193.32	1234.08	1344.03	1985.77	1760.11	2097.31	1257.14	1947.73	1.54933	0.631648	6.33389e-11	4.94692e-10
ENSGALG00000005490	RPS2		872.349	757.588	916.644	1794.37	1438.37	1600.71	848.86	1611.15	1.89802	0.924492	6.33443e-15	7.68949e-14
ENSGALG00000028749			617.041	654.841	697.567	1434.52	1554.55	1541.18	656.483	1510.08	2.30026	1.2018	3.06856e-19	5.80136e-18
ENSGALG00000004035	CRYBA1		871.912	1171.18	930.566	1332.65	1540.04	1281.96	991.22	1384.88	1.39715	0.482486	1.4229e-07	6.95178e-07
ENSGALG00000034585	CP49	BFSP2	73.5283	133.484	109.508	1067.74	1154.59	918.723	105.507	1047.02	9.92369	3.31088	3.35563e-43	3.46244e-41
ENSGALG00000030280	PABPC1		634.699	650.396	653.583	939.059	1142.84	1014.5	646.226	1032.13	1.59717	0.675516	8.71163e-11	6.68987e-10
ENSGALG00000030120	ITGB1BP3		539.692	542.131	547.359	966.648	1065.43	933.287	543.06	988.454	1.82015	0.864061	7.42852e-14	8.10403e-13
ENSGALG00000031890	YBX3		262.611	296.409	300.558	874.404	969.992	932.725	286.526	925.707	3.2308	1.69189	9.27198e-28	3.61311e-26
ENSGALG00000042119	MIP		77.8033	117.706	125.674	723.075	914.058	739.526	107.061	792.22	7.39968	2.88746	1.23466e-38	9.72591e-37
ENSGALG00000035599	CD24		134.482	269.039	149.759	727.585	754.341	840.365	184.427	774.097	4.19731	2.06947	1.25711e-21	2.98529e-20
ENSGALG00000007220	FTH1		473.622	446.101	463.545	751.823	796.226	670.337	461.089	739.462	1.60373	0.68143	4.22644e-11	3.3932e-10
ENSGALG00000041344	FABP5		58.0966	123.919	97.8489	622.745	749.593	585.729	93.2881	652.689	6.99649	2.80663	7.71498e-30	3.6e-28
ENSGALG00000016273	LGSN		2.17201	2.16976	4.19788	600.831	720.646	574.553	2.84655	632.01	222.027	7.79459	7.07781e-107	6.91361e-104
ENSGALG00000015780	PNRC1		146.959	192.056	179.731	531.966	620.874	620.643	172.915	591.161	3.41879	1.77349	7.68686e-27	2.80169e-25
ENSGALG00000005551	DKK3		281.338	341.761	315.524	428.755	481.092	418.734	312.874	442.86	1.41546	0.501269	2.26955e-08	1.25248e-07
ENSGALG00000031275	TUBB6		78.5188	136.432	99.7984	439.61	447.65	436.168	104.916	441.143	4.20471	2.07201	2.42654e-26	8.42504e-25
ENSGALG00000017137	GJA3		250.073	371.082	281.799	465.335	415.387	440.187	300.985	440.303	1.46287	0.548806	3.25488e-08	1.75462e-07
ENSGALG00000006189	CRYGN		50.4874	83.5571	67.5853	416.932	445.122	396.004	67.2099	419.353	6.23945	2.64142	1.07532e-37	7.99778e-36
ENSGALG00000026077	ALDOC		265.905	284.203	268.583	379.31	443.28	347.669	272.897	390.087	1.42943	0.515439	1.73269e-08	9.71578e-08
ENSGALG00000014261	UCHL1		48.0283	89.9588	69.6087	412.669	379.144	367.804	69.1986	386.539	5.58594	2.4818	3.57376e-31	1.81815e-29
ENSGALG00000012350	TDRD7		107.652	152.375	133.778	311.364	355.898	360.957	131.268	342.74	2.61099	1.38459	3.04289e-19	5.76027e-18
ENSGALG00000006743	YWHAH		95.6947	153.5	114.131	321.359	308.069	317.342	121.109	315.59	2.60584	1.38175	7.81463e-18	1.27933e-16
ENSGALG00000008226	NIF3L1		24.8904	38.3387	32.3395	288.81	373.802	271.259	31.8562	311.291	9.77175	3.28862	4.55052e-46	5.42067e-44
ENSGALG00000041619	MTPN		78.9236	108.548	95.927	264.136	291.582	329.137	94.4662	294.952	3.1223	1.64261	7.30885e-24	2.12901e-22
ENSGALG00000005823	HDLBP		161.522	168.958	167.018	269.925	309.681	304.386	165.833	294.664	1.77687	0.829342	2.60696e-13	2.68995e-12
ENSGALG00000011404	HOPX		0.965558	1.2924	2.69451	256.82	364.454	249.186	1.65082	290.153	175.763	7.45749	3.7375e-74	1.21693e-71
ENSGALG00000011464	EIF5		98.3858	112.213	94.0049	273.018	300.065	295.476	101.535	289.52	2.85144	1.51169	5.06743e-24	1.49092e-22
ENSGALG00000012712	RBM24		45.6896	95.061	57.9364	293.013	256.666	282.082	66.229	277.254	4.18629	2.06567	5.58523e-22	1.36619e-20
ENSGALG00000027989	SBDS		55.315	61.0641	71.4095	244.562	263.971	252.457	62.5962	253.663	4.05237	2.01877	1.44839e-32	8.19375e-31
ENSGALG00000013532	CAPRIN1		145.24	138.737	143.783	225.094	265.917	259.885	142.587	250.299	1.75541	0.811811	3.72627e-13	3.76963e-12
ENSGALG00000043405	BNIP3L		147.493	168.111	159.389	224.409	217.588	253.691	158.331	231.896	1.46463	0.550536	9.43922e-10	6.27796e-09
ENSGALG00000028979	FN3KRP		19.2317	32.9636	26.398	227.51	232.161	222.791	26.1978	227.487	8.68347	3.11827	7.08613e-45	7.98661e-43
ENSGALG00000044146	PNP		0.605668	0.683727	0.783247	193.478	231.715	180.684	0.690881	201.959	292.321	8.19141	5.39259e-166	3.95061e-162
ENSGALG00000002139	CSDE1		136.831	141.722	137.138	181.476	183.354	199.581	138.564	188.137	1.35776	0.44123	9.53351e-09	5.55629e-08
ENSGALG00000006221	KIF1A		77.7565	108.288	93.443	156.413	158.989	228.656	93.1624	181.353	1.94663	0.960979	3.70068e-12	3.37623e-11
ENSGALG00000012388	PCMT1		17.0055	23.4992	20.7592	175.143	190.439	167.97	20.4213	177.851	8.70908	3.12252	1.35394e-52	2.30674e-50
ENSGALG00000001465	RPL38		91.1864	88.3626	97.7655	194.88	173.71	142.328	92.4381	170.306	1.84238	0.881568	5.72608e-14	6.34633e-13
ENSGALG00000054783			43.2116	34.1531	41.1476	132.718	190.49	164.663	39.5041	162.624	4.11663	2.04146	9.21864e-30	4.26093e-28
ENSGALG00000025977	GADD45A		32.1951	36.2312	35.8169	153.04	178.784	153.382	34.7478	161.736	4.65456	2.21864	4.18851e-36	2.82811e-34
ENSGALG00000027483	GLRX		14.4353	30.0801	30.753	155.576	165.706	159.785	25.0895	160.356	6.39135	2.67612	1.91379e-28	8.01166e-27
ENSGALG00000011325	NDUFA12		55.6163	66.0285	61.5469	157.927	153.899	137.959	61.0639	149.928	2.45527	1.29588	1.21068e-20	2.6125e-19
ENSGALG00000026445	CALM1	CALM	79.2526	75.5248	77.3221	152.542	139.915	152.991	77.3665	148.483	1.91921	0.940514	5.80872e-16	7.89511e-15
ENSGALG00000001547	CAPZA1		101.926	115.557	106.102	150.103	147.798	144.352	107.861	147.417	1.36673	0.450727	1.20593e-08	6.90745e-08
ENSGALG00000052338	SELENOW		75.4266	76.2771	84.1927	139.172	160.66	140.735	78.6321	146.856	1.86763	0.901209	4.53889e-14	5.06889e-13
ENSGALG00000037716	UBA52		116.793	98.3784	105.129	158.018	142.755	135.785	106.767	145.519	1.36296	0.446747	1.20821e-08	6.91782e-08
ENSGALG00000050931			43.0446	101.072	94.8605	147.024	170.729	79.4979	79.6591	132.417	1.6623	0.733178	3.86527e-05	0.000126698
ENSGALG00000004719	SPTAN1		46.9894	67.8667	55.4986	136.222	128.131	128.045	56.7849	130.799	2.30342	1.20377	6.74882e-17	1.00186e-15
ENSGALG00000002990	PRELID1		67.9346	75.6101	76.0449	128.953	154.544	108.891	73.1965	130.796	1.78692	0.837472	1.36791e-11	1.16731e-10
ENSGALG00000003344	CLTB		47.2957	51.3871	49.7481	120.664	141.767	128.179	49.477	130.203	2.63159	1.39594	3.21842e-22	8.08855e-21
ENSGALG00000008525	ABHD12		36.2921	49.9254	44.4035	126.939	123.557	127.054	43.5403	125.85	2.89042	1.53128	2.70345e-23	7.48789e-22
ENSGALG00000011566	GYPC		12.3578	29.8182	23.1588	138.617	165.376	61.2748	21.7783	121.756	5.59071	2.48303	3.31246e-15	4.15888e-14
ENSGALG00000026055	PALM		5.24292	6.37693	6.86735	105.636	134.64	110.98	6.1624	117.085	19	4.24793	7.04919e-76	2.51914e-73
ENSGALG00000008168	ANKRD16		84.2196	88.122	83.1342	112.221	119.895	119.025	85.1586	117.047	1.37446	0.458863	7.51794e-09	4.44703e-08
ENSGALG00000008169	GDI2	GDI1	84.2196	88.122	83.1342	112.221	119.895	119.025	85.1586	117.047	1.37446	0.458863	7.51794e-09	4.44703e-08
ENSGALG00000003314	RILPL1		47.6649	69.2678	55.0517	116.762	110.851	120.058	57.3281	115.89	2.02153	1.01545	3.51539e-14	3.98356e-13
ENSGALG00000041140	HTRA1		66.9779	62.4437	59.9404	113.265	119.016	114.308	63.1207	115.53	1.8303	0.872079	7.74361e-15	9.30983e-14
ENSGALG00000007153	DYL1		33.5611	40.2486	33.7976	110.501	124.568	101.257	35.8691	112.109	3.12551	1.64409	5.19529e-24	1.52548e-22
ENSGALG00000020999	DYNLL1		33.5611	40.2486	33.7976	110.501	124.568	101.257	35.8691	112.109	3.12551	1.64409	5.19529e-24	1.52548e-22
ENSGALG00000028517	EIF1		65.5452	66.5818	66.3007	107.411	121.694	99.2235	66.1426	109.443	1.65466	0.72653	3.47939e-11	2.83196e-10
ENSGALG00000008365	CHRM4		11.5588	19.9975	18.0913	93.2565	115.254	119.811	16.5492	109.44	6.61302	2.72531	1.23698e-35	8.16407e-34
ENSGALG00000001545	RAB40B		0.822215	2.45138	2.61437	101.151	117.823	107.985	1.96266	108.986	55.5299	5.79519	9.18011e-51	1.40111e-48
ENSGALG00000007565	PPP2R2B		54.9162	65.8839	60.8475	101.716	109.485	105.323	60.5492	105.508	1.74252	0.801173	2.09932e-12	1.9667e-11
ENSGALG00000000404	COPS2		64.8727	72.8153	69.5562	101.113	111.866	99.3772	69.0814	104.119	1.50719	0.591858	1.29294e-09	8.46856e-09
ENSGALG00000033054	RMC1	C18orf8	9.12496	8.66668	8.32583	100.358	113.694	91.0331	8.70582	101.695	11.6813	3.54613	5.49386e-70	1.57835e-67
ENSGALG00000003973	TLCD1		14.8254	14.5202	14.2102	90.3925	125.861	87.8352	14.5186	101.363	6.98159	2.80356	1.89271e-42	1.8488e-40
ENSGALG00000002447	CTNNA1		65.6556	83.239	72.7908	105.512	98.4254	99.5475	73.8951	101.162	1.36899	0.453113	3.95443e-08	2.10692e-07
ENSGALG00000032386	DCLK2		19.6268	37.72	30.3715	90.0819	98.7258	105.664	29.2394	98.1573	3.35702	1.74718	3.58417e-19	6.69837e-18
ENSGALG00000036962	KPNB1		66.9558	69.1532	71.9778	94.6517	92.6475	104.41	69.3623	97.2365	1.40186	0.487347	2.60185e-09	1.62777e-08
ENSGALG00000002262	ETF1		46.257	59.8898	51.913	92.4189	93.2824	98.2012	52.6866	94.6342	1.79617	0.844925	4.73007e-13	4.72749e-12
ENSGALG00000002201	PPL		32.7319	60.756	42.7351	97.5654	100.044	86.2179	45.4077	94.6091	2.08355	1.05904	1.78589e-11	1.50904e-10
ENSGALG00000006753	ATP5C1		72.3307	69.8913	67.9106	97.3363	94.4804	87.5464	70.0442	93.121	1.32946	0.410841	2.54601e-08	1.39299e-07
ENSGALG00000027151	FKBP1A	FKBP12	58.6109	64.2246	60.5859	98.7308	102.936	76.4316	61.1405	92.6994	1.51617	0.600432	2.01688e-09	1.28484e-08
ENSGALG00000028347	SDCBP2		58.6109	64.2246	60.5859	98.7308	102.936	76.4316	61.1405	92.6994	1.51617	0.600432	2.01688e-09	1.28484e-08
ENSGALG00000005634	CRYBA4		22.3925	31.0513	17.4796	94.904	99.3375	83.1253	23.6411	92.4556	3.91079	1.96746	2.68084e-24	8.06565e-23
ENSGALG00000032430	IPO5		56.2383	73.7235	59.1896	92.0527	91.0717	92.1254	63.0504	91.7499	1.45518	0.541201	7.94801e-09	4.68252e-08
ENSGALG00000016088	CCT7		58.6575	58.7766	62.6572	90.522	94.2831	86.8541	60.0305	90.5531	1.50845	0.593069	3.80672e-10	2.67639e-09
ENSGALG00000008179	NT5C2		4.55151	4.82117	6.36419	84.501	93.2839	92.9596	5.24562	90.2482	17.2045	4.10471	7.04213e-77	2.57953e-74
ENSGALG00000005930	PLS3		27.1426	42.7049	40.1319	83.6138	92.3208	89.1784	36.6598	88.371	2.41057	1.26937	4.39121e-16	6.047e-15
ENSGALG00000031332	NPEPPS		61.6347	60.8794	61.4752	84.7324	88.4222	90.0769	61.3298	87.7438	1.43069	0.51671	1.48446e-09	9.61549e-09
ENSGALG00000029512	SPTBN1		33.2431	49.0793	37.2671	90.22	83.9326	85.2368	39.8632	86.4631	2.169	1.11703	3.10893e-15	3.91341e-14
ENSGALG00000046862	UBE2Q2		41.6581	46.4904	46.2181	83.1185	88.2194	87.5259	44.7889	86.2879	1.92655	0.946019	1.52414e-15	1.97801e-14
ENSGALG00000012034	ADSL		63.2853	58.3405	64.1801	85.27	86.463	83.2068	61.9353	84.9799	1.37208	0.45636	9.69488e-09	5.63688e-08
ENSGALG00000008066	UQCR10		52.0368	59.1053	58.764	87.327	96.948	66.8026	56.6353	83.6925	1.47774	0.563397	8.00877e-09	4.71642e-08
ENSGALG00000005090	SKA2		40.8929	54.1278	44.8218	86.6503	91.9055	70.7763	46.6141	83.1107	1.78295	0.834266	1.98683e-11	1.6673e-10
ENSGALG00000004272	ASB1		3.83272	3.39718	4.15778	87.5256	71.4519	87.7598	3.7959	82.2458	21.667	4.43743	3.43984e-99	2.52003e-96
ENSGALG00000005613	PITX3		58.7967	58.7381	58.1931	72.7922	103.197	70.2772	58.576	82.0888	1.40141	0.486877	2.64056e-07	1.23195e-06
ENSGALG00000000542	ZNF593		48.6295	49.3081	50.6118	80.0128	94.4582	68.5801	49.5164	81.017	1.63616	0.710318	1.96966e-11	1.65384e-10
ENSGALG00000017358	YWHAG		34.4026	48.7645	38.1023	79.0776	78.1108	83.3826	40.4232	80.1903	1.98377	0.988246	2.44013e-14	2.79975e-13
ENSGALG00000009076	NDUFB5		54.3546	53.721	56.8531	85.8111	78.8712	73.572	54.9762	79.4181	1.44459	0.53066	1.06692e-10	8.09555e-10
ENSGALG00000046740			21.5925	19.0129	24.4773	77.1249	85.0558	73.2658	21.6942	78.4822	3.61765	1.85505	8.23013e-30	3.81607e-28
ENSGALG00000005002	VDAC2		59.3026	61.5493	48.5579	74.6979	90.1578	67.7056	56.4699	77.5204	1.37277	0.457093	2.8473e-07	1.32272e-06
ENSGALG00000026081	RBM38		12.0235	13.2269	12.9675	70.9044	84.8421	72.1126	12.7393	75.953	5.9621	2.57582	1.86676e-43	1.96775e-41
ENSGALG00000016889	RAP2A		21.2217	27.3261	25.6997	64.6067	79.306	83.8064	24.7492	75.9064	3.06703	1.61684	1.20539e-23	3.42273e-22
ENSGALG00000028174			21.4041	35.8044	29.3371	71.4212	83.0906	71.0971	28.8485	75.203	2.60682	1.38229	9.11563e-17	1.33964e-15
ENSGALG00000040016	PPP1CA		55.9973	54.1879	51.2225	75.188	79.2376	70.8709	53.8026	75.0988	1.39582	0.481115	5.77555e-09	3.48101e-08
ENSGALG00000006284	SH3GLB1		36.0422	38.6573	37.4336	74.5873	75.4466	73.2594	37.3777	74.4311	1.99132	0.993728	1.52259e-16	2.18716e-15
ENSGALG00000012311	UBE2D3		50.7528	56.3718	52.8864	74.3092	67.9507	79.821	53.337	74.027	1.38791	0.472915	9.87202e-09	5.72468e-08
ENSGALG00000005465	NDUFB10		30.8995	30.0062	32.3907	80.3582	72.6995	67.4811	31.0988	73.5129	2.36385	1.24114	6.85034e-21	1.51847e-19
ENSGALG00000001364	CSNK1A1		52.1553	47.7597	46.4284	70.2538	72.0054	78.0607	48.7811	73.44	1.5055	0.590243	1.44446e-10	1.07761e-09
ENSGALG00000014862	HMGCS1		43.7186	54.7867	46.0265	71.8508	74.9417	70.3019	48.1773	72.3648	1.50205	0.586936	2.66271e-09	1.66442e-08
ENSGALG00000028363	SPG7		29.3972	31.5634	29.7548	69.1606	76.8546	69.7928	30.2384	71.936	2.37896	1.25033	1.21014e-19	2.36729e-18
ENSGALG00000001971	UBE2O		13.3725	15.208	14.5968	67.3447	73.3911	74.2921	14.3924	71.6759	4.98012	2.31618	7.29189e-43	7.31787e-41
ENSGALG00000013757	TMX3		37.8496	62.8291	44.7839	77.9446	61.5733	74.1887	48.4875	71.2355	1.46915	0.554983	1.52513e-07	7.40024e-07
ENSGALG00000009678	KCTD3		44.2548	40.3616	38.447	64.4363	75.9438	72.1453	41.0212	70.8418	1.72696	0.788233	2.82109e-12	2.60294e-11
ENSGALG00000005302	SASS6		2.13492	1.89156	2.23732	66.3653	82.0213	60.8385	2.08793	69.7417	33.4023	5.06188	5.12746e-98	3.5775e-95
ENSGALG00000019514	CNDP2		35.3261	38.845	35.663	65.4516	74.4391	67.1014	36.6114	68.9973	1.88459	0.914248	6.42631e-14	7.07057e-13
ENSGALG00000036742	GATSL2		20.6906	25.3679	22.6386	67.1913	73.753	64.396	22.899	68.4468	2.98907	1.5797	1.29691e-24	4.00048e-23
ENSGALG00000031934	TES		31.4678	41.5537	34.2805	72.2349	56.7858	72.5486	35.7673	67.1898	1.87852	0.909599	5.90145e-13	5.84244e-12
ENSGALG00000015844	SOD1		38.7016	38.1024	38.0197	68.3095	76.553	56.1851	38.2745	67.0159	1.75093	0.808117	2.95555e-12	2.72186e-11
ENSGALG00000033446	COX5B		43.7647	46.5971	49.2028	66.4977	75.3575	58.4069	46.5215	66.754	1.43491	0.520956	5.00197e-09	3.03725e-08
ENSGALG00000030101	CSDC2		16.4743	29.7674	22.0706	63.7218	71.5813	64.6424	22.7708	66.6485	2.92693	1.54939	1.13588e-17	1.82488e-16
ENSGALG00000043628	UBE2M		35.6139	42.9339	36.776	65.9949	73.6231	59.1175	38.4413	66.2452	1.72328	0.785159	2.0188e-12	1.89855e-11
ENSGALG00000031718	CSNK2A2		32.0316	32.2223	28.2988	62.0326	64.6172	66.4864	30.8509	64.3787	2.08677	1.06127	3.5831e-17	5.45734e-16
ENSGALG00000008182	CHAC2		1.55121	1.43655	1.61362	59.7265	71.0098	61.0486	1.53379	63.9283	41.6799	5.38128	3.29221e-112	5.35972e-109
ENSGALG00000026940	TTYH2		7.06472	9.46128	9.43297	54.9298	71.4005	60.4038	8.65299	62.2447	7.19343	2.84668	6.24483e-43	6.31029e-41
ENSGALG00000006331	STAMBPL1		2.58875	2.74796	3.16634	57.322	69.7141	59.6038	2.83435	62.2133	21.9498	4.45613	2.70031e-88	1.52173e-85
ENSGALG00000010464	GLRX3		35.9497	34.1269	37.1071	61.5105	61.3186	62.5417	35.7279	61.7903	1.72947	0.79033	6.90281e-14	7.56469e-13
ENSGALG00000014964	NT5DC1		7.84041	12.1007	9.64358	62.3377	61.8891	60.1301	9.86155	61.4523	6.2315	2.63958	1.29378e-41	1.23094e-39
ENSGALG00000009722	DYNC1I1		25.6739	32.7294	29.2482	59.402	62.3794	61.2784	29.2172	61.0199	2.0885	1.06246	1.0009e-15	1.32717e-14
ENSGALG00000050440			27.0463	29.5561	32.9973	60.4949	51.8222	68.4628	29.8666	60.26	2.01764	1.01267	1.03414e-15	1.37001e-14
ENSGALG00000034688	TIMELESS		27.0463	29.5561	32.9973	60.4949	51.8222	68.4628	29.8666	60.26	2.01764	1.01267	1.03414e-15	1.37001e-14
ENSGALG00000043287	CAV1		30.3597	33.9236	32.4642	58.2619	59.8448	61.304	32.2492	59.8036	1.85442	0.89097	1.0162e-14	1.20464e-13
ENSGALG00000042181	DDHD2		29.7885	42.1028	30.2652	54.7426	65.1656	57.7615	34.0521	59.2232	1.73919	0.798418	9.7526e-11	7.44633e-10
ENSGALG00000001718	CCNG1		36.7117	19.1799	21.9074	81.8871	44.3315	48.3545	25.933	58.191	2.2439	1.16601	9.59689e-11	7.34275e-10
ENSGALG00000004034	CAPZB		28.6101	30.976	28.6999	50.7826	61.1371	60.024	29.4287	57.3146	1.94758	0.961679	3.72265e-15	4.64602e-14
ENSGALG00000009549	KPNA4		30.0577	35.5943	32.2962	56.4843	53.803	60.9164	32.6494	57.0679	1.7479	0.805621	8.66805e-13	8.43882e-12
ENSGALG00000012952	BASP1		5.34512	9.53559	7.18899	56.6049	60.5968	53.7023	7.35657	56.968	7.74383	2.95305	5.60713e-40	4.86128e-38
ENSGALG00000028204	GPX1		14.5628	16.9139	16.1615	50.2464	65.0315	49.5294	15.8794	54.9358	3.45956	1.79059	9.54387e-27	3.45276e-25
ENSGALG00000043064	EXFABP		19.9851	21.9411	18.2362	61.3569	57.7577	45.6739	20.0541	54.9295	2.73906	1.45368	2.84865e-23	7.83086e-22
ENSGALG00000003695	MINPP1		14.8632	29.8084	22.562	57.31	47.0565	59.0391	22.4112	54.4685	2.43042	1.2812	1.15887e-13	1.2394e-12
ENSGALG00000012561	PKP4		32.0321	41.3559	36.4834	54.7652	53.0419	55.3124	36.6238	54.3732	1.48464	0.570114	1.62773e-09	1.04925e-08
ENSGALG00000029330			37.4476	37.1593	39.999	50.6154	65.573	46.1616	38.202	54.1167	1.41659	0.502425	2.75698e-08	1.50001e-07
ENSGALG00000005862	SBSPONL		12.9641	20.8801	17.1259	55.7174	56.8566	47.8571	16.99	53.477	3.14756	1.65423	4.77244e-23	1.2854e-21
ENSGALG00000040807	DMTN		3.72693	7.12974	6.32662	48.7556	55.4749	55.3482	5.72776	53.1929	9.28686	3.21519	8.3794e-41	7.67344e-39
ENSGALG00000050207	EMP2		7.43819	6.43469	8.50671	47.786	67.0034	43.1165	7.45986	52.6353	7.0558	2.81881	6.3067e-38	4.838e-36
ENSGALG00000033879	CAND1		34.9241	36.4118	35.2249	50.0933	49.5248	57.8647	35.5203	52.4943	1.47787	0.563518	2.27086e-10	1.64668e-09
ENSGALG00000014140	ARFGAP3		12.3759	12.3956	12.5913	47.8598	54.147	54.988	12.4543	52.3316	4.2019	2.07104	2.88359e-36	1.97432e-34
ENSGALG00000011970	CHADL		8.93403	8.61756	9.517	51.5895	48.5579	56.4925	9.02286	52.2133	5.78678	2.53276	1.00327e-49	1.42718e-47
ENSGALG00000011966	RANGAP1		8.93403	8.61756	9.517	51.5895	48.5579	56.4925	9.02286	52.2133	5.78678	2.53276	1.00327e-49	1.42718e-47
ENSGALG00000040173	NDUFS8		21.3755	23.2397	23.3964	48.2297	59.2261	47.639	22.6705	51.6982	2.28042	1.1893	4.88381e-19	9.06941e-18
ENSGALG00000005934			6.69145	10.1058	8.71053	55.3743	48.1748	50.3007	8.50258	51.2833	6.03149	2.59252	2.65161e-40	2.36898e-38
ENSGALG00000050406			6.69145	10.1058	8.71053	55.3743	48.1748	50.3007	8.50258	51.2833	6.03149	2.59252	2.65161e-40	2.36898e-38
ENSGALG00000006025	XIRP1		6.69145	10.1058	8.71053	55.3743	48.1748	50.3007	8.50258	51.2833	6.03149	2.59252	2.65161e-40	2.36898e-38
ENSGALG00000012947	CAPRIN2		13.808	23.0262	17.745	49.0406	51.3969	52.5763	18.1931	51.0046	2.80352	1.48724	1.32218e-18	2.34819e-17
ENSGALG00000000978	CEP104		5.72743	6.43312	6.21787	52.4369	52.4259	47.6244	6.12614	50.8291	8.29708	3.0526	5.67491e-61	1.22278e-58
ENSGALG00000050995	LRRC47		5.72743	6.43312	6.21787	52.4369	52.4259	47.6244	6.12614	50.8291	8.29708	3.0526	5.67491e-61	1.22278e-58
ENSGALG00000016707	CLIC5		0.220607	0.469086	0.640305	46.3043	49.221	55.8342	0.443333	50.4532	113.804	6.83041	2.85478e-74	9.50643e-72
ENSGALG00000005108	CUL3		23.2581	28.1341	25.2937	46.8682	54.0415	49.2127	25.562	50.0408	1.95763	0.969107	4.04983e-14	4.55397e-13
ENSGALG00000004215	WIPI1		14.9096	18.6971	16.5794	46.494	51.4422	50.129	16.7287	49.3551	2.95032	1.56087	1.50709e-24	4.63906e-23
ENSGALG00000015326	CLTA		29.4599	26.6733	36.0259	46.9874	47.9019	52.6809	30.7197	49.1901	1.60126	0.679203	7.51066e-12	6.60938e-11
ENSGALG00000053917	CD164		21.236	19.4337	20.0531	48.4183	50.5231	48.6275	20.2409	49.1896	2.43021	1.28108	5.87244e-21	1.31766e-19
ENSGALG00000009086	EHD3		27.5848	32.0743	28.5307	46.6618	49.0672	51.3347	29.3966	49.0212	1.66758	0.737759	8.82861e-12	7.70899e-11
ENSGALG00000002739	INPP5K		29.2141	35.3009	31.5485	49.527	43.8867	51.4432	32.0211	48.2856	1.50793	0.59257	2.34215e-10	1.69551e-09
ENSGALG00000032335	MARCKSL1		29.4463	31.7989	34.9964	47.2786	48.0251	48.643	32.0805	47.9822	1.49568	0.580801	1.90814e-10	1.40071e-09
ENSGALG00000035623	LIMD1		12.9902	13.2543	13.6265	44.5144	51.2208	47.3897	13.2903	47.7083	3.5897	1.84386	2.30081e-30	1.11259e-28
ENSGALG00000010476	BNIP3		16.1541	18.7992	15.3022	41.6183	56.0358	44.47	16.7518	47.3747	2.82803	1.4998	1.95138e-22	5.00729e-21
ENSGALG00000013069	BPGM		5.48882	6.54069	5.16117	44.4374	51.065	46.4916	5.73023	47.3314	8.25995	3.04613	9.77422e-53	1.68485e-50
ENSGALG00000041821	NAA25		9.97404	14.3679	9.16201	48.4424	50.2297	39.8171	11.168	46.1631	4.13352	2.04737	1.03901e-26	3.74045e-25
ENSGALG00000016709	RCAN2		16.4839	20.8055	19.2384	30.8818	56.0395	49.8126	18.8426	45.578	2.41888	1.27434	1.07395e-13	1.15278e-12
ENSGALG00000014800	ATP6V1A		28.0612	34.7929	30.0223	47.091	43.4698	46.124	30.9588	45.5616	1.47169	0.55747	2.93417e-09	1.82167e-08
ENSGALG00000003224	HSF4		0.84337	1.31905	1.72561	39.6637	50.9234	45.4997	1.29601	45.3623	35.0016	5.12935	4.06521e-69	1.12384e-66
ENSGALG00000005667	UBE2G2		12.9307	16.1892	13.9601	46.1828	51.0595	38.6194	14.36	45.2872	3.15371	1.65705	7.49027e-24	2.17753e-22
ENSGALG00000027240	TSPAN13		17.1482	25.5842	20.1976	46.967	44.4737	44.2723	20.9767	45.2377	2.15657	1.10874	4.28329e-15	5.29163e-14
ENSGALG00000001452	ATP5PB	ATP5F1	29.2256	29.6869	31.1708	45.208	48.1483	41.7613	30.0278	45.0392	1.49992	0.584885	3.90221e-10	2.73566e-09
ENSGALG00000009448	IFRD1		6.16353	6.10262	5.66118	38.7418	47.4485	47.1551	5.97578	44.4485	7.43811	2.89494	3.73336e-52	6.21604e-50
ENSGALG00000007205	COX6A1		35.2995	33.0532	31.016	38.7765	56.988	35.8695	33.1229	43.878	1.3247	0.405668	2.1165e-06	8.59028e-06
ENSGALG00000038217	CD82		31.8723	29.0408	30.3323	43.5203	40.3168	47.2647	30.4152	43.7006	1.4368	0.522862	1.22747e-09	8.06137e-09
ENSGALG00000027950	TXNDC17		26.8184	29.8986	30.0865	46.3578	40.3634	44.0122	28.9345	43.5778	1.50608	0.590802	1.23239e-10	9.28377e-10
ENSGALG00000004648	PDCD5		29.5594	29.3609	30.3342	40.2674	49.9862	40.2096	29.7515	43.4877	1.4617	0.547646	9.3388e-10	6.21964e-09
ENSGALG00000011894	CYP2D6		14.4875	19.2134	24.2137	29.3527	48.5118	49.5018	19.3049	42.4554	2.19921	1.13698	3.18345e-11	2.59999e-10
ENSGALG00000017186	BIRC3		12.0624	11.1807	12.1746	36.2271	44.3091	46.7501	11.8059	42.4288	3.59385	1.84553	1.65104e-29	7.51275e-28
ENSGALG00000037322	HIST1H46		26.3442	25.1282	37.3342	36.5457	47.0547	43.2841	29.6022	42.2948	1.42877	0.514777	8.23129e-08	4.1502e-07
ENSGALG00000016536	HADHA		20.2159	22.5781	19.472	38.6829	47.9956	39.8579	20.7553	42.1788	2.03219	1.02304	3.48319e-15	4.3695e-14
ENSGALG00000038400	TOMM40L		22.1306	18.9945	24.0596	41.188	46.6414	37.4106	21.7283	41.7466	1.92131	0.942088	5.71529e-15	6.96675e-14
ENSGALG00000047248	DESI1		26.7451	32.979	29.837	42.1478	36.3977	46.649	29.8537	41.7315	1.39787	0.483229	2.21459e-08	1.22354e-07
ENSGALG00000048138			27.5191	29.5147	28.4366	36.3887	48.6136	39.8804	28.4901	41.6276	1.46112	0.547077	7.80071e-09	4.60314e-08
ENSGALG00000041401	SDHB		30.6123	29.7617	29.6518	38.7898	49.4289	36.5732	30.0086	41.5973	1.38618	0.471115	2.14917e-08	1.19143e-07
ENSGALG00000002728	SLC16A3		25.8557	35.4046	31.0382	42.5519	37.7668	43.6184	30.7662	41.3124	1.34278	0.425228	2.00573e-07	9.55706e-07
ENSGALG00000039238	SALL1		3.82546	8.53904	6.01372	41.167	41.905	40.4365	6.12607	41.1695	6.72038	2.74854	2.0606e-29	9.31848e-28
ENSGALG00000004003	AIFM1		19.7715	19.898	20.1577	40.4066	41.6427	40.3581	19.9424	40.8025	2.04601	1.03282	9.49256e-18	1.54367e-16
ENSGALG00000007098	KIF21A		14.3747	17.4249	15.6613	39.3311	41.2533	41.8056	15.8203	40.7966	2.57875	1.36667	2.47205e-22	6.27739e-21
ENSGALG00000033956	SFXN1		14.0515	19.2828	15.1796	38.2316	40.3099	42.4139	16.1713	40.3185	2.49321	1.31801	1.0265e-19	2.02426e-18
ENSGALG00000047847			25.4957	26.8182	26.9747	40.5454	40.832	37.6455	26.4296	39.6743	1.50113	0.586052	2.63463e-10	1.896e-09
ENSGALG00000005924	MGAT4B		25.4957	26.8182	26.9747	40.5454	40.832	37.6455	26.4296	39.6743	1.50113	0.586052	2.63463e-10	1.896e-09
ENSGALG00000039624	PSMA5		29.2515	26.4499	26.7444	40.3129	41.8993	36.7016	27.4819	39.6379	1.44233	0.528398	1.47932e-10	1.10193e-09
ENSGALG00000004300	PTDSS2		13.5312	15.8924	14.5272	39.5246	38.8479	40.4262	14.6503	39.5996	2.70299	1.43456	5.75433e-24	1.67953e-22
ENSGALG00000003107	AMFR		18.969	19.7853	20.7079	37.134	43.2818	37.8459	19.8207	39.4205	1.98885	0.991938	8.55316e-16	1.14344e-14
ENSGALG00000003084	NUDT21		18.969	19.7853	20.7079	37.134	43.2818	37.8459	19.8207	39.4205	1.98885	0.991938	8.55316e-16	1.14344e-14
ENSGALG00000043164	TNKS		23.9066	29.7069	26.6172	38.7454	38.9621	40.106	26.7436	39.2712	1.46843	0.554279	2.79073e-09	1.74222e-08
ENSGALG00000035492	ELMO1		8.47648	14.7665	10.7634	36.6917	42.7993	37.9232	11.3354	39.1381	3.45272	1.78773	6.3791e-21	1.42046e-19
ENSGALG00000053262	HIST2H4B		28.6654	26.034	30.33	33.4367	37.353	46.282	28.3432	39.0239	1.37684	0.461357	1.5253e-07	7.40024e-07
ENSGALG00000011130	COPS4		21.6133	20.109	19.9422	39.7787	37.7777	39.357	20.5548	38.9712	1.89596	0.92293	9.98243e-17	1.46116e-15
ENSGALG00000027762	PGAP2		6.68089	6.47585	7.18115	38.8334	39.8529	37.7852	6.7793	38.8238	5.72682	2.51773	1.22515e-49	1.72604e-47
ENSGALG00000016497	UBXN2A		8.81064	10.092	9.12186	35.5871	41.0836	37.9239	9.34151	38.1982	4.08908	2.03178	1.80825e-33	1.04721e-31
ENSGALG00000024332	CDC34		6.7706	5.29165	6.40002	37.8095	40.6869	35.3399	6.15409	37.9454	6.16589	2.62431	9.54306e-52	1.55361e-49
ENSGALG00000032468	SNX17		23.531	17.8144	24.8722	44.6864	36.5922	32.5501	22.0725	37.9429	1.71901	0.78158	3.83936e-11	3.10969e-10
ENSGALG00000016125	LCA5L		0.57329	0.613457	0.999465	43.8648	48.7644	19.4535	0.728738	37.3609	51.268	5.67999	1.31638e-51	2.09647e-49
ENSGALG00000031214	MED9		17.2144	17.2006	16.4884	37.3848	37.2082	36.6235	16.9678	37.0722	2.18486	1.12754	2.68047e-21	6.18492e-20
ENSGALG00000003539	KIAA1522		14.7798	14.9531	15.2081	32.0667	45.3949	33.7264	14.9803	37.0626	2.47409	1.3069	2.23426e-17	3.45686e-16
ENSGALG00000009264	MTX2		24.1428	28.4283	27.1592	37.3159	38.3336	35.3693	26.5768	37.0063	1.39243	0.477605	9.98148e-10	6.62058e-09
ENSGALG00000029892	LMO2		1.49083	1.98037	1.82695	35.626	41.5637	33.456	1.76605	36.8819	20.8838	4.38431	1.46786e-79	5.65975e-77
ENSGALG00000008231	PACSIN3		1.79252	1.77378	1.87208	36.1321	41.9625	32.0826	1.81279	36.7257	20.2592	4.3405	5.96053e-84	2.64647e-81
ENSGALG00000000433			5.24318	8.22532	10.2719	34.8292	39.1537	36.187	7.91347	36.7233	4.64061	2.21431	1.48609e-25	4.86031e-24
ENSGALG00000011324			5.24318	8.22532	10.2719	34.8292	39.1537	36.187	7.91347	36.7233	4.64061	2.21431	1.48609e-25	4.86031e-24
ENSGALG00000004834	COPS3		20.2972	23.5751	20.2425	33.9801	39.2636	36.398	21.3716	36.5473	1.71009	0.774068	2.54764e-12	2.35955e-11
ENSGALG00000038480	DHX32		22.5042	21.1003	26.0171	31.3908	35.3515	41.7749	23.2072	36.1724	1.55867	0.640316	4.04555e-10	2.83208e-09
ENSGALG00000001096	UQCR11		22.3941	25.954	26.5942	38.6784	35.8602	33.4782	24.9808	36.0056	1.44133	0.527402	1.94547e-09	1.24259e-08
ENSGALG00000004170	ADA		3.31112	4.53582	4.47325	32.6044	38.1993	37.0531	4.10673	35.9523	8.75448	3.13002	1.52694e-53	2.72838e-51
ENSGALG00000008597	MRPL2		16.2996	18.1004	14.1943	34.695	39.7724	32.4984	16.1981	35.6553	2.2012	1.13829	4.01841e-18	6.77534e-17
ENSGALG00000041445	ANKRD46		18.6251	22.2495	16.0973	31.7169	43.1376	32.0622	18.9906	35.6389	1.87666	0.908164	3.31124e-11	2.69835e-10
ENSGALG00000001329	EPB41		13.147	21.4014	17.0556	39.6147	31.9739	35.2862	17.2013	35.625	2.07106	1.05037	4.19269e-13	4.21628e-12
ENSGALG00000031070	MAIP1		25.1334	22.2912	22.9212	37.5284	35.4186	33.5576	23.4486	35.5015	1.51402	0.59838	8.36295e-12	7.31983e-11
ENSGALG00000015246	TIPRL		12.2011	14.3957	12.1236	35.976	34.8119	34.9957	12.9068	35.2612	2.73198	1.44995	3.43237e-24	1.02635e-22
ENSGALG00000003795	DENR		21.4558	19.5122	18.5108	34.0912	36.5724	35.0095	19.8263	35.2244	1.77665	0.82916	3.98356e-15	4.93799e-14
ENSGALG00000016148	C2CD2		16.7694	18.3151	16.8322	33.1826	33.9988	36.8356	17.3056	34.6724	2.00354	1.00255	9.91645e-17	1.45296e-15
ENSGALG00000037065	SC5D		15.3957	6.17616	15.182	14.8449	50.6797	38.3316	12.2513	34.6187	2.82572	1.49862	1.09192e-07	5.42332e-07
ENSGALG00000003845	MKNK2		11.398	8.77132	9.20181	26.9576	27.1134	49.2123	9.79037	34.4277	3.51649	1.81414	1.99644e-21	4.65378e-20
ENSGALG00000011743	SMCO3		1.61601	2.59074	2.5028	36.7553	36.7625	28.3075	2.23652	33.9418	15.1762	3.92374	1.78083e-62	4.1417e-60
ENSGALG00000007615	RAB11A		20.666	19.4809	20.0692	32.797	33.2658	35.1473	20.072	33.7367	1.68078	0.749134	2.26478e-13	2.35178e-12
ENSGALG00000023703	GIT1		11.5921	12.868	13.1086	26.9181	41.2763	32.4783	12.5229	33.5576	2.6797	1.42207	1.57917e-18	2.77767e-17
ENSGALG00000014194	SAMM50		20.3327	20.6708	22.8267	30.7957	34.3654	35.3908	21.2767	33.5173	1.5753	0.65563	2.26566e-11	1.88755e-10
ENSGALG00000015849	ME1		2.32191	2.97748	3.72901	30.4921	36.758	32.3555	3.00947	33.2019	11.0325	3.46368	2.13037e-53	3.76074e-51
ENSGALG00000006298	ATG4B		8.35457	9.32113	9.47745	31.4231	35.0041	32.1475	9.05105	32.8582	3.63032	1.8601	6.63385e-31	3.29489e-29
ENSGALG00000015299	TFG		22.3115	20.433	23.1813	29.5301	35.4584	32.5903	21.9753	32.5263	1.48013	0.565723	4.90328e-10	3.39843e-09
ENSGALG00000005739	SCD		19.6039	24.8008	23.4522	39.1154	13.8278	44.3279	22.619	32.4237	1.43347	0.519515	0.000224605	0.000639137
ENSGALG00000006630	COMMD7		18.6424	18.3731	20.3751	32.0169	36.1617	29.0221	19.1302	32.4002	1.69367	0.760151	2.03414e-12	1.9093e-11
ENSGALG00000003510	UCK2		12.9551	14.2616	13.2751	33.5	34.2357	28.8663	13.4973	32.2007	2.38572	1.25442	1.31924e-21	3.11767e-20
ENSGALG00000029509	NECAB1		5.12258	8.60386	7.30737	31.4351	34.2734	30.8294	7.01127	32.1793	4.58965	2.19838	5.02295e-30	2.38176e-28
ENSGALG00000017009	KPNA3		19.6925	22.7105	21.0873	30.9387	31.0592	34.2137	21.1634	32.0705	1.51538	0.599676	4.18806e-10	2.92905e-09
ENSGALG00000011016	PGM1		5.30116	4.44175	4.56863	28.5744	35.4735	31.8933	4.77051	31.9804	6.70377	2.74497	3.99077e-49	5.41414e-47
ENSGALG00000017204	SESN3		13.7599	38.6145	13.3605	40.7929	13.4691	38.7765	21.9117	31.0128	1.41536	0.501166	0.00507109	0.0107202
ENSGALG00000034258	C25H1ORF43		8.9525	9.94218	10.602	26.7494	37.4299	28.0229	9.83223	30.7341	3.12585	1.64425	5.66043e-24	1.65542e-22
ENSGALG00000047143			3.8306	4.00656	5.5337	26.3975	32.7603	32.3269	4.45695	30.4949	6.84209	2.77444	4.89133e-43	4.97693e-41
ENSGALG00000017053	SPG20	SPART	11.3984	15.8258	12.8689	28.1012	32.0736	31.0926	13.3644	30.4225	2.27638	1.18674	1.19654e-16	1.73409e-15
ENSGALG00000011695	HIPK3		18.3567	19.8344	18.863	25.0671	28.6534	37.2751	19.018	30.3319	1.5949	0.673466	3.33917e-10	2.36698e-09
ENSGALG00000009047	YPEL5		18.1217	20.9603	20.2451	28.7707	30.8624	31.0525	19.7757	30.2286	1.52857	0.612185	1.34358e-10	1.00851e-09
ENSGALG00000040882	HSPA4		17.2389	14.9536	15.5596	29.8435	29.6651	30.3392	15.9174	29.9493	1.88155	0.91192	4.21845e-15	5.22033e-14
ENSGALG00000010624	MEMO1		18.4835	23.4595	20.5476	28.9555	31.9206	28.9685	20.8302	29.9482	1.43773	0.523795	6.50526e-09	3.89041e-08
ENSGALG00000014920	USP14		16.3101	16.2715	16.6955	28.678	30.4176	29.7451	16.4257	29.6136	1.80288	0.850304	5.52817e-15	6.7499e-14
ENSGALG00000027864	NFKBIA		2.54109	2.67147	3.2469	31.7548	27.1608	29.805	2.81982	29.5735	10.4877	3.39063	1.12621e-72	3.43775e-70
ENSGALG00000002587	CRCP		8.05266	11.5578	10.5722	29.9864	29.6994	28.9259	10.0609	29.5372	2.93585	1.55378	3.28004e-22	8.22931e-21
ENSGALG00000002598	TPST1		8.05266	11.5578	10.5722	29.9864	29.6994	28.9259	10.0609	29.5372	2.93585	1.55378	3.28004e-22	8.22931e-21
ENSGALG00000000857	NMT1		12.0051	13.275	13.645	28.6535	32.5052	27.3732	12.975	29.5106	2.27442	1.1855	2.06398e-18	3.58311e-17
ENSGALG00000009570	ATP6V1D		12.9974	13.3795	11.2873	27.9599	32.3976	27.8806	12.5547	29.4127	2.34276	1.22821	1.02615e-19	2.02426e-18
ENSGALG00000006098	HPRT1		10.37	13.0673	10.6555	30.0181	27.9993	30.0993	11.3643	29.3722	2.58461	1.36995	1.04333e-21	2.50601e-20
ENSGALG00000054048			4.40942	8.46108	6.33249	9.63997	38.4156	39.4228	6.40099	29.1595	4.55546	2.1876	9.08533e-11	6.9659e-10
ENSGALG00000050725	SVBP		20.095	19.2969	22.2419	28.2079	34.691	24.5684	20.5446	29.1558	1.41914	0.505021	2.56523e-08	1.40245e-07
ENSGALG00000053764	CYYR1		4.42369	8.07616	6.23672	27.3397	29.511	30.197	6.24552	29.0159	4.64587	2.21595	3.80003e-27	1.435e-25
ENSGALG00000038924	IDE		19.4732	20.659	20.5765	27.9573	28.7819	30.2449	20.2362	28.9947	1.43281	0.518849	1.39477e-09	9.07062e-09
ENSGALG00000016498	MFSD2B		0.134657	0.0458489	0.27258	26.1454	31.2702	29.1997	0.151029	28.8717	191.167	7.57869	1.8364e-62	4.20422e-60
ENSGALG00000027853	CTNNA2		5.12577	4.65289	4.0162	28.2091	30.4957	27.0206	4.59829	28.5751	6.21429	2.63559	2.18459e-47	2.73577e-45
ENSGALG00000004583	NPLOC4		17.0455	17.4534	18.0175	27.1239	29.788	28.6998	17.5055	28.5372	1.63019	0.705037	5.79117e-12	5.16447e-11
ENSGALG00000015656	PALM2AKAP2		1.751	3.40402	2.79122	28.6365	27.8162	28.6746	2.64875	28.3758	10.7129	3.42128	4.2102e-45	4.81937e-43
ENSGALG00000012466	FKBP3		16.4245	14.7227	15.6045	28.1783	30.0856	26.4643	15.5839	28.2427	1.8123	0.857821	3.70274e-14	4.18939e-13
ENSGALG00000021683	RER1		18.0902	19.6975	17.879	27.8376	28.5679	27.6473	18.5556	28.0176	1.50993	0.594482	1.06784e-11	9.247e-11
ENSGALG00000008419	SEC13		16.3704	21.863	24.199	27.4519	29.1041	26.6327	20.8108	27.7296	1.33246	0.414092	5.94365e-07	2.63289e-06
ENSGALG00000036295	DFFB	CAD	4.18205	4.68841	5.1674	30.438	27.2337	25.3487	4.67929	27.6735	5.91404	2.56414	1.01096e-45	1.1756e-43
ENSGALG00000003261	PTRF		2.25534	2.14082	2.28118	26.6553	29.1422	27.12	2.22578	27.6392	12.4177	3.63433	2.34468e-73	7.46832e-71
ENSGALG00000004257	TSPAN15		6.37187	9.26215	9.17701	27.6266	27.4434	27.8271	8.27034	27.6324	3.34114	1.74034	5.5107e-27	2.02871e-25
ENSGALG00000007246	ELMO2		19.9185	21.0935	21.1555	23.3372	30.1589	29.2478	20.7225	27.5813	1.33098	0.412493	2.50707e-07	1.17623e-06
ENSGALG00000020939	SLC35C2		19.9185	21.0935	21.1555	23.3372	30.1589	29.2478	20.7225	27.5813	1.33098	0.412493	2.50707e-07	1.17623e-06
ENSGALG00000032875	ATP5F1D	ATP5D	16.3317	17.3468	14.9244	26.717	35.5609	20.4247	16.201	27.5675	1.7016	0.766892	1.31206e-09	8.57843e-09
ENSGALG00000053043	CARHSP1		8.00443	9.33147	6.81076	25.2761	31.0355	26.3192	8.04889	27.5436	3.42204	1.77486	2.78445e-26	9.62213e-25
ENSGALG00000052488	TMEM186		8.00443	9.33147	6.81076	25.2761	31.0355	26.3192	8.04889	27.5436	3.42204	1.77486	2.78445e-26	9.62213e-25
ENSGALG00000023872	NIBAN2	FAM129B	11.6667	15.4356	12.2023	25.5466	28.2146	28.2491	13.1015	27.3368	2.08653	1.06111	7.95296e-16	1.06807e-14
ENSGALG00000009325	OLA1		17.2686	14.8573	16.9386	28.5482	26.4119	26.9506	16.3548	27.3036	1.66945	0.739373	3.72795e-13	3.76963e-12
ENSGALG00000048820			0.689606	0.708531	0.867349	30.085	22.6151	29.0394	0.755162	27.2465	36.0803	5.17314	3.94573e-106	3.6133e-103
ENSGALG00000009586	IRAK4		0.689606	0.708531	0.867349	30.085	22.6151	29.0394	0.755162	27.2465	36.0803	5.17314	3.94573e-106	3.6133e-103
ENSGALG00000001950	PMPCA		17.0911	16.8526	17.5208	27.2562	25.6876	28.6116	17.1549	27.1851	1.58469	0.664201	2.83725e-13	2.9173e-12
ENSGALG00000000419	LAMTOR5		14.0303	17.1512	19.5157	28.0472	29.3118	23.9492	16.8991	27.1027	1.6038	0.681495	3.50368e-10	2.47283e-09
ENSGALG00000038433	SPON2		7.55223	14.421	9.99063	24.6824	31.2941	25.0205	10.6546	26.999	2.53402	1.34143	7.10164e-14	7.77242e-13
ENSGALG00000023576	PIM3		9.27364	14.445	11.9358	27.3368	22.5814	30.5885	11.8848	26.8356	2.25797	1.17503	3.79058e-15	4.72677e-14
ENSGALG00000040493	PTN		9.79071	8.24369	7.67284	24.4334	29.5329	26.3005	8.56908	26.7556	3.12234	1.64263	4.82001e-25	1.51877e-23
ENSGALG00000011688	TCP11L1		7.53263	8.81634	7.33008	27.1733	26.9889	25.8177	7.89302	26.6599	3.37766	1.75602	6.70293e-29	2.90566e-27
ENSGALG00000028505	PSMD4		19.5512	20.847	18.7946	27.6134	31.1251	21.1537	19.7309	26.6307	1.34969	0.432633	1.87999e-07	8.99597e-07
ENSGALG00000038494	CMIP		7.628	8.96733	9.11764	24.9158	26.807	28.143	8.57099	26.622	3.10605	1.63508	1.3912e-27	5.36416e-26
ENSGALG00000040519	PEF1		16.8018	18.5805	18.7285	23.2451	31.5551	24.8829	18.0369	26.561	1.47259	0.558357	5.35131e-09	3.23463e-08
ENSGALG00000004509			13.3692	14.6132	14.9281	27.5898	27.6138	24.0386	14.3035	26.4141	1.84669	0.884939	1.85519e-13	1.94159e-12
ENSGALG00000004492	PIGL		13.3692	14.6132	14.9281	27.5898	27.6138	24.0386	14.3035	26.4141	1.84669	0.884939	1.85519e-13	1.94159e-12
ENSGALG00000011953	PHF5A		22.1387	17.6213	19.7856	26.8289	24.1027	28.2931	19.8485	26.4082	1.33049	0.411955	1.64278e-08	9.23995e-08
ENSGALG00000036264	SCYL3		5.03009	5.7392	5.46762	24.9367	29.1282	24.4057	5.4123	26.1569	4.83285	2.27288	6.08122e-39	4.8425e-37
ENSGALG00000001476	RAP1A		16.0156	17.6063	17.7717	25.2025	28.881	24.3689	17.1312	26.1508	1.52651	0.610232	8.43639e-11	6.49212e-10
ENSGALG00000047827	TMEM86A		3.41033	5.68074	4.57662	24.9457	25.099	28.1201	4.5559	26.0549	5.71895	2.51575	5.35818e-39	4.29006e-37
ENSGALG00000047312			17.0411	19.1202	17.7282	24.5557	25.4685	27.9846	17.9632	26.003	1.44757	0.533633	2.35856e-09	1.48316e-08
ENSGALG00000048505			17.0411	19.1202	17.7282	24.5557	25.4685	27.9846	17.9632	26.003	1.44757	0.533633	2.35856e-09	1.48316e-08
ENSGALG00000003861	HERC4		17.0411	19.1202	17.7282	24.5557	25.4685	27.9846	17.9632	26.003	1.44757	0.533633	2.35856e-09	1.48316e-08
ENSGALG00000014012	WASF2		16.9828	18.1769	16.6629	23.5112	27.6878	26.6509	17.2742	25.95	1.50224	0.587113	1.07549e-09	7.11107e-09
ENSGALG00000001901	ARIH1		16.7845	20.3422	15.7616	28.5125	26.012	23.221	17.6294	25.9152	1.46999	0.555811	4.14227e-09	2.53625e-08
ENSGALG00000016563	ASB9		8.6237	7.92372	9.49326	21.6257	28.7966	27.1651	8.68023	25.8624	2.97947	1.57505	9.97971e-23	2.61112e-21
ENSGALG00000008736	PNPLA7		14.4946	15.6416	14.5528	24.4258	26.9316	26.1801	14.8963	25.8458	1.73505	0.794973	5.59975e-13	5.55502e-12
ENSGALG00000011491	DYNC1LI1		16.032	12.9825	17.4749	25.1573	26.1829	25.9102	15.4964	25.7501	1.66168	0.732643	8.3137e-12	7.28628e-11
ENSGALG00000016538	RAI2		8.82796	10.7066	9.99055	21.0407	33.7937	22.3424	9.8417	25.7256	2.61394	1.38622	8.82802e-17	1.30129e-15
ENSGALG00000041463			12.1498	14.7167	13.7148	27.7917	25.5562	23.8004	13.5271	25.7161	1.90108	0.926821	2.28528e-14	2.63238e-13
ENSGALG00000040828	POLB		12.1498	14.7167	13.7148	27.7917	25.5562	23.8004	13.5271	25.7161	1.90108	0.926821	2.28528e-14	2.63238e-13
ENSGALG00000005694	GARS		12.3298	14.4517	14.6431	27.9186	23.0095	26.1088	13.8082	25.679	1.85969	0.895061	9.03071e-15	1.07828e-13
ENSGALG00000003625	NDUFS5		13.9224	16.3413	16.1138	25.6988	31.3319	19.7967	15.4592	25.6091	1.65657	0.728197	1.3621e-09	8.87392e-09
ENSGALG00000038994	KPTN		15.0936	14.6283	13.7726	24.4376	29.6411	22.6338	14.4982	25.5708	1.76373	0.818628	2.10161e-12	1.96759e-11
ENSGALG00000034747	NAPA		15.0936	14.6283	13.7726	24.4376	29.6411	22.6338	14.4982	25.5708	1.76373	0.818628	2.10161e-12	1.96759e-11
ENSGALG00000019284			15.7482	14.0116	14.9802	25.8119	26.2455	24.577	14.9133	25.5448	1.71289	0.776429	2.01581e-13	2.10069e-12
ENSGALG00000049903			15.7482	14.0116	14.9802	25.8119	26.2455	24.577	14.9133	25.5448	1.71289	0.776429	2.01581e-13	2.10069e-12
ENSGALG00000054210			15.7482	14.0116	14.9802	25.8119	26.2455	24.577	14.9133	25.5448	1.71289	0.776429	2.01581e-13	2.10069e-12
ENSGALG00000045122	AKR1B1		15.7482	14.0116	14.9802	25.8119	26.2455	24.577	14.9133	25.5448	1.71289	0.776429	2.01581e-13	2.10069e-12
ENSGALG00000003466	AKR1B1L		15.7482	14.0116	14.9802	25.8119	26.2455	24.577	14.9133	25.5448	1.71289	0.776429	2.01581e-13	2.10069e-12
ENSGALG00000053854	AKR1E2		15.7482	14.0116	14.9802	25.8119	26.2455	24.577	14.9133	25.5448	1.71289	0.776429	2.01581e-13	2.10069e-12
ENSGALG00000011169	PDCD2		9.94231	13.069	11.2842	25.7818	25.0839	25.7108	11.4318	25.5255	2.23285	1.15888	9.27361e-18	1.50974e-16
ENSGALG00000028336	MED10		7.81407	10.5535	10.6524	22.8576	28.281	25.393	9.67332	25.5105	2.6372	1.39901	8.66185e-20	1.71969e-18
ENSGALG00000015338	QRSL1		6.08861	8.99536	8.73963	24.5687	25.6784	26.2483	7.9412	25.4984	3.21091	1.68298	2.00663e-25	6.4618e-24
ENSGALG00000010740	YIPF1		16.3556	15.5997	18.3604	26.7257	24.3482	25.0474	16.7719	25.3737	1.51287	0.59729	1.80292e-11	1.52256e-10
ENSGALG00000006723			6.65793	25.3909	7.52271	31.8961	33.3187	10.9043	13.1905	25.373	1.92358	0.943796	0.000691762	0.00177136
ENSGALG00000028119	CDC42SE1		18.8476	17.1695	21.0628	22.348	29.8462	23.8211	19.0266	25.3385	1.33174	0.41331	1.5847e-07	7.66051e-07
ENSGALG00000028880	FDPS		14.2071	14.0266	14.9279	26.2327	26.9359	22.6349	14.3872	25.2678	1.75627	0.812515	1.40256e-13	1.48843e-12
ENSGALG00000003086	EXOSC10		12.5871	16.5346	15.4379	24.0377	24.8415	26.8685	14.8532	25.2492	1.69991	0.765462	1.18547e-11	1.02053e-10
ENSGALG00000003339	MTOR		12.5871	16.5346	15.4379	24.0377	24.8415	26.8685	14.8532	25.2492	1.69991	0.765462	1.18547e-11	1.02053e-10
ENSGALG00000003039	SRM		12.5871	16.5346	15.4379	24.0377	24.8415	26.8685	14.8532	25.2492	1.69991	0.765462	1.18547e-11	1.02053e-10
ENSGALG00000011005	KCNK1		8.45598	15.8735	11.4986	25.293	22.9033	27.3285	11.9427	25.175	2.10798	1.07586	5.00019e-12	4.48091e-11
ENSGALG00000012013	SLC25A17		17.5895	20.0865	16.6797	24.7787	28.1477	22.5344	18.1186	25.1536	1.38828	0.473297	1.08266e-08	6.23548e-08
ENSGALG00000002504	TROVE2	RO60	12.2245	16.0357	13.5027	32.8507	33.9315	8.38755	13.921	25.0566	1.79992	0.847931	7.46046e-05	0.000231885
ENSGALG00000000975	C1orf174		8.98142	6.68327	8.48632	28.0249	23.0673	23.4577	8.05034	24.85	3.08682	1.62612	5.31916e-27	1.96647e-25
ENSGALG00000010298	DCTN6		15.4728	14.5998	14.9902	24.2331	26.7885	23.5271	15.0209	24.8496	1.65433	0.726247	1.24413e-12	1.19613e-11
ENSGALG00000004168	FEM1A		13.4378	15.0192	14.1612	23.8452	24.7704	25.9196	14.2061	24.8451	1.74891	0.806453	6.95965e-13	6.83006e-12
ENSGALG00000030843	COPS5		17.3053	12.5267	15.739	27.0954	18.2083	28.4448	15.1904	24.5828	1.61832	0.694493	1.43826e-10	1.07408e-09
ENSGALG00000040784	RAB39B		16.0757	15.5499	13.6107	23.0245	25.8885	24.476	15.0788	24.463	1.62235	0.698082	1.6071e-11	1.3619e-10
ENSGALG00000002187	HSD17B4		10.6264	12.608	12.0936	23.5903	22.6462	26.988	11.776	24.4081	2.0727	1.05151	1.95901e-17	3.05031e-16
ENSGALG00000012703	DTNBP1		3.23729	3.38445	3.35626	22.5094	27.5094	22.579	3.326	24.1992	7.27577	2.8631	6.52678e-50	9.56304e-48
ENSGALG00000038128	UBE2D2		16.4793	16.327	15.423	23.9374	23.4608	25.1523	16.0764	24.1835	1.50428	0.589076	7.04483e-11	5.48463e-10
ENSGALG00000016912	EDNRB		7.01974	13.1348	9.27132	25.165	22.0335	25.184	9.80861	24.1275	2.45983	1.29856	1.63544e-14	1.9033e-13
ENSGALG00000000259	PSMF1		16.1612	17.4557	17.6311	24.2067	25.3103	22.802	17.0826	24.1064	1.41116	0.496883	7.29435e-10	4.93429e-09
ENSGALG00000007579	APBB1IP		6.38286	10.5439	9.21694	23.4188	20.0562	28.7645	8.71458	24.0798	2.76317	1.46632	2.8288e-18	4.84201e-17
ENSGALG00000007712	MYO1B		4.6643	10.2404	7.24117	24.0224	23.5453	24.6561	7.38195	24.0746	3.26127	1.70544	1.84307e-17	2.88512e-16
ENSGALG00000002993	CA10		2.9433	6.85835	5.25828	23.1988	23.461	25.5187	5.01998	24.0595	4.79275	2.26085	9.93318e-24	2.84816e-22
ENSGALG00000012998	WNT5B		5.34417	7.51422	6.35497	21.2702	26.8852	23.7049	6.40445	23.9534	3.74012	1.90308	6.82405e-28	2.68779e-26
ENSGALG00000031615	FAIM2		1.21818	1.41925	1.42868	20.6452	26.3873	24.8012	1.35537	23.9445	17.6664	4.14293	3.9371e-81	1.64818e-78
ENSGALG00000025755	SPTSSA		6.58689	7.20091	7.0498	20.632	25.2438	25.4096	6.94587	23.7618	3.421	1.77442	4.21462e-31	2.1294e-29
ENSGALG00000007473	MRPL28		17.621	17.3373	16.5907	23.1073	26.1088	21.2283	17.183	23.4815	1.36655	0.450539	1.58434e-08	8.93182e-08
ENSGALG00000006899			15.8185	15.0254	16.0424	22.6594	27.6827	19.9979	15.6288	23.4466	1.50022	0.585175	1.89671e-09	1.21251e-08
ENSGALG00000033569			15.2264	18.4632	15.8297	25.5254	22.7251	22.0211	16.5064	23.4239	1.41907	0.50495	2.8591e-09	1.78001e-08
ENSGALG00000002969	MAU2		6.15658	7.25054	7.9067	24.9517	21.9474	23.1795	7.10461	23.3595	3.28794	1.71719	3.85286e-27	1.45121e-25
ENSGALG00000005353	FAR1		9.81659	16.9136	15.3977	22.8679	22.9433	24.037	14.0426	23.2827	1.65801	0.72945	5.27904e-09	3.19358e-08
ENSGALG00000037904	EIF4EBP2		14.8036	14.4321	17.4067	21.808	21.4591	26.1843	15.5475	23.1505	1.48902	0.574362	3.30554e-10	2.3472e-09
ENSGALG00000011657	EAF2		6.15826	6.77396	6.67642	21.5405	23.5431	24.33	6.53621	23.1379	3.53995	1.82373	4.08456e-32	2.21655e-30
ENSGALG00000030775	RP4-613B23.5	HIGD1C	5.95666	7.07165	6.91104	23.2528	22.785	23.1876	6.64645	23.0751	3.4718	1.79568	3.11766e-32	1.72377e-30
ENSGALG00000033379	EAF1		8.09008	11.1993	9.0257	22.0867	22.9606	23.8389	9.43837	22.9621	2.43284	1.28264	5.03089e-18	8.39552e-17
ENSGALG00000005359			4.13541	8.65109	5.4072	25.4451	17.4417	25.8516	6.06457	22.9128	3.77814	1.91768	5.04484e-19	9.35659e-18
ENSGALG00000038722	SORBS1		4.13541	8.65109	5.4072	25.4451	17.4417	25.8516	6.06457	22.9128	3.77814	1.91768	5.04484e-19	9.35659e-18
ENSGALG00000033064	DDX6		12.6584	22.2193	15.0736	16.6293	33.4424	18.606	16.6504	22.8926	1.37489	0.45932	0.000182168	0.000526352
ENSGALG00000009476	CDK6		12.1812	15.5042	12.359	22.1218	19.4381	26.9164	13.3481	22.8254	1.71001	0.774003	2.26603e-11	1.88755e-10
ENSGALG00000016127	SH3BGR		8.44605	9.16151	9.04429	20.5969	25.3688	22.4652	8.88395	22.8103	2.56759	1.36041	5.02246e-21	1.13214e-19
ENSGALG00000016070	WRB		8.44605	9.16151	9.04429	20.5969	25.3688	22.4652	8.88395	22.8103	2.56759	1.36041	5.02246e-21	1.13214e-19
ENSGALG00000014081	OCIAD1		13.89	15.4496	17.9561	22.059	23.5021	22.8492	15.7652	22.8034	1.44644	0.532505	8.73616e-10	5.83686e-09
ENSGALG00000003081	SUCO		16.293	17.631	16.4281	23.3616	20.2693	24.6918	16.784	22.7743	1.3569	0.440314	1.99085e-08	1.10702e-07
ENSGALG00000025747	NQO2		8.12436	8.67994	8.43289	22.6781	23.5922	22.0117	8.4124	22.7607	2.70561	1.43596	2.06939e-26	7.27116e-25
ENSGALG00000030783	GTPBP1		14.2562	13.4114	13.3479	20.7408	22.4754	24.6855	13.6718	22.6339	1.65552	0.727282	4.85172e-12	4.36119e-11
ENSGALG00000002827	GPS1		15.819	16.7835	16.3568	23.7106	23.5904	20.3231	16.3198	22.5413	1.38123	0.465954	6.27655e-09	3.75977e-08
ENSGALG00000002532	GJA4		2.33736	4.23083	3.7772	18.5516	25.1664	23.8995	3.44846	22.5391	6.536	2.70841	1.64742e-34	1.0142e-32
ENSGALG00000001682	FBXL20		8.23717	7.92599	7.87868	17.9147	23.1296	26.2544	8.01395	22.4329	2.79923	1.48503	2.57723e-22	6.53314e-21
ENSGALG00000005901	PCMTD2		13.6118	14.3463	13.1742	21.9078	22.1165	23.1413	13.7107	22.3885	1.63292	0.707452	1.60196e-12	1.52415e-11
ENSGALG00000003400	AIMP2		15.7705	14.5644	13.6999	19.0027	25.8868	22.2171	14.6783	22.3689	1.52394	0.607808	4.54954e-10	3.16223e-09
ENSGALG00000000059	TUBB3		7.62648	5.77475	4.13079	26.6702	22.9623	17.0754	5.84401	22.236	3.80492	1.92787	7.27573e-23	1.92079e-21
ENSGALG00000014026	DNAJB14		10.5296	13.0686	11.7793	21.562	23.6906	21.1774	11.7925	22.1433	1.87775	0.909005	5.9739e-14	6.61099e-13
ENSGALG00000034188	PAG1		15.5797	19.637	13.6548	19.6169	21.6144	25.1871	16.2905	22.1395	1.35904	0.442592	3.07426e-07	1.42095e-06
ENSGALG00000033001	ATP5J2		10.2676	11.1106	10.4908	26.5941	26.6328	13.157	10.623	22.128	2.08303	1.05868	1.42225e-10	1.06321e-09
ENSGALG00000012715	CAP2		5.95886	6.72961	6.146	20.8946	21.442	23.8033	6.27815	22.0466	3.51164	1.81215	1.94368e-31	1.00278e-29
ENSGALG00000010183	RAB21		16.4204	16.3701	16.3324	20.5795	21.9853	23.5441	16.3743	22.0363	1.34579	0.428449	1.17231e-09	7.71642e-09
ENSGALG00000003526	TUBGCP2		11.8856	12.0699	12.6391	20.2594	23.2841	22.3319	12.1982	21.9584	1.80014	0.848108	4.10216e-14	4.60221e-13
ENSGALG00000029586	RNF141		13.4812	15.2218	14.4819	19.9158	23.1375	22.6223	14.395	21.8919	1.5208	0.604834	2.71457e-10	1.94779e-09
ENSGALG00000046023	NAXE		13.9554	19.2262	15.1647	20.1177	25.9915	19.5431	16.1154	21.8841	1.35796	0.441439	7.14484e-07	3.11937e-06
ENSGALG00000043555	NPNT		4.65379	8.38403	5.95484	21.9682	20.8178	22.6719	6.33089	21.8193	3.44649	1.78513	2.7619e-22	6.98918e-21
ENSGALG00000005908	TMEM9B		16.5174	15.6231	17.0106	22.5144	21.8892	21.0086	16.3837	21.8041	1.33084	0.412337	1.50471e-08	8.51567e-08
ENSGALG00000026605	BAG2		6.69757	4.97982	5.96853	20.6077	23.5903	21.0303	5.88197	21.7428	3.69651	1.88616	4.73883e-32	2.53406e-30
ENSGALG00000001692	CAMSAP1		11.27	14.0584	13.1057	21.1647	21.3887	22.5385	12.8113	21.6973	1.6936	0.760093	9.97497e-12	8.66864e-11
ENSGALG00000030432	RASSF2		3.24244	4.16562	4.43293	22.796	26.1554	15.8231	3.947	21.5915	5.47036	2.45164	1.35674e-30	6.67078e-29
ENSGALG00000009451	PPID		17.0065	15.48	15.0776	22.5324	22.2114	19.6805	15.8547	21.4748	1.35447	0.437733	2.21817e-09	1.40331e-08
ENSGALG00000012989	NINJ2		2.60198	4.37543	3.9039	18.3042	26.2161	19.6982	3.6271	21.4062	5.90173	2.56114	3.69086e-32	2.01035e-30
ENSGALG00000005612	CCM2		12.5341	14.9573	13.4958	22.0545	21.9061	20.0265	13.6624	21.329	1.56115	0.64261	1.00892e-10	7.69134e-10
ENSGALG00000012992	WNK1		8.8883	13.903	12.7253	21.8903	18.4496	23.3562	11.8389	21.232	1.79342	0.842712	3.8068e-11	3.08844e-10
ENSGALG00000006567	UBASH3B		8.86895	13.2194	10.9848	19.8812	21.6079	21.7801	11.0244	21.0897	1.91301	0.935842	2.11914e-12	1.98273e-11
ENSGALG00000005414	MSRB1		10.3423	12.3009	12.0409	19.7303	22.5866	20.8753	11.5614	21.0641	1.82193	0.865471	3.27806e-14	3.72616e-13
ENSGALG00000039822	RASSF10		6.59695	12.0098	8.32282	20.5061	19.9625	22.6929	8.97652	21.0538	2.34544	1.22986	9.0389e-14	9.76681e-13
ENSGALG00000001663	MAK16		13.6782	15.3067	13.4435	21.5402	21.7489	19.8627	14.1428	21.0506	1.48843	0.573795	9.88626e-11	7.54445e-10
ENSGALG00000047977	NANP		3.01678	3.4215	3.16834	17.9686	21.7222	23.4347	3.20221	21.0418	6.57104	2.71612	4.5797e-48	5.93821e-46
ENSGALG00000007193			1.23487	1.09308	1.36858	20.7009	23.5969	18.7286	1.23218	21.0088	17.0501	4.09171	1.19792e-83	5.16232e-81
ENSGALG00000017042	UFM1		3.54037	18.9447	17.9118	20.7816	20.8877	20.968	13.4656	20.8791	1.55055	0.632777	0.00192505	0.00445169
ENSGALG00000006934	PATZ1		6.31408	8.76922	8.20103	18.6589	25.035	18.847	7.76144	20.847	2.68597	1.42544	1.83486e-17	2.87534e-16
ENSGALG00000006942	PIK3IP1		6.31408	8.76922	8.20103	18.6589	25.035	18.847	7.76144	20.847	2.68597	1.42544	1.83486e-17	2.87534e-16
ENSGALG00000011592	MRAS		3.34976	4.56561	5.24716	19.6967	19.776	22.5828	4.38751	20.6852	4.71456	2.23712	2.81261e-33	1.61609e-31
ENSGALG00000001951			0.849432	1.03721	1.18334	19.8837	21.5902	20.4479	1.02333	20.6406	20.1701	4.33415	2.60699e-85	1.19368e-82
ENSGALG00000039575	AMD1		6.00338	8.52015	7.57874	20.2337	19.197	22.3972	7.36743	20.6093	2.79736	1.48406	1.97002e-23	5.49805e-22
ENSGALG00000001602	NUTF2		12.9362	12.5345	13.2156	20.685	20.2515	20.4863	12.8954	20.4743	1.58771	0.666952	5.78762e-12	5.16444e-11
ENSGALG00000013073	UPP1		0.38444	0.526875	0.371094	18.1808	22.979	20.2225	0.42747	20.4608	47.8648	5.58089	1.45569e-104	1.18493e-101
ENSGALG00000005878	MLST8		10.917	11.9274	10.1385	18.1315	24.6693	18.1296	10.9943	20.3101	1.84734	0.885449	6.96592e-13	6.83164e-12
ENSGALG00000044263	DEUP1		0.227848	0.179334	0.24781	17.7447	26.5305	16.4792	0.21833	20.2515	92.756	6.53537	9.71299e-100	7.49025e-97
ENSGALG00000000955	TMEM222		6.29107	6.16949	5.90227	19.1588	20.5495	20.9537	6.12095	20.2207	3.30352	1.724	5.12701e-31	2.57264e-29
ENSGALG00000000943	WDTC1		6.29107	6.16949	5.90227	19.1588	20.5495	20.9537	6.12095	20.2207	3.30352	1.724	5.12701e-31	2.57264e-29
ENSGALG00000046867	GET3		15.5189	13.4905	14.1929	20.7768	22.0036	17.8725	14.4008	20.2176	1.40392	0.489464	3.87129e-09	2.38028e-08
ENSGALG00000003265	PTP4A2		13.0265	11.6279	17.7226	20.8958	21.6376	18.0514	14.1257	20.1949	1.42966	0.515672	4.3131e-08	2.28225e-07
ENSGALG00000030808			8.31935	8.68793	10.1311	19.45	21.5607	19.3516	9.04611	20.1208	2.22425	1.15332	5.13699e-18	8.56282e-17
ENSGALG00000007383	HSPB8		0.263681	0.428725	0.853887	16.1993	25.4858	18.6703	0.515431	20.1184	39.0323	5.2866	3.75131e-47	4.65798e-45
ENSGALG00000003074	HOMER3		10.6429	11.5238	11.7704	9.96661	29.0414	20.9396	11.3124	19.9826	1.76643	0.820838	2.95321e-06	1.17615e-05
ENSGALG00000003832	TEX264		10.6156	10.4021	11.3382	19.4623	21.4981	18.7341	10.7853	19.8981	1.84493	0.883564	8.45869e-16	1.13184e-14
ENSGALG00000034281	TMCC2		5.18822	6.34286	6.6606	15.3342	23.0889	21.076	6.06389	19.833	3.27067	1.70959	4.29413e-22	1.0646e-20
ENSGALG00000042810			5.33455	7.02888	5.82676	16.133	24.4429	18.8097	6.0634	19.7952	3.26471	1.70695	1.12756e-20	2.44755e-19
ENSGALG00000002028	GPRC5B		5.33455	7.02888	5.82676	16.133	24.4429	18.8097	6.0634	19.7952	3.26471	1.70695	1.12756e-20	2.44755e-19
ENSGALG00000010285	MRPL14		13.0734	11.4638	9.28195	21.2637	20.0589	17.7521	11.273	19.6916	1.74679	0.804703	1.01662e-12	9.832e-12
ENSGALG00000012585	UBQLN1		7.89802	8.67089	9.30218	15.9897	20.2517	22.8259	8.62369	19.6891	2.28314	1.19102	2.15212e-18	3.72289e-17
ENSGALG00000006505	ZFAND6		13.4995	15.0546	14.7198	14.5483	25.375	19.0631	14.4246	19.6621	1.36309	0.446886	1.06657e-06	4.52445e-06
ENSGALG00000009399	GATAD1		8.39473	9.14223	7.22687	19.4891	19.4837	19.7751	8.25461	19.5826	2.37233	1.2463	1.01323e-20	2.2125e-19
ENSGALG00000045753	MRPL12		11.0547	12.4843	11.8562	18.3936	21.3399	18.6367	11.7984	19.4568	1.6491	0.721683	1.10289e-11	9.528e-11
ENSGALG00000040741	DNM2		13.454	14.9394	13.6905	16.4527	23.1608	18.3843	14.028	19.3326	1.37814	0.462728	1.16323e-07	5.75605e-07
ENSGALG00000043002	TOMM6		9.54634	12.3814	11.1911	19.1063	23.7616	15.0973	11.0396	19.3218	1.75022	0.807537	8.36844e-09	4.91835e-08
ENSGALG00000003948	ALAS1		11.9564	10.0107	9.31097	18.8472	21.1001	17.6932	10.426	19.2135	1.84284	0.881932	1.32982e-14	1.56503e-13
ENSGALG00000017368	TRNT1		8.41413	8.68698	8.62349	19.5026	20.6467	17.4418	8.57487	19.197	2.23875	1.1627	4.84212e-20	9.84004e-19
ENSGALG00000051398			6.24555	6.87694	5.54749	16.9611	20.5833	19.2497	6.22333	18.9314	3.042	1.60502	5.29542e-25	1.66499e-23
ENSGALG00000048035	GCNT2		6.24555	6.87694	5.54749	16.9611	20.5833	19.2497	6.22333	18.9314	3.042	1.60502	5.29542e-25	1.66499e-23
ENSGALG00000042797			6.33476	6.61768	6.3771	17.3954	20.5883	18.7751	6.44318	18.9196	2.93637	1.55404	7.69045e-28	3.01285e-26
ENSGALG00000033460	TMCO1		5.39145	10.808	6.4726	22.0943	12.9991	21.5067	7.55734	18.8667	2.49647	1.31989	4.24667e-12	3.84563e-11
ENSGALG00000030598	BTAF1		10.2345	11.3828	10.0669	17.6353	18.9075	19.6049	10.5614	18.7159	1.77211	0.825465	4.93777e-13	4.92165e-12
ENSGALG00000004352	PSMD9		9.55602	9.26692	8.64773	18.2552	18.8594	18.7844	9.15689	18.633	2.03486	1.02493	4.28332e-18	7.19716e-17
ENSGALG00000009073	PSEN2		7.92821	10.3074	9.03973	19.8445	18.1811	17.7872	9.09177	18.6043	2.04628	1.033	1.08056e-15	1.42891e-14
ENSGALG00000037030	CREBL2		8.47467	7.13748	8.76931	18.3831	18.8617	18.485	8.12716	18.5766	2.28575	1.19267	2.92103e-21	6.7083e-20
ENSGALG00000034965	DIP2B		13.7006	13.251	13.2976	18.5881	17.2117	19.8319	13.4164	18.5439	1.38218	0.466945	6.69715e-09	3.99051e-08
ENSGALG00000004198	PDZD11		8.50445	8.56563	8.1486	15.9122	21.8624	17.8525	8.40623	18.5424	2.20579	1.1413	7.3209e-18	1.20388e-16
ENSGALG00000010543	EPS15		4.34577	4.76901	4.6149	12.5817	22.4737	20.5464	4.57656	18.5339	4.04975	2.01783	1.84591e-24	5.63463e-23
ENSGALG00000014930	ENC1		1.50821	2.03903	1.72731	16.641	17.7901	21.1125	1.75818	18.5145	10.5305	3.3965	9.2746e-62	2.02823e-59
ENSGALG00000009988	ELOVL1		3.28414	6.85165	3.01633	23.4853	8.20901	23.837	4.38404	18.5104	4.22223	2.07801	3.78153e-12	3.44357e-11
ENSGALG00000007224	HGS		13.6499	12.709	13.0167	18.3893	20.258	16.774	13.1252	18.4737	1.4075	0.493136	1.04196e-09	6.8987e-09
ENSGALG00000004162	SLC16A6		5.54565	9.12186	7.52881	19.0977	17.4145	18.6487	7.39878	18.3869	2.48513	1.31332	2.94283e-17	4.50087e-16
ENSGALG00000003267	STAT3		12.4253	7.25616	11.9097	17.4629	19.3743	18.2161	10.5304	18.3511	1.74268	0.801305	1.84592e-10	1.35775e-09
ENSGALG00000001946	RSPO1		8.75038	14.5409	13.0108	19.3387	16.5718	19.0159	12.1007	18.3088	1.51304	0.597452	1.47597e-08	8.36593e-08
ENSGALG00000016921	UCHL3		11.1626	13.5235	13.8328	19.0931	17.2991	18.5133	12.8397	18.3018	1.42542	0.511383	8.39686e-10	5.6307e-09
ENSGALG00000035535	GYG1		9.22443	11.1051	10.8554	19.2057	18.9824	16.2927	10.395	18.1603	1.74703	0.804901	2.50445e-12	2.32248e-11
ENSGALG00000030064			6.52785	8.23446	6.9296	17.6137	19.9728	16.7099	7.23063	18.0988	2.50307	1.3237	1.07759e-19	2.12215e-18
ENSGALG00000033295	CAV2		5.70733	6.55821	6.55533	18.279	18.4975	17.3373	6.27362	18.0379	2.8752	1.52366	5.72202e-28	2.29696e-26
ENSGALG00000001823	HIKESHI		12.1243	9.26321	10.616	19.1427	19.2563	15.5142	10.6678	17.9711	1.6846	0.752407	8.7346e-12	7.636e-11
ENSGALG00000027198	TMEM47		0.802358	1.1149	1.17628	15.9878	17.5752	20.1056	1.03118	17.8895	17.3486	4.11675	4.67215e-73	1.45652e-70
ENSGALG00000008933	CASP7		0.400144	0.364546	0.608499	14.9363	21.2016	17.433	0.45773	17.857	39.0121	5.28585	1.03669e-85	5.0632e-83
ENSGALG00000009514	NRCAM		3.0391	7.9387	4.91859	18.8655	15.8954	18.6035	5.29879	17.7881	3.35701	1.74718	8.98257e-15	1.07351e-13
ENSGALG00000004279	GRIFIN		7.50537	6.45867	4.9629	18.649	19.9794	14.6896	6.30898	17.7727	2.81705	1.49418	1.08611e-19	2.13606e-18
ENSGALG00000010294	RPS6KL1		9.45422	9.98086	8.95997	16.4841	19.4899	17.2885	9.46502	17.7542	1.87577	0.907481	1.7887e-15	2.30908e-14
ENSGALG00000009291	EPHX1		12.2593	11.9684	10.7786	17.8218	18.9558	16.177	11.6687	17.6515	1.51272	0.597146	2.60783e-10	1.87948e-09
ENSGALG00000031565	NEBL		2.18133	3.58113	2.35233	15.3618	18.3361	19.1637	2.70493	17.6205	6.51423	2.70359	1.11036e-39	9.4587e-38
ENSGALG00000031565	NEBL		2.18133	3.58113	2.35233	15.3618	18.3361	19.1637	2.70493	17.6205	6.51423	2.70359	1.11036e-39	9.4587e-38
ENSGALG00000027506	DNAJB2		6.3143	6.67017	6.95308	18.4288	17.3013	17.0087	6.64585	17.5796	2.6452	1.40338	1.33528e-26	4.77184e-25
ENSGALG00000039995			8.07966	8.51532	7.19135	18.5627	16.7059	17.4639	7.92877	17.5775	2.21693	1.14856	1.27523e-21	3.01853e-20
ENSGALG00000054803			8.07966	8.51532	7.19135	18.5627	16.7059	17.4639	7.92877	17.5775	2.21693	1.14856	1.27523e-21	3.01853e-20
ENSGALG00000013848	MVK		11.0928	13.215	11.5896	17.0389	17.8427	17.6739	11.9658	17.5185	1.46405	0.549964	1.75657e-10	1.29789e-09
ENSGALG00000031425	PMP22		3.63297	5.8211	5.35616	20.9059	23.6906	7.87525	4.93674	17.4906	3.54294	1.82495	1.16866e-11	1.00724e-10
ENSGALG00000026315	RAB34		13.6538	13.0104	11.409	18.1823	18.5943	15.6394	12.691	17.472	1.37672	0.461233	1.05794e-08	6.10514e-08
ENSGALG00000051275			9.59811	9.96906	9.84035	16.89	19.749	15.6009	9.80251	17.4133	1.77641	0.828965	4.29127e-13	4.3095e-12
ENSGALG00000003575	DNTTIP1		9.59811	9.96906	9.84035	16.89	19.749	15.6009	9.80251	17.4133	1.77641	0.828965	4.29127e-13	4.3095e-12
ENSGALG00000005744	EMC8		11.1668	11.2155	13.6302	15.6003	19.1803	17.229	12.0042	17.3365	1.44421	0.530279	5.23511e-09	3.1701e-08
ENSGALG00000006539	C9H21orf2	C21orf2	11.7887	11.5898	11.7987	16.2703	25.7469	9.80624	11.7257	17.2745	1.47321	0.558963	2.84702e-05	9.59177e-05
ENSGALG00000039061	PHPT1		4.83358	7.98007	6.13894	12.8787	18.3779	20.3344	6.31753	17.197	2.72211	1.44472	1.43094e-15	1.86366e-14
ENSGALG00000004425	SCAMP1		11.4911	12.1651	12.8079	17.2604	16.4616	17.8391	12.1547	17.187	1.41402	0.499806	3.48265e-10	2.46036e-09
ENSGALG00000005580	TMEM56		7.81278	11.4581	9.85961	17.1345	15.8088	18.0806	9.71016	17.008	1.75157	0.808645	1.94703e-11	1.63577e-10
ENSGALG00000032685	HECTD4		9.29675	10.9847	10.7689	17.5481	15.7094	17.7275	10.3501	16.995	1.64201	0.715464	6.75716e-12	5.97862e-11
ENSGALG00000004306	SYT12		5.7706	6.90651	5.78059	14.7641	21.2024	15.0179	6.15257	16.9948	2.76223	1.46583	8.90419e-20	1.76303e-18
ENSGALG00000007848	PTS		6.30218	7.34892	9.41777	19.2738	20.5703	11.135	7.68962	16.993	2.20987	1.14396	2.57619e-11	2.12722e-10
ENSGALG00000030068	RAB3A		12.3189	13.4263	12.339	15.6722	18.124	16.9517	12.6947	16.9159	1.33252	0.414154	1.69354e-08	9.49991e-08
ENSGALG00000042948	RNF126		12.571	10.5207	12.3248	15.3774	17.577	17.5981	11.8055	16.8508	1.42737	0.51336	4.9063e-10	3.39892e-09
ENSGALG00000016424	CPSF3		13.4183	12.021	11.2749	15.6839	17.7253	16.9472	12.2381	16.7855	1.37158	0.455838	6.9157e-09	4.11571e-08
ENSGALG00000016425	IAH1		13.4183	12.021	11.2749	15.6839	17.7253	16.9472	12.2381	16.7855	1.37158	0.455838	6.9157e-09	4.11571e-08
ENSGALG00000000094	ADIPOR1		10.524	11.6952	12.8541	16.4015	16.5519	17.3727	11.6911	16.7754	1.43488	0.520932	3.52065e-10	2.48361e-09
ENSGALG00000017106	ATP8A2		2.19802	1.02222	2.13115	18.379	17.6976	14.1174	1.78379	16.7313	9.37963	3.22953	2.22299e-36	1.52916e-34
ENSGALG00000017291	FAR2		3.86846	2.9716	4.93292	15.8258	17.1264	17.1572	3.92433	16.7031	4.2563	2.0896	2.18542e-30	1.06029e-28
ENSGALG00000006283	THAP4		6.39394	5.80627	6.27397	15.2704	18.7038	15.8695	6.15806	16.6146	2.69802	1.4319	2.21921e-24	6.73207e-23
ENSGALG00000034645	USMG5		11.4569	13.3353	12.6276	16.8297	16.4757	16.508	12.4733	16.6044	1.3312	0.412729	1.41221e-08	8.01693e-08
ENSGALG00000005675	PTTG1IP		7.73254	7.02776	6.63888	17.0675	17.614	15.0831	7.13306	16.5882	2.32554	1.21756	1.6385e-20	3.50983e-19
ENSGALG00000002603	COG4		8.74082	7.87751	9.26037	15.7183	16.5582	17.254	8.62623	16.5102	1.91395	0.936551	3.96756e-16	5.4894e-15
ENSGALG00000044213	METTL3		9.68841	9.74794	10.4544	15.8657	19.4205	14.2046	9.96359	16.4969	1.65572	0.727458	1.61569e-11	1.36839e-10
ENSGALG00000054164			6.90102	16.9236	5.98912	16.4409	15.8045	17.1529	9.9379	16.4661	1.6569	0.728487	2.31046e-05	7.9077e-05
ENSGALG00000004329	IQCE		6.90102	16.9236	5.98912	16.4409	15.8045	17.1529	9.9379	16.4661	1.6569	0.728487	2.31046e-05	7.9077e-05
ENSGALG00000012239	METAP1		4.6704	5.62123	5.18691	16.836	16.3827	16.1029	5.15951	16.4405	3.18645	1.67195	2.69979e-28	1.11116e-26
ENSGALG00000005522	DYNLL2		8.82677	11.0458	9.44037	16.8851	16.0393	16.3286	9.77099	16.4177	1.68025	0.748674	2.46848e-13	2.55606e-12
ENSGALG00000029172	NDUFC2		11.1783	12.8094	12.4251	17.1416	18.2199	13.8897	12.1376	16.4171	1.35258	0.435714	1.24732e-07	6.1369e-07
ENSGALG00000012760	WASHC3		9.9007	11.3568	10.1835	15.8639	16.0126	16.5355	10.4803	16.1373	1.53977	0.622718	7.45515e-12	6.56843e-11
ENSGALG00000003042	PXMP4		8.61297	9.32745	8.34362	15.9588	17.5165	14.8072	8.76135	16.0942	1.83695	0.877312	8.91901e-14	9.6515e-13
ENSGALG00000003741	MYO18A		10.9908	12.5071	11.6372	15.2517	17.946	14.9674	11.7117	16.055	1.37085	0.455075	9.75493e-08	4.86816e-07
ENSGALG00000002008	RNF157		9.60896	10.7193	9.59967	16.0647	18.2328	13.8378	9.97598	16.0451	1.60837	0.685604	1.06662e-10	8.09555e-10
ENSGALG00000037136	RPS6KA1	RPS6KA	7.13563	6.676	7.87175	16.9796	15.6882	15.24	7.22779	15.9693	2.20942	1.14367	1.32294e-19	2.58105e-18
ENSGALG00000014682	CAST		4.90334	4.86139	5.68835	16.7515	15.6678	15.4829	5.15103	15.9674	3.09985	1.6322	2.5973e-28	1.07502e-26
ENSGALG00000022991	SMIM20		7.41265	6.69462	6.77536	17.0454	16.751	14.0605	6.96087	15.9523	2.2917	1.19642	5.93653e-18	9.82847e-17
ENSGALG00000022871	HHLA2		10.3882	8.99564	11.9231	16.1765	13.3254	18.2804	10.4356	15.9274	1.52625	0.609994	8.66623e-10	5.79542e-09
ENSGALG00000004901	CORO1C		11.0615	12.7339	10.5004	15.2226	16.7958	15.5986	11.4319	15.8723	1.38842	0.473444	1.22345e-08	6.9969e-08
ENSGALG00000002002	BCAS2		8.53376	7.49739	8.50748	15.4583	17.4426	14.3521	8.17954	15.751	1.92566	0.945354	4.61324e-15	5.68488e-14
ENSGALG00000016605	EFR3B		4.53309	6.51811	7.87669	17.0394	13.2805	16.9244	6.3093	15.7481	2.49601	1.31963	1.92961e-15	2.48224e-14
ENSGALG00000008523	XPNPEP1		9.51516	9.24379	10.1247	14.8112	16.4295	15.9195	9.62787	15.7201	1.63277	0.707317	3.8872e-12	3.5354e-11
ENSGALG00000003383	KPNA6		11.5509	11.0697	10.8355	14.4086	16.4556	15.8205	11.152	15.5616	1.3954	0.480681	6.69344e-10	4.56362e-09
ENSGALG00000024481	CENPS		9.21912	12.0003	9.13909	14.3045	17.3601	15.0038	10.1195	15.5561	1.53724	0.620344	1.51871e-09	9.82435e-09
ENSGALG00000003295	ADAMTS12		0.914684	0.750926	1.02111	15.1022	15.5815	15.911	0.895575	15.5316	17.3426	4.11625	5.59149e-86	2.92595e-83
ENSGALG00000017185	TMEM123		7.33176	10.0616	8.13387	14.7813	16.9252	14.7923	8.50906	15.4996	1.82154	0.865159	5.21465e-13	5.18e-12
ENSGALG00000033185	TAZ		10.7005	11.2876	12.3019	14.3002	19.5575	12.6072	11.43	15.4883	1.35506	0.438355	8.05849e-07	3.49535e-06
ENSGALG00000049063	INAFM2		5.18441	7.38825	6.28697	13.254	19.9598	13.1894	6.28655	15.4678	2.46045	1.29892	4.27319e-10	2.98431e-09
ENSGALG00000002227	DMXL1		9.90658	11.8465	11.1238	15.0043	14.612	16.6174	10.9589	15.4112	1.40627	0.491875	1.35539e-08	7.71229e-08
ENSGALG00000002089			6.78878	7.83734	7.45651	14.9624	15.848	15.4223	7.36088	15.4109	2.09362	1.066	1.53238e-18	2.69862e-17
ENSGALG00000003333	GHDC		6.26736	5.66669	6.12761	13.4174	17.2541	15.5558	6.02055	15.4091	2.55942	1.35581	7.28224e-21	1.60934e-19
ENSGALG00000003282	STAT5B	STAT5A	6.26736	5.66669	6.12761	13.4174	17.2541	15.5558	6.02055	15.4091	2.55942	1.35581	7.28224e-21	1.60934e-19
ENSGALG00000030552			5.38384	4.69309	5.32168	16.6012	15.0171	14.533	5.13287	15.3838	2.99711	1.58357	2.79669e-29	1.25696e-27
ENSGALG00000054604			4.45743	5.56664	4.80567	11.7677	21.5192	12.8366	4.94324	15.3745	3.11021	1.63701	2.01624e-17	3.13277e-16
ENSGALG00000051412	PEA15		4.45743	5.56664	4.80567	11.7677	21.5192	12.8366	4.94324	15.3745	3.11021	1.63701	2.01624e-17	3.13277e-16
ENSGALG00000026449			7.22816	6.72779	7.74581	14.4394	24.5952	7.0645	7.23392	15.3664	2.12421	1.08693	4.71639e-07	2.11652e-06
ENSGALG00000051274	B3GALT2		4.27999	6.6371	5.5557	14.8485	16.4821	14.6228	5.49093	15.3178	2.78965	1.48009	1.97416e-19	3.79598e-18
ENSGALG00000007788	ABCB7		8.02328	9.65725	8.67149	15.0151	15.0568	15.7422	8.78401	15.2714	1.73854	0.79788	4.11108e-13	4.1399e-12
ENSGALG00000007533	NPEPL1		11.3693	8.28155	11	17.2418	12.2095	16.2046	10.217	15.2186	1.48954	0.57487	6.96404e-10	4.73051e-09
ENSGALG00000015096	SH3GL2		1.28865	2.10605	1.70086	13.3797	16.9683	15.1827	1.69852	15.1769	8.93537	3.15953	5.18761e-48	6.66744e-46
ENSGALG00000016363	ACP1		9.38566	9.54481	8.24942	14.4738	17.3902	13.6023	9.05996	15.1555	1.67279	0.74226	1.45901e-11	1.24143e-10
ENSGALG00000039880	RHEB		7.42609	8.09211	7.94316	13.5943	17.0038	14.5674	7.82045	15.0552	1.9251	0.944933	1.53866e-14	1.79494e-13
ENSGALG00000001708	MED1		9.18991	8.87907	8.06861	15.3638	13.9519	15.7826	8.71253	15.0328	1.72542	0.786946	1.55725e-13	1.64032e-12
ENSGALG00000005321	LAMA5		9.26016	8.69613	9.3601	14.4029	14.9584	15.5084	9.10547	14.9566	1.64259	0.715976	3.90812e-12	3.55222e-11
ENSGALG00000009027	ST6GALNAC3		4.76762	5.9627	5.17074	14.046	14.5133	16.0183	5.30035	14.8592	2.80343	1.4872	4.55729e-26	1.54211e-24
ENSGALG00000032316	CDV3		12.3891	11.8978	6.57072	11.1875	15.7442	17.2988	10.2859	14.7435	1.43337	0.519416	6.82272e-06	2.55865e-05
ENSGALG00000003778	TMEM38A		8.16927	9.7901	8.58936	14.0519	14.0365	16.0766	8.84958	14.7216	1.66354	0.734258	2.20769e-13	2.29412e-12
ENSGALG00000011128	PSMD14		11.0633	10.2729	10.6875	13.9099	15.4039	14.7482	10.6746	14.6873	1.37592	0.460393	1.38274e-09	8.99642e-09
ENSGALG00000007771	FAM210B		8.56683	11.1233	8.97564	14.8313	13.4322	15.5409	9.55524	14.6015	1.52811	0.611751	8.16335e-11	6.30518e-10
ENSGALG00000032783	SUMO3		9.17278	8.26328	8.58217	14.1873	13.6408	15.7175	8.67274	14.5152	1.67365	0.743002	3.7119e-13	3.76119e-12
ENSGALG00000018976	LYSMD2		6.50425	6.31771	7.02613	13.6651	15.5371	14.3421	6.61603	14.5148	2.19388	1.13348	9.66058e-19	1.74749e-17
ENSGALG00000002820	DFFA		7.16832	7.02038	6.69492	16.2115	18.0843	9.09581	6.96121	14.4638	2.07778	1.05504	1.80514e-11	1.52355e-10
ENSGALG00000051676	INA		0.160736	0.108776	0.291361	14.5142	16.5755	12.2828	0.186958	14.4575	77.3303	6.27296	3.06797e-90	1.873e-87
ENSGALG00000012050	TNRC6B		3.03224	2.96896	3.04237	14.7829	13.3683	15.2035	3.01452	14.4516	4.79399	2.26123	4.72907e-43	4.84548e-41
ENSGALG00000007821	DNAJA3		9.41395	9.25027	8.7121	13.8109	14.7553	14.5561	9.12544	14.3741	1.57516	0.655502	1.32337e-12	1.26815e-11
ENSGALG00000003154	TXNDC11		8.33527	7.77373	7.83856	13.6626	14.7541	14.6403	7.98252	14.3523	1.79797	0.846371	4.93646e-14	5.50449e-13
ENSGALG00000003143	ZC3H7A		8.33527	7.77373	7.83856	13.6626	14.7541	14.6403	7.98252	14.3523	1.79797	0.846371	4.93646e-14	5.50449e-13
ENSGALG00000006876	CTSA		9.99809	7.77774	10.1788	12.9145	16.2944	13.4063	9.3182	14.2051	1.52445	0.608284	1.41306e-09	9.18549e-09
ENSGALG00000004273	RALGPS2		7.70481	10.58	8.65822	14.5057	11.3702	16.6478	8.981	14.1746	1.57828	0.658357	3.41586e-09	2.10556e-08
ENSGALG00000037492	MGRN1		8.52235	7.88103	7.70173	13.0645	15.1967	14.2378	8.03503	14.1663	1.76307	0.818091	1.15246e-14	1.36286e-13
ENSGALG00000033575	EIF2B4		7.9821	7.10224	7.6311	13.497	16.8666	12.0652	7.57181	14.1429	1.86784	0.90137	2.96204e-13	3.0392e-12
ENSGALG00000014675	RHOBTB3		2.45397	4.5348	4.82142	12.6084	13.4065	16.2219	3.93673	14.0789	3.57629	1.83847	3.12886e-19	5.90013e-18
ENSGALG00000016713	PLA2G7		9.61338	11.3437	10.723	13.3608	15.6812	13.1918	10.56	14.0779	1.33313	0.414819	4.32759e-08	2.28909e-07
ENSGALG00000039895	EPHA2		6.57635	8.72572	7.59868	13.3818	14.7224	14.0748	7.63358	14.0596	1.84181	0.881128	2.12185e-13	2.20648e-12
ENSGALG00000009813	SCOC		10.9799	9.39219	10.6732	14.3237	13.3182	14.4631	10.3484	14.035	1.35624	0.439616	3.27824e-09	2.02499e-08
ENSGALG00000049951	SPOCK2		8.33974	11.4701	9.99203	13.3055	17.437	11.1233	9.93395	13.9553	1.40481	0.490373	7.41556e-07	3.23083e-06
ENSGALG00000003181	SURF2		5.68972	7.58809	6.68438	12.9209	17.6916	11.2203	6.65406	13.9443	2.0956	1.06737	2.93337e-11	2.40648e-10
ENSGALG00000052063	CEBPZOS		7.58757	7.16295	7.38851	12.7439	17.0674	12.0079	7.37968	13.9397	1.88894	0.917575	1.65312e-09	1.06468e-08
ENSGALG00000036309	LARS2		7.74392	8.9362	6.90871	14.4743	14.4697	12.7312	7.86294	13.8917	1.76674	0.821086	1.03009e-13	1.10814e-12
ENSGALG00000016301	MLIP		1.69063	1.89991	1.53767	13.1144	15.3526	13.1945	1.70941	13.8872	8.12397	3.02218	8.33895e-57	1.58678e-54
ENSGALG00000049577	SHISAL2A		2.84117	3.99842	2.50705	13.9197	15.0999	12.6327	3.11555	13.8841	4.45639	2.15587	1.79651e-26	6.34277e-25
ENSGALG00000039130	TBC1D22B		8.34332	9.49288	9.7918	13.1066	13.2945	15.2384	9.20933	13.8798	1.50715	0.59182	2.35106e-10	1.70113e-09
ENSGALG00000025937	FXYD6		2.33615	11.3352	8.49945	17.2079	20.0365	4.24958	7.39026	13.8313	1.87156	0.904242	0.00259304	0.00585052
ENSGALG00000005369	BTBD10		4.32423	5.09274	5.1868	13.1743	15.0732	13.1424	4.86792	13.7966	2.83419	1.50294	1.5517e-25	5.05235e-24
ENSGALG00000007284	SYP	SYNPR	5.3816	8.32823	6.54684	15.6745	12.2219	13.2173	6.75222	13.7045	2.02964	1.02122	3.05321e-14	3.48408e-13
ENSGALG00000039532	PHC2		11.5876	5.60357	7.28391	10.7623	14.3735	15.8538	8.15836	13.6632	1.67475	0.743943	4.64496e-08	2.44549e-07
ENSGALG00000033589	SYN3		4.29268	7.03771	5.43596	12.0946	14.3655	14.2359	5.58878	13.5653	2.42724	1.27932	1.2098e-16	1.74986e-15
ENSGALG00000002219	WBP2		4.23831	4.8169	5.26019	12.9643	13.2857	14.3351	4.7718	13.5284	2.83507	1.50338	1.24156e-25	4.08793e-24
ENSGALG00000029896			6.7941	6.46707	6.78746	13.7246	12.7195	13.9642	6.68288	13.4694	2.01551	1.01115	4.18578e-18	7.04134e-17
ENSGALG00000016988	RUBCNL		3.11394	3.40736	3.34751	11.7198	14.2166	14.44	3.2896	13.4588	4.09132	2.03257	1.15078e-36	7.99113e-35
ENSGALG00000010621	DPY30		5.25888	7.18606	7.12151	14.6053	13.6151	12.1317	6.52215	13.4507	2.06231	1.04426	5.85929e-13	5.80462e-12
ENSGALG00000040136	PSTPIP2		0.221527	0.290984	0.208219	13.9511	13.4469	12.8793	0.240243	13.4258	55.884	5.80436	4.97619e-122	1.21519e-118
ENSGALG00000047289	TNFAIP8L3		1.41905	1.25538	1.21826	10.6004	15.5728	14.0977	1.29756	13.4236	10.3453	3.3709	1.31202e-59	2.74624e-57
ENSGALG00000020292	GABRE		5.17098	6.99241	5.02489	10.7574	18.2169	11.1978	5.72943	13.3907	2.33718	1.22477	9.69743e-13	9.40349e-12
ENSGALG00000015204	ATG3		4.35681	4.23472	4.38851	12.368	14.2706	13.4555	4.32668	13.3647	3.0889	1.62709	2.39384e-26	8.33125e-25
ENSGALG00000029298	F5		4.35681	4.23472	4.38851	12.368	14.2706	13.4555	4.32668	13.3647	3.0889	1.62709	2.39384e-26	8.33125e-25
ENSGALG00000042599	TMEM64		3.97682	5.80926	4.87789	12.9514	11.8022	14.9264	4.88799	13.2267	2.70595	1.43614	7.96608e-20	1.59018e-18
ENSGALG00000010975	TMTC2		3.07306	4.29554	4.14369	11.7492	13.9206	13.7679	3.83743	13.1459	3.4257	1.7764	3.94183e-27	1.47713e-25
ENSGALG00000008218	DDB2		2.13139	2.23317	2.2296	13.1402	13.2495	12.9679	2.19805	13.1192	5.96855	2.57738	1.22595e-51	1.97391e-49
ENSGALG00000014103	FRYL		5.47883	5.55815	5.13341	11.9068	13.5296	13.8161	5.39013	13.0842	2.42743	1.27943	4.47955e-21	1.01132e-19
ENSGALG00000011897	SMDT1		9.55145	8.09275	9.96606	15.4894	12.7955	10.8963	9.20342	13.0604	1.41908	0.504958	3.0823e-08	1.6671e-07
ENSGALG00000015286	SESN1		9.83887	8.58042	10.7696	13.0402	12.3514	13.7645	9.72964	13.052	1.34147	0.423817	1.27682e-08	7.29922e-08
ENSGALG00000029449	RFC2		6.92401	7.70139	6.61027	12.584	14.6731	11.7427	7.07856	12.9999	1.83652	0.876974	3.92849e-14	4.4209e-13
ENSGALG00000047979	EBF4		9.05991	10.1975	9.00092	12.9584	14.8596	11.0575	9.41943	12.9585	1.37572	0.460185	7.67669e-08	3.8947e-07
ENSGALG00000015531	PPP2R2C		2.12491	3.08293	3.20931	9.65058	13.692	15.4984	2.80572	12.947	4.6145	2.20617	1.05994e-26	3.80645e-25
ENSGALG00000006921	DRG1		5.91504	7.89311	7.94681	13.41	13.4765	11.9393	7.25165	12.9419	1.78468	0.835668	2.25944e-12	2.10594e-11
ENSGALG00000047993			3.9247	4.04541	5.14477	10.6503	17.0164	11.131	4.37163	12.9326	2.9583	1.56477	3.11888e-11	2.55295e-10
ENSGALG00000019796	DAP3		8.76574	7.80553	7.83189	12.8657	15.3969	10.5086	8.13439	12.9238	1.58878	0.667921	6.35366e-10	4.33802e-09
ENSGALG00000002056	TANGO2		6.90045	6.32077	7.56467	17.1475	11.8387	9.76085	6.92863	12.9157	1.8641	0.898481	6.91812e-12	6.11277e-11
ENSGALG00000015343	RTN4IP1		2.36319	3.39071	3.86335	14.0018	11.524	13.0387	3.20575	12.8548	4.00993	2.00358	2.85185e-28	1.17046e-26
ENSGALG00000001563	WDR45B		6.23718	8.25488	7.9421	12.0525	13.4892	12.9065	7.47805	12.8161	1.71382	0.777219	1.8337e-12	1.73562e-11
ENSGALG00000021692			5.06662	5.5456	5.0005	12.8181	14.6131	10.9261	5.20424	12.7858	2.4568	1.29678	3.10991e-19	5.87196e-18
ENSGALG00000006286	USP31		6.65318	9.01298	7.19653	12.463	12.5094	13.3646	7.6209	12.779	1.67684	0.745742	2.6987e-11	2.22143e-10
ENSGALG00000034548	PLEKHA1		6.66891	6.12979	7.5161	10.3836	15.9528	11.948	6.7716	12.7614	1.88455	0.914222	3.20372e-12	2.93748e-11
ENSGALG00000001450	IGSF9B		1.15737	1.53173	1.32147	12.8867	11.5108	13.7794	1.33686	12.7256	9.51905	3.25082	1.96923e-59	4.06382e-57
ENSGALG00000016505	GPN1		8.68519	8.56725	9.12037	12.6115	12.8899	12.6726	8.79093	12.7247	1.44747	0.533538	1.81162e-10	1.33521e-09
ENSGALG00000027159	CNKSR3		3.38948	3.40594	3.08382	12.2477	13.4487	12.4659	3.29308	12.7208	3.86288	1.94968	1.35838e-35	8.8458e-34
ENSGALG00000035804	SQSTM1		6.81804	5.08437	6.98713	10.2053	14.5566	13.3601	6.29651	12.7073	2.01816	1.01304	1.87506e-13	1.95958e-12
ENSGALG00000004203	PSMG3		6.04249	8.74948	9.35246	11.7802	14.203	12.1123	8.04814	12.6985	1.57782	0.657932	1.89777e-08	1.05888e-07
ENSGALG00000014410	CSTB		6.94909	7.33804	7.17097	10.9208	13.9271	13.2115	7.1527	12.6865	1.77366	0.826731	1.56969e-12	1.49734e-11
ENSGALG00000007289	CLPX		6.66503	7.17972	7.02714	12.4598	12.7463	12.842	6.9573	12.6827	1.82294	0.866265	8.84032e-15	1.05737e-13
ENSGALG00000021027	PDCD7		6.66503	7.17972	7.02714	12.4598	12.7463	12.842	6.9573	12.6827	1.82294	0.866265	8.84032e-15	1.05737e-13
ENSGALG00000005126	DHX40		7.28182	8.35766	8.78534	13.9353	11.2148	12.8919	8.14161	12.6807	1.55751	0.639244	2.78173e-11	2.28463e-10
ENSGALG00000003256	ATP6V0A1		8.44967	8.70107	8.81828	13.1674	11.6661	13.1228	8.65634	12.6521	1.4616	0.547548	2.00929e-10	1.46695e-09
ENSGALG00000001978	MED16		7.80811	6.98553	7.81803	11.7344	13.921	12.2407	7.53723	12.632	1.67595	0.744982	3.68473e-13	3.73624e-12
ENSGALG00000013207	CTNNAL1		7.15786	9.92341	7.74766	13.8306	9.94141	14.1124	8.27631	12.6281	1.52582	0.609583	8.89785e-09	5.2086e-08
ENSGALG00000033356	FAHD2A		7.35671	6.79549	8.88838	12.3478	13.8606	11.6642	7.68019	12.6242	1.64374	0.716982	2.94344e-10	2.10172e-09
ENSGALG00000005290	TRMT13		1.5664	1.87797	1.18077	11.7903	13.7753	12.2217	1.54171	12.5958	8.16998	3.03033	1.97289e-49	2.75302e-47
ENSGALG00000012137	KTN1		5.43052	8.22552	5.53798	11.7563	13.9794	11.9933	6.398	12.5764	1.96567	0.975021	1.25238e-11	1.07372e-10
ENSGALG00000004927	COQ4		7.76304	7.08639	6.99949	11.1514	14.3198	12.1154	7.28298	12.5289	1.7203	0.782657	1.95193e-12	1.83803e-11
ENSGALG00000045212	PLCD3		2.4517	3.09388	3.36276	11.59	13.3975	12.393	2.96945	12.4601	4.19612	2.06906	2.80191e-34	1.71056e-32
ENSGALG00000017394	INSIG1		5.25599	6.43135	5.77269	12.0706	12.2668	12.9835	5.82001	12.4403	2.13751	1.09593	2.9592e-19	5.60909e-18
ENSGALG00000001926	HSPB1		6.03899	7.64123	3.85934	13.3107	12.6138	11.3094	5.84652	12.4113	2.12285	1.08601	7.23759e-11	5.61977e-10
ENSGALG00000010372	ANGEL1		5.76186	11.9547	6.58786	9.98372	15.5049	11.6288	8.10148	12.3725	1.52719	0.610878	1.33304e-05	4.76847e-05
ENSGALG00000006008	HOMER2		1.57941	3.44474	2.00822	11.4706	13.9232	11.6976	2.34412	12.3638	5.27438	2.399	4.37611e-24	1.29795e-22
ENSGALG00000020688	CYP4A22		4.26594	4.38677	4.70984	12.0104	14.0966	10.9392	4.45418	12.3487	2.77239	1.47113	3.05911e-23	8.36233e-22
ENSGALG00000015304	SNX3		8.48766	7.75005	8.53779	12.6927	12.2248	12.084	8.2585	12.3338	1.49347	0.578669	4.76046e-11	3.79078e-10
ENSGALG00000043081	WDR26		6.62584	6.89452	6.45162	11.9428	12.1553	12.8363	6.65733	12.3115	1.84931	0.886988	6.86906e-15	8.3178e-14
ENSGALG00000003172	SLC16A9		7.01356	8.57673	8.66371	13.0138	10.9862	12.7029	8.08467	12.2343	1.51327	0.59767	1.10358e-10	8.3521e-10
ENSGALG00000041403	DENND4A		6.83759	7.67258	6.69911	12.9645	10.9363	12.7157	7.06976	12.2055	1.72644	0.7878	6.66084e-13	6.54997e-12
ENSGALG00000009595	TWF1		2.64504	1.9939	2.5532	11.5853	12.6897	12.3309	2.39738	12.202	5.08972	2.34759	2.10984e-41	1.99442e-39
ENSGALG00000043307	HIBCH		5.17047	7.4557	7.49215	12.0386	12.8209	11.7039	6.70611	12.1878	1.81742	0.861889	2.21424e-12	2.06644e-11
ENSGALG00000030824	SF3B5		6.38484	7.75125	6.43714	12.2388	11.1893	13.0884	6.85775	12.1722	1.77496	0.827784	1.33616e-11	1.14221e-10
ENSGALG00000029811	BMPER		6.01105	13.1977	8.212	14.5786	8.93907	12.9171	9.14024	12.1449	1.32873	0.410052	0.000132314	0.000392126
ENSGALG00000014915	THOC1		7.71796	8.32633	7.1544	11.8448	13.3328	11.2239	7.7329	12.1338	1.56912	0.649955	2.31057e-11	1.92246e-10
ENSGALG00000010749	TCEANC2		5.10794	5.51035	5.33255	10.9748	15.5183	9.85537	5.31694	12.1161	2.27878	1.18826	6.5354e-15	7.92687e-14
ENSGALG00000005979	OXSR1		8.38974	8.9255	8.74071	12.5045	11.4218	12.1413	8.68532	12.0225	1.38424	0.46909	4.92954e-10	3.4134e-09
ENSGALG00000015742	MRPL39		8.54121	9.49995	9.16818	12.5645	10.7619	12.6689	9.06978	11.9985	1.32291	0.40371	1.39044e-08	7.90869e-08
ENSGALG00000028866	COASY		8.45879	8.98092	8.77166	11.554	13.1142	11.1835	8.73713	11.9505	1.36779	0.451843	4.377e-09	2.6755e-08
ENSGALG00000003199	MLX		8.45879	8.98092	8.77166	11.554	13.1142	11.1835	8.73713	11.9505	1.36779	0.451843	4.377e-09	2.6755e-08
ENSGALG00000042612	SLC12A9		6.20556	6.09258	5.52196	10.9222	13.0969	11.7701	5.94003	11.9297	2.00836	1.00602	2.37933e-17	3.66198e-16
ENSGALG00000008601	AHSG		0.0652335	0.088197	0.12818	10.1176	15.1933	10.4337	0.0938701	11.9149	126.93	6.98788	7.29369e-89	4.27469e-86
ENSGALG00000011319	ADGRL3		4.02096	7.73891	5.38375	12.1517	10.5479	12.6268	5.71454	11.7755	2.06062	1.04308	2.14245e-11	1.79173e-10
ENSGALG00000015004	RIOK3		8.00319	9.62435	9.06436	11.4407	11.6582	12.1975	8.8973	11.7655	1.32236	0.40312	1.44152e-08	8.17698e-08
ENSGALG00000015069	B4GALT4		3.08057	3.50354	3.75679	10.7417	13.8162	10.6835	3.44697	11.7471	3.40796	1.76891	1.06545e-27	4.14083e-26
ENSGALG00000003348			7.99736	8.52818	6.6786	9.70642	15.581	9.84745	7.73471	11.7116	1.51416	0.598522	2.18634e-05	7.51448e-05
ENSGALG00000036117	TENT5B	FAM46B	2.07583	0.230399	0.219038	10.6009	12.8507	11.6703	0.841755	11.7073	13.9082	3.79786	3.17068e-11	2.59101e-10
ENSGALG00000006007	SAMD10		0.104457	0.04957	0.060067	9.52207	14.8015	10.3323	0.0713646	11.552	161.872	7.33871	1.49589e-95	9.52944e-93
ENSGALG00000017019	WDFY2		2.4353	2.38119	2.36422	10.4598	13.4108	10.758	2.39357	11.5429	4.82246	2.26977	6.14206e-40	5.26278e-38
ENSGALG00000014201	PARVB		4.64911	7.15157	5.44307	11.1717	10.8032	12.5792	5.74792	11.518	2.00386	1.00278	3.28898e-13	3.3582e-12
ENSGALG00000014203	PARVG		4.64911	7.15157	5.44307	11.1717	10.8032	12.5792	5.74792	11.518	2.00386	1.00278	3.28898e-13	3.3582e-12
ENSGALG00000004679	AKAP10		4.63831	5.52357	4.75284	10.9039	12.3343	11.2677	4.97157	11.502	2.31354	1.2101	8.57338e-19	1.56435e-17
ENSGALG00000010616	PTPN21		3.69654	4.74295	4.14882	14.39	10.857	9.24353	4.1961	11.4969	2.73989	1.45412	1.27396e-18	2.26806e-17
ENSGALG00000011518	POMGNT2		5.73404	6.46277	6.0983	10.9272	12.1378	11.3189	6.09837	11.4613	1.87941	0.910276	2.7146e-15	3.44366e-14
ENSGALG00000027714	ATG10		6.9635	7.48521	8.79702	10.2301	12.1054	12.0141	7.74858	11.4499	1.47768	0.56333	9.69574e-10	6.43688e-09
ENSGALG00000005314	APPBP2		6.73459	7.29936	7.53057	10.8954	10.8731	12.3624	7.18817	11.377	1.58274	0.662424	3.1492e-11	2.57489e-10
ENSGALG00000007364	TOB1		4.66289	5.57456	3.70512	9.05552	14.6192	10.3919	4.64752	11.3555	2.44335	1.28886	3.27103e-14	3.72105e-13
ENSGALG00000000511	KCTD20		6.35977	5.1979	4.68508	10.5243	12.1768	11.3166	5.41425	11.3392	2.09433	1.06649	4.13978e-16	5.71149e-15
ENSGALG00000038885	FEZ1		2.75759	2.95817	2.59893	11.2917	13.2464	9.35883	2.77157	11.299	4.07675	2.02742	1.28244e-32	7.28306e-31
ENSGALG00000033561	DGKB		5.38271	5.57856	5.48134	11.9802	10.0306	11.8559	5.48087	11.2889	2.05969	1.04242	1.47281e-17	2.34052e-16
ENSGALG00000003259	EIF2B1		8.58365	7.86629	8.08531	11.3688	11.2055	11.0117	8.17842	11.1953	1.36889	0.453004	2.11157e-09	1.33934e-08
ENSGALG00000045584			4.13257	6.44858	5.17254	10.0303	12.913	10.6087	5.25123	11.184	2.12978	1.09071	6.39568e-14	7.04582e-13
ENSGALG00000002959	NRBF2		7.00821	6.03161	5.9574	10.2688	12.6684	10.5776	6.33241	11.1716	1.76419	0.819008	2.27818e-13	2.36402e-12
ENSGALG00000023541	SPHK1		0.952981	0.9751	1.19921	9.29344	12.559	11.638	1.04243	11.1635	10.7091	3.42077	3.98626e-58	7.89279e-56
ENSGALG00000038102	TBRG4		7.08443	6.81969	6.33066	9.94367	10.7887	12.7518	6.74492	11.1614	1.65478	0.726643	2.66946e-13	2.75056e-12
ENSGALG00000013853	AFG3L2		6.61133	7.68901	6.90185	10.8636	10.7968	11.7876	7.0674	11.1493	1.57757	0.657707	2.7912e-12	2.57698e-11
ENSGALG00000046914			1.59611	3.69075	2.74738	10.9372	11.1524	11.2907	2.67808	11.1268	4.15476	2.05476	7.04612e-20	1.40846e-18
ENSGALG00000051022			1.59611	3.69075	2.74738	10.9372	11.1524	11.2907	2.67808	11.1268	4.15476	2.05476	7.04612e-20	1.40846e-18
ENSGALG00000014258	LIMCH1		1.59611	3.69075	2.74738	10.9372	11.1524	11.2907	2.67808	11.1268	4.15476	2.05476	7.04612e-20	1.40846e-18
ENSGALG00000012601	GOLM1		8.07192	6.52661	7.29433	10.489	9.6185	13.2063	7.29762	11.1046	1.52167	0.60566	3.21489e-10	2.28588e-09
ENSGALG00000030419	GLS2	GLS	4.77373	6.48752	5.5259	11.4693	9.41483	12.3894	5.59572	11.0912	1.98208	0.987018	3.08962e-14	3.52289e-13
ENSGALG00000004078			4.58923	4.80616	5.70888	10.7709	11.3218	11.1511	5.03476	11.0813	2.20095	1.13813	1.37486e-18	2.43585e-17
ENSGALG00000016443	HPCAL1		6.31594	7.45962	7.26051	9.84074	11.8867	11.3596	7.01202	11.029	1.57287	0.6534	4.23015e-11	3.39431e-10
ENSGALG00000043085	RNF14		7.32019	7.22002	7.44274	10.0297	11.4829	11.3463	7.32765	10.953	1.49474	0.579898	5.01474e-11	3.97597e-10
ENSGALG00000014999	MAP1B		5.12845	7.40167	4.87288	12.2618	11.2018	9.28257	5.801	10.9154	1.88164	0.911992	4.54188e-11	3.63251e-10
ENSGALG00000012662	NUAK1		4.97454	6.01991	6.13825	11.7192	9.95277	10.9715	5.7109	10.8812	1.90534	0.930045	2.64509e-15	3.3584e-14
ENSGALG00000044628			6.17651	8.21699	7.08557	11.2621	10.5358	10.6712	7.15969	10.823	1.51166	0.596137	4.88803e-10	3.38947e-09
ENSGALG00000033630	LRP12		6.58236	9.60697	7.22844	11.1829	9.20628	12.0661	7.80592	10.8184	1.38593	0.47085	1.92214e-07	9.17967e-07
ENSGALG00000031474	ZRANB1		6.51424	5.83118	6.34873	10.8922	10.3864	11.1076	6.23138	10.7954	1.73242	0.792792	2.93767e-14	3.35747e-13
ENSGALG00000016420	SH3KBP1		6.87082	8.18301	7.23873	10.2637	10.5576	11.4787	7.43085	10.7667	1.44892	0.534973	2.2835e-09	1.44153e-08
ENSGALG00000013851	UBE3B		6.11222	6.20211	5.79222	10.5611	11.2071	10.4801	6.03552	10.7494	1.78103	0.832712	3.72052e-14	4.20301e-13
ENSGALG00000041442			1.10101	2.43347	1.80898	9.77283	12.9976	9.47199	1.78115	10.7475	6.034	2.59311	2.00314e-26	7.05529e-25
ENSGALG00000041858			1.10101	2.43347	1.80898	9.77283	12.9976	9.47199	1.78115	10.7475	6.034	2.59311	2.00314e-26	7.05529e-25
ENSGALG00000002653	NCBP3		5.56093	7.51619	5.43767	11.1106	10.198	10.8128	6.1716	10.7071	1.73491	0.794857	1.38624e-12	1.3258e-11
ENSGALG00000007999	MRPS7		5.09068	5.32345	5.26699	10.1601	11.4176	10.5045	5.22704	10.694	2.04591	1.03274	6.14739e-17	9.15361e-16
ENSGALG00000001640	RNF122		4.68361	3.52574	4.31195	10.6096	12.2511	9.15353	4.17377	10.6714	2.55678	1.35433	9.74176e-15	1.1567e-13
ENSGALG00000015877	SH3BGRL2		1.37415	2.34352	1.90294	9.31772	10.8261	11.8388	1.87354	10.6609	5.69024	2.50849	2.11993e-32	1.19466e-30
ENSGALG00000042112	EIF4E		7.38868	8.59823	7.25475	12.2876	7.10076	12.5182	7.74722	10.6355	1.37282	0.457143	9.2214e-07	3.95875e-06
ENSGALG00000012006	RTN1		4.96336	6.5461	5.31885	11.0766	10.1438	10.6395	5.60944	10.6199	1.89323	0.920848	4.8672e-15	5.96772e-14
ENSGALG00000003201	FBXL8		4.40541	4.14397	3.69874	9.79105	12.4353	9.60408	4.08271	10.6101	2.5988	1.37785	2.00761e-20	4.25694e-19
ENSGALG00000011320	TMCC3		1.86497	3.01087	2.11132	10.8926	9.44221	11.472	2.32905	10.6023	4.55218	2.18656	4.2066e-32	2.27436e-30
ENSGALG00000029893	COG1		8.4713	6.42943	8.18655	9.86986	11.6507	10.2591	7.69576	10.5932	1.3765	0.461007	2.57737e-08	1.40759e-07
ENSGALG00000019690	WDR86		1.7141	1.8363	1.87669	10.2794	10.4663	10.9898	1.80903	10.5785	5.84759	2.54784	3.96939e-51	6.18718e-49
ENSGALG00000001429	TTC1		6.04644	5.54082	5.65562	11.786	7.73408	12.1968	5.74763	10.5723	1.83942	0.879248	5.36449e-14	5.97268e-13
ENSGALG00000017077	HSPH1		4.83894	5.62989	4.55586	9.59778	11.3079	10.7476	5.00823	10.5511	2.10675	1.07502	6.20955e-17	9.23678e-16
ENSGALG00000029819	SCG2		3.60594	7.20467	3.72045	10.1187	13.8267	7.70111	4.84369	10.5488	2.17785	1.1229	9.03035e-09	5.27984e-08
ENSGALG00000044342	HINT3		5.54919	4.0987	4.50443	10.5885	9.40177	11.6336	4.71744	10.5413	2.23453	1.15997	4.9556e-17	7.45476e-16
ENSGALG00000043736			4.55107	5.05998	5.05027	9.04806	12.0703	10.3466	4.88711	10.4883	2.14612	1.10173	7.69252e-17	1.1362e-15
ENSGALG00000036678	ETV4		4.98012	7.39257	5.43615	8.80242	11.0775	11.5692	5.93628	10.483	1.76592	0.820423	4.88008e-11	3.8776e-10
ENSGALG00000013759	MRPL47		6.05623	5.40193	5.36348	8.95073	12.2036	10.247	5.60721	10.4671	1.86672	0.900506	2.39213e-13	2.47875e-12
ENSGALG00000007710			1.39658	1.37498	1.36155	9.5813	10.2763	11.4414	1.3777	10.433	7.57275	2.92082	9.25378e-62	2.02823e-59
ENSGALG00000030933	C1H12ORF73	C12orf73	6.61548	6.30173	7.6231	9.40801	12.4642	9.36562	6.84677	10.4126	1.52081	0.604838	5.2722e-08	2.74417e-07
ENSGALG00000039335	SLC25A22		1.68867	3.05377	2.06138	9.5701	10.4318	10.8328	2.26794	10.2782	4.53197	2.18014	5.50917e-29	2.41678e-27
ENSGALG00000002651	ST3GAL2		6.45693	8.14673	6.94762	10.1004	10.7314	9.92788	7.18376	10.2532	1.42728	0.513263	6.53352e-09	3.90412e-08
ENSGALG00000035202	AP3B2		3.63995	4.66749	4.75604	9.08562	10.8171	10.8206	4.35449	10.2411	2.35185	1.2338	1.0223e-17	1.64782e-16
ENSGALG00000002150	CPEB1		3.63995	4.66749	4.75604	9.08562	10.8171	10.8206	4.35449	10.2411	2.35185	1.2338	1.0223e-17	1.64782e-16
ENSGALG00000016813	CHAMP1		2.19692	11.8269	3.87608	9.85385	9.99969	10.8593	5.96663	10.2376	1.71581	0.77889	0.000796255	0.00200901
ENSGALG00000042554	ABCD2		3.1061	3.29776	3.68898	9.2132	9.59849	11.886	3.36428	10.2326	3.04154	1.6048	2.09494e-26	7.34333e-25
ENSGALG00000030673			6.13383	6.09021	6.13508	9.23586	9.4759	11.967	6.1197	10.2263	1.67104	0.740743	3.83338e-13	3.86822e-12
ENSGALG00000039951	TRAP1		7.47105	7.74225	7.59539	10.5234	10.7246	9.41918	7.60289	10.2224	1.34454	0.427112	5.86464e-09	3.5318e-08
ENSGALG00000031397	NT5C3A		4.08593	3.81478	3.64405	9.95633	9.28035	11.3755	3.84825	10.2041	2.65161	1.40687	6.09483e-25	1.90815e-23
ENSGALG00000008682	SLC25A43		5.3428	5.97711	6.57745	8.09053	11.1362	11.3341	5.96579	10.1869	1.70756	0.771936	2.71365e-11	2.23248e-10
ENSGALG00000012816	SLC22A23		5.85785	6.18664	5.84701	11.2696	6.67064	12.5587	5.96383	10.1663	1.70466	0.769485	5.1363e-10	3.55489e-09
ENSGALG00000010395	SIAH2		5.97436	4.25348	6.05315	9.99609	10.6823	9.69378	5.42699	10.1241	1.8655	0.899563	1.93996e-13	2.02596e-12
ENSGALG00000032975	UBE2QL1		5.11529	5.42317	4.8273	9.81892	10.4062	10.1177	5.12192	10.1143	1.9747	0.981634	5.95824e-17	8.89004e-16
ENSGALG00000030859	GNAS		6.90527	6.94729	6.93183	9.86509	9.95132	10.4624	6.92813	10.0929	1.4568	0.542807	3.17215e-10	2.25843e-09
ENSGALG00000000129	TCF25		7.31141	6.99112	7.37337	9.74549	10.5547	9.92659	7.2253	10.0756	1.39449	0.479735	7.26051e-10	4.91594e-09
ENSGALG00000004926	ATPAF2		1.86784	3.23899	3.27001	8.944	11.2923	9.94906	2.79228	10.0618	3.60343	1.84937	1.01547e-20	2.2141e-19
ENSGALG00000003331	FAF2		6.19927	5.50476	7.60388	10.4996	9.95671	9.69691	6.43597	10.0511	1.5617	0.643118	6.3916e-11	4.98933e-10
ENSGALG00000015185	TAF13		6.53703	6.54045	6.31729	11.0896	9.86091	9.16877	6.46492	10.0398	1.55296	0.635019	1.89672e-11	1.59625e-10
ENSGALG00000016510	KRTCAP3		6.28402	6.20006	6.18633	9.32671	10.3085	10.3266	6.22347	9.98725	1.60477	0.682368	3.64309e-13	3.69657e-12
ENSGALG00000016512	NRBP1		6.28402	6.20006	6.18633	9.32671	10.3085	10.3266	6.22347	9.98725	1.60477	0.682368	3.64309e-13	3.69657e-12
ENSGALG00000026471	CRIP2		7.08036	5.37428	4.55393	9.31366	10.9845	9.56158	5.66953	9.95326	1.75557	0.811941	1.74851e-10	1.29259e-09
ENSGALG00000034352	MRPL43		6.79058	6.27999	7.46545	9.57128	11.8142	8.47223	6.84534	9.95257	1.45392	0.539947	1.57135e-05	5.5423e-05
ENSGALG00000039468			6.39718	8.57426	7.23745	8.40723	9.57679	11.8196	7.40296	9.93454	1.34197	0.424351	2.2562e-07	1.06501e-06
ENSGALG00000014615	LAMA1		6.26502	7.25274	6.08559	9.75206	9.33561	10.6909	6.53445	9.9262	1.51906	0.603177	3.4031e-10	2.4088e-09
ENSGALG00000011621	IGF2R		5.90354	6.48408	7.19669	9.39551	10.3117	10.0573	6.5281	9.92151	1.51981	0.603896	3.48776e-10	2.46278e-09
ENSGALG00000000528	DBNDD1		4.62241	4.54184	4.77361	9.71895	10.885	9.07193	4.64596	9.89197	2.12916	1.09028	1.4243e-17	2.27083e-16
ENSGALG00000050577	GRPEL2		8.49389	4.62339	8.12966	9.22711	10.2237	10.1962	7.08231	9.88234	1.39535	0.480632	4.65397e-07	2.08915e-06
ENSGALG00000016568	MOSPD2		6.4528	6.57925	5.53115	9.59562	10.4284	9.55762	6.18773	9.86056	1.59357	0.672259	5.22471e-12	4.67638e-11
ENSGALG00000017246	ME3		2.16796	2.20835	2.31291	8.74951	11.0176	9.73347	2.22974	9.83352	4.41016	2.14083	6.60367e-37	4.65178e-35
ENSGALG00000011528			7.54772	6.03585	5.55683	11.7993	7.44351	10.1876	6.38013	9.81013	1.5376	0.620685	2.25351e-09	1.42444e-08
ENSGALG00000019987	LRP11		2.15795	2.13994	1.51631	8.6386	11.1143	9.65883	1.93806	9.8039	5.05861	2.33874	4.07588e-35	2.60785e-33
ENSGALG00000006181	NUB1		7.29066	7.19294	6.00235	9.61908	10.1506	9.45887	6.82865	9.74287	1.42676	0.512746	1.29352e-09	8.46856e-09
ENSGALG00000055067			0.107325	0.100921	0.0736065	8.77593	10.8767	9.5433	0.0939508	9.73197	103.586	6.69468	2.20179e-133	1.07536e-129
ENSGALG00000048866	MARK2		5.6214	5.94296	5.70944	7.97339	10.8551	10.3485	5.75793	9.72567	1.68909	0.756246	6.05166e-12	5.39021e-11
ENSGALG00000004333	ABCA5		5.94292	6.49007	6.14632	9.91274	8.41361	10.7647	6.1931	9.697	1.56577	0.646877	2.0618e-11	1.72724e-10
ENSGALG00000048530			4.42286	4.57574	4.88477	8.47095	10.1326	10.3652	4.62779	9.65624	2.08658	1.06114	1.33872e-17	2.14136e-16
ENSGALG00000034020	RHOBTB2		4.42286	4.57574	4.88477	8.47095	10.1326	10.3652	4.62779	9.65624	2.08658	1.06114	1.33872e-17	2.14136e-16
ENSGALG00000001973	GNL2		5.62193	6.49748	6.46281	8.4898	11.3633	9.03951	6.19407	9.63088	1.55485	0.63678	5.61222e-10	3.86239e-09
ENSGALG00000017008	RCBTB1		6.52825	6.83854	6.61888	10.3765	8.47986	10.0035	6.66189	9.61998	1.44403	0.530103	1.62335e-09	1.04689e-08
ENSGALG00000017000	RCBTB2		6.52825	6.83854	6.61888	10.3765	8.47986	10.0035	6.66189	9.61998	1.44403	0.530103	1.62335e-09	1.04689e-08
ENSGALG00000041429	MPV17L2		5.34306	4.86311	4.60284	9.01049	10.0926	9.73134	4.93634	9.61148	1.94709	0.961318	2.07615e-13	2.16203e-12
ENSGALG00000008691	SNX5		5.14533	5.44889	5.0865	8.21718	11.0924	9.44135	5.22691	9.58365	1.83352	0.874618	1.76623e-13	1.85511e-12
ENSGALG00000016504	ITSN2		4.3262	5.263	5.17485	9.1528	10.1171	9.47028	4.92135	9.58005	1.94663	0.960979	9.31075e-15	1.10911e-13
ENSGALG00000042863	SMIM4		4.63669	4.99228	5.64072	10.3775	9.74894	8.56973	5.0899	9.56539	1.87929	0.910187	1.86815e-09	1.19633e-08
ENSGALG00000042651	KRIT1		1.42321	1.74903	1.41858	6.77789	13.3728	8.50994	1.53028	9.55353	6.24302	2.64224	4.965e-29	2.19118e-27
ENSGALG00000042739	TACC1		5.95866	7.81141	6.51781	9.6153	10.2022	8.83746	6.76263	9.55167	1.41242	0.498169	6.58396e-09	3.93266e-08
ENSGALG00000049414	CYP2C23a		2.60926	7.66513	5.66743	13.1651	4.9342	10.5152	5.31394	9.53818	1.79494	0.843933	4.39621e-05	0.000142539
ENSGALG00000005795	CYP2C23b		2.60926	7.66513	5.66743	13.1651	4.9342	10.5152	5.31394	9.53818	1.79494	0.843933	4.39621e-05	0.000142539
ENSGALG00000005494	MLYCD		4.4952	5.23583	3.65818	9.48553	10.3573	8.7441	4.46307	9.52896	2.13507	1.09428	1.75685e-15	2.26996e-14
ENSGALG00000031895	SDK2		3.79304	6.63928	4.70158	9.41152	9.53533	9.59391	5.04464	9.51359	1.88588	0.915239	3.31088e-11	2.69835e-10
ENSGALG00000036736	KXD1		5.65632	6.19022	5.37678	10.11	8.45013	9.92112	5.74111	9.49376	1.65365	0.725651	1.64913e-09	1.06258e-08
ENSGALG00000027761	TNFAIP8		0.887715	1.31094	1.29907	9.82376	8.09434	10.5507	1.16591	9.48961	8.13926	3.0249	1.26553e-46	1.54521e-44
ENSGALG00000026607			6.62787	6.96265	6.229	9.43386	9.17614	9.78193	6.6065	9.46397	1.43252	0.518559	4.67279e-10	3.24482e-09
ENSGALG00000006020	BTBD1		6.62787	6.96265	6.229	9.43386	9.17614	9.78193	6.6065	9.46397	1.43252	0.518559	4.67279e-10	3.24482e-09
ENSGALG00000046464	RUSC1		2.16079	2.6626	2.89751	8.30098	10.3189	9.71088	2.57363	9.44359	3.66936	1.87553	1.19709e-29	5.48116e-28
ENSGALG00000001163	NDEL1		5.75646	5.61083	5.74933	8.92621	9.50789	9.79648	5.70554	9.4102	1.64931	0.721861	8.70624e-13	8.46476e-12
ENSGALG00000031175	LZTR1		7.26065	6.70699	6.98532	8.87137	9.99491	9.32056	6.98432	9.39562	1.34524	0.427868	4.96178e-09	3.01534e-08
ENSGALG00000016324	GSTA4		2.90449	1.83717	1.59044	9.52862	11.3954	7.23951	2.1107	9.38784	4.44773	2.15307	1.95477e-19	3.76364e-18
ENSGALG00000012246	R3HDM1		5.43292	7.45394	7.06896	8.94175	9.44395	9.66267	6.65194	9.34946	1.40552	0.491108	8.21205e-08	4.14193e-07
ENSGALG00000042182	OXR1		6.67779	7.09699	6.21242	9.36781	9.97668	8.67105	6.6624	9.33852	1.40167	0.487151	6.02645e-09	3.62626e-08
ENSGALG00000003349	PLEKHA2		4.68715	6.19199	5.32409	8.04336	7.14905	12.8088	5.40108	9.33375	1.72813	0.789211	6.86823e-10	4.67627e-09
ENSGALG00000005762			3.53263	3.30168	2.10681	10.2513	8.92963	8.76853	2.98037	9.31647	3.12594	1.64429	2.22415e-22	5.68731e-21
ENSGALG00000005781	ARFGAP1		3.53263	3.30168	2.10681	10.2513	8.92963	8.76853	2.98037	9.31647	3.12594	1.64429	2.22415e-22	5.68731e-21
ENSGALG00000034769	USP12-like		4.5585	4.79932	4.96319	8.86692	8.69583	10.3602	4.77367	9.30764	1.94979	0.963317	2.11027e-16	2.98453e-15
ENSGALG00000001918	DNAJB5		2.11087	2.36215	2.42492	8.13897	9.43176	10.2939	2.29931	9.2882	4.03955	2.0142	1.19363e-34	7.37938e-33
ENSGALG00000021601	EPS15L1		4.05728	4.63138	4.2521	8.90017	8.48384	10.3419	4.31359	9.24199	2.14253	1.09932	1.78972e-17	2.81363e-16
ENSGALG00000005713	NCKIPSD		4.08824	4.98917	4.98107	8.95671	8.96796	9.80002	4.68616	9.24156	1.9721	0.979731	5.28563e-17	7.93495e-16
ENSGALG00000008572	LAMP2		7.33393	6.5941	6.42813	9.40542	9.2508	9.04516	6.78539	9.23379	1.36083	0.444492	4.60122e-09	2.80788e-08
ENSGALG00000016266	PRRG1		4.90547	7.18252	7.27114	7.93809	7.84289	11.8308	6.45304	9.20391	1.42629	0.512267	8.37201e-07	3.61742e-06
ENSGALG00000021539	PRPSAP1		4.18239	3.53083	3.53543	9.19249	9.05867	9.34711	3.74955	9.19943	2.45348	1.29483	1.14471e-24	3.53845e-23
ENSGALG00000033293	ACAP3		1.75543	3.28831	2.32987	9.32061	8.70106	9.55451	2.45787	9.19206	3.73985	1.90298	2.23232e-22	5.68834e-21
ENSGALG00000012513	STAM2		6.13155	6.3528	5.3847	9.29568	7.95351	10.1662	5.95635	9.13845	1.53424	0.617522	1.04607e-10	7.9538e-10
ENSGALG00000007199	TRIAP1		4.62841	5.36571	5.37307	8.70048	10.1913	8.3813	5.1224	9.09103	1.77476	0.827624	6.3427e-13	6.24971e-12
ENSGALG00000002528	DNAJC18		6.67268	6.47442	5.34096	9.38603	8.64098	9.16875	6.16269	9.06525	1.47099	0.556788	2.52131e-10	1.81981e-09
ENSGALG00000014688	ZYX		5.41306	6.1755	6.41649	9.19902	9.19443	8.63405	6.00168	9.00916	1.50111	0.586026	2.92347e-10	2.0895e-09
ENSGALG00000009095	LHCGR		1.6607	2.16441	1.7797	8.70128	10.3469	7.94263	1.86827	8.99694	4.81566	2.26773	3.13858e-34	1.90815e-32
ENSGALG00000002683	DECR2		6.25989	6.31327	5.98149	8.18807	9.7463	8.95579	6.18488	8.96338	1.44924	0.535297	9.07911e-10	6.06046e-09
ENSGALG00000037935	RARA		6.34508	5.6355	6.54742	8.81874	9.49709	8.49373	6.176	8.93652	1.44698	0.533041	9.22777e-10	6.15128e-09
ENSGALG00000028448	SH2D1B		0.301311	0.657498	0.761413	8.88059	9.03221	8.84501	0.573407	8.91927	15.5549	3.95929	1.57142e-47	1.98486e-45
ENSGALG00000014555	C1H12ORF57	C12orf57	2.98545	4.85519	3.43325	8.29994	11.0902	7.34292	3.75796	8.91103	2.37124	1.24564	5.20548e-11	4.10942e-10
ENSGALG00000042340	GTF2H1		5.73387	5.72962	5.13008	7.7726	9.3712	9.5759	5.53119	8.90657	1.61025	0.68728	3.11754e-12	2.86025e-11
ENSGALG00000030022	FANCL		3.53696	2.42569	3.1457	7.48978	11.3403	7.84904	3.03611	8.89305	2.92909	1.55045	2.13021e-18	3.68934e-17
ENSGALG00000032526	B3GNT5		2.96703	3.69119	4.50592	9.8578	7.30819	9.50262	3.72138	8.88954	2.38877	1.25627	1.98065e-16	2.81753e-15
ENSGALG00000014914	SNX18		5.80717	6.70368	6.68417	9.44896	7.76142	9.40786	6.39834	8.87275	1.38673	0.471683	8.52682e-09	5.0034e-08
ENSGALG00000013962	HBS1L		5.62959	5.9601	5.58155	8.87788	8.40057	9.31302	5.72374	8.86382	1.54861	0.63097	1.45314e-11	1.23715e-10
ENSGALG00000023898			3.11971	3.92768	3.79339	8.81689	8.99217	8.78229	3.61359	8.86378	2.4529	1.29449	3.12962e-20	6.53534e-19
ENSGALG00000048534			3.11971	3.92768	3.79339	8.81689	8.99217	8.78229	3.61359	8.86378	2.4529	1.29449	3.12962e-20	6.53534e-19
ENSGALG00000002237	ATP6V0D1		3.11971	3.92768	3.79339	8.81689	8.99217	8.78229	3.61359	8.86378	2.4529	1.29449	3.12962e-20	6.53534e-19
ENSGALG00000015064	TTC39C		5.39256	6.948	6.12545	8.77098	8.67187	9.06507	6.15534	8.83597	1.4355	0.52155	1.83386e-09	1.17541e-08
ENSGALG00000008819	LRSAM1		3.12975	3.39551	3.84703	7.78445	8.84661	9.82035	3.45743	8.81713	2.5502	1.35061	3.48612e-21	7.91917e-20
ENSGALG00000040212	FYCO1		4.73011	5.24559	4.50302	8.67817	8.898	8.86497	4.82624	8.81371	1.82621	0.86885	1.37661e-14	1.6164e-13
ENSGALG00000035237			6.08357	6.89932	2.39802	8.19022	8.63022	9.58924	5.12697	8.80322	1.71704	0.779926	3.20994e-06	1.27113e-05
ENSGALG00000034204			0.249189	0.203544	0.170903	7.73241	8.39517	10.2154	0.207879	8.78099	42.2409	5.40057	2.58156e-109	3.15208e-106
ENSGALG00000005985	GDF10		1.79233	5.01281	3.10476	7.73221	9.22618	9.35574	3.3033	8.77138	2.65534	1.4089	7.70413e-11	5.96938e-10
ENSGALG00000005981	GDF2		1.79233	5.01281	3.10476	7.73221	9.22618	9.35574	3.3033	8.77138	2.65534	1.4089	7.70413e-11	5.96938e-10
ENSGALG00000054913			3.56256	3.57071	3.477	8.01669	10.2321	7.90848	3.53675	8.7191	2.46528	1.30175	5.11057e-20	1.03712e-18
ENSGALG00000011609			0.55421	0.786052	0.749251	8.03598	8.90761	9.14835	0.696505	8.69731	12.4871	3.64236	8.18119e-63	1.9334e-60
ENSGALG00000047061			0.55421	0.786052	0.749251	8.03598	8.90761	9.14835	0.696505	8.69731	12.4871	3.64236	8.18119e-63	1.9334e-60
ENSGALG00000052396			0.55421	0.786052	0.749251	8.03598	8.90761	9.14835	0.696505	8.69731	12.4871	3.64236	8.18119e-63	1.9334e-60
ENSGALG00000031917	ANKIB1		1.88189	3.40051	2.14601	8.82431	8.08131	9.18218	2.47614	8.69594	3.5119	1.81225	1.43871e-21	3.38405e-20
ENSGALG00000006623	ATP11C		7.12075	5.6267	5.9931	7.40737	10.2189	8.29521	6.24685	8.64049	1.38317	0.467983	2.03125e-07	9.67239e-07
ENSGALG00000005695	CHEK2		5.56516	5.33903	5.21964	8.74205	9.37512	7.67771	5.37461	8.59829	1.5998	0.677891	7.37118e-11	5.71744e-10
ENSGALG00000005676	TTC28		5.56516	5.33903	5.21964	8.74205	9.37512	7.67771	5.37461	8.59829	1.5998	0.677891	7.37118e-11	5.71744e-10
ENSGALG00000039811	NIPA1		4.47726	5.06249	4.78256	8.98658	8.23047	8.56157	4.7741	8.59287	1.79989	0.84791	3.71533e-14	4.20038e-13
ENSGALG00000016737	NIPA2		4.47726	5.06249	4.78256	8.98658	8.23047	8.56157	4.7741	8.59287	1.79989	0.84791	3.71533e-14	4.20038e-13
ENSGALG00000015225	BLZF1		4.36479	5.27929	4.90024	7.72373	9.68211	8.25596	4.8481	8.55394	1.76439	0.819168	9.15299e-13	8.88732e-12
ENSGALG00000016342	MYOM2		0.945182	1.64591	1.71575	8.46644	8.29533	8.8386	1.43561	8.53346	5.94412	2.57146	2.71701e-35	1.75373e-33
ENSGALG00000006368	PTPN5		1.00483	1.10696	0.92941	10.1306	8.97564	6.4457	1.01373	8.51732	8.40194	3.07072	4.07181e-48	5.3268e-46
ENSGALG00000006355	SPTY2D1		1.00483	1.10696	0.92941	10.1306	8.97564	6.4457	1.01373	8.51732	8.40194	3.07072	4.07181e-48	5.3268e-46
ENSGALG00000015835	GRIK1		2.61073	4.24087	3.26064	8.89493	7.62996	9.00703	3.37075	8.51064	2.52485	1.3362	3.18082e-18	5.41294e-17
ENSGALG00000039831	FAM135B		3.25155	5.60168	3.20518	8.71255	7.69197	8.92748	4.01947	8.444	2.10077	1.07092	5.58015e-12	4.98235e-11
ENSGALG00000012426	DDHD1		0.950958	0.969649	1.0659	8.234	7.86147	9.09067	0.995503	8.39538	8.4333	3.0761	7.04597e-66	1.74979e-63
ENSGALG00000017097	MTIF3		5.02553	3.89804	4.94523	9.20266	8.71729	7.12764	4.62293	8.3492	1.80604	0.852829	8.18989e-13	7.99456e-12
ENSGALG00000034967	GDPD5		1.58902	3.5893	2.29204	8.13339	7.75195	9.13462	2.49012	8.33999	3.34923	1.74383	6.45128e-18	1.06446e-16
ENSGALG00000034396	TMEM50B		4.11154	4.32057	4.52	8.463	7.86834	8.68783	4.31737	8.33972	1.93167	0.949846	4.13925e-17	6.26532e-16
ENSGALG00000001975	TMEM120A		1.63586	1.22313	1.30966	8.05393	9.4302	7.51495	1.38955	8.33303	5.99693	2.58422	1.16588e-42	1.15422e-40
ENSGALG00000039409	RELA		4.80211	4.42291	5.81416	7.73986	8.92355	8.29579	5.01306	8.31973	1.65961	0.730845	4.60598e-11	3.67776e-10
ENSGALG00000007619	UBALD1		4.57881	4.18883	4.10471	9.38742	8.43568	7.07894	4.29078	8.30068	1.93454	0.951988	2.01664e-14	2.33211e-13
ENSGALG00000016518	PHKA2		5.09825	6.11895	5.03697	8.10413	7.96066	8.83062	5.41806	8.29847	1.53163	0.615069	2.40019e-11	1.99137e-10
ENSGALG00000010493	INPP5A		6.21345	6.99218	5.43351	8.18861	7.83729	8.75656	6.21305	8.26082	1.32959	0.410984	1.56273e-08	8.81337e-08
ENSGALG00000004929	GID4		1.31196	1.34547	1.48161	7.34052	8.33678	9.07961	1.37968	8.2523	5.98133	2.58047	4.81099e-34	2.91284e-32
ENSGALG00000043460	SOX2		4.38963	3.77299	3.30188	8.62792	8.68917	7.41849	3.8215	8.2452	2.15758	1.10942	2.81612e-18	4.82594e-17
ENSGALG00000029944	FAM222A		1.67502	1.83455	2.504	7.52679	11.5255	5.57906	2.00452	8.21045	4.09596	2.0342	1.49134e-19	2.90188e-18
ENSGALG00000033083	ATOH8		2.55296	2.52951	7.46754	3.64387	10.0178	10.9596	4.18334	8.20712	1.96186	0.972221	0.000128988	0.000382887
ENSGALG00000013685	EDRF1		4.05038	3.8592	3.73021	7.84805	8.39239	8.37757	3.87993	8.206	2.11499	1.08065	5.52108e-20	1.11425e-18
ENSGALG00000043576	AGAP3		3.58084	4.02487	4.59551	7.86682	8.89761	7.8509	4.06707	8.20511	2.01745	1.01253	3.68532e-16	5.11823e-15
ENSGALG00000010010	RHOQ		5.2314	6.11326	5.73306	7.90724	7.57773	9.11275	5.69258	8.19924	1.44034	0.526409	4.75073e-09	2.89429e-08
ENSGALG00000004628	CTNS		3.88918	6.33924	5.03087	7.0813	9.33978	7.95955	5.08643	8.12687	1.59776	0.676047	2.17459e-08	1.20461e-07
ENSGALG00000007332	PRICKLE2		4.82526	5.49433	5.13287	9.00408	6.46841	8.9003	5.15082	8.12426	1.57728	0.657435	1.27092e-11	1.08897e-10
ENSGALG00000013688	UROS		4.87515	6.15659	4.75234	7.22322	8.70016	8.41814	5.26136	8.11384	1.54216	0.624949	5.50346e-09	3.32523e-08
ENSGALG00000028302	UQCRQ		5.47587	5.55754	5.55249	8.18549	9.37461	6.77666	5.52863	8.11225	1.46732	0.553179	6.58896e-09	3.93405e-08
ENSGALG00000028876	SNN		6.1586	5.51874	4.90483	7.12834	9.13002	8.02991	5.52739	8.09609	1.46472	0.550627	3.43433e-09	2.11546e-08
ENSGALG00000015570	GPR63		4.24261	6.10876	5.81299	7.89775	7.27906	9.10366	5.38812	8.09349	1.5021	0.58698	6.50816e-08	3.34823e-07
ENSGALG00000013703	FAM69C	DIPK1C	0.045754	0.047199	0.234273	8.09745	9.01863	7.13344	0.109075	8.08318	74.1064	6.21153	9.10315e-50	1.30764e-47
ENSGALG00000006035	PDE3B		3.18043	4.1999	3.46125	8.41643	7.41259	8.36812	3.61386	8.06571	2.23188	1.15826	4.29844e-19	8.00263e-18
ENSGALG00000005648			2.24441	2.36	2.11906	6.43735	9.08784	8.61418	2.24116	8.04646	3.59031	1.84411	4.78285e-28	1.93587e-26
ENSGALG00000047475	HS3ST2		1.97811	2.88294	2.42829	7.36138	8.35241	8.40567	2.42978	8.03982	3.30886	1.72634	3.00061e-23	8.23313e-22
ENSGALG00000015879	HUNK		1.87489	1.16715	1.79573	6.70365	10.2937	6.99515	1.61259	7.9975	4.95942	2.31017	1.64051e-28	6.90712e-27
ENSGALG00000040023	MAPK11		3.36106	3.11075	3.28712	6.86078	8.62112	8.49307	3.25298	7.99166	2.45672	1.29673	1.0377e-20	2.2592e-19
ENSGALG00000001439	RANBP10		2.82528	3.00826	2.46439	7.20731	8.16579	8.5405	2.76598	7.9712	2.88188	1.52701	5.32821e-27	1.96647e-25
ENSGALG00000040626	NDUFA2		4.32876	5.50187	4.73151	7.66183	10.416	5.83047	4.85404	7.96943	1.64181	0.715289	4.39078e-06	1.70134e-05
ENSGALG00000014978	IQGAP2		3.22332	4.65401	3.88867	8.28283	7.05018	8.31242	3.922	7.88181	2.00964	1.00694	2.11479e-14	2.43984e-13
ENSGALG00000033017	C2orf88		1.33756	2.97639	2.64652	7.36978	6.77764	9.49632	2.32016	7.88125	3.39686	1.7642	3.88089e-17	5.89252e-16
ENSGALG00000039092	STAC		2.26022	4.19327	3.90321	8.25717	7.76668	7.59778	3.45223	7.87388	2.28081	1.18955	4.30714e-11	3.45231e-10
ENSGALG00000044125	MLLT11		1.63365	2.19362	3.62783	7.02126	9.41459	7.14312	2.48503	7.85966	3.1628	1.6612	1.78542e-07	8.56863e-07
ENSGALG00000046164	APBB1		5.56218	5.90352	6.20487	8.08807	8.49842	6.91618	5.89019	7.83422	1.33005	0.411475	5.66491e-08	2.93945e-07
ENSGALG00000002098	GRIK3		0.97081	1.50073	0.972604	6.42658	8.75769	8.27304	1.14805	7.81911	6.81078	2.76782	8.10797e-39	6.42151e-37
ENSGALG00000006715	OAF		6.44802	1.70659	6.90166	12.3805	5.09551	5.97357	5.01876	7.81654	1.55746	0.639199	0.00124002	0.00300409
ENSGALG00000023812	CCNI2		3.43225	3.23064	2.8472	7.32921	8.02835	8.05885	3.17003	7.80547	2.46227	1.29999	6.39072e-18	1.05566e-16
ENSGALG00000004621	PREX1		5.08225	6.18375	5.45804	8.00512	6.85029	8.54475	5.57468	7.80005	1.39919	0.484595	9.0345e-09	5.28016e-08
ENSGALG00000039474	ID4		4.47026	4.7753	4.7582	8.11458	7.99153	7.27342	4.66792	7.79318	1.66952	0.739432	1.53336e-13	1.61981e-12
ENSGALG00000008197	PGGT1B		2.82564	3.19699	2.93413	6.71919	9.23554	7.30328	2.98558	7.75267	2.5967	1.37668	5.58526e-20	1.12566e-18
ENSGALG00000011289	NKIRAS1		4.04418	4.38181	4.92052	8.85043	5.65504	8.74494	4.44884	7.75014	1.74206	0.800793	4.08061e-11	3.29054e-10
ENSGALG00000030719	CLMN		3.03449	4.4934	3.20964	7.56654	7.14873	8.4663	3.57918	7.72719	2.15893	1.11032	2.84144e-16	3.984e-15
ENSGALG00000007582	DPYSL3		1.6742	1.21699	1.97486	7.11967	8.64453	7.38889	1.62202	7.7177	4.75808	2.25038	4.453e-32	2.38994e-30
ENSGALG00000000311	DOCK5		5.30363	5.19786	4.62699	8.05262	7.60263	7.42987	5.04283	7.69504	1.52594	0.609696	5.04227e-11	3.99564e-10
ENSGALG00000001489	SSU72		4.87395	4.94101	4.83574	7.46173	7.92599	7.69021	4.88357	7.69264	1.57521	0.655544	3.58114e-12	3.27329e-11
ENSGALG00000045846	PDK2		2.63892	3.02955	2.47245	7.25268	9.10988	6.71451	2.71364	7.69236	2.8347	1.5032	4.21597e-21	9.56228e-20
ENSGALG00000002708	LINGO1		1.91911	1.67076	2.96386	5.97746	8.54011	8.51971	2.18458	7.67909	3.51514	1.81358	1.88197e-20	4.00213e-19
ENSGALG00000007786	DOK5		0.787386	1.33947	1.09506	6.69167	7.49555	8.79725	1.07397	7.66149	7.13379	2.83467	6.24357e-35	3.90943e-33
ENSGALG00000041413	PPP3CC		5.66185	5.0286	4.93308	6.53144	7.90845	8.4138	5.20784	7.6179	1.46277	0.548706	3.09742e-09	1.91734e-08
ENSGALG00000029747	ST3GAL4		4.90119	5.42103	5.19273	7.14387	8.48621	7.19104	5.17165	7.60704	1.47091	0.556711	1.69893e-09	1.09179e-08
ENSGALG00000010444	ATPAF1		5.457	4.00279	3.67307	7.53227	7.84226	7.42659	4.37762	7.60037	1.73619	0.795924	1.89164e-10	1.38929e-09
ENSGALG00000009971	CDC20		2.71378	2.23264	2.24314	7.33134	7.9089	7.54914	2.39652	7.59646	3.16979	1.66439	9.66855e-31	4.78593e-29
ENSGALG00000034099	ATP6V1C1		4.80914	6.04652	4.91377	7.42194	8.579	6.78733	5.25648	7.59609	1.44509	0.53116	2.55657e-08	1.39824e-07
ENSGALG00000036189	ANGPT2	angiopoietin-2B	2.1058	3.71006	1.92745	8.28507	8.75021	5.75262	2.5811	7.59596	2.94291	1.55724	1.44615e-14	1.69242e-13
ENSGALG00000017611	NTMT1		5.28501	4.7984	5.40776	7.25607	9.0399	6.48525	5.16372	7.59374	1.47059	0.556398	7.4625e-09	4.41951e-08
ENSGALG00000005135	SERPINE2		2.57559	3.03359	3.37754	7.15988	7.78775	7.78042	2.99557	7.57601	2.52907	1.33861	3.26703e-20	6.79951e-19
ENSGALG00000025915	ARRDC3		5.72405	3.7991	3.99035	7.7005	4.69707	10.3039	4.5045	7.56715	1.67991	0.748384	1.79663e-08	1.00474e-07
ENSGALG00000010538	TTC27		4.1641	4.77655	4.02706	8.52821	7.02509	7.01365	4.32257	7.52232	1.74024	0.799288	7.17912e-14	7.84403e-13
ENSGALG00000004812	FAM129A		4.20169	5.61248	5.19957	7.2119	7.89687	7.44772	5.00458	7.51883	1.50239	0.587258	5.17186e-10	3.5766e-09
ENSGALG00000004650	BRAP		4.75592	4.98249	5.14975	7.34804	7.47023	7.65767	4.96272	7.49198	1.50965	0.594216	1.20694e-11	1.0378e-10
ENSGALG00000046646	FAM102B		0.60983	0.615803	0.770757	7.50385	6.43516	8.48842	0.665463	7.47581	11.234	3.4898	1.70702e-66	4.31228e-64
ENSGALG00000000104			4.97634	4.30318	3.25246	6.85428	9.43489	6.06171	4.17733	7.45029	1.78351	0.834716	7.11347e-10	4.8253e-09
ENSGALG00000000142	CEPT1		4.97634	4.30318	3.25246	6.85428	9.43489	6.06171	4.17733	7.45029	1.78351	0.834716	7.11347e-10	4.8253e-09
ENSGALG00000000106	LRIF1		4.97634	4.30318	3.25246	6.85428	9.43489	6.06171	4.17733	7.45029	1.78351	0.834716	7.11347e-10	4.8253e-09
ENSGALG00000011227	CDS1		3.94855	5.32028	3.57804	8.00568	7.0908	7.23205	4.28229	7.44284	1.73805	0.79747	1.14538e-11	9.87767e-11
ENSGALG00000010985	ATG4C		5.02252	5.78739	5.34059	6.70496	7.71812	7.89904	5.3835	7.44071	1.38213	0.466896	7.27132e-09	4.31508e-08
ENSGALG00000028801	YPEL2		2.8498	4.16462	3.07048	7.23397	6.5416	8.51869	3.36163	7.43142	2.21066	1.14448	6.33219e-15	7.68949e-14
ENSGALG00000048239			2.22392	2.51795	2.34414	5.96667	7.66201	8.63506	2.362	7.42125	3.14193	1.65165	1.45688e-26	5.18112e-25
ENSGALG00000029480	TMEM138		5.68838	5.51344	5.41094	7.35662	7.40212	7.49376	5.53759	7.4175	1.33948	0.421675	2.15293e-07	1.02087e-06
ENSGALG00000026019	ASCC1		4.32233	4.06812	4.19449	6.72837	8.79566	6.63664	4.19498	7.38689	1.76089	0.816303	6.70582e-12	5.93678e-11
ENSGALG00000006117	UBFD1		5.54439	5.03959	4.6833	7.11297	8.31825	6.63996	5.08909	7.35706	1.44565	0.531721	1.70798e-06	7.03949e-06
ENSGALG00000016421	ITGB1BP1		3.09827	3.51418	1.74272	7.18631	7.59676	7.24004	2.78506	7.34104	2.63587	1.39828	4.89569e-16	6.70389e-15
ENSGALG00000033378	AKTIP		3.83436	4.15047	3.74408	7.37747	7.07254	7.55366	3.90964	7.33456	1.87602	0.907675	5.23762e-17	7.87094e-16
ENSGALG00000005336	GUK1		6.12724	4.49824	4.73836	8.47487	7.139	6.37532	5.12128	7.32973	1.43123	0.517255	1.28303e-08	7.32903e-08
ENSGALG00000013742	EZR		2.9238	2.93886	2.59286	6.88226	7.81847	7.25133	2.81851	7.31735	2.59618	1.37639	1.5233e-23	4.27574e-22
ENSGALG00000027036	PKIB		0.386463	1.24057	0.777086	8.64701	3.8589	9.34697	0.801373	7.28429	9.08977	3.18424	9.30977e-21	2.03897e-19
ENSGALG00000033058	FASTK		5.36482	4.62421	4.66597	6.28873	8.08266	7.36944	4.885	7.24695	1.48351	0.569015	9.17757e-10	6.1234e-09
ENSGALG00000051443	C1orf216		3.53839	7.0377	5.89034	7.49525	8.28977	5.95396	5.48881	7.24633	1.3202	0.400757	4.28075e-05	0.000139134
ENSGALG00000010535	SGMS2		3.20933	3.30614	2.96338	8.77332	2.99197	9.94544	3.15962	7.23691	2.29044	1.19562	1.04586e-08	6.03782e-08
ENSGALG00000007519	ACBD5		4.84214	5.456	5.83181	6.45086	8.14506	6.91479	5.37665	7.17024	1.33359	0.415312	1.43557e-07	7.00991e-07
ENSGALG00000016655	GYG2		2.84016	1.53086	3.42081	5.90649	7.63781	7.93761	2.59728	7.16064	2.75698	1.46309	6.88383e-15	8.32881e-14
ENSGALG00000035134	UBOX5		3.51365	3.43448	3.45351	6.86377	7.67244	6.9147	3.46721	7.1503	2.06226	1.04423	1.93133e-18	3.37281e-17
ENSGALG00000020729	NDUFAF5		5.09173	4.75152	4.67747	6.88878	7.44002	7.07713	4.84024	7.13531	1.47416	0.559897	3.2589e-09	2.01389e-08
ENSGALG00000003370	KIAA1191		5.1385	4.19585	3.83817	4.13798	6.34274	10.8395	4.39084	7.10674	1.61854	0.69469	2.02685e-06	8.26076e-06
ENSGALG00000035912	CTIF		0.503711	0.740355	0.863882	6.70879	7.70497	6.8645	0.702649	7.09276	10.0943	3.33547	1.36658e-48	1.80389e-46
ENSGALG00000009440	BMT2		4.54301	3.92314	3.69262	7.50605	5.97548	7.71325	4.05293	7.06493	1.74317	0.801711	1.53654e-13	1.62097e-12
ENSGALG00000004902	TOM1L2		4.44815	4.37535	4.06812	6.74381	6.54686	7.87703	4.29721	7.0559	1.64197	0.715432	1.48142e-12	1.41498e-11
ENSGALG00000036219	STK35		3.1664	3.01394	3.61217	7.40388	6.99362	6.71979	3.26417	7.0391	2.15647	1.10867	1.46719e-19	2.85869e-18
ENSGALG00000006019	EPHX4		3.74515	5.38422	4.72529	6.5011	6.78516	7.82889	4.61822	7.03838	1.52405	0.607907	1.41217e-08	8.01693e-08
ENSGALG00000011618	ADSSL1	ADSS1	4.273	3.139	4.36779	4.7746	4.44723	11.8847	3.92659	7.03551	1.79176	0.841376	2.73099e-06	1.09389e-05
ENSGALG00000011619	SIVA1		4.273	3.139	4.36779	4.7746	4.44723	11.8847	3.92659	7.03551	1.79176	0.841376	2.73099e-06	1.09389e-05
ENSGALG00000041717	KLF3		3.8251	3.26996	3.67232	6.64549	8.04353	6.38847	3.58913	7.02583	1.95753	0.969035	1.10968e-15	1.46346e-14
ENSGALG00000000209	PRNP		2.06432	2.48217	2.13519	5.23546	6.84006	8.92527	2.22723	7.00026	3.14304	1.65216	6.70107e-22	1.62826e-20
ENSGALG00000003944	FAM189A1		2.53603	2.59715	2.34694	7.72482	6.63071	6.64044	2.49337	6.99866	2.8069	1.48898	3.8314e-28	1.55938e-26
ENSGALG00000009307	FAM204A		4.14277	4.86427	3.73111	7.41527	8.26902	5.30632	4.24605	6.99687	1.64785	0.720588	2.21761e-09	1.40331e-08
ENSGALG00000032664	UBE2B		4.74429	5.48414	4.67824	7.29662	5.72486	7.89962	4.96889	6.9737	1.40347	0.489001	3.1656e-08	1.71027e-07
ENSGALG00000026207	CNTF		4.48549	5.71994	4.5975	6.51604	7.48939	6.90768	4.93431	6.97103	1.41277	0.498524	2.62029e-07	1.22425e-06
ENSGALG00000007254	ARHGAP12		4.0735	4.37034	4.51409	7.19201	6.16298	7.54813	4.31931	6.96771	1.61315	0.689883	1.92635e-11	1.61933e-10
ENSGALG00000037682	CCSER2		4.05805	4.2614	4.15235	6.63379	6.83308	7.41518	4.15726	6.96068	1.67434	0.743595	2.53566e-13	2.62006e-12
ENSGALG00000031013	DHDH		4.2373	4.01637	3.74518	6.747	8.13382	5.83561	3.99962	6.90548	1.72654	0.78788	2.0737e-11	1.73622e-10
ENSGALG00000002070	SAP130		5.0543	4.45338	4.85461	6.1943	7.36744	6.96567	4.78743	6.84247	1.42926	0.515266	5.24477e-10	3.62191e-09
ENSGALG00000000137	SNRPE		4.68151	4.99282	5.2327	6.94657	7.09224	6.43518	4.96901	6.82466	1.37344	0.457798	2.30113e-09	1.45078e-08
ENSGALG00000000583	SOX13		4.68151	4.99282	5.2327	6.94657	7.09224	6.43518	4.96901	6.82466	1.37344	0.457798	2.30113e-09	1.45078e-08
ENSGALG00000043456	SMIM7		5.03517	5.18906	4.72078	5.89691	7.46924	7.02241	4.98167	6.79619	1.36424	0.448097	1.3065e-08	7.45438e-08
ENSGALG00000013834	CCDC28A		4.66303	5.04439	5.53803	6.61804	6.22083	7.48984	5.08182	6.77624	1.33343	0.41514	1.27809e-07	6.27988e-07
ENSGALG00000005430	ALS2CL		2.26587	2.54414	2.33504	7.05428	6.71117	6.50421	2.38168	6.75655	2.83688	1.50431	6.01264e-26	2.02058e-24
ENSGALG00000005412	SNAP47		2.26587	2.54414	2.33504	7.05428	6.71117	6.50421	2.38168	6.75655	2.83688	1.50431	6.01264e-26	2.02058e-24
ENSGALG00000014371	LGALS8		5.21882	6.09396	3.26438	6.26551	7.53943	6.36438	4.85905	6.72311	1.38363	0.468453	1.70779e-06	7.03949e-06
ENSGALG00000043926			0.86373	0.760664	0.690504	3.96671	9.33066	6.76213	0.771633	6.6865	8.66539	3.11527	2.14305e-32	1.19847e-30
ENSGALG00000001006	TP73		0.86373	0.760664	0.690504	3.96671	9.33066	6.76213	0.771633	6.6865	8.66539	3.11527	2.14305e-32	1.19847e-30
ENSGALG00000031381	VAMP4		3.99783	4.09284	4.86723	6.15474	7.07633	6.75246	4.3193	6.66118	1.54219	0.62498	6.05339e-10	4.14459e-09
ENSGALG00000036850	DNAJA4		4.2463	4.6049	4.99003	6.17899	6.68255	7.08234	4.61374	6.64796	1.4409	0.526975	8.73112e-10	5.83615e-09
ENSGALG00000002142	DGKQ		2.68259	4.40351	4.28898	6.88701	5.64874	7.40189	3.79169	6.64588	1.75275	0.809619	1.34317e-09	8.76229e-09
ENSGALG00000034132	CACFD1		4.30769	3.25205	2.92374	5.26593	8.10403	6.5652	3.49449	6.64505	1.90158	0.927199	4.01261e-10	2.8117e-09
ENSGALG00000028561	SZT2		4.20278	4.11661	4.11253	6.3496	6.81754	6.74079	4.14397	6.63598	1.60136	0.679294	4.05962e-12	3.68307e-11
ENSGALG00000039783	MRPL57		5.27326	4.62171	4.68388	6.56513	7.99058	5.33269	4.85962	6.62946	1.3642	0.44805	9.57513e-07	4.095e-06
ENSGALG00000006916	GDE1		2.22743	2.73479	2.57388	5.40101	6.0142	8.46789	2.51203	6.6277	2.63838	1.39965	1.19619e-19	2.34313e-18
ENSGALG00000051594	FBXO46		3.99312	4.21619	3.78078	6.87768	6.94787	6.04746	3.9967	6.62434	1.65745	0.728967	7.79067e-11	6.03005e-10
ENSGALG00000023773			2.29177	5.00554	5.20663	6.18451	6.26206	7.32956	4.16798	6.59204	1.58159	0.661378	2.56495e-06	1.03133e-05
ENSGALG00000037200			2.29177	5.00554	5.20663	6.18451	6.26206	7.32956	4.16798	6.59204	1.58159	0.661378	2.56495e-06	1.03133e-05
ENSGALG00000048886			2.29177	5.00554	5.20663	6.18451	6.26206	7.32956	4.16798	6.59204	1.58159	0.661378	2.56495e-06	1.03133e-05
ENSGALG00000047573			1.86519	2.75721	2.35142	6.8952	7.36537	5.51371	2.32461	6.59143	2.8355	1.5036	3.63562e-20	7.50269e-19
ENSGALG00000037522	SBNO2		2.14113	2.0645	2.26067	6.71328	6.28961	6.75084	2.15543	6.58458	3.05487	1.61111	5.42918e-32	2.88218e-30
ENSGALG00000041081			3.12407	3.26457	3.13394	6.2512	6.71397	6.77094	3.17419	6.5787	2.07256	1.05141	5.98326e-19	1.10134e-17
ENSGALG00000015020	TMEM171		1.27873	2.52167	2.05492	6.52066	6.29831	6.87387	1.95177	6.56428	3.36324	1.74985	7.01649e-21	1.55295e-19
ENSGALG00000027435	MED21		4.71759	5.5649	4.59965	6.57036	6.3312	6.74646	4.96071	6.54934	1.32024	0.400803	4.23125e-07	1.91702e-06
ENSGALG00000032988	PCMT1L		4.19475	4.03099	3.59069	8.41059	7.44196	3.76543	3.93881	6.53933	1.66023	0.731382	8.78144e-07	3.77762e-06
ENSGALG00000025959	MKRN2OS		1.70161	1.58739	1.47369	6.11418	6.91876	6.55342	1.58756	6.52879	4.11245	2.04	3.83602e-36	2.6021e-34
ENSGALG00000026192	ST8SIA4		1.46608	0.836036	1.86596	6.6515	4.97803	7.91391	1.38936	6.51448	4.68884	2.22923	1.54678e-24	4.75123e-23
ENSGALG00000050868			5.13953	4.24528	4.40819	6.05241	8.49701	4.98519	4.59767	6.51154	1.41627	0.502096	7.33036e-07	3.19751e-06
ENSGALG00000023740	HBZ		0.0001	0.077395	0.0001	7.5005	6.73402	5.29045	0.025865	6.50832	251.627	7.97514	6.33967e-45	7.20068e-43
ENSGALG00000038054	FAM175B		4.48038	4.3738	3.65191	6.51859	6.34636	6.65807	4.1687	6.50767	1.56108	0.642545	1.37522e-11	1.17286e-10
ENSGALG00000016348	SAT1		4.99527	4.37589	4.44993	6.16879	7.22193	6.11203	4.60703	6.50091	1.41109	0.496805	1.21109e-08	6.93162e-08
ENSGALG00000011133	LIN54		2.58661	2.05893	2.48415	5.66542	6.56876	7.2514	2.37656	6.4952	2.73302	1.4505	2.15112e-23	5.98067e-22
ENSGALG00000014084	FGFR1OP2		2.70337	2.72552	3.18266	6.0919	6.1839	7.19184	2.87052	6.48922	2.26064	1.17673	3.61237e-20	7.47577e-19
ENSGALG00000005638	IL2RG		2.25968	2.9755	2.30035	6.56411	7.25315	5.49097	2.51185	6.43608	2.56229	1.35743	1.66739e-18	2.92231e-17
ENSGALG00000008103	CEP41		1.82169	2.25392	2.28379	5.28867	7.4968	6.51392	2.1198	6.43313	3.03478	1.60159	2.19327e-21	5.09283e-20
ENSGALG00000053999	VPS37D		1.7587	1.78066	2.5447	6.18704	7.80989	5.27134	2.02802	6.42276	3.16701	1.66312	1.12843e-13	1.2086e-12
ENSGALG00000007793	UPRT		3.48676	3.87242	2.09266	6.97853	6.53888	5.71414	3.15061	6.41052	2.03469	1.02481	1.62191e-12	1.54213e-11
ENSGALG00000033087	STAT4		0.588825	0.965931	0.825049	5.76034	6.72818	6.72732	0.793268	6.40528	8.07455	3.01338	4.08245e-41	3.80994e-39
ENSGALG00000026747	GTF2A1L		0.437569	1.09034	0.953178	5.9615	6.17414	6.97774	0.827029	6.37112	7.70363	2.94554	2.37248e-28	9.84746e-27
ENSGALG00000013624			2.68163	2.54609	2.00707	5.33998	7.55311	6.20547	2.4116	6.36619	2.63982	1.40044	5.36863e-20	1.08648e-18
ENSGALG00000033753	PDHX		4.4683	5.2972	4.48523	6.17028	7.13294	5.79247	4.75024	6.36523	1.33998	0.422211	9.9344e-08	4.95435e-07
ENSGALG00000026820	RNF146		4.41699	4.37744	4.4693	4.82455	9.34207	4.92826	4.42124	6.36496	1.43963	0.525699	4.74144e-06	1.82244e-05
ENSGALG00000002816	STK10		1.78224	2.9833	1.80385	6.44859	7.26151	5.34546	2.1898	6.35186	2.90066	1.53638	6.25583e-17	9.29619e-16
ENSGALG00000037395	UBTD2		1.78224	2.9833	1.80385	6.44859	7.26151	5.34546	2.1898	6.35186	2.90066	1.53638	6.25583e-17	9.29619e-16
ENSGALG00000035352	ZBTB17		2.7729	3.52817	3.95328	6.18916	6.90871	5.95734	3.41811	6.35174	1.85826	0.893951	1.78684e-12	1.69236e-11
ENSGALG00000005079	VCL		3.3834	3.92717	3.83229	6.6497	5.4233	6.95621	3.71429	6.34307	1.70775	0.772096	1.0007e-12	9.68447e-12
ENSGALG00000034803			3.75006	5.30844	3.90021	6.08075	7.50198	5.42066	4.31957	6.33447	1.46646	0.552336	1.09378e-07	5.43073e-07
ENSGALG00000020869	FAM126B		2.12361	2.4804	2.50829	6.15172	6.26524	6.55703	2.37077	6.32466	2.66777	1.41564	5.15382e-23	1.38303e-21
ENSGALG00000028340			3.22193	1.90795	7.54131	8.87809	6.20706	3.86614	4.22373	6.3171	1.49562	0.580743	0.00171838	0.00402842
ENSGALG00000001750	MAT2B		3.3933	5.56218	5.16868	6.49572	5.62525	6.80342	4.70805	6.30813	1.33986	0.422082	9.56949e-07	4.09379e-06
ENSGALG00000007354	CIT		2.70239	3.16171	3.27928	6.50314	5.81434	6.59917	3.0478	6.30555	2.06889	1.04886	2.64931e-16	3.72173e-15
ENSGALG00000009801	C5H15orf41	C15orf41	4.39688	5.35552	4.32158	5.91342	6.63075	6.36876	4.69133	6.30431	1.34382	0.426343	5.49759e-08	2.85945e-07
ENSGALG00000054772	NAT8L		2.79491	2.76022	2.74152	6.11673	6.54364	6.24967	2.76555	6.30334	2.27924	1.18855	4.16297e-22	1.03383e-20
ENSGALG00000002283	MAPKAPK3		4.51876	3.68327	4.84574	5.74728	6.81768	6.29031	4.34926	6.28509	1.44509	0.531163	2.43853e-09	1.53148e-08
ENSGALG00000015775	UBE2J1		4.55863	4.17236	4.1779	6.57852	6.1546	6.11742	4.30296	6.28351	1.46028	0.546242	9.37312e-11	7.18279e-10
ENSGALG00000020742	PPRC1		2.66979	2.1246	3.02113	5.74415	7.31179	5.75512	2.60517	6.27036	2.40689	1.26717	8.44474e-18	1.37787e-16
ENSGALG00000007341	MED19		3.40949	2.04511	2.58712	5.7306	7.62288	5.41135	2.68057	6.25494	2.33344	1.22246	8.45263e-14	9.16713e-13
ENSGALG00000053315			0.428663	0.764664	0.836619	5.69387	6.39642	6.59486	0.676649	6.22838	9.20475	3.20238	1.7408e-43	1.84828e-41
ENSGALG00000010747	FBLN5		0.205121	0.134861	0.147676	5.70027	6.15955	6.816	0.162552	6.22527	38.297	5.25916	1.06732e-107	1.11703e-104
ENSGALG00000009031	SESTD1		3.67395	3.64296	4.36745	6.10026	5.05451	7.47012	3.89479	6.20829	1.594	0.672652	1.08394e-10	8.22047e-10
ENSGALG00000005999	ABTB1		3.27178	3.65377	3.807	5.40401	6.49493	6.51003	3.57752	6.13633	1.71525	0.778417	3.34341e-13	3.40192e-12
ENSGALG00000053187			4.3079	5.03276	3.72709	5.20848	8.19009	4.99995	4.35591	6.13284	1.40793	0.49358	2.77077e-06	1.10861e-05
ENSGALG00000044788	ZNF628		4.3079	5.03276	3.72709	5.20848	8.19009	4.99995	4.35591	6.13284	1.40793	0.49358	2.77077e-06	1.10861e-05
ENSGALG00000010338	CXCL13L2		1.59068	2.325	1.94655	4.99194	8.14688	5.25449	1.95408	6.1311	3.1376	1.64966	2.32298e-13	2.4088e-12
ENSGALG00000004150	MYO1E		4.50716	4.50453	4.61318	6.06147	5.76882	6.53529	4.54162	6.12186	1.34794	0.430761	1.26433e-09	8.28857e-09
ENSGALG00000021598			0.708487	0.150402	0.895092	6.03697	7.58105	4.74056	0.58466	6.11953	10.4668	3.38775	1.16467e-16	1.69125e-15
ENSGALG00000028032	MSRA		1.13046	0.939794	0.98605	6.15056	6.50713	5.66107	1.01877	6.10626	5.99377	2.58346	3.8997e-53	6.80218e-51
ENSGALG00000016516	ZNF513		3.91815	3.55361	3.21697	5.34529	6.99866	5.91851	3.56291	6.08749	1.70857	0.772791	4.8534e-10	3.36704e-09
ENSGALG00000012206	CGRRF1		4.2208	4.49993	4.69604	5.47145	6.55927	6.19811	4.47226	6.07628	1.35866	0.442184	5.19683e-08	2.70782e-07
ENSGALG00000023904	FIBIN		0.820638	2.71756	2.23762	5.72735	6.07017	6.4165	1.92527	6.07134	3.1535	1.65695	1.9232e-10	1.41106e-09
ENSGALG00000052672			2.59621	2.1523	4.43907	5.89289	7.27955	4.98929	3.06253	6.05391	1.97677	0.983145	9.66295e-09	5.62054e-08
ENSGALG00000016105	DYSF		3.62034	4.29082	4.63156	5.70048	5.9116	6.53086	4.18091	6.04765	1.44649	0.532558	2.49035e-09	1.56335e-08
ENSGALG00000030407	IL6R		3.02471	3.80199	3.91024	4.23811	7.56595	6.30443	3.57898	6.03616	1.68656	0.754083	1.06661e-07	5.3012e-07
ENSGALG00000027981	AASDHPPT		2.88135	3.28743	2.81798	6.24502	6.38197	5.47484	2.99559	6.03394	2.01428	1.01026	5.99372e-13	5.92577e-12
ENSGALG00000004991	MKRN2		3.67995	3.79337	3.9976	5.57031	5.96288	6.5389	3.82364	6.02403	1.57547	0.655783	1.08215e-11	9.36542e-11
ENSGALG00000032563	FBXO34		4.47046	4.03711	4.22358	5.1045	6.79851	6.16494	4.24371	6.02265	1.41919	0.505071	2.95307e-09	1.83263e-08
ENSGALG00000042511	PKDCC		3.20604	5.50547	3.89716	6.72806	5.14104	6.15556	4.20289	6.00822	1.42955	0.515557	1.99132e-07	9.49151e-07
ENSGALG00000031244	ADCY6	ADCY5	3.06694	2.76337	2.89893	5.99989	5.34992	6.62137	2.90975	5.99039	2.05873	1.04176	1.00061e-17	1.61642e-16
ENSGALG00000031244	ADCY6	ADCY5	3.06694	2.76337	2.89893	5.99989	5.34992	6.62137	2.90975	5.99039	2.05873	1.04176	1.00061e-17	1.61642e-16
ENSGALG00000028627	TIMP3		1.13881	1.05216	1.03282	6.24204	5.67966	6.01732	1.0746	5.97967	5.56458	2.47627	3.50591e-55	6.42107e-53
ENSGALG00000015876	ELOVL4		1.58984	1.19711	1.81112	6.28345	5.84884	5.74727	1.53269	5.95985	3.88849	1.95921	2.4144e-22	6.14162e-21
ENSGALG00000015080	SLC24A2		3.43697	4.90504	3.95873	5.09773	5.5249	7.23484	4.10025	5.95249	1.45174	0.537783	1.57887e-07	7.63738e-07
ENSGALG00000036938	RALYL		0.65283	1.1196	1.43462	6.94152	5.29116	5.58375	1.06902	5.93881	5.5554	2.47389	4.38938e-27	1.64012e-25
ENSGALG00000047514			3.59181	4.14268	3.66512	5.64893	5.83499	6.3254	3.79987	5.93644	1.56227	0.643647	3.79594e-12	3.45454e-11
ENSGALG00000004899	PEPD		3.59181	4.14268	3.66512	5.64893	5.83499	6.3254	3.79987	5.93644	1.56227	0.643647	3.79594e-12	3.45454e-11
ENSGALG00000009790	RAB33B		4.33667	4.82556	4.07421	6.2128	5.34425	6.23617	4.41214	5.93107	1.34426	0.426813	6.27382e-09	3.75967e-08
ENSGALG00000007740			5.16737	1.94622	4.07493	7.20564	2.69396	7.82243	3.72951	5.90734	1.58395	0.663523	0.000168152	0.00048923
ENSGALG00000053281	PKIA		3.78464	4.648	3.92019	6.21718	4.40989	7.06916	4.11761	5.89874	1.43256	0.5186	3.35528e-08	1.80343e-07
ENSGALG00000037220	ASTL		1.62801	4.51536	2.53668	6.19999	6.15768	5.33292	2.89335	5.89686	2.03808	1.02721	6.59608e-07	2.89272e-06
ENSGALG00000027698	COX19		2.95665	4.13651	2.87833	5.97334	6.5989	5.10427	3.32383	5.89217	1.77271	0.825954	3.12357e-10	2.22491e-09
ENSGALG00000050596			4.14015	3.72925	4.26279	6.07934	6.12258	5.45017	4.04407	5.88403	1.45498	0.540998	2.00939e-10	1.46695e-09
ENSGALG00000049517	CHMP2A		4.14015	3.72925	4.26279	6.07934	6.12258	5.45017	4.04407	5.88403	1.45498	0.540998	2.00939e-10	1.46695e-09
ENSGALG00000004400			0.355811	0.241795	0.333791	5.71148	6.03735	5.86122	0.310466	5.87002	18.9071	4.24086	6.97397e-86	3.52354e-83
ENSGALG00000051564			0.355811	0.241795	0.333791	5.71148	6.03735	5.86122	0.310466	5.87002	18.9071	4.24086	6.97397e-86	3.52354e-83
ENSGALG00000008493	METTL21A		2.07898	3.6157	2.37882	3.63791	7.35251	6.48819	2.69117	5.8262	2.16493	1.11432	1.35885e-07	6.65659e-07
ENSGALG00000011534	ZFYVE21		3.3167	4.64288	4.65736	5.30766	6.28067	5.88523	4.20565	5.82452	1.38493	0.469812	1.01171e-07	5.03691e-07
ENSGALG00000007758	OSBP2		3.92222	4.39998	3.91173	5.68051	6.32653	5.42642	4.07798	5.81115	1.42501	0.510971	1.564e-09	1.0104e-08
ENSGALG00000042771	GBE1		2.79511	2.59014	3.02131	5.24312	6.17129	6.00957	2.80219	5.80799	2.07266	1.05149	4.90539e-18	8.20478e-17
ENSGALG00000010360	NSUN4		3.01129	2.58447	3.75175	4.79135	6.87082	5.7615	3.11584	5.80789	1.86399	0.898395	1.49368e-09	9.67099e-09
ENSGALG00000004921	SLC6A1		1.5347	2.47705	1.94115	5.92535	5.94819	5.51823	1.9843	5.79726	2.92156	1.54674	7.87606e-21	1.73534e-19
ENSGALG00000008113	PLCL1		3.03289	3.91661	3.63122	5.71717	5.26951	6.37501	3.5269	5.78723	1.64088	0.714471	8.37963e-11	6.45522e-10
ENSGALG00000013655	ZDHHC2		3.20608	4.46671	3.48974	5.46003	5.79792	6.02956	3.72085	5.7625	1.54871	0.631064	2.29537e-10	1.66247e-09
ENSGALG00000017524	DOHH		4.53941	4.07956	4.18702	5.84094	6.46363	4.96076	4.26867	5.75511	1.34822	0.431058	8.48882e-07	3.65818e-06
ENSGALG00000012592	RMI1		2.00347	2.42458	2.10597	4.71243	5.97384	6.56356	2.17801	5.74995	2.64	1.40054	1.14886e-19	2.25646e-18
ENSGALG00000003759	RORA		0.892254	2.43803	2.08649	5.54873	5.36545	6.27309	1.80559	5.72909	3.17297	1.66584	1.86626e-13	1.95178e-12
ENSGALG00000036490	FAM49B	CYRIB	2.82399	2.51415	2.80591	5.81318	5.3353	5.98796	2.71468	5.71215	2.10417	1.07325	1.47744e-18	2.60813e-17
ENSGALG00000009577	PUS7L		1.34963	1.45494	1.13316	5.51331	5.61967	5.91469	1.31258	5.68256	4.32931	2.11414	1.70617e-39	1.41236e-37
ENSGALG00000053526	NTF3		4.49106	4.30713	3.77671	5.56462	5.24805	6.15353	4.19163	5.6554	1.34921	0.432118	4.30291e-09	2.63241e-08
ENSGALG00000011274	DCN		1.23789	2.56765	3.15889	5.19492	6.38313	5.37662	2.32148	5.65156	2.43447	1.28361	4.35465e-10	3.03541e-09
ENSGALG00000004193	ARSG		0.96845	1.43882	1.41252	5.18004	6.13339	5.59483	1.27326	5.63609	4.42649	2.14616	4.32787e-32	2.33132e-30
ENSGALG00000015546	TBC1D14		1.8027	3.05939	1.87523	5.54084	5.51967	5.83116	2.24578	5.63056	2.50718	1.32606	5.93648e-16	8.06129e-15
ENSGALG00000012747	NEDD9		1.14595	0.729593	1.29723	4.76024	6.122	6.00106	1.05759	5.62777	5.32132	2.41178	1.74936e-33	1.01713e-31
ENSGALG00000006170	LRRC8C		1.73192	3.62017	1.84763	6.11369	4.33826	6.39302	2.39991	5.61499	2.33967	1.22631	7.65293e-11	5.93284e-10
ENSGALG00000053152	FSD1		3.64645	3.46701	4.17874	5.7781	6.03567	5.00835	3.76406	5.60737	1.48971	0.575034	7.7443e-10	5.2098e-09
ENSGALG00000007378	FAM162A		2.53703	2.65858	2.45648	5.10377	6.37131	5.30666	2.5507	5.59391	2.19309	1.13297	9.19698e-18	1.49893e-16
ENSGALG00000041285	MAP2K3		3.22238	3.08284	3.5026	5.09565	5.58401	6.04006	3.26927	5.57324	1.70473	0.769547	3.30932e-13	3.37192e-12
ENSGALG00000052892			1.02043	1.31365	3.20602	5.5696	5.58653	5.51183	1.8467	5.55599	3.00861	1.58909	1.03902e-10	7.90846e-10
ENSGALG00000010052	PPP2R3C		2.95092	4.84408	2.42305	6.04616	4.29429	6.30199	3.40602	5.54748	1.62873	0.703748	1.0116e-06	4.3062e-06
ENSGALG00000015115	MAMDC2		2.11403	2.96638	5.58477	3.55216	4.65295	8.42559	3.55506	5.54357	1.55935	0.640941	0.000210813	0.00060211
ENSGALG00000041884	MFSD6		3.32269	3.99864	3.96819	5.11852	4.9531	6.44951	3.76317	5.50704	1.4634	0.549328	6.95662e-10	4.72766e-09
ENSGALG00000016543	NHS		2.54666	3.7116	3.09766	4.98814	4.9381	6.53194	3.11864	5.48606	1.75912	0.814855	5.47161e-11	4.3079e-10
ENSGALG00000015720	CHODL		1.62947	3.00268	2.35405	5.25067	5.36851	5.78085	2.32873	5.46667	2.34749	1.23112	1.82578e-11	1.53743e-10
ENSGALG00000021304	RANBP3L		0.488354	0.484185	0.887315	5.4447	5.30905	5.64361	0.619951	5.46579	8.81648	3.1402	5.96131e-44	6.37556e-42
ENSGALG00000016710	CYP39A1		1.99795	2.52892	2.48251	4.46274	5.8703	5.94692	2.33646	5.42666	2.3226	1.21574	7.33856e-18	1.20543e-16
ENSGALG00000007919	EIF4E2		3.69613	3.3436	3.30656	5.03694	6.43607	4.78063	3.44876	5.41788	1.57096	0.65165	1.71119e-10	1.26692e-09
ENSGALG00000006040	UCKL1		1.7068	2.03577	2.17788	4.83296	6.42943	4.91939	1.97348	5.39393	2.7332	1.45059	8.33851e-17	1.23037e-15
ENSGALG00000001605	PPM1J		3.93823	3.49022	3.19313	4.71813	6.27237	5.10897	3.54053	5.36649	1.51573	0.600015	2.22717e-09	1.40839e-08
ENSGALG00000002484	CRYM		3.36574	3.31346	4.2186	5.12001	5.90757	5.0421	3.6326	5.35656	1.47458	0.560304	3.89478e-09	2.39372e-08
ENSGALG00000041192	IFIH1		0.168538	0.191621	0.227372	4.74296	5.17814	6.11853	0.195844	5.34654	27.3	4.77083	1.01463e-96	6.75743e-94
ENSGALG00000003995	ERAL1		3.80664	3.71886	3.20343	5.19503	5.66441	5.15388	3.57631	5.33777	1.49254	0.577765	6.75921e-10	4.60632e-09
ENSGALG00000002021	ZC3H12A		4.46433	2.57694	3.16145	5.21435	4.89254	5.83435	3.40091	5.31375	1.56245	0.643809	1.7715e-09	1.13643e-08
ENSGALG00000002707	CHRNB2		2.52705	3.83647	3.30887	4.75849	5.6844	5.49127	3.22413	5.31138	1.64739	0.720178	2.52347e-09	1.58279e-08
ENSGALG00000009680	PAQR7		1.25146	2.2714	1.25598	5.05814	5.49227	5.20674	1.59295	5.25239	3.29728	1.72128	4.5046e-16	6.19731e-15
ENSGALG00000004238	MRM2		3.54447	2.94383	2.85075	5.93574	5.11044	4.52859	3.11302	5.19159	1.6677	0.737863	6.62307e-09	3.94958e-08
ENSGALG00000003860	MID2		2.03262	2.09264	2.41558	4.69174	5.36377	5.50558	2.18028	5.18703	2.37907	1.25039	2.71029e-20	5.70563e-19
ENSGALG00000030866	CPQ		3.91441	3.4319	3.32167	5.08553	5.41199	5.05796	3.556	5.18516	1.45815	0.544136	1.53567e-10	1.14177e-09
ENSGALG00000050272	REEP4		3.38807	2.7108	3.67591	5.06035	6.18046	4.29344	3.25826	5.17809	1.58922	0.668317	5.6383e-06	2.14188e-05
ENSGALG00000006062	ZBTB46		3.57581	3.81027	3.72115	4.70055	5.37275	5.43215	3.70241	5.16848	1.39598	0.481277	1.86897e-09	1.19634e-08
ENSGALG00000023131	PDXP		2.90873	4.1536	3.7997	4.85232	5.36847	5.2608	3.62068	5.16053	1.42529	0.51126	2.4948e-07	1.17122e-06
ENSGALG00000011681	DEPDC7		0.74635	0.862646	0.785557	5.41764	4.6631	5.37586	0.798185	5.1522	6.45489	2.69039	2.76151e-34	1.69296e-32
ENSGALG00000015544	ALDOB		0.604993	0.648966	0.574248	4.53484	5.3032	5.60083	0.609402	5.14629	8.44481	3.07807	2.60114e-62	5.86337e-60
ENSGALG00000010903	RASGEF1B		1.12241	1.92781	1.4036	4.97421	5.03255	5.42372	1.48461	5.14349	3.46455	1.79267	7.67779e-24	2.22762e-22
ENSGALG00000003211	POLDIP2		3.71647	3.99099	3.8926	4.94591	4.49674	5.98252	3.86669	5.14173	1.32975	0.411155	4.19592e-08	2.22507e-07
ENSGALG00000003108	SMG6		3.71647	3.99099	3.8926	4.94591	4.49674	5.98252	3.86669	5.14173	1.32975	0.411155	4.19592e-08	2.22507e-07
ENSGALG00000003029	PLPP6		3.63426	2.77229	3.23137	4.37449	5.99198	5.04581	3.21264	5.13743	1.59913	0.677287	8.44045e-07	3.64269e-06
ENSGALG00000002919	MON1A		2.99501	3.37903	3.82105	5.36285	5.11036	4.9134	3.39836	5.12887	1.50922	0.593803	4.29564e-10	2.99735e-09
ENSGALG00000009445	INPP5F		2.881	3.04199	2.75652	4.90001	5.25968	5.19621	2.89317	5.11863	1.76921	0.823108	6.07929e-15	7.40431e-14
ENSGALG00000041098			0.241069	0.725531	0.362628	7.00555	4.32117	3.97629	0.443076	5.10101	11.5127	3.52516	3.06431e-26	1.05395e-24
[truncated: 593 more rows]

## Sheet: S3C nondeg
Ensemble gene ID	Gene symbol	Alternate Gene Symbol	FPKM.D13_Epi_1	FPKM.D13_Epi_2	FPKM.D13_Epi_3	FPKM.D13_Fiber_1	FPKM.D13_Fiber_2	FPKM.D13_Fiber_3	Average Epi FPKM	Average Fiber FPKM	fold change Average Fiber FPKM / Average Epi FPKM	log2(fold change)	pval	qval
[truncated: 11,979 more rows]
