# Supplementary material for: Changes in DNA methylation hallmark alterations in chromatin accessibility and gene expression for eye lens differentiation
Source: Epigenetics Chromatin. 2022 Mar 5;15:8. doi: 10.1186/s13072-022-00440-z (PMC8897925; doi:10.1186/s13072-022-00440-z)
Supplement: Supplementary file 8 — Additional file 8: Table S4. Enrichr outputs of GO Biological processes (A, C) and MSigDB Hallmark pathways (B, D) significantly associated with the differentially expressed genes between lens epithelial cells and fiber cells. A, B Top 200 epithelial cell preferred genes, C, D top 200 fiber cell preferred genes. [file 13072_2022_440_MOESM8_ESM.xlsx]

## Sheet: README
	Column Name	Description
	Term	GO Biological process or MSIGDB hallmark pathway
	Overlap	number of top 200 genes in process or pathway out of total genes associated with process or pathway
	P-value	statistical value
	Adjusted P-value	FDR adjusted statistical value
	Genes	gene symbols of top 200 genes associated with GO biological process or MSIGDB hallmark pathway
	Tables
	S4A	GO Biological pathways associated with the top 200 epithelial cell genes (RNAseq log2FC (FPKM Fiber cells/Epi cells) < -0.4, q < 0.05)
	S4B	MSIGDB pathways associated with the top 200 epithelial cell genes (RNAseq log2FC (FPKM Fiber cells/Epi cells) < -0.4, q < 0.05)
	S4C	GO Biological pathways associated with the top 200 fiber cell genes (RNAseq log2FC (FPKM Fiber cells/Epi cells) > 0.4, q < 0.05)
	S4D	MSIGDB pathways associated with the top 200 fiber cell genes (RNAseq log2FC (FPKM Fiber cells/Epi cells) > 0.4, q < 0.05)

## Sheet: S4A.BioPTop200Epigenes
Term	Overlap	P-value	Adjusted P-value	Genes
extracellular matrix organization (GO:0030198)	20/300	9.77967e-12	1.86205e-08	APP;TGFB2;GSN;SPARC;LAMA3;PLOD2;LAMB1;PLOD1;NID1;THBS1;ADAMTS14;OPTC;COL4A3;SERPINH1;CYP1B1;QSOX1;TGFBI;P4HB;PPIB;FBN1
collagen fibril organization (GO:0030199)	11/89	8.15493e-10	7.76349e-07	ADAMTS14;TGFB2;OPTC;COL4A3;LAMA3;SERPINH1;CYP1B1;PLOD2;PLOD1;P4HB;PPIB
eye development (GO:0001654)	7/58	1.24825e-06	0.000669434	TGFB2;MAB21L1;SIX3;PAX6;STRA6;HIPK2;FBN1
supramolecular fiber organization (GO:0097435)	15/351	1.40637e-06	0.000669434	APP;TGFB2;GSN;LAMA3;MYO5A;PLOD2;PLOD1;ADAMTS14;OPTC;COL4A3;SERPINH1;CYP1B1;TGFBI;P4HB;PPIB
sequestering of extracellular ligand from receptor (GO:0035581)	4/14	7.33214e-06	0.00264073	FSTL1;LTBP1;CER1;FBN1
positive regulation by host of viral genome replication (GO:0044829)	3/5	8.32162e-06	0.00264073	VAPA;NUCKS1;PPIB
sensory organ development (GO:0007423)	6/56	1.4861e-05	0.00404219	TGFB2;MAB21L1;SIX3;PAX6;STRA6;HIPK2
negative regulation of macromolecule metabolic process (GO:0010605)	10/194	1.71521e-05	0.00408219	APP;SDCBP;SLC7A5;TGFB2;SFRP1;CILP;ID2;AGO1;CCDC3;HIF1A
maintenance of protein location in extracellular region (GO:0071694)	3/7	2.87194e-05	0.00607574	LTBP1;CER1;FBN1
embryonic digestive tract development (GO:0048566)	4/20	3.39392e-05	0.00633561	PDGFRA;TGFB2;ID2;STRA6
visual system development (GO:0150063)	5/41	4.16737e-05	0.00633561	TGFB2;MAB21L1;SIX3;PAX6;HIPK2
extracellular structure organization (GO:0043062)	10/216	4.29933e-05	0.00633561	APP;ADAMTS14;SPARC;COL4A3;LAMA3;LAMB1;TGFBI;NID1;THBS1;FBN1
external encapsulating structure organization (GO:0045229)	10/217	4.47039e-05	0.00633561	APP;ADAMTS14;SPARC;COL4A3;LAMA3;LAMB1;TGFBI;NID1;THBS1;FBN1
cellular protein metabolic process (GO:0044267)	14/417	4.75432e-05	0.00633561	APP;RPL21;RPL23;PLOD2;LAMB1;PDIA6;LTBP1;FSTL1;CKAP4;HSP90B1;SPARCL1;QSOX1;P4HB;FBN1
positive regulation of cell population proliferation (GO:0008284)	15/474	4.99129e-05	0.00633561	PDGFRA;TGFB2;NPM1;HDAC2;CD81;RPL23;FSHB;LAMB1;THBS1;SDCBP;SFRP1;GJA1;MDK;ID2;FGFR3
epithelial cell apoptotic process (GO:1904019)	3/9	6.79654e-05	0.00808789	GSN;COL4A3;SIX3
negative regulation of developmental process (GO:0051093)	6/77	9.20145e-05	0.0103056	SFRP1;PTPRS;HEY1;ANP32B;FGFR3;CER1
negative regulation of cell projection organization (GO:0031345)	5/49	9.97205e-05	0.0105482	HDAC2;PTPRS;SEMA3A;GRIN2B;ITM2C
post-translational protein modification (GO:0043687)	12/345	0.000119641	0.0119892	APP;SPARCL1;LAMB1;QSOX1;P4HB;PDIA6;HIF1A;LTBP1;FSTL1;CKAP4;HSP90B1;FBN1
positive regulation by host of viral process (GO:0044794)	3/11	0.000131643	0.0125325	VAPA;NUCKS1;PPIB
regulation of angiogenesis (GO:0045765)	9/203	0.000144547	0.0129236	TGFB2;SFRP1;SPARC;AGO1;COL4A3;CYP1B1;HIF1A;THBS1;HIPK2
vascular transport (GO:0010232)	6/84	0.000149328	0.0129236	SLC7A5;SLC16A1;LRP1;SLC2A1;SLC1A4;SLC38A2
transport across blood-brain barrier (GO:0150104)	6/86	0.000170034	0.0140758	SLC7A5;SLC16A1;LRP1;SLC2A1;SLC1A4;SLC38A2
platelet degranulation (GO:0002576)	7/125	0.000193983	0.0153893	APP;TGFB2;SPARC;SELENOP;QSOX1;TLN1;THBS1
positive regulation of ATP metabolic process (GO:1903580)	4/33	0.000260278	0.0189157	APP;PRXL2C;ENO1;HIF1A
positive regulation of cell migration (GO:0030335)	10/269	0.000261249	0.0189157	PDGFRA;SDCBP;TGFB2;SEMA3C;MDK;FSHB;SEMA3A;LAMB1;HIF1A;THBS1
negative regulation of gene expression (GO:0010629)	11/322	0.000268237	0.0189157	APP;SLC7A5;TGFB2;SFRP1;LARP1;CILP;NCL;ID2;AGO1;CCDC3;HIF1A
regulated exocytosis (GO:0045055)	8/180	0.000332807	0.0226308	APP;TGFB2;SPARC;SELENOP;QSOX1;TLN1;RAB11FIP2;THBS1
modulation by host of viral genome replication (GO:0044827)	3/15	0.000352983	0.0231752	VAPA;NUCKS1;PPIB
digestive tract morphogenesis (GO:0048546)	3/16	0.00043141	0.0273802	PDGFRA;ID2;STRA6
negative regulation of ubiquitin-dependent protein catabolic process (GO:2000059)	4/38	0.00045245	0.0277892	SDCBP;RPL23;OGT;HIPK2
odontogenesis (GO:0042476)	4/39	0.000500443	0.0297763	HDAC2;TGFB2;LAMB1;MSX1
pulmonary valve morphogenesis (GO:0003184)	3/17	0.000520203	0.0300141	TGFB2;HEY1;STRA6
cellular response to light stimulus (GO:0071482)	5/70	0.000538883	0.0301775	TRPM1;NPM1;PCNA;GNB1;ATF4
regulation of gene expression (GO:0010468)	22/1079	0.000611173	0.0318993	APP;TGFB2;GSN;RPL23;PAX6;HNRNPAB;HIF1A;SLC7A5;SFRP1;GJA1;LARP1;HEY1;CILP;HNRNPH1;ID2;AGO1;HNRNPH2;CCDC3;HNRNPH3;SLC38A2;ZNF488;ATF4
pulmonary valve development (GO:0003177)	3/18	0.000619893	0.0318993	TGFB2;HEY1;STRA6
regulation of transforming growth factor beta production (GO:0071634)	3/18	0.000619893	0.0318993	TGFB2;HIF1A;LTBP1
positive regulation of epithelial to mesenchymal transition (GO:0010718)	4/42	0.000666082	0.0333742	CRB2;SDCBP;TGFB2;MDK
positive regulation of gene expression (GO:0010628)	13/482	0.000731495	0.035712	APP;NPM1;GSN;RPL23;PAX6;HIF1A;THBS1;GJA1;HEY1;ID2;AGO1;SLC38A2;ATF4
regulation of epithelial to mesenchymal transition (GO:0010717)	5/76	0.000785737	0.0374011	CRB2;SDCBP;SFRP1;TGFB2;MDK
cell migration involved in gastrulation (GO:0042074)	2/5	0.000881012	0.0374139	CRB2;CER1
forebrain regionalization (GO:0021871)	2/5	0.000881012	0.0374139	WNT2B;SIX3
negative regulation of B cell differentiation (GO:0045578)	2/5	0.000881012	0.0374139	SFRP1;ID2
positive regulation of protein catabolic process in the vacuole (GO:1904352)	2/5	0.000881012	0.0374139	LRP1;CD81
negative regulation of blood vessel morphogenesis (GO:2000181)	5/78	0.000884256	0.0374139	TGFB2;SPARC;AGO1;COL4A3;THBS1
positive regulation of cellular process (GO:0048522)	15/625	0.00095922	0.0389541	PDGFRA;TGFB2;NPM1;HDAC2;LRP1;CD81;RPL23;FSHB;THBS1;SDCBP;SFRP1;CCND1;MDK;P4HB;FGFR3
positive regulation of glycolytic process (GO:0045821)	3/21	0.000989404	0.0389541	APP;PRXL2C;HIF1A
positive regulation of purine nucleotide metabolic process (GO:1900544)	3/21	0.000989404	0.0389541	APP;PRXL2C;HIF1A
regulation of cell population proliferation (GO:0042127)	17/764	0.00102254	0.0389541	PDGFRA;APP;TGFB2;NPM1;HDAC2;CD81;RPL23;FSHB;THBS1;SDCBP;SFRP1;ID2;COL4A3;SIX3;CYP1B1;FGFR3;CER1
epithelial to mesenchymal transition (GO:0001837)	4/47	0.00102295	0.0389541	TGFB2;HEY1;HIF1A;HNRNPAB
negative regulation of cellular process (GO:0048523)	14/566	0.00106304	0.039687	APP;TGFB2;NPM1;ENO1;SFRP1;GJA1;MDK;COL4A3;CYP1B1;TGFBI;MSX1;ANP32B;SRSF6;CER1
positive regulation of macromolecule metabolic process (GO:0010604)	11/384	0.00115363	0.0422407	APP;GJA1;GSN;HEY1;RPL23;ID2;AGO1;PAX6;SLC38A2;HIF1A;ATF4
positive regulation of cell motility (GO:2000147)	8/221	0.00127463	0.0423804	PDGFRA;SDCBP;SEMA3C;MDK;FSHB;SEMA3A;LAMB1;THBS1
regulation of neural precursor cell proliferation (GO:2000177)	3/23	0.0012992	0.0423804	MDK;ID2;SIX3
positive regulation of transcription by RNA polymerase I (GO:0045943)	3/23	0.0012992	0.0423804	NCL;RASL11A;ATF4
circulatory system development (GO:0072359)	6/126	0.00130324	0.0423804	CRB2;TGFB2;HEY1;ID2;STRA6;FBN1
negative regulation of cell growth (GO:0030308)	6/126	0.00130324	0.0423804	GJA1;SFRP1;TGFB2;PTPRS;ENO1;MSX1
negative regulation of growth (GO:0045926)	6/126	0.00130324	0.0423804	GJA1;SFRP1;TGFB2;ENO1;MSX1;FGFR3
positive regulation of extrinsic apoptotic signaling pathway via death domain receptors (GO:1902043)	2/6	0.00131326	0.0423804	SFRP1;THBS1
negative regulation of angiogenesis (GO:0016525)	5/87	0.00144505	0.0431705	TGFB2;SPARC;AGO1;COL4A3;THBS1
dorsal/ventral pattern formation (GO:0009953)	3/24	0.00147448	0.0431705	SFRP1;SIX3;CER1
endocrine system development (GO:0035270)	3/24	0.00147448	0.0431705	MDK;SIX3;STRA6
positive regulation of carbohydrate metabolic process (GO:0045913)	3/24	0.00147448	0.0431705	APP;PRXL2C;HIF1A
positive regulation of cellular response to transforming growth factor beta stimulus (GO:1903846)	3/24	0.00147448	0.0431705	SDCBP;THBS1;HIPK2
positive regulation of transforming growth factor beta receptor signaling pathway (GO:0030511)	3/24	0.00147448	0.0431705	SDCBP;THBS1;HIPK2
negative regulation of BMP signaling pathway (GO:0030514)	4/52	0.00149646	0.0431705	FSTL1;CER1;HIPK2;FBN1
cardiac conduction system development (GO:0003161)	3/25	0.00166391	0.0465894	GJA1;HEY1;MSX1
positive regulation of vascular endothelial growth factor production (GO:0010575)	3/25	0.00166391	0.0465894	CYP1B1;HIF1A;ATF4
regulation of bone remodeling (GO:0046850)	2/7	0.00182708	0.0467952	SFRP1;MDK
cellular response to prostaglandin E stimulus (GO:0071380)	2/7	0.00182708	0.0467952	SFRP1;GNB1
regulation of transforming growth factor beta2 production (GO:0032909)	2/7	0.00182708	0.0467952	TGFB2;HIF1A
glutamine transport (GO:0006868)	2/7	0.00182708	0.0467952	SLC1A4;SLC38A2
serine transport (GO:0032329)	2/7	0.00182708	0.0467952	SLC1A4;SLC38A2
negative regulation of lymphocyte differentiation (GO:0045620)	2/7	0.00182708	0.0467952	SFRP1;ID2
positive regulation of transmembrane receptor protein serine/threonine kinase signaling pathway (GO:0090100)	5/92	0.00185142	0.0467952	CRB2;SDCBP;TGFB2;THBS1;HIPK2
glial cell development (GO:0021782)	3/26	0.00186788	0.0467952	APP;MDK;ZNF488
hemopoiesis (GO:0030097)	5/94	0.00203534	0.0488664	L3MBTL1;SFRP1;TGFB2;WNT2B;ATF4
positive regulation of epithelial cell migration (GO:0010634)	5/94	0.00203534	0.0488664	GPI;TGFB2;SPARC;HIF1A;THBS1
camera-type eye development (GO:0043010)	3/27	0.00208677	0.0488664	CYP1B1;STRA6;FBN1
regulation of vascular endothelial growth factor production (GO:0010574)	3/27	0.00208677	0.0488664	CYP1B1;HIF1A;ATF4
carboxylic acid transport (GO:0046942)	4/57	0.00210454	0.0488664	SLC7A5;SLC16A1;SLC1A4;SLC38A2
cellular response to peptide (GO:1901653)	4/57	0.00210454	0.0488664	APP;GJA1;LRP1;RPL23
regulation of cell cycle (GO:0051726)	9/296	0.00215171	0.0493597	L3MBTL1;SDCBP;TGFB2;SFRP1;CCND1;RPL23;ID2;THBS1;HIPK2
negative regulation of neuron projection development (GO:0010977)	4/58	0.00224387	0.050861	HDAC2;PTPRS;SEMA3A;ITM2C
L-amino acid transport (GO:0015807)	3/28	0.00232097	0.0513852	SLC7A5;SLC1A4;SLC38A2
neutral amino acid transport (GO:0015804)	3/28	0.00232097	0.0513852	SLC7A5;SLC1A4;SLC38A2
regulation of transcription from RNA polymerase II promoter in response to oxidative stress (GO:0043619)	2/8	0.00242089	0.0517908	HIF1A;ATF4
sequestering of BMP from receptor via BMP binding (GO:0038098)	2/8	0.00242089	0.0517908	FSTL1;CER1
peptidyl-lysine hydroxylation (GO:0017185)	2/8	0.00242089	0.0517908	PLOD2;PLOD1
positive regulation of stress-activated MAPK cascade (GO:0032874)	5/99	0.00255316	0.0537894	APP;SDCBP;TGFB2;SEMA3A;HIPK2
positive regulation of extrinsic apoptotic signaling pathway (GO:2001238)	3/29	0.00257082	0.0537894	SFRP1;TNFSF10;THBS1
epithelial cell differentiation (GO:0030855)	5/101	0.00278489	0.0568527	HDAC2;PCNA;SIX3;HNRNPH3;FSTL1
artery morphogenesis (GO:0048844)	3/30	0.00283666	0.0568527	TGFB2;LRP1;STRA6
positive regulation of lipid kinase activity (GO:0090218)	3/30	0.00283666	0.0568527	PDGFRA;CD81;FGFR3
positive regulation of phosphate metabolic process (GO:0045937)	3/30	0.00283666	0.0568527	APP;SDCBP;THBS1
positive regulation of phosphorylation (GO:0042327)	8/253	0.00296071	0.0587208	PDGFRA;APP;SDCBP;CCND1;PRXL2C;FGFR3;HIF1A;THBS1
embryonic digestive tract morphogenesis (GO:0048557)	2/9	0.00309316	0.0603783	PDGFRA;ID2
negative regulation of axon extension (GO:0030517)	3/31	0.00311883	0.0603783	PTPRS;SEMA3C;SEMA3A
cellular response to organic cyclic compound (GO:0071407)	6/150	0.00313942	0.0603783	SFRP1;LARP1;GNB1;CYP1B1;ATP1A1;HSP90B1
generation of neurons (GO:0048699)	7/202	0.00324223	0.061732	TGFB2;RELN;WNT2B;HEY1;SEMA3A;SIX3;ITM2C
positive regulation of cell differentiation (GO:0045597)	8/258	0.00333458	0.0628618	CRB2;SDCBP;TGFB2;SFRP1;GJA1;CREB1;MDK;ID2
regulation of NMDA receptor activity (GO:2000310)	3/32	0.00341763	0.0631764	APP;RELN;GRIN2B
negative regulation of chemotaxis (GO:0050922)	3/32	0.00341763	0.0631764	SEMA3C;SEMA3A;THBS1
embryonic organ development (GO:0048568)	4/66	0.00359419	0.0658014	TGFB2;HEY1;ATF4;STRA6
positive regulation of nucleic acid-templated transcription (GO:1903508)	12/511	0.00364842	0.066158	SFRP1;NPM1;HDAC2;CREB1;LBH;HEY1;ID2;PAX6;HNRNPAB;HIF1A;HIPK2;ATF4
adrenal gland development (GO:0030325)	2/10	0.00384235	0.0683723	MDK;STRA6
cellular response to prostaglandin stimulus (GO:0071379)	2/10	0.00384235	0.0683723	SFRP1;GNB1
regulation of translational initiation (GO:0006446)	4/68	0.00400216	0.0702069	NPM1;LARP1;ATF4;EIF3B
response to endoplasmic reticulum stress (GO:0034976)	5/110	0.0040192	0.0702069	PDIA3;P4HB;THBS1;ATF4;HSP90B1
response to steroid hormone (GO:0048545)	3/34	0.00406632	0.0703844	TGFB2;ATP1A1;THBS1
cellular protein modification process (GO:0006464)	19/1025	0.00417416	0.0715999	APP;TGFB2;PTPRS;PLOD2;LAMB1;PDIA6;HIF1A;LTBP1;THBS1;FSTL1;CKAP4;DDOST;HIPK2;HSP90B1;CREB1;SPARCL1;QSOX1;P4HB;FBN1
cellular response to decreased oxygen levels (GO:0036294)	4/69	0.00421742	0.0716961	SFRP1;P4HB;HIF1A;HIPK2
cellular response to amyloid-beta (GO:1904646)	3/35	0.00441678	0.0744208	APP;GJA1;LRP1
actin filament depolymerization (GO:0030042)	2/11	0.00466696	0.0753711	GSN;MICAL3
regulation of phospholipase activity (GO:0010517)	2/11	0.00466696	0.0753711	LRP1;FGFR3
response to prostaglandin E (GO:0034695)	2/11	0.00466696	0.0753711	SFRP1;GNB1
negative regulation of oxidative stress-induced neuron death (GO:1903204)	2/11	0.00466696	0.0753711	HIF1A;ATF4
regulation of glycolytic process (GO:0006110)	4/71	0.00467111	0.0753711	APP;PRXL2C;HIF1A;OGT
regulation of ossification (GO:0030278)	3/36	0.00478499	0.0760369	TGFB2;SFRP1;MDK
regulation of cell growth (GO:0001558)	7/217	0.00479224	0.0760369	NET1;SDCBP;TGFB2;SFRP1;GJA1;MSX1;ENO1
negative regulation of epithelial cell proliferation (GO:0050680)	4/72	0.00490979	0.0769218	SFRP1;TGFB2;SPARC;THBS1
regulation of neuron projection development (GO:0010975)	6/165	0.00499792	0.0769218	HDAC2;PTPRS;RELN;MDK;SEMA3A;ITM2C
positive regulation of angiogenesis (GO:0045766)	5/116	0.00503307	0.0769218	MDK;CYP1B1;HIF1A;THBS1;HIPK2
positive regulation of JNK cascade (GO:0046330)	4/73	0.00515653	0.0769218	APP;SDCBP;SEMA3A;HIPK2
positive regulation of synaptic transmission (GO:0050806)	4/73	0.00515653	0.0769218	APP;RELN;CLSTN1;GRIN2B
glutamate receptor signaling pathway (GO:0007215)	3/37	0.00517122	0.0769218	TRPM1;APP;GRIN2B
negative regulation of endothelial cell proliferation (GO:0001937)	3/37	0.00517122	0.0769218	SPARC;COL4A3;THBS1
positive regulation of signaling receptor activity (GO:2000273)	3/37	0.00517122	0.0769218	HDAC2;RELN;HIF1A
regulation of plasminogen activation (GO:0010755)	2/12	0.0055655	0.0816623	ENO1;THBS1
ventricular septum development (GO:0003281)	3/38	0.00557568	0.0816623	TGFB2;HEY1;STRA6
regulation of cell migration (GO:0030334)	10/408	0.00578035	0.0840137	PDGFRA;SDCBP;SFRP1;SEMA3C;MDK;FSHB;SEMA3A;CYP1B1;LAMB1;THBS1
positive regulation of multicellular organismal process (GO:0051240)	9/345	0.00586513	0.0844899	CRB2;SDCBP;TGFB2;GJA1;LRP1;MDK;ENO1;PPIB;OGT
regulation of BMP signaling pathway (GO:0030510)	4/76	0.00594624	0.0844899	CRB2;FSTL1;CER1;HIPK2
regulation of RNA splicing (GO:0043484)	4/76	0.00594624	0.0844899	HNRNPH1;HNRNPH2;HNRNPH3;SLC38A2
cellular response to ketone (GO:1901655)	3/39	0.00599862	0.0846028	SFRP1;LARP1;GNB1
positive regulation of epithelial cell proliferation (GO:0050679)	5/123	0.00643088	0.0870314	SFRP1;MDK;LAMB1;SRSF6;HIF1A
bone development (GO:0060348)	3/40	0.00644024	0.0870314	GJA1;PPIB;FGFR3
neuron differentiation (GO:0030182)	6/174	0.00644255	0.0870314	TGFB2;WNT2B;ID2;PAX6;HS6ST1;ITM2C
cellular potassium ion homeostasis (GO:0030007)	2/13	0.0065365	0.0870314	ATP1B3;ATP1A1
relaxation of cardiac muscle (GO:0055119)	2/13	0.0065365	0.0870314	GSN;ATP1A1
sodium ion export across plasma membrane (GO:0036376)	2/13	0.0065365	0.0870314	ATP1B3;ATP1A1
muscle tissue development (GO:0060537)	2/13	0.0065365	0.0870314	CSRP2;STRA6
positive regulation of neuron migration (GO:2001224)	2/13	0.0065365	0.0870314	MDK;SEMA3A
regulation of phosphorylation (GO:0042325)	5/125	0.00687564	0.0893812	APP;SDCBP;HIF1A;OGT;THBS1
carboxylic acid transmembrane transport (GO:1905039)	3/41	0.00690076	0.0893812	SLC7A5;SLC16A1;SLC38A2
epithelial cell migration (GO:0010631)	3/41	0.00690076	0.0893812	ANLN;CYP1B1;FSTL1
gluconeogenesis (GO:0006094)	3/41	0.00690076	0.0893812	GPI;ENO1;ATF4
regulation of translation (GO:0006417)	6/178	0.00717348	0.0922858	APP;NPM1;LARP1;NCL;THBS1;EIF3B
protein stabilization (GO:0050821)	6/179	0.00736521	0.0924968	CREB1;RPL23;CTNND1;ATP1B3;MSX1;PPIB
regulation of extrinsic apoptotic signaling pathway via death domain receptors (GO:1902041)	3/42	0.00738035	0.0924968	SFRP1;TNFSF10;THBS1
cellular copper ion homeostasis (GO:0006878)	2/14	0.00757852	0.0924968	APP;ATOX1
relaxation of muscle (GO:0090075)	2/14	0.00757852	0.0924968	GSN;ATP1A1
retinal metabolic process (GO:0042574)	2/14	0.00757852	0.0924968	RDH10;CYP1B1
neuron fate commitment (GO:0048663)	2/14	0.00757852	0.0924968	ID2;PAX6
positive regulation of long-term synaptic potentiation (GO:1900273)	2/14	0.00757852	0.0924968	APP;RELN
positive regulation of macrophage chemotaxis (GO:0010759)	2/14	0.00757852	0.0924968	MDK;THBS1
cation transmembrane transport (GO:0098655)	3/44	0.00839749	0.0999301	TRPM1;SLC7A5;TRPM3
embryonic organ morphogenesis (GO:0048562)	3/44	0.00839749	0.0999301	PDGFRA;ID2;FBN1
response to amyloid-beta (GO:1904645)	3/44	0.00839749	0.0999301	APP;GJA1;LRP1
hexose biosynthetic process (GO:0019319)	3/44	0.00839749	0.0999301	GPI;ENO1;ATF4
cellular sodium ion homeostasis (GO:0006883)	2/15	0.00869015	0.101509	ATP1B3;ATP1A1
nitric oxide biosynthetic process (GO:0006809)	2/15	0.00869015	0.101509	ARG2;CYP1B1
protein hydroxylation (GO:0018126)	2/15	0.00869015	0.101509	PLOD2;PLOD1
positive regulation of endothelial cell migration (GO:0010595)	4/86	0.00914911	0.106219	GPI;SPARC;HIF1A;THBS1
positive regulation of smooth muscle cell proliferation (GO:0048661)	3/46	0.00949298	0.109543	GJA1;ID2;THBS1
basement membrane organization (GO:0071711)	2/16	0.00986997	0.111198	LAMB1;NID1
membrane repolarization (GO:0086009)	2/16	0.00986997	0.111198	ATP1B3;ATP1A1
nitric oxide metabolic process (GO:0046209)	2/16	0.00986997	0.111198	ARG2;CYP1B1
odontogenesis of dentin-containing tooth (GO:0042475)	2/16	0.00986997	0.111198	HDAC2;MSX1
positive regulation of neuron death (GO:1901216)	3/47	0.0100705	0.112789	TGFB2;GRIN2B;ATF4
cellular response to alcohol (GO:0097306)	3/48	0.010668	0.118092	SFRP1;LARP1;GNB1
cognition (GO:0050890)	3/48	0.010668	0.118092	APP;SLC1A4;STRA6
aorta morphogenesis (GO:0035909)	2/17	0.0111166	0.11891	LRP1;HEY1
cell communication by electrical coupling involved in cardiac conduction (GO:0086064)	2/17	0.0111166	0.11891	GJA1;ATP1A1
copper ion homeostasis (GO:0055070)	2/17	0.0111166	0.11891	APP;ATOX1
gliogenesis (GO:0042063)	2/17	0.0111166	0.11891	TGFB2;RELN
mesenchyme morphogenesis (GO:0072132)	2/17	0.0111166	0.11891	TGFB2;HEY1
vasculature development (GO:0001944)	2/17	0.0111166	0.11891	PDGFRA;STRA6
receptor internalization (GO:0031623)	3/49	0.0112857	0.120044	LRP1;CD81;ACKR3
regulation of peptidyl-tyrosine phosphorylation (GO:0050730)	4/92	0.0115237	0.121221	APP;SFRP1;RELN;CD81
retinoid metabolic process (GO:0001523)	4/92	0.0115237	0.121221	LRP1;RDH10;CYP1B1;STRA6
receptor-mediated endocytosis (GO:0006898)	5/143	0.0118855	0.121717	SPARC;LRP1;CD81;ACKR3;HSP90B1
neuron development (GO:0048666)	5/143	0.0118855	0.121717	APP;TGFB2;VAPA;LAMB1;HS6ST1
amino acid transport (GO:0006865)	3/50	0.0119236	0.121717	SLC7A5;SLC1A4;SLC38A2
positive regulation of cell morphogenesis involved in differentiation (GO:0010770)	3/50	0.0119236	0.121717	CUX1;MDK;P4HB
regulation of epithelial cell proliferation (GO:0050678)	4/93	0.0119543	0.121717	SFRP1;TGFB2;LAMB1;SRSF6
visual perception (GO:0007601)	4/93	0.0119543	0.121717	TRPM1;RDH10;SIX3;PAX6
regulation of B cell differentiation (GO:0045577)	2/18	0.0124287	0.122613	SFRP1;ID2
regulation of multicellular organism growth (GO:0040014)	2/18	0.0124287	0.122613	APP;PPIB
embryonic digit morphogenesis (GO:0042733)	2/18	0.0124287	0.122613	HDAC2;MSX1
regulation of transcription by RNA polymerase I (GO:0006356)	2/18	0.0124287	0.122613	RASL11A;ATF4
regulation of vascular endothelial cell proliferation (GO:1905562)	2/18	0.0124287	0.122613	MDK;COL4A3
positive regulation of glial cell differentiation (GO:0045687)	2/18	0.0124287	0.122613	MDK;ID2
mesenchymal cell differentiation (GO:0048762)	3/51	0.0125818	0.12285	TGFB2;HIF1A;HNRNPAB
positive regulation of fat cell differentiation (GO:0045600)	3/51	0.0125818	0.12285	SFRP1;CREB1;ID2
sensory perception of light stimulus (GO:0050953)	4/95	0.0128463	0.124792	TRPM1;RDH10;SIX3;PAX6
ameboidal-type cell migration (GO:0001667)	3/52	0.0132605	0.128162	SEMA3C;SEMA3A;CER1
atrioventricular valve morphogenesis (GO:0003181)	2/19	0.0138049	0.130122	TGFB2;HEY1
cardiac muscle cell contraction (GO:0086003)	2/19	0.0138049	0.130122	GSN;ATP1A1
endocardial cushion morphogenesis (GO:0003203)	2/19	0.0138049	0.130122	TGFB2;HEY1
heart trabecula morphogenesis (GO:0061384)	2/19	0.0138049	0.130122	TGFB2;HEY1
positive regulation of macrophage migration (GO:1905523)	2/19	0.0138049	0.130122	MDK;THBS1
cardiac muscle tissue development (GO:0048738)	3/53	0.0139597	0.130933	GJA1;HEY1;MSX1
regulation of megakaryocyte differentiation (GO:0045652)	3/54	0.0146796	0.135628	L3MBTL1;AGO1;THBS1
response to UV (GO:0009411)	4/99	0.0147551	0.135628	NPM1;PCNA;CCND1;ATF4
cardiac epithelial to mesenchymal transition (GO:0060317)	2/20	0.0152439	0.135628	TGFB2;HEY1
cardiac ventricle development (GO:0003231)	2/20	0.0152439	0.135628	HEY1;STRA6
cellular monovalent inorganic cation homeostasis (GO:0030004)	2/20	0.0152439	0.135628	ATP1B3;ATP1A1
regulation of granulocyte chemotaxis (GO:0071622)	2/20	0.0152439	0.135628	MDK;THBS1
regulation of programmed necrotic cell death (GO:0062098)	2/20	0.0152439	0.135628	SDCBP;OGT
xenobiotic transport (GO:0042908)	2/20	0.0152439	0.135628	SLC7A5;GJA1
negative regulation of axon extension involved in axon guidance (GO:0048843)	2/20	0.0152439	0.135628	SEMA3C;SEMA3A
positive regulation of dendrite morphogenesis (GO:0050775)	2/20	0.0152439	0.135628	RELN;CUX1
positive regulation of protein processing (GO:0010954)	2/20	0.0152439	0.135628	GSN;ENO1
pyruvate metabolic process (GO:0006090)	3/55	0.0154201	0.136557	GPI;SLC16A1;ENO1
positive regulation of intracellular signal transduction (GO:1902533)	11/546	0.0155299	0.136894	PDGFRA;APP;TGFB2;GJA1;RELN;VAPA;RPL23;TSPAN6;TNFSF10;FGFR3;THBS1
peptidyl-tyrosine modification (GO:0018212)	3/56	0.0161813	0.139926	PDGFRA;RELN;FGFR3
positive regulation of cellular protein metabolic process (GO:0032270)	4/102	0.0162983	0.139926	HDAC2;NPM1;OGT;THBS1
positive regulation of vasculature development (GO:1904018)	4/102	0.0162983	0.139926	CYP1B1;HIF1A;THBS1;HIPK2
negative regulation of multicellular organismal process (GO:0051241)	6/214	0.0166614	0.139926	SFRP1;GJA1;HEY1;MDK;SRSF6;ATF4
calcium ion transport into cytosol (GO:0060402)	2/21	0.0167444	0.139926	TRPM1;GRIN2B
endocardial cushion development (GO:0003197)	2/21	0.0167444	0.139926	TGFB2;HEY1
response to progesterone (GO:0032570)	2/21	0.0167444	0.139926	TGFB2;THBS1
retinol metabolic process (GO:0042572)	2/21	0.0167444	0.139926	RDH10;CYP1B1
negative regulation of response to wounding (GO:1903035)	2/21	0.0167444	0.139926	PTPRS;MDK
positive regulation of transcription from RNA polymerase II promoter involved in cellular response to chemical stimulus (GO:1901522)	2/21	0.0167444	0.139926	HIF1A;ATF4
regulation of cell differentiation (GO:0045595)	5/156	0.0167558	0.139926	HEY1;MDK;ID2;ANP32B;ATF4
regulation of signal transduction by p53 class mediator (GO:1901796)	5/156	0.0167558	0.139926	L3MBTL1;HDAC2;RPL23;CHD4;HIPK2
skeletal system development (GO:0001501)	5/158	0.0176068	0.14518	GJA1;TGFB2;PPIB;FGFR3;FBN1
positive regulation of transcription, DNA-templated (GO:0045893)	19/1183	0.0176135	0.14518	APP;NPM1;HDAC2;CD81;FSHB;RASL11A;CITED4;PAX6;HNRNPAB;HIF1A;HIPK2;SFRP1;CREB1;LBH;HEY1;ID2;AGO1;OGT;ATF4
receptor metabolic process (GO:0043112)	3/58	0.0177663	0.14518	LRP1;CD81;ACKR3
regulation of neurotransmitter receptor activity (GO:0099601)	3/58	0.0177663	0.14518	APP;RELN;GRIN2B
positive regulation of protein binding (GO:0032092)	3/58	0.0177663	0.14518	APP;LRP1;HIPK2
regulation of JNK cascade (GO:0046328)	4/105	0.0179393	0.145967	APP;SDCBP;SEMA3A;HIPK2
regulation of macrophage chemotaxis (GO:0010758)	2/22	0.0183051	0.147058	MDK;THBS1
negative regulation of B cell activation (GO:0050869)	2/22	0.0183051	0.147058	SFRP1;ID2
positive regulation of signal transduction by p53 class mediator (GO:1901798)	2/22	0.0183051	0.147058	RPL23;MSX1
regulation of mononuclear cell migration (GO:0071675)	2/23	0.0199247	0.156118	MDK;THBS1
regulation of necroptotic process (GO:0060544)	2/23	0.0199247	0.156118	SDCBP;OGT
glucose 6-phosphate metabolic process (GO:0051156)	2/23	0.0199247	0.156118	GPI;TKT
positive regulation of cell cycle G2/M phase transition (GO:1902751)	2/23	0.0199247	0.156118	NPM1;CCND1
positive regulation of epithelial cell apoptotic process (GO:1904037)	2/23	0.0199247	0.156118	GSN;THBS1
positive regulation of morphogenesis of an epithelium (GO:1905332)	2/23	0.0199247	0.156118	GJA1;MDK
heart development (GO:0007507)	5/164	0.0203299	0.15864	TGFB2;ID2;CER1;STRA6;FBN1
glucose metabolic process (GO:0006006)	3/62	0.0211869	0.158804	GPI;ENO1;ATF4
regulation of Wnt signaling pathway (GO:0030111)	4/111	0.0215206	0.158804	APP;SFRP1;LRP1;CER1
amino acid import across plasma membrane (GO:0089718)	2/24	0.021602	0.158804	SLC7A5;SLC1A4
regulation of axon extension involved in axon guidance (GO:0048841)	2/24	0.021602	0.158804	SEMA3C;SEMA3A
canonical glycolysis (GO:0061621)	2/24	0.021602	0.158804	GPI;ENO1
cellular response to catecholamine stimulus (GO:0071870)	2/24	0.021602	0.158804	GNB1;ATF4
regulation of keratinocyte proliferation (GO:0010837)	2/24	0.021602	0.158804	MDK;SRSF6
extracellular matrix assembly (GO:0085029)	2/24	0.021602	0.158804	LAMB1;QSOX1
glucose catabolic process to pyruvate (GO:0061718)	2/24	0.021602	0.158804	GPI;ENO1
negative regulation of neuron differentiation (GO:0045665)	2/24	0.021602	0.158804	HEY1;SIX3
negative regulation of ossification (GO:0030279)	2/24	0.021602	0.158804	SFRP1;MDK
positive regulation of neuron apoptotic process (GO:0043525)	2/24	0.021602	0.158804	TGFB2;ATF4
positive regulation of phospholipase activity (GO:0010518)	2/24	0.021602	0.158804	PDGFRA;FGFR3
positive regulation of transcription from RNA polymerase II promoter in response to stress (GO:0036003)	2/24	0.021602	0.158804	HIF1A;ATF4
potassium ion homeostasis (GO:0055075)	2/24	0.021602	0.158804	ATP1B3;ATP1A1
amyloid fibril formation (GO:1990000)	3/63	0.0220944	0.160564	APP;GSN;TGFBI
cellular response to reactive oxygen species (GO:0034614)	3/63	0.0220944	0.160564	NET1;PDGFRA;CYP1B1
negative regulation of peptidase activity (GO:0010466)	3/63	0.0220944	0.160564	CRB2;LRP1;SERPINH1
diterpenoid metabolic process (GO:0016101)	3/64	0.0230228	0.166409	LRP1;RDH10;STRA6
glycolytic process through glucose-6-phosphate (GO:0061620)	2/25	0.0233357	0.166409	GPI;ENO1
sodium ion homeostasis (GO:0055078)	2/25	0.0233357	0.166409	ATP1B3;ATP1A1
outflow tract septum morphogenesis (GO:0003148)	2/25	0.0233357	0.166409	TGFB2;SEMA3C
positive regulation of release of cytochrome c from mitochondria (GO:0090200)	2/25	0.0233357	0.166409	TNFSF10;MFF
cellular response to transforming growth factor beta stimulus (GO:0071560)	4/114	0.0234639	0.166699	SFRP1;TGFB2;CILP;FSHB
regulation of RNA metabolic process (GO:0051252)	3/65	0.0239723	0.169677	HNRNPH1;HNRNPH2;HNRNPH3
positive regulation of ERK1 and ERK2 cascade (GO:0070374)	5/172	0.0243701	0.171854	APP;PDGFRA;PRXL2C;ACKR3;FGFR3
cell-cell junction assembly (GO:0007043)	3/66	0.0249427	0.173954	GJA1;CTNND1;TLN1
positive regulation of cell cycle (GO:0045787)	3/66	0.0249427	0.173954	APP;TGFB2;CCND1
negative regulation of cell development (GO:0010721)	2/26	0.0251247	0.173954	PAX6;FBN1
negative regulation of proteolysis involved in cellular protein catabolic process (GO:1903051)	2/26	0.0251247	0.173954	RPL23;HIPK2
negative regulation of receptor-mediated endocytosis (GO:0048261)	2/26	0.0251247	0.173954	APP;SDCBP
positive regulation of transcription by RNA polymerase II (GO:0045944)	15/908	0.0267809	0.183381	APP;TGFB2;NPM1;HDAC2;CD81;FSHB;CITED4;PAX6;HIF1A;HIPK2;CREB1;HEY1;AGO1;OGT;ATF4
positive regulation of cysteine-type endopeptidase activity involved in apoptotic process (GO:0043280)	4/119	0.0269329	0.183381	GSN;COL4A3;TNFSF10;ANP32B
regulation of myeloid cell differentiation (GO:0045637)	3/68	0.0269462	0.183381	L3MBTL1;AGO1;THBS1
L-alpha-amino acid transmembrane transport (GO:1902475)	2/27	0.0269677	0.183381	SLC7A5;SLC1A4
modulation of excitatory postsynaptic potential (GO:0098815)	2/27	0.0269677	0.183381	APP;RELN
axonogenesis (GO:0007409)	6/240	0.0273855	0.185559	APP;RELN;SEMA3C;SEMA3A;LAMA3;NCAM1
peptidyl-tyrosine phosphorylation (GO:0018108)	3/69	0.0279794	0.18891	PDGFRA;RELN;FGFR3
regulation of neuron migration (GO:2001222)	2/28	0.0288637	0.191486	MDK;SEMA3A
response to ketone (GO:1901654)	2/28	0.0288637	0.191486	TGFB2;THBS1
ventricular septum morphogenesis (GO:0060412)	2/28	0.0288637	0.191486	TGFB2;HEY1
positive regulation of phosphatidylinositol 3-kinase activity (GO:0043552)	2/28	0.0288637	0.191486	PDGFRA;FGFR3
protein depolymerization (GO:0051261)	2/28	0.0288637	0.191486	GSN;MICAL3
positive regulation of cell-substrate adhesion (GO:0010811)	3/70	0.0290333	0.191943	SFRP1;MDK;P4HB
cellular response to BMP stimulus (GO:0071773)	3/71	0.0301081	0.197676	SFRP1;TGFB2;CER1
gland development (GO:0048732)	3/71	0.0301081	0.197676	MDK;SIX3;STRA6
glycolytic process (GO:0006096)	2/29	0.0308113	0.201597	GPI;ENO1
cell morphogenesis involved in differentiation (GO:0000904)	3/72	0.0312037	0.203465	RELN;LAMB1;ATF4
protein targeting (GO:0006605)	4/125	0.0314807	0.204571	SDCBP;SEC61A1;MFF;SLC25A6
endoplasmic reticulum organization (GO:0007029)	3/73	0.03232	0.208601	APP;SEC61A1;VAPA
negative regulation of cell adhesion (GO:0007162)	3/73	0.03232	0.208601	MDK;CYP1B1;TGFBI
CENP-A containing chromatin organization (GO:0061641)	2/30	0.0328095	0.209628	NPM1;HJURP
CENP-A containing nucleosome assembly (GO:0034080)	2/30	0.0328095	0.209628	NPM1;HJURP
regulation of long-term synaptic potentiation (GO:1900271)	2/30	0.0328095	0.209628	APP;RELN
RNA splicing, via transesterification reactions with bulged adenosine as nucleophile (GO:0000377)	6/251	0.033046	0.210433	HNRNPH1;HNRNPH2;SNRPF;HNRNPH3;SRSF6;PRPF8
response to amino acid starvation (GO:1990928)	3/75	0.0346146	0.211628	LARP1;CASTOR1;ATF4
positive regulation of macromolecule biosynthetic process (GO:0010557)	4/129	0.0347484	0.211628	TGFB2;NPM1;PCNA;THBS1
cardiac muscle cell action potential involved in contraction (GO:0086002)	2/31	0.0348571	0.211628	GJA1;ATP1A1
regulation of developmental growth (GO:0048638)	2/31	0.0348571	0.211628	APP;FGFR3
cellular nitrogen compound biosynthetic process (GO:0044271)	2/31	0.0348571	0.211628	ARG2;CYP1B1
negative regulation of proteasomal ubiquitin-dependent protein catabolic process (GO:0032435)	2/31	0.0348571	0.211628	SDCBP;OGT
positive regulation of RNA splicing (GO:0033120)	2/31	0.0348571	0.211628	NCL;SLC38A2
protein glycosylation (GO:0006486)	4/130	0.035595	0.211628	PLOD2;PLOD1;OGT;DDOST
positive regulation of growth (GO:0045927)	3/76	0.0357928	0.211628	SDCBP;SFRP1;TGFB2
negative regulation of cell differentiation (GO:0045596)	5/191	0.0359343	0.211628	SFRP1;HEY1;ID2;SIX3;ANP32B
negative regulation of Wnt signaling pathway (GO:0030178)	5/191	0.0359343	0.211628	SFRP1;LRP1;MDK;CTNND1;CER1
cellular response to hypoxia (GO:0071456)	4/131	0.0364535	0.211628	SFRP1;P4HB;HIF1A;HIPK2
negative regulation of cellular macromolecule biosynthetic process (GO:2000113)	10/547	0.0365819	0.211628	L3MBTL1;SFRP1;HDAC2;LARP1;LBH;HEY1;NCL;ID2;SIX3;ENO1
regulation of chemotaxis (GO:0050920)	2/32	0.0369531	0.211628	PDGFRA;THBS1
chondrocyte differentiation (GO:0002062)	2/32	0.0369531	0.211628	WNT2B;FGFR3
chromatin remodeling at centromere (GO:0031055)	2/32	0.0369531	0.211628	NPM1;HJURP
endodermal cell differentiation (GO:0035987)	2/32	0.0369531	0.211628	LAMA3;LAMB1
regulation of transcription involved in G1/S transition of mitotic cell cycle (GO:0000083)	2/32	0.0369531	0.211628	PCNA;ID2
metal ion export (GO:0070839)	2/32	0.0369531	0.211628	ATP1B3;ATP1A1
negative regulation of developmental growth (GO:0048640)	2/32	0.0369531	0.211628	PTPRS;FGFR3
peptidyl-proline modification (GO:0018208)	2/32	0.0369531	0.211628	FKBP10;PPIB
cellular response to UV (GO:0034644)	3/77	0.0369914	0.211628	NPM1;PCNA;ATF4
negative regulation of transcription, DNA-templated (GO:0045892)	15/948	0.0370547	0.211628	L3MBTL1;HDAC2;RPL23;PAX6;ENO1;SDCBP;SFRP1;CREB1;LBH;CCND1;HEY1;CUX1;ID2;SIX3;ATF4
RNA metabolic process (GO:0016070)	4/133	0.0382061	0.211628	HNRNPH1;AGO1;HNRNPH2;HNRNPH3
apoptotic cell clearance (GO:0043277)	2/33	0.0390963	0.211628	LRP1;THBS1
negative chemotaxis (GO:0050919)	2/33	0.0390963	0.211628	SEMA3C;SEMA3A
primary alcohol metabolic process (GO:0034308)	2/33	0.0390963	0.211628	RDH10;CYP1B1
regulation of neuron differentiation (GO:0045664)	3/79	0.0394499	0.211628	HEY1;ID2;SIX3
regulation of fat cell differentiation (GO:0045598)	3/80	0.0407095	0.211628	SFRP1;CREB1;ID2
negative regulation of cellular response to growth factor stimulus (GO:0090288)	3/80	0.0407095	0.211628	THBS1;CER1;HIPK2
positive regulation of cell adhesion (GO:0045785)	3/80	0.0407095	0.211628	TGFB2;MDK;P4HB
regulation of signal transduction (GO:0009966)	5/198	0.0409198	0.211628	APP;NCAM1;CASTOR1;NUCKS1;OGT
regulation of cell adhesion mediated by integrin (GO:0033628)	2/34	0.0412857	0.211628	TGFB2;CYP1B1
female gamete generation (GO:0007292)	2/34	0.0412857	0.211628	MDK;FSHB
positive regulation of pri-miRNA transcription by RNA polymerase II (GO:1902895)	2/34	0.0412857	0.211628	TGFB2;HIF1A
protein insertion into membrane (GO:0051205)	2/34	0.0412857	0.211628	APP;VAPA
regulation of inflammatory response to antigenic stimulus (GO:0002861)	4/137	0.0418544	0.211628	CREB1;CD81;FSHB;GNB1
activation of cysteine-type endopeptidase activity involved in apoptotic process (GO:0006919)	3/81	0.0419893	0.211628	COL4A3;TNFSF10;ANP32B
negative regulation of signal transduction (GO:0009968)	6/267	0.042555	0.211628	SFRP1;LRP1;HEY1;CILP;THBS1;CER1
central nervous system development (GO:0007417)	6/268	0.0432009	0.211628	GSN;RELN;SIX3;SLC2A1;PAX6;GRIN2B
cell-cell junction organization (GO:0045216)	3/82	0.0432892	0.211628	TGFB2;CTNND1;TLN1
cellular response to hydrogen peroxide (GO:0070301)	2/35	0.0435201	0.211628	NET1;CYP1B1
regulation of phosphatidylinositol 3-kinase activity (GO:0043551)	2/35	0.0435201	0.211628	PDGFRA;FGFR3
response to estrogen (GO:0043627)	2/35	0.0435201	0.211628	SFRP1;CITED4
semaphorin-plexin signaling pathway (GO:0071526)	2/35	0.0435201	0.211628	SEMA3C;SEMA3A
positive regulation of lipid biosynthetic process (GO:0046889)	2/35	0.0435201	0.211628	CREB1;FSHB
epidermis development (GO:0008544)	3/83	0.0446091	0.211628	HDAC2;LAMA3;PLOD1
axon guidance (GO:0007411)	5/203	0.0447255	0.211628	RELN;SEMA3C;SEMA3A;LAMA3;NCAM1
embryonic limb morphogenesis (GO:0030326)	2/36	0.0457987	0.211628	HDAC2;TGFB2
endoderm formation (GO:0001706)	2/36	0.0457987	0.211628	LAMA3;LAMB1
Wnt signaling pathway, calcium modulating pathway (GO:0007223)	2/36	0.0457987	0.211628	AGO1;GNB1
platelet aggregation (GO:0070527)	2/36	0.0457987	0.211628	PDGFRA;TLN1
positive regulation of substrate adhesion-dependent cell spreading (GO:1900026)	2/36	0.0457987	0.211628	MDK;P4HB
pulmonary artery morphogenesis (GO:0061156)	1/5	0.0466104	0.211628	STRA6
receptor-mediated virion attachment to host cell (GO:0046813)	1/5	0.0466104	0.211628	CD81
reelin-mediated signaling pathway (GO:0038026)	1/5	0.0466104	0.211628	RELN
axon choice point recognition (GO:0016198)	1/5	0.0466104	0.211628	APP
regulation of cardioblast differentiation (GO:0051890)	1/5	0.0466104	0.211628	TGFB2
camera-type eye photoreceptor cell differentiation (GO:0060219)	1/5	0.0466104	0.211628	PROM1
carbon dioxide transport (GO:0015670)	1/5	0.0466104	0.211628	CA2
cardiac muscle cell proliferation (GO:0060038)	1/5	0.0466104	0.211628	TGFB2
regulation of core promoter binding (GO:1904796)	1/5	0.0466104	0.211628	PAX6
cellular response to antibiotic (GO:0071236)	1/5	0.0466104	0.211628	RPL23
cellular response to heparin (GO:0071504)	1/5	0.0466104	0.211628	SFRP1
cellular response to vitamin (GO:0071295)	1/5	0.0466104	0.211628	SFRP1
cellular response to vitamin D (GO:0071305)	1/5	0.0466104	0.211628	SFRP1
regulation of inflammatory response to wounding (GO:0106014)	1/5	0.0466104	0.211628	MDK
regulation of integrin biosynthetic process (GO:0045113)	1/5	0.0466104	0.211628	TGFB2
chromatin maintenance (GO:0070827)	1/5	0.0466104	0.211628	HDAC2
chronic inflammatory response (GO:0002544)	1/5	0.0466104	0.211628	THBS1
deadenylation-independent decapping of nuclear-transcribed mRNA (GO:0031087)	1/5	0.0466104	0.211628	DCP1A
determination of dorsal/ventral asymmetry (GO:0048262)	1/5	0.0466104	0.211628	CER1
diaphragm development (GO:0060539)	1/5	0.0466104	0.211628	STRA6
disaccharide biosynthetic process (GO:0046351)	1/5	0.0466104	0.211628	SLC2A1
regulation of nodal signaling pathway involved in determination of lateral mesoderm left/right asymmetry (GO:1900175)	1/5	0.0466104	0.211628	CER1
dopamine biosynthetic process (GO:0042416)	1/5	0.0466104	0.211628	TGFB2
dorsal/ventral axis specification (GO:0009950)	1/5	0.0466104	0.211628	SFRP1
regulation of plasma membrane organization (GO:1903729)	1/5	0.0466104	0.211628	GSN
regulation of platelet-derived growth factor receptor-beta signaling pathway (GO:2000586)	1/5	0.0466104	0.211628	LRP1
endothelial cell apoptotic process (GO:0072577)	1/5	0.0466104	0.211628	COL4A3
regulation of ribonuclease activity (GO:0060700)	1/5	0.0466104	0.211628	NPM1
regulation of sterol transport (GO:0032371)	1/5	0.0466104	0.211628	LRP1
female genitalia development (GO:0030540)	1/5	0.0466104	0.211628	STRA6
glomerular visceral epithelial cell migration (GO:0090521)	1/5	0.0466104	0.211628	ANLN
glucose import across plasma membrane (GO:0098708)	1/5	0.0466104	0.211628	SLC2A1
His-Purkinje system development (GO:0003164)	1/5	0.0466104	0.211628	ID2
retina vasculature development in camera-type eye (GO:0061298)	1/5	0.0466104	0.211628	PDGFRA
ribose phosphate metabolic process (GO:0019693)	1/5	0.0466104	0.211628	TKT
rRNA transport (GO:0051029)	1/5	0.0466104	0.211628	NPM1
salivary gland development (GO:0007431)	1/5	0.0466104	0.211628	TGFB2
salivary gland morphogenesis (GO:0007435)	1/5	0.0466104	0.211628	TGFB2
intracellular sequestering of iron ion (GO:0006880)	1/5	0.0466104	0.211628	FTL
L-aspartate transmembrane transport (GO:0070778)	1/5	0.0466104	0.211628	SLC1A4
L-methionine salvage from methylthioadenosine (GO:0019509)	1/5	0.0466104	0.211628	MTAP
SRP-dependent cotranslational protein targeting to membrane, translocation (GO:0006616)	1/5	0.0466104	0.211628	SEC61A1
striated muscle cell proliferation (GO:0014855)	1/5	0.0466104	0.211628	TGFB2
mRNA cleavage involved in gene silencing by miRNA (GO:0035279)	1/5	0.0466104	0.211628	AGO1
negative regulation of cGMP-mediated signaling (GO:0010754)	1/5	0.0466104	0.211628	THBS1
negative regulation of collateral sprouting (GO:0048671)	1/5	0.0466104	0.211628	PTPRS
negative regulation of gonadotropin secretion (GO:0032277)	1/5	0.0466104	0.211628	GJA1
negative regulation of insulin-like growth factor receptor signaling pathway (GO:0043569)	1/5	0.0466104	0.211628	CILP
negative regulation of interferon-alpha production (GO:0032687)	1/5	0.0466104	0.211628	PTPRS
negative regulation of keratinocyte differentiation (GO:0045617)	1/5	0.0466104	0.211628	SRSF6
negative regulation of macrophage cytokine production (GO:0010936)	1/5	0.0466104	0.211628	TGFB2
negative regulation of metallopeptidase activity (GO:1905049)	1/5	0.0466104	0.211628	LRP1
negative regulation of oxidative stress-induced neuron intrinsic apoptotic signaling pathway (GO:1903377)	1/5	0.0466104	0.211628	HIF1A
negative regulation of plasminogen activation (GO:0010757)	1/5	0.0466104	0.211628	THBS1
negative regulation of regulatory T cell differentiation (GO:0045590)	1/5	0.0466104	0.211628	MDK
negative regulation of vascular endothelial cell proliferation (GO:1905563)	1/5	0.0466104	0.211628	COL4A3
PML body organization (GO:0030578)	1/5	0.0466104	0.211628	HIPK2
positive regulation of AMPA receptor activity (GO:2000969)	1/5	0.0466104	0.211628	RELN
positive regulation of cardioblast differentiation (GO:0051891)	1/5	0.0466104	0.211628	TGFB2
positive regulation of CD4-positive, alpha-beta T cell proliferation (GO:2000563)	1/5	0.0466104	0.211628	CD81
positive regulation of deoxyribonuclease activity (GO:0032077)	1/5	0.0466104	0.211628	PCNA
positive regulation of epithelial to mesenchymal transition involved in endocardial cushion formation (GO:1905007)	1/5	0.0466104	0.211628	TGFB2
positive regulation of histone H3-K27 methylation (GO:0061087)	1/5	0.0466104	0.211628	OGT
positive regulation of intrinsic apoptotic signaling pathway by p53 class mediator (GO:1902255)	1/5	0.0466104	0.211628	MSX1
positive regulation of neutrophil extravasation (GO:2000391)	1/5	0.0466104	0.211628	MDK
positive regulation of transcription from RNA polymerase II promoter in response to hypoxia (GO:0061419)	1/5	0.0466104	0.211628	HIF1A
chromatin organization (GO:0006325)	4/142	0.0466827	0.211628	L3MBTL1;HDAC2;NPM1;NUCKS1
protein localization to organelle (GO:0033365)	4/142	0.0466827	0.211628	APP;VAPA;MSX1;DCP1A
mRNA splicing, via spliceosome (GO:0000398)	6/274	0.0472052	0.212983	HNRNPH1;HNRNPH2;SNRPF;HNRNPH3;SRSF6;PRPF8
positive regulation of MAPK cascade (GO:0043410)	6/274	0.0472052	0.212983	PDGFRA;APP;TGFB2;PRXL2C;ACKR3;FGFR3
nitrogen compound transport (GO:0071705)	4/143	0.0476841	0.21327	SLC7A5;SLC1A4;SLC38A2;HSP90B1
regulation of actin cytoskeleton reorganization (GO:2000249)	2/37	0.0481203	0.21327	PDGFRA;MDK
centromere complex assembly (GO:0034508)	2/37	0.0481203	0.21327	NPM1;HJURP
neural crest cell migration (GO:0001755)	2/37	0.0481203	0.21327	SEMA3C;SEMA3A
phagocytosis, engulfment (GO:0006911)	2/37	0.0481203	0.21327	GSN;THBS1
protein insertion into ER membrane (GO:0045048)	2/37	0.0481203	0.21327	APP;VAPA
glucose homeostasis (GO:0042593)	3/86	0.0486877	0.21327	NUCKS1;PAX6;HIF1A
response to interleukin-1 (GO:0070555)	3/86	0.0486877	0.21327	APP;SFRP1;HIF1A
negative regulation of cell migration (GO:0030336)	4/144	0.0486973	0.21327	GJA1;SFRP1;LRP1;CYP1B1

## Sheet: S4B.PathsTop200Epigenes
Term	Overlap	P-value	Adjusted P-value	Genes
Epithelial Mesenchymal Transition	16/200	8.58454e-11	3.86304e-09	SPARC;LRP1;LAMA3;PLOD2;PLOD1;THBS1;FSTL1;GJA1;SFRP1;ID2;SERPINH1;QSOX1;TGFBI;MSX1;PPIB;FBN1
Unfolded Protein Response	7/113	0.000103361	0.00232561	SLC7A5;NPM1;SLC1A4;DCP1A;PDIA6;ATF4;HSP90B1
Estrogen Response Early	8/200	0.000669191	0.00602272	SLC7A5;GJA1;SLC16A1;CCND1;OLFML3;SLC2A1;SLC1A4;NAV2
Estrogen Response Late	8/200	0.000669191	0.00602272	SLC7A5;SLC16A1;CCND1;CA2;MDK;ID2;SLC1A4;FGFR3
mTORC1 Signaling	8/200	0.000669191	0.00602272	GPI;SLC7A5;SERPINH1;SLC2A1;PLOD2;SLC1A4;ENO1;HSP90B1
Myc Targets V1	7/200	0.00306883	0.0230163	SLC25A3;HDAC2;NPM1;PCNA;ERH;BUB3;EIF3B
Angiogenesis	3/36	0.00478499	0.0307607	APP;MSX1;FSTL1
Coagulation	5/138	0.0103025	0.0553504	SPARC;GSN;LRP1;THBS1;FBN1
Hypoxia	6/200	0.0123001	0.0553504	GPI;CSRP2;SLC2A1;ACKR3;ENO1;TGFBI
G2-M Checkpoint	6/200	0.0123001	0.0553504	SLC7A5;CCND1;NCL;HMGB3;BUB3;HIF1A
TGF-beta Signaling	3/54	0.0146796	0.0572203	ID2;THBS1;HIPK2
Androgen Response	4/100	0.0152588	0.0572203	CCND1;VAPA;SELENOP;SLC38A2
Apoptosis	5/161	0.0189361	0.0655481	APP;TGFB2;GSN;CCND1;TNFSF10
IL-2/STAT5 Signaling	5/199	0.0416646	0.100463	CD81;CA2;TNFSF10;CKAP4;HIPK2
Myogenesis	5/200	0.0424175	0.100463	APP;SPARC;GSN;NCAM1;NAV2
Apical Junction	5/200	0.0424175	0.100463	MDK;CTNND1;LAMA3;TGFBI;FBN1
Glycolysis	5/200	0.0424175	0.100463	PLOD2;QSOX1;ENO1;PLOD1;TGFBI
KRAS Signaling Up	5/200	0.0424175	0.100463	SPON1;RELN;CA2;ID2;SPARCL1
KRAS Signaling Dn	5/200	0.0424175	0.100463	TGFB2;NPY4R;FSHB;SELENOP;FGFR3

## Sheet: S4C.BioPTop200Fibgenes
Term	Overlap	P-value	Adjusted P-value	Genes
aerobic electron transport chain (GO:0019646)	7/70	4.36669e-06	0.00368855	NDUFS8;NDUFB10;NDUFA12;NDUFB5;UQCR10;COX6A1;COX5B
mitochondrial ATP synthesis coupled electron transport (GO:0042775)	7/71	4.80593e-06	0.00368855	NDUFS8;NDUFB10;NDUFA12;NDUFB5;UQCR10;COX6A1;COX5B
positive regulation of protein targeting to mitochondrion (GO:1903955)	5/31	9.9467e-06	0.00508939	SH3GLB1;NPEPPS;PDCD5;UBE2D3;CSNK2A2
positive regulation of establishment of protein localization to mitochondrion (GO:1903749)	6/56	1.44226e-05	0.00553467	SH3GLB1;NPEPPS;UBE2D3;CSNK2A2;YWHAG;YWHAH
negative regulation of peptidyl-serine phosphorylation (GO:0033137)	4/21	4.0766e-05	0.0125152	DMTN;GADD45A;CAV1;INPP5K
substantia nigra development (GO:0021762)	5/43	5.14072e-05	0.0131517	BASP1;ATP5PB;DYNLL1;CALM1;YWHAH
positive regulation of mitochondrial membrane permeability involved in apoptotic process (GO:1902110)	3/9	6.69074e-05	0.0135829	BNIP3L;BNIP3;VDAC2
purine nucleotide metabolic process (GO:0006163)	4/24	7.07905e-05	0.0135829	ADSL;GPX1;PNP;NT5C2
regulation of canonical Wnt signaling pathway (GO:0060828)	10/253	0.000152726	0.0216658	PSMA5;CSNK1A1;TNKS;AMFR;CUL3;CAV1;CAPRIN2;LIMD1;DKK3;PPP1CA
protein K48-linked ubiquitination (GO:0070936)	5/57	0.000200948	0.0216658	UBE2Q2;CUL3;AMFR;UBE2D3;UBE2G2
microtubule cytoskeleton organization involved in mitosis (GO:1902850)	7/128	0.000217401	0.0216658	TNKS;SBDS;DYNLL1;RANGAP1;KPNB1;DYNC1I1;SKA2
cellular iron ion homeostasis (GO:0006879)	5/58	0.000218235	0.0216658	ATP6V1A;CAND1;GLRX3;FTH1;SOD1
purine nucleotide catabolic process (GO:0006195)	3/13	0.000221536	0.0216658	GPX1;PNP;NT5C2
purine-containing compound catabolic process (GO:0072523)	3/13	0.000221536	0.0216658	GPX1;PNP;NT5C2
mitochondrial outer membrane permeabilization (GO:0097345)	3/13	0.000221536	0.0216658	BNIP3L;BNIP3;VDAC2
regulation of dendrite morphogenesis (GO:0048814)	4/32	0.000225832	0.0216658	RAP2A;CAPRIN1;CAPRIN2;YWHAH
iron ion homeostasis (GO:0055072)	5/61	0.000276941	0.0250061	ATP6V1A;CAND1;GLRX3;FTH1;SOD1
membrane assembly (GO:0071709)	4/36	0.000359186	0.0296228	UBXN2A;EMP2;TLCD1;SPTBN1
protein localization to cell periphery (GO:1990778)	7/140	0.000375695	0.0296228	EHD3;RAP2A;RAB40B;CAV1;INPP5K;EMP2;SPTBN1
endoplasmic reticulum to Golgi vesicle-mediated transport (GO:0006888)	8/185	0.000385964	0.0296228	CAPZB;CUL3;CAPZA1;ARFGAP3;DYNLL1;SPTAN1;SPTBN1;DYNC1I1
nucleotide catabolic process (GO:0009166)	3/16	0.000424806	0.0310513	GPX1;PNP;NT5C2
regulation of protein targeting to mitochondrion (GO:1903214)	4/39	0.000490591	0.0322225	SH3GLB1;NPEPPS;UBE2D3;CSNK2A2
mitochondrial electron transport, NADH to ubiquinone (GO:0006120)	4/39	0.000490591	0.0322225	NDUFS8;NDUFB10;NDUFA12;NDUFB5
negative regulation of peptidyl-threonine phosphorylation (GO:0010801)	3/17	0.000512258	0.0322225	DMTN;INPP5K;CALM1
positive regulation of intracellular protein transport (GO:0090316)	7/148	0.000524797	0.0322225	SH3GLB1;NPEPPS;UBE2D3;CSNK2A2;YWHAG;IPO5;YWHAH
protein localization to membrane (GO:0072657)	8/195	0.000547368	0.0323158	SH3GLB1;EHD3;RAP2A;RAB40B;CAV1;INPP5K;EMP2;SPTBN1
regulation of release of cytochrome c from mitochondria (GO:0090199)	4/41	0.000595212	0.0338389	PRELID1;GPX1;BNIP3;PDCD5
glutathione metabolic process (GO:0006749)	4/43	0.000714754	0.0381042	GPX1;CHAC2;CNDP2;SOD1
NLS-bearing protein import into nucleus (GO:0006607)	3/19	0.000719884	0.0381042	KPNA4;KPNB1;IPO5
mitotic spindle organization (GO:0007052)	7/157	0.000745221	0.0381305	TNKS;SBDS;DYNLL1;RANGAP1;KPNB1;DYNC1I1;SKA2
mRNA stabilization (GO:0048255)	4/44	0.000780474	0.0386461	YBX1;PABPC1;YBX3;RBM24
protein polyubiquitination (GO:0000209)	10/314	0.000837572	0.0391219	PSMA5;NPEPPS;TNKS;UBE2Q2;AMFR;CUL3;UBE2D3;UBE2O;UBE2G2;UBA52
cellular modified amino acid biosynthetic process (GO:0042398)	3/20	0.000841056	0.0391219	PTDSS2;CHAC2;CNDP2
caveola assembly (GO:0070836)	2/5	0.000871825	0.0393603	CAV1;EMP2
regulation of protein binding (GO:0043393)	6/118	0.000902979	0.0396021	FKBP1A;CAV1;AMFR;CAPRIN2;XIRP1;PPP1CA
aerobic respiration (GO:0009060)	3/21	0.000974439	0.0402938	NDUFS8;UQCR10;SDHB
beta-catenin destruction complex disassembly (GO:1904886)	3/21	0.000974439	0.0402938	CSNK1A1;CAV1;PPP1CA
negative regulation of canonical Wnt signaling pathway (GO:0090090)	7/165	0.000997501	0.0402938	PSMA5;CSNK1A1;CUL3;CAV1;AMFR;LIMD1;DKK3
positive regulation of protein ubiquitination (GO:0031398)	5/82	0.00108279	0.0426177	FKBP1A;CUL3;CAV1;RPS2;BIRC3
negative regulation of intracellular protein transport (GO:0090317)	3/23	0.00127965	0.0433673	DMTN;INPP5K;RANGAP1
nucleotide-excision repair, DNA damage recognition (GO:0000715)	3/23	0.00127965	0.0433673	COPS4;COPS2;UBA52
negative regulation of protein targeting to membrane (GO:0090315)	2/6	0.00129961	0.0433673	DMTN;INPP5K
plasma membrane raft assembly (GO:0044854)	2/6	0.00129961	0.0433673	CAV1;EMP2
glomerular epithelial cell differentiation (GO:0072311)	2/6	0.00129961	0.0433673	BASP1;CD24
renal filtration cell differentiation (GO:0061318)	2/6	0.00129961	0.0433673	BASP1;CD24
mitochondrial protein catabolic process (GO:0035694)	2/6	0.00129961	0.0433673	BNIP3L;BNIP3
regulation of translation (GO:0006417)	7/178	0.001546	0.0495209	MTPN;EIF5;CAPRIN1;CSDE1;ETF1;YBX1;EIF1
cellular response to hypoxia (GO:0071456)	6/131	0.00154854	0.0495209	PSMA5;NPEPPS;BNIP3L;BNIP3;LIMD1;UBA52
mitochondrial respiratory chain complex assembly (GO:0033108)	5/90	0.00164151	0.0514227	NDUFS8;AIFM1;NDUFB10;NDUFA12;NDUFB5
positive regulation of integrin-mediated signaling pathway (GO:2001046)	2/7	0.00180815	0.0544216	DMTN;EMP2
membrane biogenesis (GO:0044091)	2/7	0.00180815	0.0544216	TLCD1;SPTBN1
protein localization to plasma membrane (GO:0072659)	6/136	0.00187331	0.0549574	EHD3;RAP2A;RAB40B;INPP5K;EMP2;SPTBN1
visual perception (GO:0007601)	5/93	0.00189755	0.0549574	CRYBB1;CRYGN;CRYBB3;CRYBA1;CRYBA4
sensory perception of light stimulus (GO:0050953)	5/95	0.00208374	0.0582595	CRYBB1;CRYGN;CRYBB3;CRYBA1;CRYBA4
cellular transition metal ion homeostasis (GO:0046916)	5/96	0.00218167	0.0582595	ATP6V1A;CAND1;GLRX3;FTH1;SOD1
positive regulation of protein binding (GO:0032092)	4/58	0.00220134	0.0582595	FKBP1A;AMFR;CAV1;CAPRIN2
mitochondrial respiratory chain complex I assembly (GO:0032981)	4/58	0.00220134	0.0582595	NDUFS8;NDUFB10;NDUFA12;NDUFB5
NADH dehydrogenase complex assembly (GO:0010257)	4/58	0.00220134	0.0582595	NDUFS8;NDUFB10;NDUFA12;NDUFB5
negative regulation of Wnt signaling pathway (GO:0030178)	7/191	0.00230541	0.0593176	PSMA5;CSNK1A1;AMFR;CUL3;CAV1;LIMD1;DKK3
antigen processing and presentation of exogenous peptide antigen via MHC class II (GO:0019886)	5/98	0.00238754	0.0593176	CAPZB;CAPZA1;CLTA;DYNLL1;DYNC1I1
purine ribonucleoside monophosphate catabolic process (GO:0009169)	2/8	0.00239589	0.0593176	PNP;NT5C2
lens fiber cell differentiation (GO:0070306)	2/8	0.00239589	0.0593176	BFSP1;TDRD7
cellular protein catabolic process (GO:0044257)	4/60	0.00249337	0.0598103	BNIP3L;BNIP3;CLTA;UBE2G2
aggrephagy (GO:0035973)	3/29	0.00253268	0.0598103	DYNLL1;UBA52;DYNC1I1
negative regulation of mRNA catabolic process (GO:1902373)	3/29	0.00253268	0.0598103	YBX1;PABPC1;RBM24
antigen processing and presentation of peptide antigen via MHC class II (GO:0002495)	5/100	0.00260718	0.0606367	CAPZB;CAPZA1;CLTA;DYNLL1;DYNC1I1
regulation of mRNA stability (GO:0043488)	6/146	0.0026749	0.0612831	PSMA5;CSDC2;YBX1;PABPC1;UBA52;RBM24
TRIF-dependent toll-like receptor signaling pathway (GO:0035666)	3/30	0.00279469	0.063086	UBE2D3;UBA52;BIRC3
antigen processing and presentation of exogenous peptide antigen (GO:0002478)	5/103	0.00296361	0.0646128	CAPZB;CAPZA1;CLTA;DYNLL1;DYNC1I1
negative regulation of membrane potential (GO:0045837)	2/9	0.00306132	0.0646128	PRELID1;BNIP3
negative regulation of necroptotic process (GO:0060546)	2/9	0.00306132	0.0646128	YBX3;BIRC3
IMP metabolic process (GO:0046040)	2/9	0.00306132	0.0646128	PNP;NT5C2
MyD88-independent toll-like receptor signaling pathway (GO:0002756)	3/31	0.00307279	0.0646128	UBE2D3;UBA52;BIRC3
actin filament organization (GO:0007015)	6/152	0.00326551	0.0677374	MARCKSL1;DMTN;ELMO1;XIRP1;PLS3;EMP2
regulation of dendritic spine morphogenesis (GO:0061001)	3/32	0.00336731	0.0689175	CAPRIN1;CAPRIN2;KIF1A
RNA stabilization (GO:0043489)	3/33	0.00367853	0.0729686	YBX1;PABPC1;RBM24
adrenal gland development (GO:0030325)	2/10	0.00380292	0.0729686	SALL1;DKK3
positive regulation of dendritic spine morphogenesis (GO:0061003)	2/10	0.00380292	0.0729686	CAPRIN1;CAPRIN2
mesenchymal to epithelial transition (GO:0060231)	2/10	0.00380292	0.0729686	SALL1;BASP1
protein deneddylation (GO:0000338)	2/10	0.00380292	0.0729686	COPS4;COPS2
negative regulation of mitochondrion organization (GO:0010823)	3/34	0.00400674	0.0759302	PRELID1;GPX1;BNIP3
regulation of macroautophagy (GO:0016241)	5/112	0.0042436	0.0794382	SH3GLB1;ATP6V1A;BNIP3L;UCHL1;BNIP3
protein ubiquitination (GO:0016567)	12/525	0.00433179	0.080112	PSMA5;NPEPPS;CAND1;TNKS;UBE2Q2;AMFR;CUL3;UBE2D3;UBE2O;UBE2G2;UBA52;ASB1
nuclear-transcribed mRNA catabolic process, nonsense-mediated decay (GO:0000184)	5/113	0.00440675	0.080528	RPL38;ETF1;PABPC1;RPS2;UBA52
gland development (GO:0048732)	4/71	0.00458488	0.0805739	SALL1;CAV1;DKK3;SOD1
negative regulation of programmed necrotic cell death (GO:0062099)	2/11	0.00461922	0.0805739	YBX3;BIRC3
cellular response to increased oxygen levels (GO:0036295)	2/11	0.00461922	0.0805739	ATP6V1A;CAV1
glutathione biosynthetic process (GO:0006750)	2/11	0.00461922	0.0805739	CHAC2;CNDP2
protein modification by small protein removal (GO:0070646)	8/276	0.00483818	0.0834449	COPS4;PSMA5;UCHL1;DESI1;STAMBPL1;COPS2;UBA52;BIRC3
cellular protein-containing complex assembly (GO:0034622)	6/168	0.00531384	0.0890097	FKBP1A;AIFM1;CLTB;CLTA;RPL38;HOPX
regulation of cell communication by electrical coupling involved in cardiac conduction (GO:1901844)	2/12	0.00550875	0.0890097	CAV1;CALM1
negative regulation of release of sequestered calcium ion into cytosol (GO:0051280)	2/12	0.00550875	0.0890097	FKBP1A;CALM1
negative regulation of ryanodine-sensitive calcium-release channel activity (GO:0060315)	2/12	0.00550875	0.0890097	FKBP1A;CALM1
nonribosomal peptide biosynthetic process (GO:0019184)	2/12	0.00550875	0.0890097	CHAC2;CNDP2
glomerular visceral epithelial cell differentiation (GO:0072112)	2/12	0.00550875	0.0890097	BASP1;CD24
protein modification by small protein conjugation (GO:0032446)	10/409	0.00566826	0.0906331	CAND1;UBE2Q2;AMFR;CUL3;UBE2D3;UBE2G2;RANGAP1;UBA52;UBE2M;ASB1
nuclear-transcribed mRNA catabolic process (GO:0000956)	6/171	0.00578373	0.091526	CSDE1;RPL38;ETF1;PABPC1;RPS2;UBA52
protein monoubiquitination (GO:0006513)	3/39	0.00591181	0.0916629	CUL3;UBE2D3;UBE2O
regulation of peptidyl-threonine phosphorylation (GO:0010799)	3/39	0.00591181	0.0916629	DMTN;INPP5K;CALM1
regulation of mRNA catabolic process (GO:0061013)	5/122	0.0060817	0.0929031	PSMA5;CSDC2;PABPC1;UBA52;RBM24
positive regulation of protein modification by small protein conjugation or removal (GO:1903322)	4/77	0.00611284	0.0929031	FKBP1A;CUL3;CAV1;BIRC3
neutrophil degranulation (GO:0043312)	11/481	0.00618599	0.093093	PSMA5;PNP;CAND1;FABP5;FTH1;GDI2;ALDOC;DYNLL1;GUSB;SPTAN1;KPNB1
negative regulation of protein serine/threonine kinase activity (GO:0071901)	4/78	0.00639659	0.0945861	UCHL1;GADD45A;INPP5K;IPO5
regulation of cell communication by electrical coupling (GO:0010649)	2/13	0.00647006	0.0945861	CAV1;CALM1
negative regulation of alcohol biosynthetic process (GO:1902931)	2/13	0.00647006	0.0945861	DKK3;SOD1
neutrophil activation involved in immune response (GO:0002283)	11/485	0.00656711	0.0950992	PSMA5;PNP;CAND1;FABP5;FTH1;GDI2;ALDOC;DYNLL1;GUSB;SPTAN1;KPNB1
regulation of filopodium assembly (GO:0051489)	3/41	0.00680138	0.0975703	DMTN;CAPZB;PALM
neutrophil mediated immunity (GO:0002446)	11/488	0.00686488	0.0975703	PSMA5;PNP;CAND1;FABP5;FTH1;GDI2;ALDOC;DYNLL1;GUSB;SPTAN1;KPNB1
cellular respiration (GO:0045333)	3/42	0.00727433	0.101904	NDUFS8;UQCR10;SDHB
regulation of integrin-mediated signaling pathway (GO:2001044)	2/14	0.00750174	0.101904	DMTN;EMP2
regulation of lamellipodium organization (GO:1902743)	2/14	0.00750174	0.101904	DMTN;CAPZB
peptidyl-serine dephosphorylation (GO:0070262)	2/14	0.00750174	0.101904	PPP2R2B;PPP1CA
heart process (GO:0003015)	2/14	0.00750174	0.101904	GPX1;SOD1
regulation of cytokinesis (GO:0032465)	4/84	0.0082836	0.110852	SH3GLB1;CUL3;PKP4;CALM1
membrane organization (GO:0061024)	7/242	0.00830491	0.110852	SH3GLB1;UBXN2A;CLTB;CLTA;TLCD1;UBA52;SPTBN1
regulation of cytoplasmic translation (GO:2000765)	2/15	0.00860239	0.11286	YBX3;RBM24
clathrin coat assembly (GO:0048268)	2/15	0.00860239	0.11286	CLTB;CLTA
posttranscriptional regulation of gene expression (GO:0010608)	3/46	0.00935798	0.121733	MTPN;NUDT21;TDRD7
negative regulation of binding (GO:0051100)	4/88	0.0097249	0.12395	CYP2D6;CAV1;XIRP1;PPP1CA
negative regulation of release of cytochrome c from mitochondria (GO:0090201)	2/16	0.00977062	0.12395	PRELID1;GPX1
retrograde axonal transport (GO:0008090)	2/16	0.00977062	0.12395	KIF1A;SOD1
negative regulation of protein kinase activity (GO:0006469)	4/90	0.0105029	0.131072	GADD45A;CAV1;INPP5K;YWHAG
positive regulation of binding (GO:0051099)	4/90	0.0105029	0.131072	FKBP1A;AMFR;CAV1;CAPRIN2
regulation of cholesterol biosynthetic process (GO:0045540)	2/17	0.0110051	0.133014	KPNB1;SOD1
cellular modified amino acid catabolic process (GO:0042219)	2/17	0.0110051	0.133014	ABHD12;CHAC2
positive regulation of stem cell differentiation (GO:2000738)	2/17	0.0110051	0.133014	NUDT21;RBM24
mitochondrial electron transport, cytochrome c to oxygen (GO:0006123)	2/17	0.0110051	0.133014	COX5B;COX6A1
proteasome-mediated ubiquitin-dependent protein catabolic process (GO:0043161)	8/321	0.011524	0.138198	PSMA5;UCHL1;UBXN2A;AMFR;CUL3;UBE2D3;UBE2G2;UBA52
cytoplasmic translation (GO:0002181)	4/93	0.0117435	0.138808	RPL38;ETF1;RPS2;UBA52
positive regulation of cell morphogenesis involved in differentiation (GO:0010770)	3/50	0.0117557	0.138808	DMTN;CAPRIN1;CAPRIN2
nucleotide biosynthetic process (GO:0009165)	2/18	0.0123044	0.143085	ADSL;PNP
regulation of protein-containing complex disassembly (GO:0043244)	2/18	0.0123044	0.143085	BNIP3;ETF1
gonad development (GO:0008406)	3/51	0.0124051	0.143172	SALL1;BASP1;CSDE1
actin filament capping (GO:0051693)	2/19	0.0136673	0.152006	CAPZB;CAPZA1
barbed-end actin filament capping (GO:0051016)	2/19	0.0136673	0.152006	CAPZB;CAPZA1
regulation of epithelial cell differentiation (GO:0030856)	2/19	0.0136673	0.152006	CAV1;CD24
regulation of mitochondrial membrane permeability (GO:0046902)	2/19	0.0136673	0.152006	BNIP3;SPG7
endoplasmic reticulum mannose trimming (GO:1904380)	2/19	0.0136673	0.152006	AMFR;UBA52
positive regulation of macroautophagy (GO:0016239)	3/53	0.0137647	0.152006	SH3GLB1;BNIP3L;BNIP3
regulation of peptidyl-serine phosphorylation (GO:0033135)	4/98	0.0140133	0.153645	DMTN;CAV1;CAPRIN2;INPP5K
nuclear membrane reassembly (GO:0031468)	3/54	0.014475	0.157582	UBXN2A;RANGAP1;KPNB1
negative regulation of protein phosphorylation (GO:0001933)	5/152	0.0148268	0.159772	DMTN;CAV1;INPP5K;CALM1;YWHAG
regulation of transforming growth factor beta receptor signaling pathway (GO:0017015)	4/100	0.0149937	0.159772	FKBP1A;CAV1;UBA52;DKK3
purine ribonucleoside monophosphate metabolic process (GO:0009167)	2/20	0.0150924	0.159772	ADSL;NT5C2
positive regulation of dendrite morphogenesis (GO:0050775)	2/20	0.0150924	0.159772	CAPRIN1;CAPRIN2
positive regulation of Wnt signaling pathway (GO:0030177)	5/153	0.0152137	0.159953	PSMA5;SALL1;TNKS;CAV1;CAPRIN2
positive regulation of protein localization to membrane (GO:1905477)	4/101	0.0154997	0.161851	PDCD5;SPTBN1;YWHAG;YWHAH
phosphate-containing compound metabolic process (GO:0006796)	6/212	0.01561	0.161901	MINPP1;INPP5K;ALDOC;CALM1;LIMD1;PPP1CA
protein-containing complex disassembly (GO:0032984)	3/56	0.015957	0.163901	CSNK1A1;CAV1;PPP1CA
intrinsic apoptotic signaling pathway (GO:0097193)	4/102	0.0160164	0.163901	AIFM1;CUL3;BNIP3;CD24
regulation of cell differentiation (GO:0045595)	5/156	0.016415	0.166327	EMP2;CD24;HOPX;YWHAG;YWHAH
cellular response to organonitrogen compound (GO:0071417)	4/103	0.0165438	0.166327	DMTN;CTNNA1;INPP5K;IPO5
epithelial cell development (GO:0002064)	2/21	0.0165785	0.166327	BFSP1;RILPL1
plasma membrane bounded cell projection assembly (GO:0120031)	7/278	0.0167661	0.167117	EHD3;RAP2A;DMTN;RILPL1;INPP5K;EMP2;DYNLL1
post-translational protein modification (GO:0043687)	8/345	0.0170973	0.169318	COPS4;PSMA5;CAND1;COPS2;CUL3;FN3KRP;UBE2M;ASB1
negative regulation of apoptotic process (GO:0043066)	10/485	0.0172628	0.169862	BNIP3L;PRELID1;GPX1;CAV1;BNIP3;CSNK2A2;UBE2O;UBA52;BIRC3;SOD1
receptor metabolic process (GO:0043112)	3/58	0.0175212	0.171306	SH3GLB1;EHD3;CAV1
negative regulation of phosphate metabolic process (GO:0045936)	2/22	0.0181244	0.174974	INPP5K;DYNLL1
positive regulation of dendritic spine development (GO:0060999)	2/22	0.0181244	0.174974	CAPRIN1;CAPRIN2
selective autophagy (GO:0061912)	3/59	0.0183342	0.175894	DYNLL1;UBA52;DYNC1I1
positive regulation of programmed cell death (GO:0043068)	7/286	0.0192624	0.181338	BNIP3L;AIFM1;GADD45A;BNIP3;PDCD5;UBA52;SOD1
negative regulation of transmembrane receptor protein serine/threonine kinase signaling pathway (GO:0090101)	4/108	0.0193435	0.181338	FKBP1A;CAV1;UBE2D3;UBA52
cytoskeleton-dependent intracellular transport (GO:0030705)	2/23	0.0197286	0.181338	KIF1A;DYNC1I1
regulation of necroptotic process (GO:0060544)	2/23	0.0197286	0.181338	YBX3;BIRC3
positive regulation of protein autophosphorylation (GO:0031954)	2/23	0.0197286	0.181338	RAP2A;CALM1
vesicle transport along microtubule (GO:0047496)	2/23	0.0197286	0.181338	KIF1A;DYNC1I1
protein alkylation (GO:0008213)	2/23	0.0197286	0.181338	PCMT1;ETF1
regulation of protein ubiquitination (GO:0031396)	4/109	0.0199364	0.182157	FKBP1A;CUL3;CAV1;BIRC3
purine ribonucleotide catabolic process (GO:0009154)	2/24	0.0213901	0.189791	PNP;NT5C2
regulation of cardiac muscle hypertrophy (GO:0010611)	2/24	0.0213901	0.189791	MTPN;GLRX3
regulation of monooxygenase activity (GO:0032768)	2/24	0.0213901	0.189791	CAV1;CALM1
endocrine system development (GO:0035270)	2/24	0.0213901	0.189791	SALL1;DKK3
protein alpha-1,2-demannosylation (GO:0036508)	2/24	0.0213901	0.189791	AMFR;UBA52
regulation of autophagy (GO:0010506)	6/231	0.0227405	0.197056	SH3GLB1;ATP6V1A;UCHL1;BNIP3;CSNK2A2;RMC1
receptor catabolic process (GO:0032801)	2/25	0.0231076	0.197056	SH3GLB1;CLTA
regulation of cardiac muscle cell action potential (GO:0098901)	2/25	0.0231076	0.197056	CAV1;CALM1
peptide catabolic process (GO:0043171)	2/25	0.0231076	0.197056	NPEPPS;CHAC2
regulation of ryanodine-sensitive calcium-release channel activity (GO:0060314)	2/25	0.0231076	0.197056	FKBP1A;CALM1
positive regulation of release of cytochrome c from mitochondria (GO:0090200)	2/25	0.0231076	0.197056	BNIP3;PDCD5
ventricular cardiac muscle tissue development (GO:0003229)	2/25	0.0231076	0.197056	FKBP1A;HOPX
protein autoubiquitination (GO:0051865)	3/65	0.0236475	0.200546	CUL3;AMFR;UBE2D3
purine-containing compound biosynthetic process (GO:0072522)	2/26	0.0248799	0.204228	ADSL;PNP
negative regulation of protein localization to membrane (GO:1905476)	2/26	0.0248799	0.204228	DMTN;INPP5K
clathrin-dependent endocytosis (GO:0072583)	2/26	0.0248799	0.204228	CLTB;CLTA
regulation of protein insertion into mitochondrial membrane involved in apoptotic signaling pathway (GO:1900739)	2/26	0.0248799	0.204228	YWHAG;YWHAH
positive regulation of interleukin-2 production (GO:0032743)	2/26	0.0248799	0.204228	PNP;SPTBN1
positive regulation of protein insertion into mitochondrial membrane involved in apoptotic signaling pathway (GO:1900740)	2/26	0.0248799	0.204228	YWHAG;YWHAH
canonical Wnt signaling pathway (GO:0060070)	3/68	0.026584	0.213508	CSNK1A1;CAV1;PPP1CA
negative regulation of transforming growth factor beta receptor signaling pathway (GO:0030512)	3/68	0.026584	0.213508	FKBP1A;CAV1;UBA52
regulation of translational initiation (GO:0006446)	3/68	0.026584	0.213508	EIF5;CSDE1;EIF1
negative regulation of cation channel activity (GO:2001258)	2/27	0.0267058	0.213508	FKBP1A;CALM1
regulation of blood coagulation (GO:0030193)	2/27	0.0267058	0.213508	DMTN;CAV1
cellular response to decreased oxygen levels (GO:0036294)	3/69	0.0276042	0.219546	NPEPPS;BNIP3L;BNIP3
positive regulation of apoptotic process (GO:0043065)	7/310	0.0282932	0.223199	BNIP3L;AIFM1;GADD45A;BNIP3;PDCD5;UBA52;SOD1
negative regulation of calcium ion transmembrane transporter activity (GO:1901020)	2/28	0.0285843	0.223199	FKBP1A;CALM1
cristae formation (GO:0042407)	2/28	0.0285843	0.223199	ATP5PB;SPG7
regulation of plasma membrane bounded cell projection assembly (GO:0120032)	3/70	0.028645	0.223199	DMTN;CAPZB;CAV1
regulation of anatomical structure morphogenesis (GO:0022603)	4/123	0.0294233	0.228105	RAP2A;CAPZB;EMP2;KIF1A
response to metal ion (GO:0010038)	3/71	0.0297065	0.229143	CAV1;CALM1;PPP1CA
regulation of calcium ion transmembrane transporter activity (GO:1901019)	2/29	0.030514	0.231876	FKBP1A;CALM1
regulation of protein targeting to membrane (GO:0090313)	2/29	0.030514	0.231876	DMTN;INPP5K
hydrogen peroxide metabolic process (GO:0042743)	2/29	0.030514	0.231876	GPX1;SOD1
transcription-coupled nucleotide-excision repair (GO:0006283)	3/73	0.0318911	0.241147	COPS4;COPS2;UBA52
positive regulation of protein import (GO:1904591)	2/30	0.032494	0.244501	PDCD5;IPO5
negative regulation of protein binding (GO:0032091)	3/74	0.0330142	0.247204	CAV1;XIRP1;PPP1CA
regulation of mitotic cell cycle phase transition (GO:1901990)	5/188	0.03327	0.24791	PSMA5;CUL3;DYNLL1;UBA52;YWHAG
regulation of transcription from RNA polymerase II promoter in response to hypoxia (GO:0061418)	3/75	0.0341577	0.251151	PSMA5;LIMD1;UBA52
regulation of cellular component size (GO:0032535)	2/31	0.034523	0.251151	MTPN;PPP1CA
negative regulation of peptidyl-tyrosine phosphorylation (GO:0050732)	2/31	0.034523	0.251151	DMTN;CAV1
cellular response to cAMP (GO:0071320)	2/31	0.034523	0.251151	DMTN;INPP5K
regulation of transmembrane receptor protein serine/threonine kinase signaling pathway (GO:0090092)	2/31	0.034523	0.251151	FKBP1A;DKK3
positive regulation of canonical Wnt signaling pathway (GO:0090263)	4/130	0.0350158	0.253534	PSMA5;TNKS;CAV1;CAPRIN2
protein import into nucleus (GO:0006606)	3/76	0.0353215	0.254547	KPNA4;KPNB1;IPO5
protein transmembrane import into intracellular organelle (GO:0044743)	2/32	0.0366001	0.258899	AIFM1;TOMM40L
skeletal muscle organ development (GO:0060538)	2/32	0.0366001	0.258899	BASP1;CAV1
membrane depolarization (GO:0051899)	2/32	0.0366001	0.258899	CAV1;YWHAH
mitochondrial membrane organization (GO:0007006)	2/32	0.0366001	0.258899	BNIP3;SPG7
cellular response to tumor necrosis factor (GO:0071356)	5/194	0.0373034	0.259772	PSMA5;INPP5K;YBX3;BIRC3;TXNDC17
negative regulation of apoptotic signaling pathway (GO:2001234)	3/78	0.03771	0.259772	PRELID1;GPX1;CSNK2A2
protein modification process (GO:0036211)	3/78	0.03771	0.259772	UBE2D3;UBA52;UBE2M
cellular component assembly (GO:0022607)	6/261	0.0379797	0.259772	DMTN;CAPZA1;PLS3;SPG7;TLCD1;SPTBN1
actin filament bundle assembly (GO:0051017)	2/33	0.038724	0.259772	DMTN;PLS3
actin filament bundle organization (GO:0061572)	2/33	0.038724	0.259772	DMTN;PLS3
positive regulation of telomere maintenance via telomerase (GO:0032212)	2/33	0.038724	0.259772	TNKS;CCT7
regulation of lamellipodium assembly (GO:0010591)	2/34	0.0408939	0.259772	DMTN;CAPZB
phosphatidylserine metabolic process (GO:0006658)	2/34	0.0408939	0.259772	ABHD12;PTDSS2
positive regulation of mitochondrial outer membrane permeabilization involved in apoptotic signaling pathway (GO:1901030)	2/34	0.0408939	0.259772	YWHAG;YWHAH
protein-containing complex assembly (GO:0065003)	6/267	0.0416561	0.259772	DMTN;CAND1;CSNK1A1;CAPZA1;CUL3;SPG7
regulation of cyclin-dependent protein serine/threonine kinase activity (GO:0000079)	3/82	0.0427282	0.259772	GADD45A;CCNG1;IPO5
acylglycerol catabolic process (GO:0046464)	2/35	0.0431085	0.259772	ABHD12;FABP5
response to estrogen (GO:0043627)	2/35	0.0431085	0.259772	CAV1;CD24
peptide metabolic process (GO:0006518)	3/83	0.0440325	0.259772	NPEPPS;GPX1;SOD1
cellular protein metabolic process (GO:0044267)	8/417	0.0450397	0.259772	PCMT1;UBE2D3;RPL38;SPG7;RPS2;UBE2G2;UBA52;UBE2M
anaphase-promoting complex-dependent catabolic process (GO:0031145)	3/84	0.0453566	0.259772	PSMA5;CUL3;UBA52
axonal transport (GO:0098930)	2/36	0.045367	0.259772	KIF1A;SOD1
establishment of protein localization to plasma membrane (GO:0061951)	2/36	0.045367	0.259772	RILPL1;SPTBN1
positive regulation of telomere maintenance via telomere lengthening (GO:1904358)	2/36	0.045367	0.259772	TNKS;CCT7
mitochondrion disassembly (GO:0061726)	2/36	0.045367	0.259772	BNIP3;WIPI1
proteasomal protein catabolic process (GO:0010498)	5/205	0.0454486	0.259772	PSMA5;UCHL1;UBXN2A;CUL3;UBE2D3
negative regulation of calcium ion transport into cytosol (GO:0010523)	1/5	0.0463697	0.259772	FKBP1A
alkaloid metabolic process (GO:0009820)	1/5	0.0463697	0.259772	CYP2D6
AMP biosynthetic process (GO:0006167)	1/5	0.0463697	0.259772	ADSL
negative regulation of cholesterol biosynthetic process (GO:0045541)	1/5	0.0463697	0.259772	SOD1
negative regulation of cholesterol metabolic process (GO:0090206)	1/5	0.0463697	0.259772	SOD1
auditory receptor cell morphogenesis (GO:0002093)	1/5	0.0463697	0.259772	SOD1
auditory receptor cell stereocilium organization (GO:0060088)	1/5	0.0463697	0.259772	SOD1
regulation of barbed-end actin filament capping (GO:2000812)	1/5	0.0463697	0.259772	MTPN
beta-catenin destruction complex assembly (GO:1904885)	1/5	0.0463697	0.259772	CSNK1A1
bone marrow development (GO:0048539)	1/5	0.0463697	0.259772	SBDS
regulation of chaperone-mediated protein folding (GO:1903644)	1/5	0.0463697	0.259772	PDCD5
regulation of chromosome separation (GO:1905818)	1/5	0.0463697	0.259772	CSNK2A2
caveolin-mediated endocytosis (GO:0072584)	1/5	0.0463697	0.259772	CAV1
negative regulation of pinocytosis (GO:0048550)	1/5	0.0463697	0.259772	CAV1
negative regulation of RNA polymerase II regulatory region sequence-specific DNA binding (GO:1903026)	1/5	0.0463697	0.259772	ZNF593
cellular response to indole-3-methanol (GO:0071681)	1/5	0.0463697	0.259772	CTNNA1
negative regulation of smooth muscle contraction (GO:0045986)	1/5	0.0463697	0.259772	SOD1
negative regulation of sterol biosynthetic process (GO:0106119)	1/5	0.0463697	0.259772	SOD1
regulation of heart growth (GO:0060420)	1/5	0.0463697	0.259772	BASP1
regulation of inward rectifier potassium channel activity (GO:1901979)	1/5	0.0463697	0.259772	CAV1
neutral lipid catabolic process (GO:0046461)	1/5	0.0463697	0.259772	ABHD12
CRD-mediated mRNA stabilization (GO:0070934)	1/5	0.0463697	0.259772	YBX1
diaphragm development (GO:0060539)	1/5	0.0463697	0.259772	BASP1
regulation of nucleotide-binding oligomerization domain containing signaling pathway (GO:0070424)	1/5	0.0463697	0.259772	BIRC3
positive regulation of 3'-UTR-mediated mRNA stabilization (GO:1905870)	1/5	0.0463697	0.259772	RBM24
response to indole-3-methanol (GO:0071680)	1/5	0.0463697	0.259772	CTNNA1
His-Purkinje system development (GO:0003164)	1/5	0.0463697	0.259772	HOPX
inosine metabolic process (GO:0046102)	1/5	0.0463697	0.259772	PNP
intracellular sequestering of iron ion (GO:0006880)	1/5	0.0463697	0.259772	FTH1
lipid transport across blood-brain barrier (GO:1990379)	1/5	0.0463697	0.259772	FABP5
mature ribosome assembly (GO:0042256)	1/5	0.0463697	0.259772	SBDS
thorax and anterior abdomen determination (GO:0007356)	1/5	0.0463697	0.259772	BASP1
metanephric renal vesicle morphogenesis (GO:0072283)	1/5	0.0463697	0.259772	SALL1
zygotic determination of anterior/posterior axis, embryo (GO:0007354)	1/5	0.0463697	0.259772	BASP1
protein localization to membrane raft (GO:1903044)	1/5	0.0463697	0.259772	CAV1
anterograde axonal transport (GO:0008089)	2/37	0.0476682	0.261174	KIF1A;SOD1
regulation of protein autophosphorylation (GO:0031952)	2/37	0.0476682	0.261174	RAP2A;CALM1
positive regulation of cytokinesis (GO:0032467)	2/37	0.0476682	0.261174	CUL3;PKP4
organelle assembly (GO:0070925)	8/425	0.0493417	0.261174	EHD3;UBXN2A;TNKS;RILPL1;CSDE1;WIPI1;LIMD1;DYNLL1
regulation of transcription from RNA polymerase II promoter in response to stress (GO:0043618)	3/87	0.049446	0.261174	PSMA5;LIMD1;UBA52
supramolecular fiber organization (GO:0097435)	7/351	0.0496609	0.261174	FKBP1A;MARCKSL1;BFSP1;ELMO1;XIRP1;EMP2;UBA52

## Sheet: S4D.PathsTop200Fibgenes
Term	Overlap	P-value	Adjusted P-value	Genes
Oxidative Phosphorylation	10/200	2.13156e-05	0.00046145	HADHA;NDUFS8;AIFM1;NDUFB5;ATP5PB;VDAC2;UQCR10;COX6A1;COX5B;SDHB
Apoptosis	9/161	2.30725e-05	0.00046145	BNIP3L;GPX1;GADD45A;CAV1;VDAC2;ETF1;SPTAN1;BIRC3;SOD1
mTORC1 Signaling	8/200	0.000646454	0.00679281	TES;PNP;HMGCS1;UBE2D3;IFRD1;CCNG1;ETF1;GLRX
Cholesterol Homeostasis	5/74	0.000679281	0.00679281	HMGCS1;FABP5;ALDOC;GUSB;PNRC1
TGF-beta Signaling	4/54	0.00168963	0.013517	FKBP1A;UBE2D3;SPTBN1;PPP1CA
Hypoxia	7/200	0.00298043	0.017031	BNIP3L;TES;CAV1;HDLBP;ALDOC;GLRX;PNRC1
Adipogenesis	7/200	0.00298043	0.017031	AIFM1;GADD45A;UQCR10;COX6A1;SDHB;YWHAG;SOD1
Myc Targets V1	6/200	0.0120086	0.0522983	IFRD1;ETF1;PABPC1;RPS2;CCT7;KPNB1
heme Metabolism	6/200	0.0120086	0.0522983	RBM38;BNIP3L;MINPP1;DMTN;GYPC;BPGM
Protein Secretion	4/96	0.0130746	0.0522983	BNIP3;CLTA;ARFGAP3;SOD1
Estrogen Response Late	5/200	0.041625	0.128077	TSPAN13;FABP5;CAV1;AMFR;EMP2
Glycolysis	5/200	0.041625	0.128077	HDLBP;GLRX;GUSB;SLC16A3;SOD1
KRAS Signaling Up	5/200	0.041625	0.128077	TSPAN13;GYPC;GLRX;BPGM;BIRC3
