# Supplementary material for: Changes in DNA methylation hallmark alterations in chromatin accessibility and gene expression for eye lens differentiation
Source: Epigenetics Chromatin. 2022 Mar 5;15:8. doi: 10.1186/s13072-022-00440-z (PMC8897925; doi:10.1186/s13072-022-00440-z)
Supplement: Supplementary file 9 — Additional file 9: Table S5. Average change in mCG methylation level for all differentially methylated mCG regions mapped to A–D the promoters and genebodies of differentially expressed genes, or E–H only the promoters of differentially expressed genes. A, E Epithelial cell preferred genes with increased mCG methylation. B, F Fiber cell preferred genes with decreased mCG methylation. C, G Epithelial cell preferred genes with decreased mCG methylation. D, H Fiber cell preferred genes with increased mCG methylation. [file 13072_2022_440_MOESM9_ESM.xlsx]

## Sheet: README
	Column title	Description
	Ensemble GeneID	ENSGALGXXX gene id
	Gene Symbol	accepted gene symbol
	Alternate Gene Symbol	alternative gene symbol
	Number of mCG DMRs mapped to promoter (-2kb from TSS) and genebody	the number of differentially methylated CG regions (mCG DMRs found between fiber and epithelial cells) found within the promoter (within 2kbp upstream of the transcription start site) and genebody
	Number of Methylated mCG DMRs mapped to promoter and genebody	number of differentially methylated CG regions in promoter and genebody with a positive diffmethyl value (more methylated in fiber cells)
	Number of Demethylated mCG DMRs mapped to promoter and genebody	number of differentially methylated CG regions in promoter and genebody with a negative diffmethyl value (less methylated in fiber cells)
	Average diffMethy of mCG DMRs mapped to promoter and genebody	average diffmethyl values of all differentially methylated CG regions found within the promoter and genebody of the gene. Positive values indicate increased methylation in Fiber cells and negative values indicate decreased methylation in fiber cells
	log2fc RNAseq FPKM (Fiber/Epi)	log2 fold change of average gene FPKM in fiber cells divided by average gene FPKM in epithelial cells from RNAseq data
	RNAseq qval	adjusted p value from RNAseq data

## Sheet: S5A.Epi.Methyl.Genebod&Promo
Ensemble GeneID	Gene Symbol	Alternate Gene Symbol	Number of mCG DMRs mapped to promoter (-2kb from TSS) and genebody	Number of Methylated mCG DMRs mapped to promoter and genebody	Number of Demethylated mCG DMRs mapped to promoter and genebody	Average diffMethy of mCG DMRs mapped to promoter and genebody	log2fc RNAseq FPKM (Fiber/Epi)	RNAseq qval
ENSGALG00000001383	HTR4		5	5	0	0.280286	-7.42794	1.56803e-15
ENSGALG00000039193	AGRN		2	2	0	0.186402	-6.26633	4.18536e-09
ENSGALG00000008875	PLCB1		3	3	0	0.269101	-5.9893	2.24851e-13
ENSGALG00000012544			2	2	0	0.218358	-5.67431	1.20759e-08
ENSGALG00000030209	CPZ		1	1	0	0.378327	-5.44073	2.36565e-26
ENSGALG00000031423	DMRTA2		2	2	0	0.0655672	-5.39845	6.5993e-57
ENSGALG00000033051	CAMK1D		1	1	0	0.259255	-5.3778	6.3896e-50
ENSGALG00000030140	CCDC3		3	3	0	0.269373	-5.36072	1.10664e-43
ENSGALG00000039346	ARHGAP39		2	2	0	0.24493	-5.24907	1.96427e-10
ENSGALG00000019719	KRT19	KRT24	2	2	0	0.241021	-5.10058	4.71246e-09
ENSGALG00000046204	R3HDML		2	2	0	0.254869	-5.08984	2.20946e-77
ENSGALG00000005848	IL11RA		5	5	0	0.242422	-5.04746	1.06486e-11
ENSGALG00000027786	SOCS3		1	1	0	0.141814	-5.03438	5.93035e-05
ENSGALG00000015768	ANKRD6		3	3	0	0.292512	-5.02232	2.14641e-37
ENSGALG00000032506	GEM		1	1	0	0.292443	-5.02109	8.7338e-29
ENSGALG00000016826	ADPRHL1		1	1	0	0.287715	-5.00546	3.53478e-07
ENSGALG00000054982			1	1	0	0.287715	-5.00546	3.53478e-07
ENSGALG00000026736	OGN		1	1	0	0.401085	-4.98307	9.28772e-09
ENSGALG00000032997	EMILIN2		2	2	0	0.301871	-4.92594	2.20462e-29
ENSGALG00000002553	PCDH1		9	9	0	0.230425	-4.85767	8.01114e-43
ENSGALG00000015925	CGAS		1	1	0	0.0674772	-4.83037	5.65818e-24
ENSGALG00000016017	SLC4A11		1	1	0	0.412684	-4.76702	3.20317e-05
ENSGALG00000040297	NBL1		5	5	0	0.250243	-4.68045	4.32073e-27
ENSGALG00000016361	FAM110C		1	1	0	0.294726	-4.64991	5.3328e-42
ENSGALG00000008888	IL1RAPL2		3	3	0	0.226671	-4.58518	1.05841e-31
ENSGALG00000008393	CREB3L1		1	1	0	0.139486	-4.57572	4.54676e-11
ENSGALG00000004687	CENPP		1	1	0	0.401085	-4.55122	1.78001e-08
ENSGALG00000050840	APCDD1		2	2	0	0.229037	-4.53014	6.30207e-19
ENSGALG00000012200	GCH1		1	1	0	0.224947	-4.4908	2.00045e-39
ENSGALG00000017405	NPR3		1	1	0	0.162735	-4.48419	3.57541e-50
ENSGALG00000015795	ADAMTS5		1	1	0	0.261385	-4.48267	6.73482e-08
ENSGALG00000034347	KIF21B		1	1	0	0.188677	-4.48039	1.22425e-37
ENSGALG00000012457	SSTR3		1	1	0	0.249121	-4.44402	5.53706e-53
ENSGALG00000005259	VIPR1		2	2	0	0.349355	-4.43371	2.02325e-29
ENSGALG00000001325	CYP1A1		1	1	0	0.223866	-4.42164	6.05554e-11
ENSGALG00000043035	SHISA2		3	3	0	0.231417	-4.40173	3.84539e-38
ENSGALG00000027501	ANPEP		1	1	0	0.141794	-4.36376	8.68614e-10
ENSGALG00000002675	SCUBE3		6	6	0	0.206487	-4.35952	4.01568e-06
ENSGALG00000039985	CDH11		1	1	0	0.331311	-4.32964	4.967e-38
ENSGALG00000010036	FOSL2		1	1	0	0.231135	-4.32227	2.81614e-17
ENSGALG00000034346	RDH10		4	4	0	0.331839	-4.32007	3.66704e-40
ENSGALG00000043139	SYT7		2	2	0	0.128259	-4.29781	0.0012469
ENSGALG00000031553	KIF18B		1	1	0	0.158366	-4.24796	4.2382e-10
ENSGALG00000014425	NCAPG		1	1	0	0.288761	-4.16912	1.25229e-18
ENSGALG00000001314	PTGS1		1	1	0	0.268095	-4.14873	4.67149e-06
ENSGALG00000024056	CHST3		2	2	0	0.191894	-4.14797	3.09859e-18
ENSGALG00000027068	HDGFRP2		1	1	0	0.127834	-4.09166	0.00013432
ENSGALG00000021525	ISLR		2	2	0	0.244165	-4.05225	3.54384e-05
ENSGALG00000026836			1	1	0	0.16048	-4.03754	7.82188e-09
ENSGALG00000026983	CHRD		1	1	0	0.194055	-4.00502	0.00114766
ENSGALG00000029831	IFFO2		2	2	0	0.260092	-3.9267	3.4354e-05
ENSGALG00000033971	TLE2		3	3	0	0.240033	-3.91304	1.34871e-19
ENSGALG00000051278			1	1	0	0.269178	-3.91304	1.34871e-19
ENSGALG00000003922	TOP2A		1	1	0	0.114625	-3.89974	1.77657e-46
ENSGALG00000052798			1	1	0	0.114625	-3.89974	1.77657e-46
ENSGALG00000010997	DFNA5		2	2	0	0.293243	-3.89573	6.87156e-36
ENSGALG00000008072	CHRDL1		3	3	0	0.209719	-3.89233	6.18866e-34
ENSGALG00000036871	NOS1AP		7	7	0	0.276624	-3.88478	5.68834e-21
ENSGALG00000006080	GPC4		3	3	0	0.212006	-3.86858	2.27408e-25
ENSGALG00000041253	MYRF		8	8	0	0.204728	-3.86812	9.34606e-36
ENSGALG00000011623	ADAMTS3		4	4	0	0.282308	-3.86044	3.69386e-19
ENSGALG00000009567	TLL1		2	2	0	0.207126	-3.84529	4.96687e-32
ENSGALG00000008658	ZNHIT6		3	3	0	0.333275	-3.83164	1.38534e-36
ENSGALG00000011740	MGP		1	1	0	0.276554	-3.8163	1.31816e-18
ENSGALG00000008367	MDK		2	2	0	0.198575	-3.80597	4.10845e-31
ENSGALG00000005470	PLPPR5		1	1	0	0.293312	-3.78236	3.56257e-33
ENSGALG00000042534	NFATC1		2	1	1	0.0590656	-3.7811	3.01965e-18
ENSGALG00000010163	LGR5		2	2	0	0.40855	-3.7537	7.15438e-32
ENSGALG00000033507	PLCG2		1	1	0	0.414801	-3.75122	2.90278e-07
ENSGALG00000039528	PLCE1		1	1	0	0.16615	-3.7454	8.28351e-30
ENSGALG00000013617	PDGFRL		1	1	0	0.367466	-3.74492	5.48459e-32
ENSGALG00000013627	SLC7A2		3	3	0	0.21469	-3.74492	5.48459e-32
ENSGALG00000041923	ESPL1		2	2	0	0.124311	-3.66715	2.6713e-22
ENSGALG00000002461			2	2	0	0.181516	-3.66575	9.65507e-11
ENSGALG00000001645	KCNT1		1	1	0	0.321263	-3.66387	0.000550403
ENSGALG00000038789	CLIC3		1	1	0	0.110866	-3.64869	8.21322e-06
ENSGALG00000011406	NTN4		1	1	0	0.209172	-3.64138	0.000834524
ENSGALG00000045684			2	2	0	0.221619	-3.63545	1.67862e-17
ENSGALG00000036969	KLHL14		1	1	0	0.3123	-3.63192	4.65102e-12
ENSGALG00000008859	WDR31		1	1	0	0.0959334	-3.6194	5.70377e-05
ENSGALG00000033953	SHROOM4		1	1	0	0.260228	-3.61352	1.51755e-11
ENSGALG00000006425	SLC6A6		10	10	0	0.273307	-3.61099	6.81264e-34
ENSGALG00000031427	FMN2		1	1	0	0.402328	-3.61041	1.17461e-05
ENSGALG00000028140	CNTFR		23	23	0	0.259248	-3.57804	1.59687e-28
ENSGALG00000002055	hairy1	HES4	1	1	0	0.162553	-3.53742	6.05319e-27
ENSGALG00000035476			1	1	0	0.257643	-3.52511	5.69499e-08
ENSGALG00000011914	CENPM		1	1	0	0.199956	-3.52339	7.93275e-08
ENSGALG00000011007	OSBPL3		1	1	0	0.250264	-3.50342	5.33008e-26
ENSGALG00000027980	NANOS1		1	1	0	0.241806	-3.48808	1.40767e-27
ENSGALG00000033063	GINS2		1	1	0	0.164573	-3.46421	0.000805105
ENSGALG00000026834	PLPP2		1	1	0	0.119765	-3.4604	7.75983e-15
ENSGALG00000023581	UTS2R		1	1	0	0.225033	-3.45002	2.104e-15
ENSGALG00000002466	SLC2A5		1	1	0	0.334635	-3.43273	2.62947e-07
ENSGALG00000038708	KCNQ4		5	5	0	0.189599	-3.43206	1.5307e-10
ENSGALG00000008437	NET1		3	3	0	0.326284	-3.42749	5.09996e-30
ENSGALG00000035031	HEY1		2	2	0	0.107652	-3.4223	3.52243e-18
ENSGALG00000010158	KANK1		1	1	0	0.405379	-3.41805	8.05825e-32
ENSGALG00000005802	FLT4		1	1	0	0.236912	-3.41625	2.84474e-11
ENSGALG00000015152	BOC		11	11	0	0.29721	-3.41015	1.9399e-24
ENSGALG00000003767	NKD1		3	3	0	0.345285	-3.406	1.10877e-24
ENSGALG00000038688	ADAMTS17		2	1	1	0.0428002	-3.3983	1.73341e-29
ENSGALG00000006958	COL27A1		5	5	0	0.258541	-3.39061	2.86397e-14
ENSGALG00000008661	CYR61		1	1	0	0.372231	-3.39055	4.55826e-12
ENSGALG00000001956	OLFML3		2	2	0	0.0976224	-3.38503	9.77677e-29
ENSGALG00000005903	NRIP3		1	1	0	0.235955	-3.38341	7.78813e-06
ENSGALG00000014995	PGM5		1	1	0	0.438772	-3.35083	9.81788e-05
ENSGALG00000027534	GM2A		2	2	0	0.277455	-3.34787	4.08899e-07
ENSGALG00000050781			1	1	0	0.276991	-3.33868	1.37664e-07
ENSGALG00000050332			1	1	0	0.243695	-3.33709	3.95961e-06
ENSGALG00000008281	NEURL1		1	1	0	0.196603	-3.33109	0.00289285
ENSGALG00000031163	ZNRF2		3	3	0	0.184158	-3.33102	7.39229e-26
ENSGALG00000036949	ASAP3		2	2	0	0.249036	-3.32302	1.06246e-07
ENSGALG00000009628			2	2	0	0.1751	-3.31369	2.3892e-18
ENSGALG00000032373			1	1	0	0.235246	-3.31103	2.56751e-21
ENSGALG00000016651			1	1	0	0.315753	-3.29623	1.47059e-23
ENSGALG00000028153			1	1	0	0.108099	-3.28938	2.69877e-28
ENSGALG00000007357	BCL6		1	1	0	0.196316	-3.28644	4.18194e-21
ENSGALG00000011708	MYLK		1	1	0	0.276991	-3.28534	2.2495e-24
ENSGALG00000033541	FRMPD4		1	1	0	0.127401	-3.27629	1.21962e-29
ENSGALG00000033091	RUNX1T1		1	1	0	0.212046	-3.27521	1.81938e-08
ENSGALG00000012464	SOUL		1	1	0	0.292331	-3.26066	3.45809e-25
ENSGALG00000017075	FRY		2	2	0	0.263082	-3.255	2.55127e-27
ENSGALG00000043690	C2orf40	ECRG4	2	2	0	0.227248	-3.24953	1.11655e-13
ENSGALG00000039861	PLXNB2		1	1	0	0.394491	-3.2488	2.17438e-24
ENSGALG00000017199	MAML2		21	21	0	0.293519	-3.24557	1.19614e-30
ENSGALG00000055014			1	1	0	0.173646	-3.23772	0.00708581
ENSGALG00000010645	ENPP6		2	2	0	0.154281	-3.21328	1.34899e-27
ENSGALG00000002016	PRKCD		1	1	0	0.34663	-3.19982	2.62761e-06
ENSGALG00000008881	RGS3		1	1	0	0.140852	-3.19521	1.33311e-06
ENSGALG00000035502	ZBTB39		2	2	0	0.0875813	-3.1938	0.000352861
ENSGALG00000004394	PCBP3		1	1	0	0.0806321	-3.19289	1.95771e-25
ENSGALG00000005400	CACNA2D3		1	1	0	0.324838	-3.18644	5.48272e-21
ENSGALG00000038969			2	2	0	0.120682	-3.17273	2.25784e-18
ENSGALG00000002840	GRM4		2	2	0	0.201987	-3.16889	7.3311e-32
ENSGALG00000002922	NOTCH2		6	6	0	0.222949	-3.13858	7.39036e-21
ENSGALG00000012540	RBFOX2		1	1	0	0.163809	-3.13402	3.47133e-06
ENSGALG00000055021	GREM2		1	1	0	0.237824	-3.13338	8.51535e-09
ENSGALG00000006546	CD81		14	14	0	0.279907	-3.13237	1.22495e-22
ENSGALG00000005145	SS18L1		1	1	0	0.101937	-3.1292	0.00482316
ENSGALG00000033597	ADAMTS13		1	1	0	0.188727	-3.12743	1.78638e-25
ENSGALG00000005975	ZNF488		4	4	0	0.329477	-3.12267	1.43156e-21
ENSGALG00000005747			2	2	0	0.249712	-3.11788	1.14815e-05
ENSGALG00000043734	LIPG		1	1	0	0.144209	-3.10238	2.35972e-09
ENSGALG00000033638	SLC26A7		1	1	0	0.321299	-3.069	3.52079e-27
ENSGALG00000006638	GRIK4		2	2	0	0.23992	-3.05842	0.00105413
ENSGALG00000001136			1	1	0	0.0716464	-3.05368	1.47285e-20
ENSGALG00000011145	TRIL		1	1	0	0.161849	-3.05367	1.31963e-22
ENSGALG00000036838	PXDNL		2	2	0	0.269134	-3.04579	2.48674e-15
ENSGALG00000033960	ADGRB1		1	1	0	0.129405	-3.02849	7.2869e-09
ENSGALG00000006901	AATK		7	7	0	0.240227	-3.02231	4.57009e-15
ENSGALG00000006900			1	1	0	0.208038	-3.02231	4.57009e-15
ENSGALG00000009612	TGFB2		10	10	0	0.301374	-3.01398	2.30708e-22
ENSGALG00000010858	LRP2		1	1	0	0.29236	-2.99968	2.84901e-22
ENSGALG00000012732	PHACTR1		1	1	0	0.146108	-2.99659	6.59012e-06
ENSGALG00000034453	SAMD11		2	2	0	0.178273	-2.99073	4.72668e-10
ENSGALG00000037791	FRMD4B		2	2	0	0.325756	-2.9895	5.3979e-13
ENSGALG00000001620			1	1	0	0.229054	-2.9875	0.000314915
ENSGALG00000027183			2	2	0	0.229018	-2.9831	1.29474e-25
ENSGALG00000003886	SGCD		1	1	0	0.273755	-2.98117	7.75141e-22
ENSGALG00000043596	SNED1		9	9	0	0.192752	-2.96869	2.71587e-20
ENSGALG00000004476	SEMA3G		1	1	0	0.151332	-2.9616	9.13882e-10
ENSGALG00000021039	HKDC1		2	2	0	0.204687	-2.95756	3.38405e-20
ENSGALG00000034655	ALDH18A1		1	1	0	0.252545	-2.95239	3.33346e-12
ENSGALG00000004860	RASD1		1	1	0	0.109691	-2.94759	2.24589e-07
ENSGALG00000014466	PIANP		2	2	0	0.189351	-2.94381	2.64639e-13
ENSGALG00000039124	KLHL3		2	2	0	0.277804	-2.93901	5.80816e-14
ENSGALG00000010468	ISM2		2	2	0	0.192452	-2.9375	1.22997e-21
ENSGALG00000001717	SLC16A1		2	2	0	0.22821	-2.92778	9.91677e-20
ENSGALG00000034982	CYP11A1		1	1	0	0.215161	-2.9214	9.62777e-05
ENSGALG00000011309	PLXNC1		1	1	0	0.220374	-2.92083	2.96999e-16
ENSGALG00000037603	SESN2		1	1	0	0.198302	-2.9201	0.000805105
ENSGALG00000035187	FHL3		4	4	0	0.317697	-2.9164	5.04694e-23
ENSGALG00000001968	SYT6		1	1	0	0.190924	-2.90659	0.00980082
ENSGALG00000015112	ZNF521		3	3	0	0.264714	-2.90476	6.72498e-20
ENSGALG00000035945			2	2	0	0.229018	-2.90473	4.13733e-13
ENSGALG00000030065	TENM3		7	7	0	0.242155	-2.90221	1.29164e-20
ENSGALG00000032915	CHPF		2	2	0	0.155063	-2.89871	2.94318e-05
ENSGALG00000029921	CSRP2		2	2	0	0.262543	-2.89537	1.43399e-20
ENSGALG00000047321			1	1	0	0.29031	-2.88654	7.04065e-12
ENSGALG00000006508	FGF13		4	3	1	0.146194	-2.88306	1.3031e-07
ENSGALG00000033806	ITPRIPL2		1	1	0	0.0656714	-2.88007	7.4614e-07
ENSGALG00000038504	MID1		3	3	0	0.266141	-2.8637	3.74595e-10
ENSGALG00000027905	CSRNP1		2	2	0	0.185105	-2.85979	4.62899e-15
ENSGALG00000032143	CRISPLD2		1	1	0	0.11531	-2.85889	1.83058e-05
ENSGALG00000016810	SH3RF3		1	1	0	0.197639	-2.85495	9.84591e-07
ENSGALG00000026585	TAFA3		1	1	0	0.186215	-2.84597	2.9009e-05
ENSGALG00000010924	cNFI-A	NFIA	34	31	3	0.194219	-2.84449	2.29916e-22
ENSGALG00000001849	BSN		3	3	0	0.195924	-2.84202	7.87371e-15
ENSGALG00000003932	SDC4		2	2	0	0.294582	-2.83349	3.44258e-13
ENSGALG00000008193	RELN		1	1	0	0.37616	-2.83261	1.76943e-19
ENSGALG00000003568	PPP1R16B		2	2	0	0.203031	-2.83254	2.65055e-17
ENSGALG00000008088	ACSL4		2	2	0	0.301984	-2.82394	1.21521e-23
ENSGALG00000008034	CASKIN2		1	1	0	0.305157	-2.81764	3.07433e-19
ENSGALG00000005087	FAM83G		2	1	1	0.0453046	-2.81091	0.00020014
ENSGALG00000012228	MDGA2		6	6	0	0.23044	-2.81089	0.000225779
ENSGALG00000030027	MCAM		2	2	0	0.167745	-2.80825	1.41447e-09
ENSGALG00000012362	THSD7B		3	2	1	0.00685045	-2.78495	5.56615e-10
ENSGALG00000033461			1	1	0	0.166303	-2.78495	5.56615e-10
ENSGALG00000000619	ANGPTL4		1	1	0	0.172624	-2.78253	8.22573e-16
ENSGALG00000050676			1	1	0	0.341668	-2.7773	9.3257e-21
ENSGALG00000006300	LDHA		1	1	0	0.268911	-2.77136	9.36434e-08
ENSGALG00000036738	IGSF3		10	10	0	0.262089	-2.76956	3.2392e-18
ENSGALG00000015451	ZNF462		1	1	0	0.312669	-2.76736	4.21653e-15
ENSGALG00000009880	INPP4B		1	1	0	0.340057	-2.76567	4.56804e-07
ENSGALG00000032577	MECOM		4	3	1	0.128552	-2.76141	3.1454e-05
ENSGALG00000017034	FOXO1		2	2	0	0.276953	-2.7597	0.00252313
ENSGALG00000016886	FARP1		3	2	1	0.129732	-2.75593	3.60714e-16
ENSGALG00000040114	PTPRZ1		1	1	0	0.151861	-2.732	6.21911e-09
ENSGALG00000007964	CASTOR1	GATSL3	2	2	0	0.125014	-2.72454	4.94726e-18
ENSGALG00000001264	PLXNA2		7	7	0	0.208349	-2.72062	2.73235e-14
ENSGALG00000000681	PAK1		2	2	0	0.368889	-2.71464	5.94935e-17
ENSGALG00000005237	FGD3		5	3	2	0.051633	-2.71384	1.64789e-11
ENSGALG00000029072	NTN3		4	3	1	0.107842	-2.70742	1.81393e-07
ENSGALG00000007661	MYCBPAP		1	1	0	0.173907	-2.70012	0.000147691
ENSGALG00000009422	RGS10		1	1	0	0.273197	-2.6879	6.71171e-12
ENSGALG00000001449	STRA6		8	8	0	0.244723	-2.68714	4.73246e-18
ENSGALG00000039120	NBEAL2		1	1	0	0.213172	-2.68493	3.43711e-21
ENSGALG00000031987	MYO5A		3	3	0	0.277762	-2.68411	9.01245e-19
ENSGALG00000053509	DDX11		2	2	0	0.271637	-2.68272	1.08815e-17
ENSGALG00000043033	EYA1		6	5	1	0.128498	-2.68135	1.04703e-10
ENSGALG00000039173	RGMA		10	10	0	0.218318	-2.68026	1.31189e-15
ENSGALG00000021074	MYOC		1	1	0	0.111018	-2.6659	0.000407503
ENSGALG00000005441	NFIB		2	2	0	0.212424	-2.66273	2.02475e-15
ENSGALG00000023542	ALPL		1	1	0	0.249046	-2.65316	3.78021e-11
ENSGALG00000010098	SLC6A9		1	1	0	0.188514	-2.65273	2.32079e-14
ENSGALG00000011696	JAG2		2	2	0	0.131815	-2.65134	0.0220732
ENSGALG00000003484	BARD1		2	2	0	0.25014	-2.64665	4.97646e-09
ENSGALG00000036234	RFWD3		1	1	0	0.395202	-2.64593	7.89905e-07
ENSGALG00000005256	EPHA4		1	1	0	0.34522	-2.63279	0.0044238
ENSGALG00000008293	SH3PXD2A		1	1	0	0.25162	-2.62363	0.0015287
ENSGALG00000009222	FNDC3B		10	9	1	0.213633	-2.61793	6.54474e-19
ENSGALG00000030836	PSD2		1	1	0	0.246713	-2.61674	2.28134e-05
ENSGALG00000026313	RND3		3	3	0	0.332476	-2.60482	2.47073e-15
ENSGALG00000029022	NPAS3		2	2	0	0.307946	-2.60031	3.80933e-13
ENSGALG00000052052			2	2	0	0.384457	-2.59738	0.00877462
ENSGALG00000011605	EPB41L5		2	2	0	0.137412	-2.59621	1.34618e-18
ENSGALG00000001561	MXRA8		4	4	0	0.318421	-2.59065	8.44446e-12
ENSGALG00000015554	SORCS2		2	2	0	0.252699	-2.58925	1.64051e-14
ENSGALG00000036901	TSPAN18		1	1	0	0.330574	-2.58691	1.5125e-14
ENSGALG00000049165			1	1	0	0.309686	-2.58004	0.00991412
ENSGALG00000001094	ADGRD2		1	1	0	0.135284	-2.57957	0.00100804
ENSGALG00000043047	SOBP		5	5	0	0.223552	-2.5789	8.49902e-16
ENSGALG00000002888	CASZ1		53	53	0	0.196083	-2.57063	3.55761e-16
ENSGALG00000055006	AHDC1		17	17	0	0.170932	-2.56902	0.000131586
ENSGALG00000034196	WNT2B		7	7	0	0.220046	-2.56633	5.45515e-17
ENSGALG00000008663	DDAH1		3	3	0	0.271545	-2.56171	8.3887e-08
ENSGALG00000011113	SGIP1		2	2	0	0.302207	-2.55598	6.53871e-17
ENSGALG00000011376	ANKRD9		1	1	0	0.182314	-2.55595	4.62503e-05
ENSGALG00000012367	TRIM9		4	4	0	0.194486	-2.55576	1.10051e-07
ENSGALG00000028871	SLC38A3		3	3	0	0.169764	-2.54937	4.74144e-17
ENSGALG00000002375	NOTCH1		8	7	1	0.124286	-2.54559	4.8662e-17
ENSGALG00000001916	SLIT3		2	2	0	0.251408	-2.53533	5.01271e-12
ENSGALG00000030012	EMILIN3		1	1	0	0.227924	-2.53331	4.43839e-11
ENSGALG00000011958	TEF		2	2	0	0.215569	-2.52955	1.26554e-14
ENSGALG00000009452	GALNT16		4	4	0	0.236921	-2.52758	8.37448e-16
ENSGALG00000013034	CECR2		4	4	0	0.203852	-2.51855	6.4681e-15
ENSGALG00000037097	GRK3		10	10	0	0.221602	-2.50956	4.34424e-15
ENSGALG00000012877	CREB3L2		8	8	0	0.228225	-2.50542	2.92033e-15
ENSGALG00000001512	KCND3		7	7	0	0.253458	-2.50501	0.0013124
ENSGALG00000002963	PID1		3	3	0	0.291451	-2.50323	3.73521e-13
ENSGALG00000013980	SLC2A12		1	1	0	0.13003	-2.50082	4.86579e-16
ENSGALG00000040367	P2RY14		1	1	0	0.14499	-2.50048	2.80544e-06
ENSGALG00000032768	SOX5		3	2	1	0.00241275	-2.49905	0.0177214
ENSGALG00000007769	FOXP1		49	49	0	0.228981	-2.48635	7.15056e-15
ENSGALG00000002022	B4GALT1		3	3	0	0.249791	-2.48341	1.06975e-06
ENSGALG00000040866	P3H2		1	1	0	0.320122	-2.48094	1.81218e-14
ENSGALG00000003136	IKZF2		1	1	0	0.269908	-2.48028	8.69245e-09
ENSGALG00000012017	DAAM1		5	5	0	0.225556	-2.47962	1.50909e-15
ENSGALG00000010175	HSP90AB1		1	1	0	0.199958	-2.4786	7.12232e-16
ENSGALG00000030587			7	7	0	0.180688	-2.4786	7.12232e-16
ENSGALG00000025950	PRKCA		2	2	0	0.228299	-2.47786	1.46399e-15
ENSGALG00000052653	PCDHAC1		4	3	1	0.211849	-2.46879	3.84363e-14
ENSGALG00000002762	UHRF1BP1		3	3	0	0.184923	-2.46479	1.15143e-13
ENSGALG00000028444	TMEM178B		2	2	0	0.178229	-2.46178	6.67323e-05
ENSGALG00000003403	ZNF385C		2	2	0	0.177787	-2.4569	1.52714e-06
ENSGALG00000012799	RREB1		11	11	0	0.255025	-2.45679	1.47583e-14
ENSGALG00000039710	HDAC7		8	7	1	0.172202	-2.4525	6.41767e-14
ENSGALG00000000102	UBE2T		2	2	0	0.228227	-2.44961	0.000188081
ENSGALG00000002699	VAV2		8	8	0	0.244275	-2.448	4.09776e-12
ENSGALG00000009915	EML4		8	8	0	0.342441	-2.44444	1.07828e-13
ENSGALG00000011019	ROR1		4	3	1	0.118531	-2.44258	1.5353e-14
ENSGALG00000009755	LRIG3		2	2	0	0.347777	-2.44217	1.60691e-11
ENSGALG00000003748	ANO5		1	1	0	0.339521	-2.43276	5.37246e-15
ENSGALG00000006547	PROCR		1	1	0	0.163839	-2.43232	2.4028e-06
ENSGALG00000002155	HS6ST1		5	5	0	0.251996	-2.43036	1.65568e-14
ENSGALG00000014662	RBP5		1	1	0	0.286475	-2.42666	2.52503e-09
ENSGALG00000011689	PDIA5		1	1	0	0.375311	-2.42451	1.49443e-14
ENSGALG00000010133	PTCH2		2	2	0	0.199351	-2.41757	0.000599464
ENSGALG00000054619	GAB2		4	4	0	0.293083	-2.41715	6.24505e-14
ENSGALG00000051146	TLE5		3	3	0	0.225437	-2.41512	1.64462e-16
ENSGALG00000011686	SEMA5B		7	6	1	0.146306	-2.4136	1.608e-12
ENSGALG00000011504	TMPO		1	1	0	0.253588	-2.41259	5.77129e-09
ENSGALG00000009179	TNFSF10		2	2	0	0.204606	-2.40856	2.5124e-14
ENSGALG00000014793	DLGAP1		1	1	0	0.412608	-2.40739	5.21988e-06
ENSGALG00000010311	NAV3		1	1	0	0.235474	-2.40685	0.000146839
ENSGALG00000037780	PMEPA1		10	10	0	0.290209	-2.39888	5.34309e-12
ENSGALG00000037332	IGFBP7		4	4	0	0.314639	-2.38987	0.0079414
ENSGALG00000010826	PRKAA2		1	1	0	0.212183	-2.38976	0.0424513
ENSGALG00000008380	DGKZ		9	9	0	0.212167	-2.38755	2.20349e-10
ENSGALG00000004741	EPHB2		6	6	0	0.269926	-2.37967	1.90823e-11
ENSGALG00000035602	ZNF536		4	3	1	0.101905	-2.37852	1.29718e-11
ENSGALG00000017493			1	1	0	0.160608	-2.37582	0.017306
ENSGALG00000030344	ISYNA1		3	3	0	0.172389	-2.37344	1.48843e-12
ENSGALG00000015056	LAMA3		4	4	0	0.326827	-2.37228	5.22176e-14
ENSGALG00000006792	VSTM2L		2	2	0	0.150611	-2.36685	0.00111165
ENSGALG00000026159	PDLIM7		3	3	0	0.256902	-2.36647	1.05416e-09
ENSGALG00000042055	RXRA		18	17	1	0.198542	-2.36202	1.02118e-13
ENSGALG00000011492	XRCC5		1	1	0	0.308993	-2.35998	2.62863e-14
ENSGALG00000013039	BID		2	2	0	0.268506	-2.3596	2.60711e-11
ENSGALG00000007483	LRIG1		13	13	0	0.284149	-2.35921	2.97522e-12
ENSGALG00000039990	TNC		1	1	0	0.11516	-2.35626	1.75096e-13
ENSGALG00000016799	NCK1	NCK2	1	1	0	0.205631	-2.35212	1.79408e-11
ENSGALG00000052932	SHROOM3		3	3	0	0.23627	-2.35212	1.79408e-11
ENSGALG00000029664	SAMD12		1	1	0	0.385298	-2.34703	0.00680594
ENSGALG00000041973	PRIM1		1	1	0	0.124009	-2.34662	5.41752e-06
ENSGALG00000049851			2	2	0	0.270255	-2.34004	5.64581e-08
ENSGALG00000012888	PHLPP1		3	3	0	0.298502	-2.33974	4.91935e-12
ENSGALG00000007337	LPP		10	8	2	0.15511	-2.33873	9.73565e-13
ENSGALG00000004528	TSHZ3		2	1	1	0.0449047	-2.33422	2.66162e-05
ENSGALG00000007248			3	2	1	0.0215793	-2.33217	0.00307721
ENSGALG00000008764	FAM171A1		1	1	0	0.32325	-2.33191	6.95344e-14
ENSGALG00000033157	ADAMTS10		1	1	0	0.198747	-2.32839	0.0014474
ENSGALG00000010203			1	1	0	0.242063	-2.32784	0.000296194
ENSGALG00000037812	USP43		1	1	0	0.153835	-2.32783	7.89685e-05
ENSGALG00000007131			1	1	0	0.127682	-2.319	4.41479e-14
ENSGALG00000023142	PTGER3		1	1	0	0.264107	-2.31855	0.0024444
ENSGALG00000038637	SHF		1	1	0	0.372472	-2.31702	0.00355654
ENSGALG00000009491	RAD51B		6	6	0	0.333932	-2.31669	0.000350206
ENSGALG00000043829	EXTL1		1	1	0	0.123558	-2.31351	4.92883e-05
ENSGALG00000003987	TRAF4		3	3	0	0.123138	-2.31244	1.24882e-13
ENSGALG00000006880	SLC38A10		11	11	0	0.212777	-2.30817	5.08789e-10
ENSGALG00000006724			3	3	0	0.256375	-2.30747	5.61365e-13
ENSGALG00000030643	VANGL2		3	3	0	0.197356	-2.30147	9.60396e-09
ENSGALG00000031590	B3GAT2		1	1	0	0.210137	-2.29435	0.00160989
ENSGALG00000017389	SIX4		2	2	0	0.24222	-2.29147	1.28446e-06
ENSGALG00000039068	RSF1		2	2	0	0.194856	-2.28719	0.000491971
ENSGALG00000006044	MAB21L4		3	3	0	0.194955	-2.28593	2.06823e-08
ENSGALG00000007431	MAGI1		8	7	1	0.215462	-2.28457	1.62729e-11
ENSGALG00000034504			1	1	0	0.200038	-2.28274	1.62959e-07
ENSGALG00000028230	SUN2		1	1	0	0.196941	-2.28274	1.62959e-07
ENSGALG00000002377	ENO1		4	4	0	0.347643	-2.2735	1.16669e-12
ENSGALG00000010268			2	2	0	0.25609	-2.26934	3.34679e-10
ENSGALG00000029999	CCDC102A		1	1	0	0.148404	-2.26737	0.00227948
ENSGALG00000004917	DOC2B		4	4	0	0.240003	-2.25971	0.00407449
ENSGALG00000034973	FZD7		2	2	0	0.176948	-2.25167	4.20905e-13
ENSGALG00000015075	B3GAT1L		2	2	0	0.239022	-2.25047	0.00294913
ENSGALG00000003409	SOGA1		6	6	0	0.232332	-2.24887	2.69852e-07
ENSGALG00000027232	C1QTNF2		1	1	0	0.151306	-2.24878	0.0314247
ENSGALG00000010702	ADSS		3	3	0	0.231173	-2.24632	2.01553e-13
ENSGALG00000012709	ATXN1		6	6	0	0.25205	-2.24446	3.68592e-06
ENSGALG00000008883	TCF7L2		6	4	2	0.102179	-2.24367	1.82318e-09
ENSGALG00000003999	NAV2		4	3	1	0.15884	-2.24316	1.93801e-11
ENSGALG00000039164			1	1	0	0.358483	-2.2395	9.72042e-11
ENSGALG00000006819	AGBL1		3	2	1	0.12949	-2.23485	6.91044e-09
ENSGALG00000007690	TFAP2C		1	1	0	0.205263	-2.23428	0.00137122
ENSGALG00000004437	LHFPL2		5	5	0	0.208609	-2.22806	3.79013e-10
ENSGALG00000040842	HSPB2		4	4	0	0.276032	-2.22796	1.31644e-05
ENSGALG00000016639	KIF13B		1	1	0	0.32506	-2.22368	1.06771e-07
ENSGALG00000007609	ARHGAP19		2	2	0	0.196857	-2.2219	6.19693e-12
ENSGALG00000033320			6	6	0	0.113963	-2.2152	1.08388e-05
ENSGALG00000048776			2	2	0	0.0674627	-2.2152	1.08388e-05
ENSGALG00000010053	PTPRF		22	22	0	0.218494	-2.21473	4.85276e-10
ENSGALG00000036492	DAGLA		1	1	0	0.153019	-2.20271	5.40358e-06
ENSGALG00000017334			3	3	0	0.189689	-2.2017	2.60287e-09
ENSGALG00000006944			1	1	0	0.221363	-2.20132	0.0231116
ENSGALG00000003657	UNC119		1	1	0	0.124399	-2.20005	9.63333e-10
ENSGALG00000009626	THBS1		1	1	0	0.189065	-2.19947	2.08308e-09
ENSGALG00000001788	ADPGK		1	1	0	0.31952	-2.19599	5.07001e-12
ENSGALG00000012874	DENND11	KIAA1147	1	1	0	0.226721	-2.19415	1.54474e-05
ENSGALG00000012123	PAX6		5	5	0	0.2047	-2.19248	1.52664e-10
ENSGALG00000012361	NIN		2	2	0	0.176123	-2.1924	7.78813e-06
ENSGALG00000006757	XYLT1		8	8	0	0.237311	-2.19197	2.22015e-06
ENSGALG00000003059	HLF		6	6	0	0.224068	-2.18605	4.56917e-05
ENSGALG00000009495	FGFR2		4	4	0	0.271483	-2.18482	1.16539e-06
ENSGALG00000025946	MOB3C		1	1	0	0.157541	-2.18324	0.0040954
ENSGALG00000038624			1	1	0	0.0727553	-2.1818	0.00743609
ENSGALG00000028294	VWA5B2		1	1	0	0.152333	-2.1789	0.00081138
ENSGALG00000052753			1	1	0	0.152333	-2.1789	0.00081138
ENSGALG00000014970	FSTL1		3	3	0	0.306122	-2.17717	4.39684e-10
ENSGALG00000029528	KIRREL	KIRREL1	2	2	0	0.164598	-2.16989	2.30128e-11
ENSGALG00000011266	PPM1K		1	1	0	0.340318	-2.15956	1.91698e-11
ENSGALG00000006783	PLOD2		3	3	0	0.341003	-2.15258	6.0996e-10
ENSGALG00000034232			1	1	0	0.334185	-2.15197	0.00511252
ENSGALG00000038458	LOXL1		1	1	0	0.278605	-2.14732	3.21308e-07
ENSGALG00000031343	ECE1	ECE-1	3	3	0	0.170455	-2.13227	4.15964e-09
ENSGALG00000006009	PODXL2		1	1	0	0.160739	-2.12214	1.57781e-09
ENSGALG00000012792	HIPK2		9	9	0	0.243956	-2.11092	0.000594842
ENSGALG00000033989	SLC39A14		1	1	0	0.0946188	-2.11027	1.92751e-05
ENSGALG00000006822	PCDH19		2	2	0	0.21389	-2.10911	1.82573e-05
ENSGALG00000043240	ARPP21		1	1	0	0.306403	-2.107	4.35361e-06
ENSGALG00000001370	ADAMTS8		1	1	0	0.259703	-2.10206	1.38836e-08
ENSGALG00000027096	LGALSL		1	1	0	0.279202	-2.10107	3.01795e-09
ENSGALG00000038399	PLEKHA6		4	3	1	0.129255	-2.09798	0.000103056
ENSGALG00000055022			5	4	1	0.076855	-2.09561	0.00326747
ENSGALG00000033770			26	25	1	0.197682	-2.09561	0.00326747
ENSGALG00000004959	IRS1		1	1	0	0.106348	-2.0861	1.20887e-08
ENSGALG00000052927			5	4	1	0.0937921	-2.08287	4.17109e-08
ENSGALG00000040817	NEMP2		1	1	0	0.228089	-2.0823	2.61595e-07
ENSGALG00000030055	RIPOR1		5	5	0	0.16477	-2.08028	3.56364e-06
ENSGALG00000008918	LAMP5		1	1	0	0.236871	-2.07898	0.0183439
ENSGALG00000027629	GNG2		1	1	0	0.239607	-2.07593	1.81112e-05
ENSGALG00000007685	BCL9L		1	1	0	0.240455	-2.06062	2.35348e-09
ENSGALG00000041898	FAM43A		1	1	0	0.0505991	-2.06035	1.69944e-08
ENSGALG00000049408	HIST1H2B8		2	2	0	0.120682	-2.05146	0.00604401
ENSGALG00000037051			4	4	0	0.0914385	-2.05057	8.34619e-07
ENSGALG00000041918	CPA6		2	2	0	0.392297	-2.04182	2.51123e-09
ENSGALG00000033303			1	1	0	0.173815	-2.04145	0.00576218
ENSGALG00000011990	USP53		1	1	0	0.272623	-2.04124	1.59628e-10
ENSGALG00000034590	CELF2		5	5	0	0.278284	-2.04093	3.20402e-07
ENSGALG00000004083	GRIA1		1	1	0	0.312875	-2.03952	3.17909e-10
ENSGALG00000027462	P3H4		1	1	0	0.184461	-2.03946	6.56243e-05
ENSGALG00000011870	HIF1A		2	2	0	0.215098	-2.03718	7.53722e-09
ENSGALG00000038875	TMC6		1	1	0	0.0801405	-2.03645	0.000853846
ENSGALG00000001153	AUTS2		19	14	5	0.105501	-2.03576	3.62699e-06
ENSGALG00000037540	PLEKHO1		1	1	0	0.269811	-2.03463	0.000108855
ENSGALG00000021636	CUX1		15	14	1	0.165146	-2.03114	5.59698e-07
ENSGALG00000006868	CRACR2B		2	2	0	0.344096	-2.02642	2.21803e-05
ENSGALG00000014674	CLSTN3		1	1	0	0.286475	-2.02532	1.10096e-08
ENSGALG00000005379	SGSM1		5	5	0	0.21778	-2.02391	0.00720715
ENSGALG00000039735	EML1		1	1	0	0.196005	-2.01712	0.00178664
ENSGALG00000015252	ST3GAL6		1	1	0	0.194302	-2.00843	0.000850315
ENSGALG00000039208	PHF2		1	1	0	0.136047	-2.00819	7.00991e-07
ENSGALG00000008428	CDK15		2	2	0	0.292553	-2.00812	0.0143267
ENSGALG00000009293	CHN1		2	2	0	0.418638	-2.00206	1.30653e-08
ENSGALG00000040131	CAMKK2		2	2	0	0.222482	-2.00173	2.18631e-06
ENSGALG00000033813	BTBD6		1	1	0	0.275319	-2.00095	1.53511e-09
ENSGALG00000039322	DDR2		3	3	0	0.191756	-2.00061	1.44101e-09
ENSGALG00000036263	UBA7		2	2	0	0.202622	-1.99702	0.00723146
ENSGALG00000006507	CLMP		1	1	0	0.21266	-1.99688	0.00876036
ENSGALG00000011865	SMTN		2	2	0	0.171163	-1.99674	0.00471416
ENSGALG00000004169			3	3	0	0.283459	-1.9949	2.61623e-09
ENSGALG00000030847	FZD2		1	1	0	0.184935	-1.99477	8.25008e-06
ENSGALG00000007467	SLC25A26		6	6	0	0.287369	-1.9935	9.19195e-08
ENSGALG00000002390	CA6		1	1	0	0.301751	-1.98114	1.29812e-07
ENSGALG00000003540	CEP95		1	1	0	0.0910808	-1.97759	3.4951e-07
ENSGALG00000007128	SH3BGRL		2	2	0	0.317122	-1.9734	1.47665e-08
ENSGALG00000003933	QSOX1		1	1	0	0.247601	-1.96638	9.7856e-10
ENSGALG00000019768	ACSF2		1	1	0	0.386326	-1.96618	0.000155912
ENSGALG00000000234	EPB41L4A		1	1	0	0.400538	-1.96575	0.000126311
ENSGALG00000039461	TNFRSF1A		1	1	0	0.38065	-1.96464	2.18543e-06
ENSGALG00000011816	ENGASE		5	5	0	0.172994	-1.96281	0.00524835
ENSGALG00000008349	LMCD1		2	2	0	0.248289	-1.95917	0.000932564
ENSGALG00000012135	ATF4		1	1	0	0.133923	-1.95736	3.93454e-08
ENSGALG00000036412	TMEM108		1	1	0	0.176439	-1.95714	5.43669e-09
ENSGALG00000011384	RCOR1		1	1	0	0.204765	-1.95695	5.08071e-09
ENSGALG00000026716	CELF5		1	1	0	0.190252	-1.95419	0.00252376
ENSGALG00000009068	ITPKB		7	7	0	0.252595	-1.95269	3.99499e-07
ENSGALG00000006837	TSPAN4		2	2	0	0.37724	-1.95168	5.25379e-09
ENSGALG00000006871	SLCO3A1		4	4	0	0.257755	-1.94665	1.39231e-05
ENSGALG00000037525	FGFRL1		2	1	1	0.0313722	-1.94604	0.00266705
ENSGALG00000008473	PLXND1		3	3	0	0.200418	-1.93892	0.000174704
ENSGALG00000016529	CDKL5		1	1	0	0.233445	-1.93864	4.20689e-05
ENSGALG00000011476	SEPT11	SEPTIN11	2	2	0	0.167939	-1.93815	9.04516e-07
ENSGALG00000047356	VASN		2	2	0	0.163385	-1.93694	1.65573e-05
ENSGALG00000008603	ITPKA		1	1	0	0.229441	-1.93114	8.57256e-09
ENSGALG00000001130	GALNT17	WBSCR17	3	3	0	0.261433	-1.9288	1.7652e-08
ENSGALG00000002722	MST1		1	1	0	0.209597	-1.92619	0.00794912
ENSGALG00000013594	PARD6G		3	3	0	0.278486	-1.92607	3.1701e-08
ENSGALG00000011902	TAGLN		1	1	0	0.224373	-1.92429	0.000214543
ENSGALG00000016843	COL4A2		1	1	0	0.331244	-1.92132	1.27333e-08
ENSGALG00000036775	SETBP1		1	1	0	0.371059	-1.92067	7.58699e-08
ENSGALG00000010628	ACSL1		1	1	0	0.193697	-1.91879	2.68292e-07
ENSGALG00000013814	IMPA2		1	1	0	0.357742	-1.9179	0.0172014
ENSGALG00000040908	HIP1		2	2	0	0.215239	-1.91614	5.62107e-07
ENSGALG00000006652	DIP2C		4	4	0	0.313438	-1.91376	6.89223e-08
ENSGALG00000041238			1	1	0	0.251558	-1.91286	0.000168828
ENSGALG00000015708	FGFR3		10	10	0	0.255052	-1.90947	7.46272e-08
ENSGALG00000035701	SMAD3		3	3	0	0.195779	-1.90345	9.15289e-08
ENSGALG00000010610	SNX25		1	1	0	0.306115	-1.90146	5.73854e-08
ENSGALG00000003045	E2F1		1	1	0	0.168042	-1.90009	0.00395133
ENSGALG00000009553	SMC4		1	1	0	0.249793	-1.89627	0.000141941
ENSGALG00000007555	CCND1		3	3	0	0.192682	-1.89256	3.0793e-07
ENSGALG00000003854	IFT81		1	1	0	0.339002	-1.89011	0.000117012
ENSGALG00000001028	RNF43		3	3	0	0.279652	-1.88418	0.00810954
ENSGALG00000001774	NEO1		7	7	0	0.267007	-1.88184	2.11546e-08
ENSGALG00000015436	SDCBP		2	2	0	0.234985	-1.87696	1.2593e-07
ENSGALG00000033271	PFKM		2	2	0	0.165504	-1.87619	0.016877
ENSGALG00000011400	USP44		1	1	0	0.328654	-1.87604	7.75321e-05
ENSGALG00000040969	PTP4A3		2	2	0	0.175201	-1.87307	2.98144e-07
ENSGALG00000008497	SLC38A2		1	1	0	0.155569	-1.86705	0.000101213
ENSGALG00000008631	AXL	TYRO3	1	1	0	0.308315	-1.86543	2.33203e-07
ENSGALG00000007410	IGDCC4		4	4	0	0.187995	-1.8654	1.06669e-07
ENSGALG00000000044	WFIKKN1		2	2	0	0.132404	-1.86024	7.72098e-05
ENSGALG00000016781	MAP4K4		3	2	1	0.0376881	-1.84999	3.75735e-08
ENSGALG00000009168	AFF2		2	2	0	0.341033	-1.84796	1.31783e-06
ENSGALG00000015959	SMAP1		1	1	0	0.300596	-1.84741	5.0523e-08
ENSGALG00000033404	RARG		2	2	0	0.108481	-1.84562	0.000283242
ENSGALG00000053490	FBXO45		2	2	0	0.103288	-1.84444	0.000177888
ENSGALG00000003883	MTMR10		1	1	0	0.246942	-1.84444	0.000177888
ENSGALG00000028912	SCRT2		1	1	0	0.224676	-1.84366	0.0288268
ENSGALG00000029678	SNX16		1	1	0	0.282852	-1.84359	9.56781e-06
ENSGALG00000040241	NTRK3		1	1	0	0.187647	-1.84227	0.00376291
ENSGALG00000032656	TCF7L1		2	1	1	0.0241846	-1.8418	0.0157216
ENSGALG00000011214	SERPINH1		1	1	0	0.218918	-1.83866	1.417e-06
ENSGALG00000041834	AEBP1		1	1	0	0.124516	-1.83112	0.00233758
ENSGALG00000000748	TJP3		1	1	0	0.157884	-1.8301	0.0100118
ENSGALG00000042976	UBTF		1	1	0	0.318517	-1.82997	7.1918e-06
ENSGALG00000006663	ARHGEF12		3	3	0	0.186788	-1.82939	1.85537e-05
ENSGALG00000027822			2	2	0	0.180597	-1.82728	0.013388
ENSGALG00000008256	BLM		2	2	0	0.26386	-1.82407	4.37078e-07
ENSGALG00000033557	CTSH		1	1	0	0.295941	-1.82407	4.37078e-07
ENSGALG00000008262	RASGRF1		8	8	0	0.198643	-1.82407	4.37078e-07
ENSGALG00000030229	CSMD2		10	9	1	0.173916	-1.8231	0.000111277
ENSGALG00000007955	SLC16A5		1	1	0	0.162487	-1.81035	6.10012e-07
ENSGALG00000035465	WDR76		2	2	0	0.18669	-1.8075	0.00299346
ENSGALG00000054473	SLC13A3		2	2	0	0.196412	-1.80422	2.99839e-06
ENSGALG00000004469	TP53RK		3	3	0	0.145442	-1.80422	2.99839e-06
ENSGALG00000041121	SLIT2		2	2	0	0.369885	-1.80263	6.04812e-05
ENSGALG00000000280	EFNA5		5	5	0	0.37602	-1.79974	1.54651e-05
ENSGALG00000008567	PACS1		4	4	0	0.164536	-1.79797	7.64882e-07
ENSGALG00000015889	PHIP		2	2	0	0.174667	-1.79719	9.74791e-07
ENSGALG00000006526	PLXNB1	PLXNB3	5	4	1	0.114796	-1.79636	6.25722e-06
ENSGALG00000033678	EHMT1		1	1	0	0.303798	-1.79423	6.90508e-07
ENSGALG00000037018	USP36		4	4	0	0.194807	-1.79353	8.56921e-07
ENSGALG00000007093	CYTH1		9	9	0	0.197802	-1.79353	8.56921e-07
ENSGALG00000005188	FAM188B	MINDY4	1	1	0	0.338639	-1.78858	0.000174734
ENSGALG00000005750	SWAP70		1	1	0	0.289113	-1.78744	2.17575e-07
ENSGALG00000017715	TINAGL1		6	6	0	0.139828	-1.78583	1.00366e-06
ENSGALG00000009842	RASSF3		5	4	1	0.195282	-1.78233	2.22029e-05
ENSGALG00000025764	FKBP10		1	1	0	0.184461	-1.77506	5.79409e-07
ENSGALG00000040006	TBL1X		2	2	0	0.243993	-1.77436	2.19497e-06
ENSGALG00000007595	LRCH3		1	1	0	0.14538	-1.77273	0.000140306
ENSGALG00000015025	VANGL1		1	1	0	0.227199	-1.77253	1.25557e-05
ENSGALG00000014106	PPFIBP1		3	3	0	0.25084	-1.76941	6.36827e-05
ENSGALG00000011236	BEGAIN		1	1	0	0.31458	-1.76865	0.000666654
ENSGALG00000004244	TTPAL		1	1	0	0.259754	-1.76601	2.11673e-05
ENSGALG00000002831	SH3PXD2B		4	3	1	0.141386	-1.7656	5.46181e-06
ENSGALG00000001229	SKI		5	5	0	0.221516	-1.76432	2.44293e-06
ENSGALG00000042067	SPRY1		3	3	0	0.21126	-1.76375	0.000497966
ENSGALG00000036441	WIPF1		1	1	0	0.197567	-1.76369	0.000423634
ENSGALG00000037778	NAB1		1	1	0	0.256705	-1.76251	3.03091e-05
ENSGALG00000042538	BAIAP2		2	2	0	0.219371	-1.75996	0.000263822
ENSGALG00000042645	PARD3B		1	1	0	0.347386	-1.7575	4.24853e-05
ENSGALG00000012023	DACT1		1	1	0	0.17785	-1.75438	0.012403
ENSGALG00000023843	FRMD7		1	1	0	0.259004	-1.75153	0.0295923
ENSGALG00000026558	ZNF362		2	2	0	0.166038	-1.75093	6.50064e-06
ENSGALG00000032984	MEX3B		1	1	0	0.130891	-1.74984	7.61697e-05
ENSGALG00000038528			1	1	0	0.0902199	-1.7481	4.56659e-06
ENSGALG00000027365	HIVEP3		2	2	0	0.170529	-1.74756	0.0129233
ENSGALG00000015367	NECTIN3		1	1	0	0.230408	-1.7472	7.69269e-06
ENSGALG00000048082			1	1	0	0.243748	-1.74694	1.75858e-06
ENSGALG00000016447	PDIA6		1	1	0	0.113735	-1.74693	1.69628e-06
ENSGALG00000043935	AFF1		4	4	0	0.24599	-1.74133	3.83618e-06
ENSGALG00000040030	PHLDB1		1	1	0	0.270784	-1.74089	7.27637e-07
ENSGALG00000009692	SH3RF1		1	1	0	0.215753	-1.73579	2.75795e-06
ENSGALG00000031656	EYA4		3	3	0	0.260303	-1.73502	2.05572e-05
ENSGALG00000011254	SATB1		1	1	0	0.184609	-1.73417	0.000206532
ENSGALG00000036894	ABCA2		2	2	0	0.117539	-1.73136	1.09635e-05
ENSGALG00000002710	IPMK		3	3	0	0.251361	-1.72676	0.0194507
ENSGALG00000005608	SLC9A3R2		2	2	0	0.267467	-1.71628	0.000670317
ENSGALG00000009875	HMGA2	HMGI-C	7	7	0	0.299266	-1.71552	0.0442945
ENSGALG00000029304	SMARCD2		1	1	0	0.191876	-1.71438	0.000228036
ENSGALG00000005309	TKT		2	2	0	0.25299	-1.71177	5.7416e-06
ENSGALG00000011024	CACHD1		2	2	0	0.222293	-1.70876	4.52637e-06
ENSGALG00000031960	LEF1	Lef-1	3	3	0	0.142251	-1.70251	3.46691e-06
ENSGALG00000006382	PTPRJ		1	1	0	0.189298	-1.70061	0.00602466
ENSGALG00000039349	DISC1		1	1	0	0.173267	-1.69817	0.000155524
ENSGALG00000010290	VEGFA		10	10	0	0.224827	-1.69808	3.75246e-05
ENSGALG00000008616	DDR1		5	5	0	0.226738	-1.69602	0.0100616
ENSGALG00000029970	LIMS1		7	7	0	0.245349	-1.69585	1.16193e-05
ENSGALG00000028567	MYL9		1	1	0	0.225066	-1.69386	0.0172508
ENSGALG00000014213	PRR5		1	1	0	0.338338	-1.6891	1.08044e-05
ENSGALG00000000557	ETNK2		2	2	0	0.183523	-1.68836	0.0178898
ENSGALG00000030455	JAZF1		2	2	0	0.236312	-1.68722	5.83474e-06
ENSGALG00000002304	ADPRHL2		1	1	0	0.274915	-1.68707	2.09649e-05
ENSGALG00000002319	TEKT2		1	1	0	0.274915	-1.68707	2.09649e-05
ENSGALG00000000195	SLC23A2	SVCT2	1	1	0	0.302893	-1.68354	0.000105142
ENSGALG00000014575	SEPHS1	SEPHS2L	1	1	0	0.151954	-1.67916	0.000716574
ENSGALG00000001644	SIN3A		1	1	0	0.185484	-1.67745	8.19499e-06
ENSGALG00000018998	UNC5A		1	1	0	0.319041	-1.67238	0.0282225
ENSGALG00000001768	TENM2		4	4	0	0.205217	-1.67216	8.1018e-05
ENSGALG00000035419	CDON		8	8	0	0.1988	-1.67064	9.95763e-05
ENSGALG00000014910	COLEC12		1	1	0	0.391433	-1.6703	4.19633e-06
ENSGALG00000002942	JMJD1C		9	9	0	0.246874	-1.66455	4.86537e-05
ENSGALG00000031529	ERBB2		1	1	0	0.132797	-1.65761	4.75003e-05
ENSGALG00000026360	SOWAHC		1	1	0	0.180047	-1.65673	0.00868851
ENSGALG00000017309	RNF169		1	1	0	0.222757	-1.65513	0.00962428
ENSGALG00000030812	CSNK1G1		10	10	0	0.21545	-1.65392	1.86202e-05
ENSGALG00000007038	ASTN2		6	5	1	0.16446	-1.65222	0.00275572
ENSGALG00000029621	SEMA3F		2	2	0	0.174074	-1.65158	1.45271e-05
ENSGALG00000014355	STIM2		1	1	0	0.278862	-1.6491	3.79249e-05
ENSGALG00000033198	MYO5C		2	2	0	0.147593	-1.64626	2.30997e-05
ENSGALG00000039307	GNB5		1	1	0	0.193172	-1.64626	2.30997e-05
ENSGALG00000008778	SPRED2		2	1	1	0.0298277	-1.64431	0.000257881
ENSGALG00000012424	GTDC1		2	2	0	0.278827	-1.64202	0.00011826
ENSGALG00000009318	IFT140		1	1	0	0.229523	-1.64117	5.27164e-05
ENSGALG00000004661	SHISA5		1	1	0	0.320385	-1.6393	0.00238939
ENSGALG00000041643	cNFI-C	NFIC	5	5	0	0.189618	-1.63902	2.41911e-05
ENSGALG00000003849	TRPM1		6	6	0	0.326328	-1.63864	2.99569e-05
ENSGALG00000042184	ALDH4A1		4	4	0	0.187817	-1.63512	0.00438061
ENSGALG00000037370	NAV1		5	5	0	0.165909	-1.62261	4.63171e-05
ENSGALG00000040316	GPC1		5	5	0	0.307326	-1.6164	2.54669e-05
ENSGALG00000040823	CHRAC1		1	1	0	0.0658898	-1.61568	0.00275906
ENSGALG00000001258	NUMA1		3	3	0	0.180659	-1.61284	0.000506707
ENSGALG00000011342	FGD6		1	1	0	0.301745	-1.60679	0.0108514
ENSGALG00000005584	GALNT18		2	1	1	0.0346002	-1.60544	0.00019539
ENSGALG00000034048	BCL11A		2	2	0	0.267123	-1.60502	0.000353704
ENSGALG00000009062	CDK14		1	1	0	0.285569	-1.60137	0.00117934
ENSGALG00000012775	TFAP2A		1	1	0	0.236153	-1.59992	0.000316854
ENSGALG00000004542	ZMYND8		1	1	0	0.23393	-1.59985	7.47945e-05
ENSGALG00000011537	PDE10A		3	3	0	0.312737	-1.59982	0.000729201
ENSGALG00000023193	SOCS1L		5	5	0	0.174307	-1.5972	0.0221178
ENSGALG00000003078	MMD		2	2	0	0.189239	-1.59422	8.68337e-05
ENSGALG00000004097	LRRC38		2	2	0	0.265369	-1.59236	0.00153416
ENSGALG00000036111	ITM2C		2	2	0	0.231539	-1.58712	6.09433e-05
ENSGALG00000005805	PLCD1		1	1	0	0.254002	-1.58543	0.00774037
ENSGALG00000004986	CERCAM		1	1	0	0.175155	-1.58377	0.000168391
ENSGALG00000001805	MXRA7		1	1	0	0.136836	-1.58245	6.64308e-05
ENSGALG00000027983	TNK2		2	2	0	0.185039	-1.57933	0.0179869
ENSGALG00000006702	MFGE8		2	2	0	0.204142	-1.57578	6.36861e-05
ENSGALG00000037206	ST7		2	2	0	0.223603	-1.5753	0.00296767
ENSGALG00000011747			1	1	0	0.062728	-1.5683	0.0277906
ENSGALG00000030900	NCMAP		1	1	0	0.17549	-1.56579	7.01301e-05
ENSGALG00000010186	CAPN11		1	1	0	0.159263	-1.56418	0.00425492
ENSGALG00000031284	PTPRM		1	1	0	0.308829	-1.56305	0.000346955
ENSGALG00000001048	OLFML2A		3	3	0	0.193537	-1.56227	0.000256845
ENSGALG00000003272	KHDRBS1		2	2	0	0.300772	-1.56163	0.000100971
ENSGALG00000025864	WTIP		1	1	0	0.192524	-1.55275	0.00808407
ENSGALG00000010016	SOCS5		1	1	0	0.336204	-1.55031	0.000165396
ENSGALG00000015446	POU2F1		2	2	0	0.168188	-1.54895	0.000178689
ENSGALG00000054991			1	1	0	0.157927	-1.54801	0.00458446
ENSGALG00000042051	SETD2		1	1	0	0.264316	-1.54561	0.000140731
ENSGALG00000051135	BCL2L11		1	1	0	0.15672	-1.54156	0.00375158
ENSGALG00000011175	TMEM150C		2	2	0	0.241767	-1.54148	0.00983608
ENSGALG00000010594	FEZ2		1	1	0	0.300034	-1.5412	0.00136353
ENSGALG00000032640	CRIM1		2	2	0	0.37241	-1.5412	0.00136353
ENSGALG00000054797			1	1	0	0.16738	-1.54033	8.25029e-05
ENSGALG00000026086	CRYBB2		3	3	0	0.173071	-1.54033	8.25029e-05
ENSGALG00000037625	FBN3		1	1	0	0.398225	-1.53853	0.000163491
ENSGALG00000014582	CADM1		7	6	1	0.217306	-1.53775	0.000384873
ENSGALG00000021314	PLA2G10		1	1	0	0.166243	-1.53479	0.00104161
ENSGALG00000052994			1	1	0	0.105531	-1.53427	0.00990402
ENSGALG00000006076	RASGEF1C		3	2	1	0.0826301	-1.53382	0.00735438
ENSGALG00000040244	SEPT9	SEPTIN9	2	2	0	0.151398	-1.53269	8.12742e-05
ENSGALG00000036163	ZNF710		4	4	0	0.177932	-1.53123	0.00717646
ENSGALG00000054723	AMOTL2		2	2	0	0.190013	-1.5311	0.000582258
ENSGALG00000011809	GRIN2B		1	1	0	0.216619	-1.52797	0.000228518
ENSGALG00000006695	BCR		1	1	0	0.252333	-1.52669	0.000175392
ENSGALG00000040087	ZNF609		15	15	0	0.226509	-1.52657	0.000117292
ENSGALG00000030672	TRIP4		6	6	0	0.268503	-1.52657	0.000117292
ENSGALG00000028602	HMP19		3	3	0	0.237417	-1.5254	0.000240076
ENSGALG00000039818	GLG1		4	3	1	0.0773825	-1.52391	0.000397634
ENSGALG00000005499	IL17RD		2	1	1	0.0594897	-1.51607	0.00118414
ENSGALG00000009352	DPF3		1	1	0	0.264212	-1.51382	0.000430779
ENSGALG00000032366	MEF2A		1	1	0	0.182135	-1.51158	0.000268436
ENSGALG00000029276	PPP1R9B		3	3	0	0.158463	-1.5113	0.000211265
ENSGALG00000013821	GEMIN6		1	1	0	0.0902199	-1.50693	0.000173542
ENSGALG00000013794	MPPE1		1	1	0	0.179905	-1.5052	0.0136114
ENSGALG00000032257	CSNK1E		1	1	0	0.283549	-1.49923	0.000238777
ENSGALG00000005330	SNCAIP		1	1	0	0.0999356	-1.49868	0.00382426
ENSGALG00000044599			2	2	0	0.222432	-1.49709	0.000493134
ENSGALG00000046960			2	2	0	0.23095	-1.49709	0.000493134
ENSGALG00000048911			1	1	0	0.268443	-1.49709	0.000493134
ENSGALG00000033619			1	1	0	0.193456	-1.49709	0.000493134
ENSGALG00000044260			1	1	0	0.259882	-1.49709	0.000493134
ENSGALG00000029701	INO80D		1	1	0	0.371557	-1.49657	0.00041656
ENSGALG00000041353	TP53INP1		1	1	0	0.176937	-1.49636	0.000354924
ENSGALG00000006253	ILKAP		2	2	0	0.167136	-1.49312	0.0058792
ENSGALG00000007079	PAPPA		8	8	0	0.282019	-1.49079	0.0473372
ENSGALG00000003891	ZNF423		10	10	0	0.194389	-1.48887	0.0188358
ENSGALG00000004048	PTPRS		5	5	0	0.155159	-1.48627	0.000470707
ENSGALG00000038913	LDLRAD3		2	2	0	0.263699	-1.48357	0.00132189
ENSGALG00000004323	RASAL2		7	6	1	0.158624	-1.48206	0.0115533
ENSGALG00000039720	MAP4K3		1	1	0	0.260846	-1.48172	0.00209622
ENSGALG00000010364	AADAC		1	1	0	0.19013	-1.4795	0.0127935
ENSGALG00000041626	MEIS1		11	10	1	0.188646	-1.47619	0.000353419
ENSGALG00000000584			2	2	0	0.132133	-1.47616	0.00091441
ENSGALG00000005452	TADA2A		1	1	0	0.239054	-1.47464	0.00690971
ENSGALG00000038223	WHRN		2	2	0	0.19853	-1.47193	0.0100255
ENSGALG00000036114	SMO		1	1	0	0.108968	-1.47077	0.000392691
ENSGALG00000043198			2	2	0	0.183063	-1.47075	0.0296661
ENSGALG00000048077			2	2	0	0.21608	-1.46958	0.00217399
ENSGALG00000023616	LRRC31		1	1	0	0.292523	-1.46887	0.00453477
ENSGALG00000028935	BCL10		1	1	0	0.229993	-1.46869	0.0064819
ENSGALG00000012025	KIAA0586	TA3	2	2	0	0.314613	-1.46648	0.00122835
ENSGALG00000039455	VAPA		1	1	0	0.260307	-1.46475	0.0069753
ENSGALG00000040586	TUBA3E		1	1	0	0.299706	-1.46413	0.000403698
ENSGALG00000003855	SRC		5	5	0	0.20953	-1.46379	0.0215952
ENSGALG00000014496	PROM1		1	1	0	0.20914	-1.46004	0.000941363
ENSGALG00000005567	MSI2		29	26	3	0.174175	-1.45784	0.00250887
ENSGALG00000037939	ADGRG1		3	3	0	0.156133	-1.45752	0.000436645
ENSGALG00000003979	NEK8		3	3	0	0.251788	-1.45606	0.01409
ENSGALG00000004288	HDAC4		7	6	1	0.210734	-1.45405	0.000987648
ENSGALG00000001073	NR6A1		6	5	1	0.112157	-1.45023	0.00111795
ENSGALG00000008294	ITPR1		8	7	1	0.159116	-1.44629	0.000601662
ENSGALG00000016217			1	1	0	0.130754	-1.44489	0.00103735
ENSGALG00000039673	GALNS		1	1	0	0.226589	-1.44086	0.00140213
ENSGALG00000001939	HIPK1		1	1	0	0.241188	-1.44031	0.0106745
ENSGALG00000000401	RBM15		1	1	0	0.124835	-1.43849	0.0439179
ENSGALG00000007434	RHBDF1		1	1	0	0.145315	-1.43734	0.0214916
ENSGALG00000007762	CREBBP		5	4	1	0.0884197	-1.43133	0.00134412
ENSGALG00000002099	PFKFB4		3	3	0	0.277384	-1.43124	0.00283682
ENSGALG00000038242	CACNA2D2		10	8	2	0.117764	-1.42682	0.000858325
ENSGALG00000016265	LANCL3		2	2	0	0.313839	-1.4243	0.00148501
ENSGALG00000007608	ARHGEF9		7	6	1	0.212181	-1.4239	0.00243085
ENSGALG00000010020	TTC7A		2	2	0	0.217589	-1.42172	0.0156824
ENSGALG00000007381	SERPING1		1	1	0	0.185721	-1.41921	0.035054
ENSGALG00000004108	CCAR1		1	1	0	0.181269	-1.41894	0.00161382
ENSGALG00000036064	PAXIP1		1	1	0	0.372543	-1.417	0.00974227
ENSGALG00000004225	KDM2B		1	1	0	0.237219	-1.41511	0.0217516
ENSGALG00000014855	GHR		1	1	0	0.493314	-1.41487	0.00397569
ENSGALG00000013948	RASL11B		1	1	0	0.152737	-1.41127	0.00240877
ENSGALG00000051442	TSC22D1		1	1	0	0.0912741	-1.40986	0.00240512
ENSGALG00000015013	MSX1		1	1	0	0.155178	-1.40891	0.00337382
ENSGALG00000038678	EPB41L3		1	1	0	0.331008	-1.40788	0.00245871
ENSGALG00000005420	AATF		4	4	0	0.191499	-1.40582	0.00856243
ENSGALG00000007839	NCAM1		1	1	0	0.163119	-1.40464	0.0023519
ENSGALG00000008051	MTMR3		3	3	0	0.215284	-1.40065	0.00348966
ENSGALG00000001141	HES5		2	2	0	0.302451	-1.40004	0.00407103
ENSGALG00000001165	PANK4		2	2	0	0.235831	-1.40004	0.00407103
ENSGALG00000003297	HDAC1		1	1	0	0.232159	-1.39602	0.0244626
ENSGALG00000000466	LCK		3	3	0	0.235514	-1.39602	0.0244626
ENSGALG00000005553	NLGN3		3	3	0	0.283192	-1.39449	0.00153818
ENSGALG00000030781	CA2		2	2	0	0.334816	-1.39176	0.0061586
ENSGALG00000009698	SLC38A1		3	3	0	0.273837	-1.39153	0.0296478
ENSGALG00000008053	PRDM11		1	1	0	0.211099	-1.38779	0.00269146
ENSGALG00000038776	SYDE2		1	1	0	0.25699	-1.3857	0.00339939
ENSGALG00000010649	CNST		1	1	0	0.196882	-1.3847	0.00410292
ENSGALG00000025898	SMAD6		3	2	1	0.0753013	-1.384	0.00489799
ENSGALG00000032992	NR3C1		6	5	1	0.159355	-1.38335	0.00189676
ENSGALG00000005845	SLC7A5		11	11	0	0.250097	-1.3812	0.00602909
ENSGALG00000033447	H2AFV	H2AZ2	1	1	0	0.136137	-1.37824	0.0215203
ENSGALG00000007009	NCOA5		1	1	0	0.189469	-1.37793	0.0119607
ENSGALG00000040938	NLGN1		3	3	0	0.267209	-1.37602	0.00460108
ENSGALG00000012885	BCL2		3	3	0	0.244004	-1.37598	0.00551328
ENSGALG00000011921	DHRS7		1	1	0	0.323977	-1.37152	0.00764794
ENSGALG00000043394	NUP188		1	1	0	0.183323	-1.36961	0.00339964
ENSGALG00000012444	ACVR2A		1	1	0	0.181299	-1.3674	0.00200901
ENSGALG00000017307	POLD3		1	1	0	0.229149	-1.36674	0.00425727
ENSGALG00000038320	COLGALT2		1	1	0	0.25019	-1.36668	0.0040954
ENSGALG00000009042	ISM1		2	2	0	0.148545	-1.36434	0.0290934
ENSGALG00000015211	DTNA		2	2	0	0.209281	-1.36412	0.0206741
ENSGALG00000010653	SMYD3		1	1	0	0.30696	-1.36381	0.0136187
ENSGALG00000027122	APPL2		1	1	0	0.168163	-1.36171	0.00855893
ENSGALG00000001733	LRIG2		2	2	0	0.216421	-1.36078	0.00320998
ENSGALG00000001779	KIAA0895L		1	1	0	0.331265	-1.35999	0.00365703
ENSGALG00000027734	NAIF1		1	1	0	0.161108	-1.35861	0.00465635
ENSGALG00000001389	TTLL11		1	1	0	0.1192	-1.35809	0.00974879
ENSGALG00000038154	YAP1		1	1	0	0.312027	-1.35573	0.0154562
ENSGALG00000001000	HSPA5		1	1	0	0.121826	-1.35244	0.00772421
ENSGALG00000047393			1	1	0	0.264022	-1.34905	0.00450646
ENSGALG00000055101	TASOR2		3	3	0	0.239217	-1.34813	0.00406575
ENSGALG00000002548	TLN1		2	2	0	0.185119	-1.34541	0.0068298
ENSGALG00000005582	KLHL18		3	3	0	0.244063	-1.34296	0.00940987
ENSGALG00000042011	HNRNPA1		1	1	0	0.130544	-1.34004	0.00318409
ENSGALG00000005594	OMG		1	1	0	0.312454	-1.33703	0.0131752
ENSGALG00000004798	MPRIP		6	6	0	0.181457	-1.33206	0.00649513
ENSGALG00000014643			1	1	0	0.289835	-1.33162	0.00399548
ENSGALG00000001334	GNB1		1	1	0	0.339511	-1.32251	0.00874915
ENSGALG00000033260	SIAT9	ST3GAL5	1	1	0	0.267843	-1.32163	0.0454759
ENSGALG00000000523	STK38		1	1	0	0.118622	-1.32144	0.00610772
ENSGALG00000040724	AKAP9		1	1	0	0.25537	-1.31955	0.00645426
ENSGALG00000002260	CISH		2	2	0	0.217801	-1.31596	0.0142331
ENSGALG00000008947	PAK5		1	1	0	0.274338	-1.31519	0.00792283
ENSGALG00000005203	OLFM3		1	1	0	0.530279	-1.31145	0.0263654
ENSGALG00000013683	ARID1B		2	2	0	0.242443	-1.31009	0.0106622
ENSGALG00000010929	SPARCL1		1	1	0	0.249281	-1.30952	0.0105796
ENSGALG00000009421	SRSF5		2	2	0	0.196924	-1.30845	0.0101885
ENSGALG00000016102	CYP26B1		1	1	0	0.288368	-1.30836	0.0388696
ENSGALG00000012177	NCKAP5		4	4	0	0.269099	-1.30442	0.00959951
ENSGALG00000004498	SLC2A10		2	2	0	0.169985	-1.3036	0.0099817
ENSGALG00000000713	ZFHX3		9	8	1	0.159971	-1.30003	0.0236939
ENSGALG00000017326	ARHGEF17		6	6	0	0.232068	-1.29966	0.0401819
ENSGALG00000036925	CADM3		3	3	0	0.156803	-1.29966	0.00962733
ENSGALG00000003146	CCDC92		1	1	0	0.181677	-1.29088	0.0233537
ENSGALG00000001332	RBL1		1	1	0	0.131287	-1.28703	0.0218234
ENSGALG00000054599			1	1	0	0.204069	-1.28608	0.0174655
ENSGALG00000030904	LRP1		8	8	0	0.20327	-1.28153	0.0141401
ENSGALG00000005249	BICD2		1	1	0	0.298062	-1.27872	0.0118513
ENSGALG00000004611	FBXL18		3	3	0	0.19274	-1.27836	0.0158945
ENSGALG00000040465	Sip1	ZEB2	3	3	0	0.22888	-1.27404	0.0177675
ENSGALG00000016984	ZC3H13		1	1	0	0.365119	-1.27335	0.0124354
ENSGALG00000001798	BBS4		2	2	0	0.26564	-1.27016	0.0120199
ENSGALG00000009977	SMAD1		2	2	0	0.203428	-1.26633	0.0218272
ENSGALG00000031182	FANCM		3	3	0	0.224428	-1.26569	0.0137518
ENSGALG00000009252	PLD1		4	4	0	0.219824	-1.26097	0.0349184
ENSGALG00000031313			2	2	0	0.170046	-1.25955	0.0350705
ENSGALG00000002288	LIG3		1	1	0	0.319162	-1.2591	0.0168982
ENSGALG00000002249	AGO1		1	1	0	0.205966	-1.25706	0.0195877
ENSGALG00000034773	TOGARAM1		1	1	0	0.143277	-1.25514	0.012204
ENSGALG00000009809	MAML3		8	8	0	0.215063	-1.25387	0.0208272
ENSGALG00000016624	ELP3		3	3	0	0.231606	-1.25356	0.0244472
ENSGALG00000016245	BCOR		14	9	5	0.0540597	-1.25312	0.0144139
ENSGALG00000005487	CCDC12		1	1	0	0.165044	-1.24942	0.034796
ENSGALG00000007177	PTPRG		3	2	1	0.087301	-1.24826	0.0138277
ENSGALG00000034986	HEYL		1	1	0	0.0926931	-1.24756	0.0180498
ENSGALG00000003428			3	3	0	0.229651	-1.24346	0.0193361
ENSGALG00000011992	EP300		1	1	0	0.112028	-1.24287	0.0206693
ENSGALG00000014998	CABLES1		1	1	0	0.281384	-1.24181	0.0232411
ENSGALG00000004889	SLC2A1		6	6	0	0.173656	-1.2403	0.0221872
ENSGALG00000006840			1	1	0	0.155567	-1.23615	0.0432302
ENSGALG00000046779			2	2	0	0.24157	-1.23615	0.0432302
ENSGALG00000015297	FOXO3		5	5	0	0.278602	-1.23596	0.0215258
ENSGALG00000039942	CTBP1		3	2	1	0.0360619	-1.23563	0.0333631
ENSGALG00000045136	POLG		1	1	0	0.104065	-1.23526	0.0338168
ENSGALG00000027641	DUSP14		2	2	0	0.188842	-1.23241	0.0173962
ENSGALG00000006612	ASXL1		1	1	0	0.161498	-1.22657	0.0407663
ENSGALG00000050897	TNIK		8	8	0	0.296242	-1.22472	0.0317107
ENSGALG00000009298	TNIK		4	4	0	0.262578	-1.22472	0.0317107
ENSGALG00000008297	SEMA4B		5	5	0	0.173702	-1.22447	0.0428965
ENSGALG00000029011	SLC35F1		1	1	0	0.266086	-1.21251	0.0296803
ENSGALG00000010061	LRBA		5	4	1	0.201955	-1.21187	0.0258109
ENSGALG00000041111	NUP214		2	2	0	0.23535	-1.21029	0.029406
ENSGALG00000006598	SORL1		1	1	0	0.215908	-1.21018	0.0231787
ENSGALG00000039219	ADAMTS14		5	5	0	0.200458	-1.20912	0.035124
ENSGALG00000002467	MTSS1L	MTSS2	1	1	0	0.179516	-1.2032	0.0384
ENSGALG00000030542	SEMA6D		3	3	0	0.255201	-1.20286	0.0322755
ENSGALG00000002018	CAPN15		3	2	1	0.0683852	-1.20123	0.0401048
ENSGALG00000016910	RBM26		1	1	0	0.278905	-1.20075	0.0394803
ENSGALG00000015916	SLC17A5		1	1	0	0.237073	-1.19152	0.0429623
ENSGALG00000030607	CHST11		2	2	0	0.307538	-1.19091	0.042082
ENSGALG00000045403	R3HCC1L		4	4	0	0.161502	-1.19075	0.0414335
ENSGALG00000001093	TCF3		10	10	0	0.24848	-1.18987	0.038976
ENSGALG00000012128	IMMP1L		1	1	0	0.199991	-1.18095	0.0367488

## Sheet: S5B.Fib.Demethyl.Genebod&Promo
Ensemble GeneID	Gene Symbol	Alternate Gene Symbol	Number of mCG DMRs mapped to promoter (-2kb from TSS) and genebody	Number of Methylated mCG DMRs mapped to promoter and genebody	Number of Demethylated mCG DMRs mapped to promoter and genebody	Average diffMethy of mCG DMRs mapped to promoter and genebody	log2fc RNAseq FPKM (Fiber/Epi)	RNAseq qval
ENSGALG00000015286	SESN1		2	0	2	-0.199864	0.423817	7.29922e-08
ENSGALG00000039468			2	0	2	-0.288362	0.424351	1.06501e-06
ENSGALG00000003081	SUCO		1	0	1	-0.307534	0.440314	1.10702e-07
ENSGALG00000002273	LYRM1		1	0	1	-0.181461	0.442781	7.01267e-07
ENSGALG00000002447	CTNNA1		1	0	1	-0.193105	0.453113	2.10692e-07
ENSGALG00000000583	SOX13		2	0	2	-0.226105	0.457798	1.45078e-08
ENSGALG00000012013	SLC25A17		1	0	1	-0.327026	0.473297	6.23548e-08
ENSGALG00000004901	CORO1C		2	1	1	-0.0294768	0.473444	6.9969e-08
ENSGALG00000036962	KPNB1		1	0	1	-0.356403	0.487347	1.62777e-08
ENSGALG00000008744	MCF2L2		1	0	1	-0.379375	0.507615	2.57058e-07
ENSGALG00000042511	PKDCC		1	0	1	-0.426371	0.515557	9.49151e-07
ENSGALG00000002283	MAPKAPK3		1	0	1	-0.336529	0.531163	1.53148e-08
ENSGALG00000016420	SH3KBP1		1	0	1	-0.338213	0.534973	1.44153e-08
ENSGALG00000030859	GNAS		2	1	1	-0.0492707	0.542807	2.25843e-09
ENSGALG00000004598	CUX2		1	0	1	-0.365015	0.543499	2.89718e-07
ENSGALG00000003256	ATP6V0A1		2	0	2	-0.270594	0.547548	1.46695e-09
ENSGALG00000013848	MVK		1	0	1	-0.265913	0.549964	1.29789e-09
ENSGALG00000014800	ATP6V1A		1	0	1	-0.432953	0.55747	1.82167e-08
ENSGALG00000012561	PKP4		2	0	2	-0.25793	0.570114	1.04925e-08
ENSGALG00000020922	C1orf21		1	0	1	-0.295091	0.579635	2.0125e-09
ENSGALG00000034898	ITPK1		2	0	2	-0.322056	0.581454	3.03036e-10
ENSGALG00000020575	ERMN		1	0	1	-0.149622	0.585417	0.0147515
ENSGALG00000041153	PHETA1	FAM109A	2	1	1	-0.151691	0.591352	0.000353583
ENSGALG00000039130	TBC1D22B		1	0	1	-0.225901	0.59182	1.70113e-09
ENSGALG00000009291	EPHX1		1	0	1	-0.317932	0.597146	1.87948e-09
ENSGALG00000001946	RSPO1		3	0	3	-0.343644	0.597452	8.36593e-08
ENSGALG00000011630	GLI2		3	0	3	-0.320109	0.598155	4.03654e-08
ENSGALG00000007771	FAM210B		1	0	1	-0.174924	0.611751	6.30518e-10
ENSGALG00000009047	YPEL5		1	0	1	-0.28781	0.612185	1.00851e-09
ENSGALG00000000816			1	0	1	-0.162389	0.619577	5.6399e-11
ENSGALG00000005612	CCM2		1	0	1	-0.285031	0.64261	7.69134e-10
ENSGALG00000036789	ADGRL2		1	0	1	-0.485979	0.642662	2.91062e-10
ENSGALG00000005102	CDH4		1	0	1	-0.424837	0.655998	0.000888979
ENSGALG00000007332	PRICKLE2		4	2	2	-0.0826846	0.657435	1.08897e-10
ENSGALG00000048886			2	1	1	-0.0526311	0.661378	1.03133e-05
ENSGALG00000019796	DAP3		1	0	1	-0.17591	0.667921	4.33802e-09
ENSGALG00000030280	PABPC1		1	0	1	-0.276712	0.675516	6.68987e-10
ENSGALG00000005676	TTC28		1	0	1	-0.234122	0.677891	5.71744e-10
ENSGALG00000002789	MAP2		2	1	1	-0.036577	0.680557	7.7895e-10
ENSGALG00000039334			1	0	1	-0.445578	0.703759	6.77292e-10
ENSGALG00000039221			2	1	1	-0.125281	0.707043	1.17869e-06
ENSGALG00000038102	TBRG4		1	0	1	-0.354644	0.726643	2.75056e-12
ENSGALG00000031570	WDR54		2	0	2	-0.293445	0.75755	9.09658e-07
ENSGALG00000029760	NRBP2		3	1	2	-0.111439	0.761359	3.62191e-09
ENSGALG00000000724	PM20D1		1	0	1	-0.423908	0.765623	9.93131e-08
ENSGALG00000000721	SLC41A1		1	0	1	-0.423908	0.765623	9.93131e-08
ENSGALG00000009476	CDK6		4	2	2	-0.0124352	0.774003	1.88755e-10
ENSGALG00000001563	WDR45B		1	0	1	-0.405355	0.777219	1.73562e-11
ENSGALG00000003349	PLEKHA2		1	0	1	-0.152647	0.789211	4.67627e-09
ENSGALG00000004420	SDK1		3	1	2	-0.159089	0.789471	7.43001e-13
ENSGALG00000011227	CDS1		1	0	1	-0.227558	0.79747	9.87767e-11
ENSGALG00000037492	MGRN1		1	0	1	-0.242271	0.818091	1.36286e-13
ENSGALG00000036309	LARS2		2	1	1	-0.0508786	0.821086	1.10814e-12
ENSGALG00000007278	GRIN2A		1	0	1	-0.29497	0.868831	5.7161e-09
ENSGALG00000014026	DNAJB14		1	0	1	-0.352577	0.909005	6.61099e-13
ENSGALG00000031895	SDK2		4	1	3	-0.1181	0.915239	2.69835e-10
ENSGALG00000002783	SLC43A2		1	0	1	-0.21427	0.94237	5.19428e-05
ENSGALG00000033083	ATOH8		2	1	1	-0.079464	0.972221	0.000382887
ENSGALG00000012137	KTN1		4	0	4	-0.402537	0.975021	1.07372e-10
ENSGALG00000005713	NCKIPSD		3	1	2	-0.112833	0.979731	7.93495e-16
ENSGALG00000030419	GLS2	GLS	2	0	2	-0.321804	0.987018	3.52289e-13
ENSGALG00000017358	YWHAG		1	0	1	-0.298446	0.988246	2.79975e-13
ENSGALG00000004370	MAP2K6		3	1	2	-0.0857315	1.03116	5.62542e-05
ENSGALG00000007999	MRPS7		1	0	1	-0.414833	1.03274	9.15361e-16
ENSGALG00000011319	ADGRL3		2	1	1	-0.0856737	1.04308	1.79173e-10
ENSGALG00000001329	EPB41		5	2	3	-0.0645081	1.05037	4.21628e-12
ENSGALG00000005403	DHRS11		1	0	1	-0.192576	1.0528	8.34381e-12
ENSGALG00000009722	DYNC1I1		2	1	1	-0.0206368	1.06246	1.32717e-14
ENSGALG00000009530	PDZRN4		1	0	1	-0.549398	1.10679	3.64443e-10
ENSGALG00000043460	SOX2		3	0	3	-0.0903286	1.10942	4.82594e-17
ENSGALG00000029512	SPTBN1		5	0	5	-0.355045	1.11703	3.91341e-14
ENSGALG00000048656			2	1	1	-0.094775	1.17388	1.00146e-08
ENSGALG00000017053	SPG20	SPART	1	0	1	-0.346395	1.18674	1.73409e-15
ENSGALG00000004679	AKAP10		1	0	1	-0.191769	1.2101	1.56435e-17
ENSGALG00000006912	CPEB3		1	0	1	-0.481598	1.21023	6.84711e-13
ENSGALG00000006170	LRRC8C		1	0	1	-0.234596	1.22631	5.93284e-10
ENSGALG00000039822	RASSF10		1	0	1	-0.156011	1.22986	9.76681e-13
ENSGALG00000032526	B3GNT5		1	0	1	-0.379375	1.25627	2.81753e-15
ENSGALG00000039989	GPR160		1	0	1	-0.516858	1.26688	0.000116298
ENSGALG00000020742	PPRC1		1	0	1	-0.279089	1.26717	1.37787e-16
ENSGALG00000016709	RCAN2		1	0	1	-0.278056	1.27434	1.15278e-12
ENSGALG00000002845	CTNNA3		2	1	1	-0.129404	1.28731	1.00753e-08
ENSGALG00000021692			1	0	1	-0.133592	1.29678	5.87196e-18
ENSGALG00000016912	EDNRB		1	0	1	-0.278597	1.29856	1.9033e-13
ENSGALG00000033956	SFXN1		1	0	1	-0.645693	1.31801	2.02426e-18
ENSGALG00000016605	EFR3B		2	0	2	-0.183272	1.31963	2.48224e-14
ENSGALG00000001640	RNF122		1	0	1	-0.332563	1.35433	1.1567e-13
ENSGALG00000007098	KIF21A		1	0	1	-0.468706	1.36667	6.27739e-21
ENSGALG00000005886	WSCD1		2	1	1	-0.0227084	1.39554	2.67459e-13
ENSGALG00000000299	PKP1		1	0	1	-0.316514	1.39746	0.0225245
ENSGALG00000002455	LRRTM2		1	0	1	-0.193105	1.4272	6.33401e-23
ENSGALG00000015246	TIPRL		1	0	1	-0.382493	1.44995	1.02635e-22
ENSGALG00000007579	APBB1IP		1	0	1	-0.286195	1.46632	4.84201e-17
ENSGALG00000004916	DRC3		1	0	1	-0.211386	1.48043	2.17406e-17
ENSGALG00000003952	RBPJL		1	0	1	-0.300426	1.51726	9.26376e-05
ENSGALG00000008060	PRKAR2B		1	0	1	-0.424683	1.51903	7.68523e-19
ENSGALG00000037395	UBTD2		2	0	2	-0.266912	1.53638	9.29619e-16
ENSGALG00000002587	CRCP		1	0	1	-0.291618	1.55378	8.22931e-21
ENSGALG00000002598	TPST1		2	0	2	-0.302653	1.55378	8.22931e-21
ENSGALG00000009596	TMEM117		2	1	1	-0.010443	1.55496	1.21093e-14
ENSGALG00000036742	GATSL2		1	0	1	-0.58196	1.5797	4.00048e-23
ENSGALG00000008103	CEP41		1	0	1	-0.269398	1.60159	5.09283e-20
ENSGALG00000038494	CMIP		1	0	1	-0.349898	1.63508	5.36416e-26
ENSGALG00000009971	CDC20		1	0	1	-0.444269	1.66439	4.78593e-29
ENSGALG00000008805	LMOD2		1	0	1	-0.180936	1.69988	3.96464e-05
ENSGALG00000034281	TMCC2		3	0	3	-0.296843	1.70959	1.0646e-20
ENSGALG00000009514	NRCAM		2	0	2	-0.386253	1.74718	1.07351e-13
ENSGALG00000015020	TMEM171		1	0	1	-0.373294	1.74985	1.55295e-19
ENSGALG00000025755	SPTSSA		1	0	1	-0.33195	1.77442	2.1294e-29
ENSGALG00000053043	CARHSP1		1	0	1	-0.317221	1.77486	9.62213e-25
ENSGALG00000010975	TMTC2		1	0	1	-0.545246	1.7764	1.47713e-25
ENSGALG00000031917	ANKIB1		2	0	2	-0.310714	1.81225	3.38405e-20
ENSGALG00000031425	PMP22		1	0	1	-0.193056	1.82495	1.00724e-10
ENSGALG00000002015	SNCG		1	0	1	-0.325986	1.82906	9.63645e-10
ENSGALG00000007732	RTN4R		1	0	1	-0.461103	1.88786	1.52575e-10
ENSGALG00000002854	PDZD2		4	2	2	-0.0755614	1.93296	2.50601e-20
ENSGALG00000005634	CRYBA4		1	0	1	-0.383777	1.96746	8.06565e-23
ENSGALG00000016988	RUBCNL		1	0	1	-0.345325	2.03257	7.99113e-35
ENSGALG00000029944	FAM222A		2	0	2	-0.170431	2.0342	2.90188e-18
ENSGALG00000003677	NTNG2		1	0	1	-0.325909	2.03514	3.04281e-12
ENSGALG00000041821	NAA25		2	0	2	-0.453962	2.04737	3.74045e-25
ENSGALG00000046914			1	0	1	-0.222461	2.05476	1.40846e-18
ENSGALG00000051022			1	0	1	-0.221843	2.05476	1.40846e-18
ENSGALG00000012712	RBM24		4	0	4	-0.26209	2.06567	1.36619e-20
ENSGALG00000017246	ME3		1	0	1	-0.461694	2.14083	4.65178e-35
ENSGALG00000037618	ASAP1		1	0	1	-0.541111	2.15005	1.4098e-21
ENSGALG00000039335	SLC25A22		1	0	1	-0.249449	2.18014	2.41678e-27
ENSGALG00000011320	TMCC3		1	0	1	-0.391308	2.18656	2.27436e-30
ENSGALG00000054048			2	1	1	-0.0410349	2.1876	6.9659e-10
ENSGALG00000015531	PPP2R2C		1	0	1	-0.357703	2.20617	3.80645e-25
ENSGALG00000005630	CRYBB1		1	0	1	-0.383777	2.20969	8.34531e-22
ENSGALG00000001971	UBE2O		2	1	1	-0.112532	2.31618	7.31787e-41
ENSGALG00000011566	GYPC		1	0	1	-0.443933	2.48303	4.15888e-14
ENSGALG00000011966	RANGAP1		1	0	1	-0.26336	2.53276	1.42718e-47
ENSGALG00000012989	NINJ2		1	0	1	-0.309703	2.56114	2.01035e-30
ENSGALG00000026081	RBM38		3	0	3	-0.328535	2.57582	1.96775e-41
ENSGALG00000006025	XIRP1		1	0	1	-0.244607	2.59252	2.36898e-38
ENSGALG00000041442			1	0	1	-0.32434	2.59311	7.05529e-25
ENSGALG00000008735	BFSP1		3	0	3	-0.374931	2.63739	1.78922e-30
ENSGALG00000006189	CRYGN		1	0	1	-0.142903	2.64142	7.99778e-36
ENSGALG00000011016	PGM1		3	1	2	-0.0957565	2.74497	5.41414e-47
ENSGALG00000039238	SALL1		2	1	1	-0.0454791	2.74854	9.31848e-28
ENSGALG00000026940	TTYH2		1	0	1	-0.36887	2.84668	6.31029e-41
ENSGALG00000012952	BASP1		1	0	1	-0.281332	2.95305	4.86128e-38
ENSGALG00000033087	STAT4		1	0	1	-0.25102	3.01338	3.80994e-39
ENSGALG00000050995	LRRC47		1	0	1	-0.183508	3.0526	1.22278e-58
ENSGALG00000006355	SPTY2D1		1	0	1	-0.292165	3.07072	5.3268e-46
ENSGALG00000034585	CP49	BFSP2	2	0	2	-0.245502	3.31088	3.46244e-41
ENSGALG00000035912	CTIF		2	1	1	-0.0832072	3.33547	1.80389e-46
ENSGALG00000047289	TNFAIP8L3		1	0	1	-0.299754	3.3709	2.74624e-57
ENSGALG00000027864	NFKBIA		1	0	1	-0.160784	3.39063	3.43775e-70
ENSGALG00000037274	SNPH		1	0	1	-0.364395	3.47183	1.35021e-06
ENSGALG00000047061			1	0	1	-0.451146	3.64236	1.9334e-60
ENSGALG00000044997	SH2D5		2	1	1	-0.100061	4.23538	2.07476e-25
ENSGALG00000029892	LMO2		1	0	1	-0.197088	4.38431	5.65975e-77
ENSGALG00000006331	STAMBPL1		2	1	1	-0.0539018	4.45613	1.52173e-85
ENSGALG00000005302	SASS6		1	0	1	-0.420662	5.06188	3.5775e-95
ENSGALG00000003224	HSF4		2	0	2	-0.324563	5.12935	1.12384e-66
ENSGALG00000016498	MFSD2B		1	0	1	-0.340634	7.57869	4.20422e-60

## Sheet: S5C.Epi.Demethyl.Genebod&Promo
Ensemble GeneID	Gene Symbol	Alternate Gene Symbol	Number of mCG DMRs mapped to promoter (-2kb from TSS) and genebody	Number of Methylated mCG DMRs mapped to promoter and genebody	Number of Demethylated mCG DMRs mapped to promoter and genebody	Average diffMethy of mCG DMRs mapped to promoter and genebody	log2fc RNAseq FPKM (Fiber/Epi)	RNAseq qval
ENSGALG00000041013	TNS1		1	0	1	-0.199288	-6.14965	1.68673e-19
ENSGALG00000013085	PTPRO		1	0	1	-0.379312	-4.79042	7.95781e-35
ENSGALG00000040954	GPR37		1	0	1	-0.42557	-4.08096	1.50038e-09
ENSGALG00000032415	SEZ6L		2	1	1	-0.00830992	-3.81446	0.00549626
ENSGALG00000043223	COL26A1		1	0	1	-0.299167	-3.72643	9.37239e-22
ENSGALG00000007168	CFAP20DC		1	0	1	-0.341492	-3.35517	3.89436e-09
ENSGALG00000010537	CDKN2C		2	0	2	-0.133316	-3.34834	0.000119766
ENSGALG00000054209			2	1	1	-0.0262872	-3.23646	4.12434e-09
ENSGALG00000015077	ARHGAP31		2	1	1	-0.00191658	-3.2243	7.43799e-05
ENSGALG00000030157	MCTP2		1	0	1	-0.421283	-3.1926	2.98949e-11
ENSGALG00000010448	LTBP1		2	1	1	-0.0350324	-3.16665	7.27541e-23
ENSGALG00000028415			1	0	1	-0.114061	-3.05344	0.00567672
ENSGALG00000008731	DZANK1		1	0	1	-0.283312	-3.02312	6.25718e-06
ENSGALG00000033966	TENM4		1	0	1	-0.487287	-2.99613	1.96541e-21
ENSGALG00000041575	PPP1R14C		1	0	1	-0.313852	-2.80811	2.50601e-20
ENSGALG00000015101	BNC2		2	1	1	-0.116496	-2.76845	3.5766e-09
ENSGALG00000033183	GABRB4	GABRQ	2	1	1	-0.0714186	-2.71511	3.50592e-17
ENSGALG00000013929	PDGFRA		3	1	2	-0.0306738	-2.63458	1.61079e-16
ENSGALG00000037556	SLC1A2		1	0	1	-0.450971	-2.54543	2.06025e-15
ENSGALG00000013022	CACNA1C		1	0	1	-0.403497	-2.49218	0.000748009
ENSGALG00000017208	AMOTL1		1	0	1	-0.184006	-2.37009	0.00134476
ENSGALG00000053114			1	0	1	-0.257992	-2.28573	2.72768e-09
ENSGALG00000033025	RYBP		1	0	1	-0.332458	-2.24999	0.000690251
ENSGALG00000021272	SCN2B		1	0	1	-0.273292	-2.20844	0.00732178
ENSGALG00000034584			2	1	1	-0.0506835	-2.12384	8.14124e-11
ENSGALG00000042458	ACTN1		1	0	1	-0.23896	-2.11237	1.05416e-09
ENSGALG00000010646	STOX2		3	2	1	-0.0314285	-2.09157	2.10055e-08
ENSGALG00000014883	MCM9		1	0	1	-0.458815	-2.04626	0.000130004
ENSGALG00000036677	ITSN1		1	0	1	-0.373297	-1.93958	2.77536e-06
ENSGALG00000049862			1	0	1	-0.130152	-1.92349	1.65569e-05
ENSGALG00000001157	DENND1A		1	0	1	-0.46108	-1.82812	0.00304111
ENSGALG00000043694	RAPGEF4		1	0	1	-0.459989	-1.82606	0.000261007
ENSGALG00000015124	KCTD1		1	0	1	-0.150219	-1.81625	3.70909e-07
ENSGALG00000042259	DOCK1		2	1	1	-0.0913187	-1.76535	3.58382e-06
ENSGALG00000013935	BCLAF1		2	1	1	-0.063181	-1.75842	1.52724e-06
ENSGALG00000012796	KIAA1549		2	0	2	-0.244143	-1.75007	8.39186e-06
ENSGALG00000007076	CCNY		1	0	1	-0.343894	-1.69735	0.0036561
ENSGALG00000027231	NRARP		1	0	1	-0.148264	-1.66179	1.79306e-05
ENSGALG00000015247	GPR161		1	0	1	-0.382493	-1.64033	0.000418562
ENSGALG00000012395	PLEKHG1		1	0	1	-0.382132	-1.60841	6.35527e-05
ENSGALG00000010692	LRP8		2	1	1	-0.161227	-1.5994	0.000827031
ENSGALG00000020067	VASH2		2	1	1	-0.00527125	-1.56728	0.00113732
ENSGALG00000052243	CYP2C18		1	0	1	-0.336768	-1.56383	0.000231329
ENSGALG00000016906	SPRY2		1	0	1	-0.206529	-1.55175	0.000263424
ENSGALG00000016281	DMD		2	1	1	-0.049675	-1.53353	0.000378992
ENSGALG00000010385	TJAP1		1	0	1	-0.191157	-1.51535	0.000521013
ENSGALG00000008160	CNNM2		1	0	1	-0.186141	-1.47439	0.0070837
ENSGALG00000007905	LAMB1		3	1	2	-0.0569536	-1.41264	0.00306981
ENSGALG00000009723	FMN1		1	0	1	-0.237146	-1.38946	0.0095834
ENSGALG00000041635	CAMK2D		2	1	1	-0.0911092	-1.37309	0.04677
ENSGALG00000007302	ATXN7		2	1	1	-0.00103352	-1.33088	0.00880213
ENSGALG00000002145	CAMSAP2		1	0	1	-0.384944	-1.32984	0.00743355
ENSGALG00000008926	CADPS2		2	1	1	-0.0900212	-1.31011	0.0141685
ENSGALG00000026468	CHSY1		2	1	1	-0.0464846	-1.30527	0.0218294
ENSGALG00000005820	RNF130		1	0	1	-0.461052	-1.28028	0.0165208
ENSGALG00000042725	ZC4H2		1	0	1	-0.438173	-1.27014	0.0135528
ENSGALG00000002531	SF3B3		1	0	1	-0.415231	-1.26434	0.0190228
ENSGALG00000002883	SCAPER		4	2	2	-0.11321	-1.24703	0.0255394
ENSGALG00000005891	DGCR2		1	0	1	-0.216768	-1.23014	0.0237437
ENSGALG00000031604	TET1		1	0	1	-0.258498	-1.22805	0.0247267
ENSGALG00000012136	MPPED2		1	0	1	-0.132383	-1.2247	0.0431608
ENSGALG00000043265	ZC3H3		5	3	2	-0.00328812	-1.22128	0.0314693
ENSGALG00000010733	CEP170		1	0	1	-0.242863	-1.1958	0.0343831

## Sheet: S5D.Fib.Methyl.Genebod&Promo
Ensemble GeneID	Gene Symbol	Alternate Gene Symbol	Number of mCG DMRs mapped to promoter (-2kb from TSS) and genebody	Number of Methylated mCG DMRs mapped to promoter and genebody	Number of Demethylated mCG DMRs mapped to promoter and genebody	Average diffMethy of mCG DMRs mapped to promoter and genebody	log2fc RNAseq FPKM (Fiber/Epi)	RNAseq qval
ENSGALG00000007052	PXK		1	1	0	0.165146	0.408522	4.19955e-07
ENSGALG00000010493	INPP5A		3	2	1	0.0885871	0.410984	8.81337e-08
ENSGALG00000003108	SMG6		12	11	1	0.204853	0.411155	2.22507e-07
ENSGALG00000046164	APBB1		1	1	0	0.18929	0.411475	2.93945e-07
ENSGALG00000009458			2	2	0	0.270912	0.412536	7.20849e-05
ENSGALG00000054891	RTKN		1	1	0	0.133868	0.412793	4.7272e-07
ENSGALG00000028119	CDC42SE1		1	1	0	0.196568	0.41331	7.66051e-07
ENSGALG00000008623	TOR4A		2	2	0	0.192369	0.423262	0.00140432
ENSGALG00000031175	LZTR1		1	1	0	0.305451	0.427868	3.01534e-08
ENSGALG00000004150	MYO1E		1	1	0	0.375356	0.430761	8.28857e-09
ENSGALG00000033185	TAZ		1	1	0	0.136495	0.438355	3.49535e-06
ENSGALG00000006601	MTMR14		1	1	0	0.173944	0.439251	4.00892e-07
ENSGALG00000037716	UBA52		1	1	0	0.1436	0.446747	6.91782e-08
ENSGALG00000040923			2	2	0	0.31525	0.449978	0.00762212
ENSGALG00000001547	CAPZA1		1	1	0	0.228921	0.450727	6.90745e-08
ENSGALG00000048331	LRFN1		2	2	0	0.107777	0.450872	0.00471913
ENSGALG00000028866	COASY		1	1	0	0.122509	0.451843	2.6755e-08
ENSGALG00000036089			1	1	0	0.160461	0.454279	5.0154e-05
ENSGALG00000003741	MYO18A		6	6	0	0.235755	0.455075	4.86816e-07
ENSGALG00000008169	GDI2	GDI1	2	2	0	0.158818	0.458863	4.44703e-08
ENSGALG00000003163	GNAO1		5	4	1	0.150991	0.45947	0.000394677
ENSGALG00000011128	PSMD14		1	1	0	0.282422	0.460393	8.99642e-09
ENSGALG00000009450	DUSP10		1	1	0	0.207337	0.461369	1.78804e-07
ENSGALG00000054435			1	1	0	0.341948	0.465849	0.021479
ENSGALG00000006623	ATP11C		1	1	0	0.264271	0.467983	9.67239e-07
ENSGALG00000034950	SMPD3		1	1	0	0.251746	0.477103	0.00302221
ENSGALG00000009264	MTX2		1	1	0	0.22664	0.477605	6.62058e-09
ENSGALG00000050577	GRPEL2		1	1	0	0.133301	0.480632	2.08915e-06
ENSGALG00000006062	ZBTB46		2	2	0	0.252003	0.481277	1.19634e-08
ENSGALG00000004035	CRYBA1		3	3	0	0.247696	0.482486	6.95178e-07
ENSGALG00000054154			1	1	0	0.189673	0.485085	0.0183555
ENSGALG00000000870	DCAKD		3	3	0	0.13986	0.486649	0.0145607
ENSGALG00000032664	UBE2B		1	1	0	0.256377	0.489001	1.71027e-07
ENSGALG00000049951	SPOCK2		1	1	0	0.184854	0.490373	3.23083e-06
ENSGALG00000045520			2	2	0	0.28096	0.492422	0.00529468
ENSGALG00000026207	CNTF		1	1	0	0.146875	0.498524	1.22425e-06
ENSGALG00000029330			1	1	0	0.144116	0.502425	1.50001e-07
ENSGALG00000032563	FBXO34		1	1	0	0.333854	0.505071	1.83263e-08
ENSGALG00000012044	ANK2		1	1	0	0.320048	0.508893	3.56364e-06
ENSGALG00000007758	OSBP2		2	2	0	0.209376	0.510971	1.0104e-08
ENSGALG00000002651	ST3GAL2		1	1	0	0.13442	0.513263	3.90412e-08
ENSGALG00000031332	NPEPPS		1	1	0	0.232449	0.51671	9.61549e-09
ENSGALG00000008177	NOS1		1	1	0	0.206286	0.519797	4.28354e-05
ENSGALG00000000094	ADIPOR1		1	1	0	0.267815	0.520932	2.48361e-09
ENSGALG00000010624	MEMO1		2	2	0	0.276249	0.523795	3.89041e-08
ENSGALG00000039624	PSMA5		1	1	0	0.284635	0.528398	1.10193e-09
ENSGALG00000005744	EMC8		1	1	0	0.354487	0.530279	3.1701e-08
ENSGALG00000016105	DYSF		2	2	0	0.310167	0.532558	1.56335e-08
ENSGALG00000037935	RARA		1	1	0	0.134453	0.533041	6.15128e-09
ENSGALG00000041263	DCLK1		2	2	0	0.184239	0.53849	1.3357e-08
ENSGALG00000034352	MRPL43		1	1	0	0.115159	0.539947	5.5423e-05
ENSGALG00000048138			1	1	0	0.334674	0.547077	4.60314e-08
ENSGALG00000041413	PPP3CC		2	2	0	0.185214	0.548706	1.91734e-08
ENSGALG00000029747	ST3GAL4		1	1	0	0.21182	0.556711	1.09179e-08
ENSGALG00000040519	PEF1		2	2	0	0.15388	0.558357	3.23463e-08
ENSGALG00000006539	C9H21orf2	C21orf2	2	2	0	0.185731	0.558963	9.59177e-05
ENSGALG00000012339	ATL1		3	3	0	0.168844	0.560617	1.32366e-07
ENSGALG00000043775	RAPGEF3		3	3	0	0.150927	0.564038	0.00141941
ENSGALG00000001678	PRKAB2		1	1	0	0.130651	0.567995	1.3031e-07
ENSGALG00000033058	FASTK		4	3	1	0.0643569	0.569015	6.1234e-09
ENSGALG00000032889	RBFOX3		1	1	0	0.135695	0.573575	0.000189603
ENSGALG00000028340			1	1	0	0.225103	0.580743	0.00402842
ENSGALG00000010129	PLK3		1	1	0	0.168711	0.581891	1.13657e-08
ENSGALG00000028978	BTBD19		1	1	0	0.226193	0.581891	1.13657e-08
ENSGALG00000014012	WASF2		2	2	0	0.238724	0.587113	7.11107e-09
ENSGALG00000034349			1	1	0	0.243379	0.589506	0.046248
ENSGALG00000040620	LSAMP		13	9	4	0.0417321	0.592917	0.00442835
ENSGALG00000033174	ZBTB45		1	1	0	0.131727	0.595384	1.25653e-05
ENSGALG00000001605	PPM1J		1	1	0	0.33084	0.600015	1.40839e-08
ENSGALG00000027151	FKBP1A	FKBP12	1	1	0	0.22957	0.600432	1.28484e-08
ENSGALG00000028347	SDCBP2		1	1	0	0.22957	0.600432	1.28484e-08
ENSGALG00000006876	CTSA		1	1	0	0.120475	0.608284	9.18549e-09
ENSGALG00000045499	TCFL5		1	1	0	0.142373	0.60834	0.00252236
ENSGALG00000000311	DOCK5		2	2	0	0.33074	0.609696	3.99564e-10
ENSGALG00000012513	STAM2		1	1	0	0.362093	0.617522	7.9538e-10
ENSGALG00000049422	ATF3		1	1	0	0.185195	0.618098	0.00352082
ENSGALG00000011528			1	1	0	0.231226	0.620685	1.42444e-08
ENSGALG00000031381	VAMP4		1	1	0	0.111018	0.62498	4.14459e-09
ENSGALG00000005515	CRYBB3		1	1	0	0.263792	0.631648	4.94692e-10
ENSGALG00000037633	WIPF2		2	2	0	0.291062	0.641867	3.01172e-06
ENSGALG00000047514			2	2	0	0.238884	0.643647	3.45454e-11
ENSGALG00000004899	PEPD		1	1	0	0.209195	0.643647	3.45454e-11
ENSGALG00000007919	EIF4E2		2	2	0	0.314257	0.65165	1.26692e-09
ENSGALG00000016443	HPCAL1		2	2	0	0.299174	0.6534	3.39431e-10
ENSGALG00000037200			5	4	1	0.143201	0.661378	1.03133e-05
ENSGALG00000050272	REEP4		1	1	0	0.17134	0.668317	2.14188e-05
ENSGALG00000011695	HIPK3		1	1	0	0.238449	0.673466	2.36698e-09
ENSGALG00000028561	SZT2		1	1	0	0.154362	0.679294	3.68307e-11
ENSGALG00000041205			1	1	0	0.12401	0.680352	0.0184613
ENSGALG00000007220	FTH1		1	1	0	0.171444	0.68143	3.3932e-10
ENSGALG00000030843	COPS5		1	1	0	0.148165	0.694493	1.07408e-09
ENSGALG00000040857	TECTA		1	1	0	0.394647	0.697819	0.00431148
ENSGALG00000005321	LAMA5		1	1	0	0.240389	0.715976	3.55222e-11
ENSGALG00000045753	MRPL12		1	1	0	0.176994	0.721683	9.528e-11
ENSGALG00000011447	GADL1		1	1	0	0.29474	0.72299	0.00308962
ENSGALG00000036736	KXD1		1	1	0	0.1436	0.725651	1.06258e-08
ENSGALG00000028517	EIF1		1	1	0	0.140455	0.72653	2.83196e-10
ENSGALG00000039409	RELA		1	1	0	0.147261	0.730845	3.67776e-10
ENSGALG00000004238	MRM2		1	1	0	0.20383	0.737863	3.94958e-08
ENSGALG00000039532	PHC2		1	1	0	0.132364	0.743943	2.44549e-07
ENSGALG00000048923	CBARP		1	1	0	0.129237	0.7522	8.72291e-08
ENSGALG00000048866	MARK2		1	1	0	0.174416	0.756246	5.39021e-11
ENSGALG00000026091	CACNG4		1	1	0	0.277289	0.760763	0.000371152
ENSGALG00000007909	IQCH		2	2	0	0.383301	0.762651	0.00282421
ENSGALG00000041285	MAP2K3		1	1	0	0.207025	0.769547	3.37192e-12
ENSGALG00000031860	ADHFE1		1	1	0	0.0591539	0.782686	7.88659e-11
ENSGALG00000008736	PNPLA7		1	1	0	0.352465	0.794973	5.55502e-12
ENSGALG00000042181	DDHD2		3	3	0	0.156973	0.798418	7.44633e-10
ENSGALG00000003267	STAT3		1	1	0	0.197375	0.801305	1.35775e-09
ENSGALG00000009440	BMT2		1	1	0	0.336342	0.801711	1.62097e-12
ENSGALG00000006473	PLXNA4		2	2	0	0.323346	0.806634	1.86412e-06
ENSGALG00000012890	DGKI		1	1	0	0.217616	0.809147	0.0147229
ENSGALG00000002142	DGKQ		1	1	0	0.413327	0.809619	8.76229e-09
ENSGALG00000016543	NHS		1	1	0	0.357309	0.814855	4.3079e-10
ENSGALG00000020615	STK32C		1	1	0	0.201642	0.815042	7.1268e-06
ENSGALG00000026019	ASCC1		3	3	0	0.183005	0.816303	5.93678e-11
ENSGALG00000049273	MICOS13		1	1	0	0.147518	0.816996	1.16634e-05
ENSGALG00000005090	SKA2		1	1	0	0.172821	0.834266	1.6673e-10
ENSGALG00000000104			2	2	0	0.228227	0.834716	4.8253e-09
ENSGALG00000011350	NEGR1		2	2	0	0.34253	0.840922	2.14188e-05
ENSGALG00000011618	ADSSL1	ADSS1	2	2	0	0.288918	0.841376	1.09389e-05
ENSGALG00000011619	SIVA1		1	1	0	0.260851	0.841376	1.09389e-05
ENSGALG00000014920	USP14		1	1	0	0.312764	0.850304	6.7499e-14
ENSGALG00000012466	FKBP3		1	1	0	0.186679	0.857821	4.18939e-13
ENSGALG00000009523	CNTN1		1	1	0	0.266485	0.861113	8.88205e-05
ENSGALG00000017185	TMEM123		1	1	0	0.27784	0.865159	5.18e-12
ENSGALG00000005414	MSRB1		1	1	0	0.170567	0.865471	3.72616e-13
ENSGALG00000003832	TEX264		5	5	0	0.187917	0.883564	1.13184e-14
ENSGALG00000052338	SELENOW		1	1	0	0.204069	0.901209	5.06889e-13
ENSGALG00000011518	POMGNT2		2	2	0	0.257388	0.910276	3.44366e-14
ENSGALG00000010352	ARHGEF26		1	1	0	0.19563	0.920645	0.000525
ENSGALG00000030007			1	1	0	0.222358	0.925614	0.0283166
ENSGALG00000011250	ASIC4		2	2	0	0.179574	0.936138	3.89592e-07
ENSGALG00000032628	SRCIN1		2	2	0	0.200269	0.936509	0.000840454
ENSGALG00000006221	KIF1A		4	4	0	0.159872	0.960979	3.37623e-11
ENSGALG00000041429	MPV17L2		1	1	0	0.212404	0.961318	2.16203e-12
ENSGALG00000004034	CAPZB		3	3	0	0.26976	0.961679	4.64602e-14
ENSGALG00000026231	ARID3A		6	5	1	0.152206	0.965447	1.70914e-09
ENSGALG00000040044			1	1	0	0.204069	0.965753	0.00176679
ENSGALG00000004055	C7orf50		4	4	0	0.21806	0.977073	5.06385e-13
ENSGALG00000005550	ST6GAL1		2	1	1	0.00880691	0.986213	0.0032237
ENSGALG00000042612	SLC12A9		2	2	0	0.184247	1.00602	3.66198e-16
ENSGALG00000029896			6	5	1	0.179916	1.01115	7.04134e-17
ENSGALG00000043576	AGAP3		6	4	2	0.0694593	1.01253	5.11823e-15
ENSGALG00000051397			1	1	0	0.162446	1.01957	4.40048e-14
ENSGALG00000016536	HADHA		1	1	0	0.187105	1.02304	4.3695e-14
ENSGALG00000035675			1	1	0	0.357017	1.02851	2.08915e-06
ENSGALG00000031244	ADCY6	ADCY5	3	3	0	0.343498	1.04176	1.61642e-16
ENSGALG00000009067	GPR50		2	2	0	0.281419	1.04348	4.43826e-11
ENSGALG00000041081			1	1	0	0.269651	1.05141	1.10134e-17
ENSGALG00000012295	CDKL1		1	1	0	0.321813	1.05836	4.77397e-09
ENSGALG00000002201	PPL		1	1	0	0.180268	1.05904	1.50904e-10
ENSGALG00000023872	NIBAN2	FAM129B	1	1	0	0.0904842	1.06111	1.06807e-14
ENSGALG00000034020	RHOBTB2		2	2	0	0.142375	1.06114	2.14136e-16
ENSGALG00000048530			1	1	0	0.120812	1.06114	2.14136e-16
ENSGALG00000002089			1	1	0	0.284613	1.066	2.69862e-17
ENSGALG00000036490	FAM49B	CYRIB	3	3	0	0.242966	1.07325	2.60813e-17
ENSGALG00000001926	HSPB1		2	2	0	0.150562	1.08601	5.61977e-10
ENSGALG00000036219	STK35		2	1	1	0.0279229	1.10867	2.85869e-18
ENSGALG00000036484	NCAN		1	1	0	0.199428	1.11542	1.3664e-05
ENSGALG00000029819	SCG2		1	1	0	0.168866	1.1229	5.27984e-08
ENSGALG00000013348	OTUD7B		1	1	0	0.321153	1.15695	2.09851e-11
ENSGALG00000043327			1	1	0	0.0962623	1.18351	4.87829e-05
ENSGALG00000054772	NAT8L		1	1	0	0.252707	1.18855	1.03383e-20
ENSGALG00000039092	STAC		1	1	0	0.304574	1.18955	3.45231e-10
ENSGALG00000053595	CXXC4		4	3	1	0.129884	1.19281	7.38533e-17
ENSGALG00000001996	DNALI1		1	1	0	0.0957343	1.20421	4.63243e-05
ENSGALG00000049411			1	1	0	0.0957343	1.20421	4.63243e-05
ENSGALG00000014179	SBK1		2	2	0	0.157898	1.22751	3.39764e-08
ENSGALG00000040035	ADRB2		1	1	0	0.278564	1.22996	2.80788e-08
ENSGALG00000002150	CPEB1		1	1	0	0.140527	1.2338	1.64782e-16
ENSGALG00000014555	C1H12ORF57	C12orf57	1	1	0	0.183171	1.24564	4.10942e-10
ENSGALG00000003860	MID2		3	3	0	0.232608	1.25039	5.70563e-19
ENSGALG00000033589	SYN3		1	1	0	0.235709	1.27932	1.74986e-15
ENSGALG00000011274	DCN		1	1	0	0.417199	1.28361	3.03541e-09
ENSGALG00000023898			2	1	1	0.00431282	1.29449	6.53534e-19
ENSGALG00000002237	ATP6V0D1		1	1	0	0.263914	1.29449	6.53534e-19
ENSGALG00000026639	SMCO4		1	1	0	0.285555	1.2997	5.47893e-14
ENSGALG00000003539	KIAA1522		4	3	1	0.0170802	1.3069	3.45686e-16
ENSGALG00000015546	TBC1D14		1	1	0	0.266557	1.32606	8.06129e-15
ENSGALG00000004346	P2RY4		1	1	0	0.181189	1.34275	0.0142095
ENSGALG00000030259			1	1	0	0.311976	1.34704	4.45173e-07
ENSGALG00000003333	GHDC		1	1	0	0.148537	1.35581	1.60934e-19
ENSGALG00000016538	RAI2		1	1	0	0.213028	1.38622	1.30129e-15
ENSGALG00000013624			4	3	1	0.0929226	1.40044	1.08648e-18
ENSGALG00000023703	GIT1		1	1	0	0.250831	1.42207	2.77767e-17
ENSGALG00000006283	THAP4		1	1	0	0.214242	1.4319	6.73207e-23
ENSGALG00000039061	PHPT1		1	1	0	0.0865202	1.44472	1.86366e-14
ENSGALG00000041822	FGF22		1	1	0	0.132471	1.52692	4.01792e-07
ENSGALG00000001439	RANBP10		1	1	0	0.394059	1.52701	1.96647e-25
ENSGALG00000013102	COBL		1	1	0	0.389531	1.58931	4.85821e-09
ENSGALG00000007080			2	1	1	0.0117492	1.60839	1.1749e-14
ENSGALG00000006997	BRINP1		1	1	0	0.300886	1.63073	1.6164e-13
ENSGALG00000005781	ARFGAP1		1	1	0	0.373308	1.64429	5.68731e-21
ENSGALG00000003645	PITPNM3		1	1	0	0.222791	1.68007	2.68267e-27
ENSGALG00000042422	GLI1		1	1	0	0.129367	1.68658	8.07736e-15
ENSGALG00000047475	HS3ST2		1	1	0	0.456304	1.72634	8.23313e-22
ENSGALG00000034967	GDPD5		1	1	0	0.340632	1.74383	1.06446e-16
ENSGALG00000002152	GABRP		1	1	0	0.27215	1.78476	5.6948e-19
ENSGALG00000002708	LINGO1		11	9	2	0.141258	1.81358	4.00213e-19
ENSGALG00000035623	LIMD1		3	3	0	0.226312	1.84386	1.11259e-28
ENSGALG00000005648			1	1	0	0.18327	1.84411	1.93587e-26
ENSGALG00000036964			1	1	0	0.165936	1.84438	4.9848e-09
ENSGALG00000006298	ATG4B		1	1	0	0.214242	1.8601	3.29489e-29
ENSGALG00000026605	BAG2		1	1	0	0.193351	1.88616	2.53406e-30
ENSGALG00000033293	ACAP3		2	2	0	0.281957	1.90298	5.68834e-21
ENSGALG00000012998	WNT5B		5	3	2	0.0149877	1.90308	2.68779e-26
ENSGALG00000002407	HYDIN		2	2	0	0.275628	1.91586	2.25124e-10
ENSGALG00000047559	DENND2B		1	1	0	0.317828	1.95385	5.00178e-23
ENSGALG00000053246	OCM2		1	1	0	0.278086	2.06982	4.10318e-09
ENSGALG00000029301	BMP2		1	1	0	0.207524	2.09995	2.24196e-17
ENSGALG00000002515	OLFM1		1	1	0	0.162845	2.12232	1.63877e-06
ENSGALG00000004193	ARSG		3	3	0	0.198406	2.14616	2.33132e-30
ENSGALG00000002955	ADAMTSL2		2	2	0	0.278291	2.15742	1.53815e-09
ENSGALG00000010204	KCNC2		1	1	0	0.200627	2.1743	3.82745e-24
ENSGALG00000012956	TMTC1		1	1	0	0.308429	2.17521	2.21847e-07
ENSGALG00000000433			1	1	0	0.0895213	2.21431	4.86031e-24
ENSGALG00000009095	LHCGR		1	1	0	0.183417	2.26773	1.90815e-32
ENSGALG00000035950	NGFR		1	1	0	0.166793	2.27372	8.26352e-08
ENSGALG00000008290	VSIG1		2	1	1	0.043541	2.381	1.74413e-24
ENSGALG00000026188	PGAP6		1	1	0	0.200594	2.39947	1.47393e-37
ENSGALG00000012747	NEDD9		2	2	0	0.349626	2.41178	1.01713e-31
ENSGALG00000036938	RALYL		1	1	0	0.272907	2.47389	1.64012e-25
ENSGALG00000028032	MSRA		3	2	1	0.106842	2.58346	6.80218e-51
ENSGALG00000005483	CDH13		1	1	0	0.315846	2.64259	1.48264e-19
ENSGALG00000027483	GLRX		1	1	0	0.202868	2.67612	8.01166e-27
ENSGALG00000002098	GRIK3		10	6	4	0.0554326	2.76782	6.42151e-37
ENSGALG00000035927	ST8SIA5		1	1	0	0.325584	2.93365	2.41644e-48
ENSGALG00000003699	EBF1		2	2	0	0.230353	3.06896	1.47318e-10
ENSGALG00000012426	DDHD1		1	1	0	0.184814	3.0761	1.74979e-63
ENSGALG00000002744	PCDH15		1	1	0	0.230599	3.09806	8.19304e-48
ENSGALG00000016431	Pax5B	PAX5	3	3	0	0.283135	3.14695	5.8109e-24
ENSGALG00000011744	KALRN		1	1	0	0.392419	3.15326	4.05616e-39
ENSGALG00000030687	LGI3		1	1	0	0.17134	3.1691	5.79415e-44
ENSGALG00000017106	ATP8A2		5	5	0	0.288639	3.22953	1.52916e-34
ENSGALG00000001450	IGSF9B		2	2	0	0.089515	3.25082	4.06382e-57
ENSGALG00000046995	NECTIN4		2	2	0	0.14815	3.40944	2.7596e-28
ENSGALG00000033054	RMC1	C18orf8	1	1	0	0.277299	3.54613	1.57835e-67
ENSGALG00000034054			2	2	0	0.166844	3.95618	5.41462e-26
ENSGALG00000007193			1	1	0	0.299498	4.09171	5.16232e-81
ENSGALG00000008179	NT5C2		2	1	1	0.0345351	4.10471	2.57953e-74
ENSGALG00000031615	FAIM2		1	1	0	0.153294	4.14293	1.64818e-78
ENSGALG00000001348	TEKT3		4	3	1	0.0807306	4.24921	9.82847e-17
ENSGALG00000038634	KIT		1	1	0	0.280063	4.91172	1.89685e-43
ENSGALG00000039652	ARHGEF37		1	1	0	0.155265	5.45394	2.04179e-62
ENSGALG00000033653	HCN3		1	1	0	0.167885	5.49214	1.10798e-20
ENSGALG00000032618	DUSP5		1	1	0	0.159333	6.38484	1.1422e-12
ENSGALG00000016707	CLIC5		1	1	0	0.139228	6.83041	9.50643e-72
ENSGALG00000039403	GRM8		1	1	0	0.260511	11.8346	6.33401e-23

## Sheet: S5E.Epi.Methyl.OnlyPromo
Ensemble GeneID	Gene Symbol	Alternate Gene Symbol	Number of mCG DMRs mapped to promoter (-2kb from TSS)	Number of Methylated mCG DMRs mapped to promoter	Number of Demethylated mCG DMRs mapped to promoter	Average diffMethy of mCG DMRs mapped to promoter	log2fc RNAseq FPKM (Fiber/Epi)	RNAseq qval
ENSGALG00000030140	CCDC3		1	1	0	0.220969	-5.36072	1.10664e-43
ENSGALG00000005848	IL11RA		3	3	0	0.242296	-5.04746	1.06486e-11
ENSGALG00000015925	CGAS		1	1	0	0.0674772	-4.83037	5.65818e-24
ENSGALG00000027501	ANPEP		1	1	0	0.141794	-4.36376	8.68614e-10
ENSGALG00000002675	SCUBE3		3	3	0	0.17288	-4.35952	4.01568e-06
ENSGALG00000039985	CDH11		1	1	0	0.331311	-4.32964	4.967e-38
ENSGALG00000024056	CHST3		2	2	0	0.191894	-4.14797	3.09859e-18
ENSGALG00000026983	CHRD		1	1	0	0.194055	-4.00502	0.00114766
ENSGALG00000029831	IFFO2		1	1	0	0.190751	-3.9267	3.4354e-05
ENSGALG00000033971	TLE2		2	2	0	0.243026	-3.91304	1.34871e-19
ENSGALG00000003922	TOP2A		1	1	0	0.114625	-3.89974	1.77657e-46
ENSGALG00000011623	ADAMTS3		1	1	0	0.363561	-3.86044	3.69386e-19
ENSGALG00000009567	TLL1		1	1	0	0.104499	-3.84529	4.96687e-32
ENSGALG00000008367	MDK		1	1	0	0.181292	-3.80597	4.10845e-31
ENSGALG00000013627	SLC7A2		2	2	0	0.231086	-3.74492	5.48459e-32
ENSGALG00000002461			1	1	0	0.214177	-3.66575	9.65507e-11
ENSGALG00000038789	CLIC3		1	1	0	0.110866	-3.64869	8.21322e-06
ENSGALG00000008859	WDR31		1	1	0	0.0959334	-3.6194	5.70377e-05
ENSGALG00000006425	SLC6A6		2	2	0	0.174947	-3.61099	6.81264e-34
ENSGALG00000028140	CNTFR		2	2	0	0.25182	-3.57804	1.59687e-28
ENSGALG00000035476			1	1	0	0.257643	-3.52511	5.69499e-08
ENSGALG00000011914	CENPM		1	1	0	0.199956	-3.52339	7.93275e-08
ENSGALG00000011007	OSBPL3		1	1	0	0.250264	-3.50342	5.33008e-26
ENSGALG00000027980	NANOS1		1	1	0	0.241806	-3.48808	1.40767e-27
ENSGALG00000038708	KCNQ4		1	1	0	0.222354	-3.43206	1.5307e-10
ENSGALG00000035031	HEY1		1	1	0	0.106961	-3.4223	3.52243e-18
ENSGALG00000010158	KANK1		1	1	0	0.405379	-3.41805	8.05825e-32
ENSGALG00000027534	GM2A		2	2	0	0.277455	-3.34787	4.08899e-07
ENSGALG00000010645	ENPP6		2	2	0	0.154281	-3.21328	1.34899e-27
ENSGALG00000008881	RGS3		1	1	0	0.140852	-3.19521	1.33311e-06
ENSGALG00000038969			2	2	0	0.120682	-3.17273	2.25784e-18
ENSGALG00000002922	NOTCH2		1	1	0	0.164215	-3.13858	7.39036e-21
ENSGALG00000006546	CD81		1	1	0	0.257013	-3.13237	1.22495e-22
ENSGALG00000005747			1	1	0	0.27476	-3.11788	1.14815e-05
ENSGALG00000001136			1	1	0	0.0716464	-3.05368	1.47285e-20
ENSGALG00000006901	AATK		1	1	0	0.208038	-3.02231	4.57009e-15
ENSGALG00000001620			1	1	0	0.229054	-2.9875	0.000314915
ENSGALG00000027183			2	2	0	0.229018	-2.9831	1.29474e-25
ENSGALG00000043596	SNED1		1	1	0	0.207175	-2.96869	2.71587e-20
ENSGALG00000021039	HKDC1		1	1	0	0.229971	-2.95756	3.38405e-20
ENSGALG00000014466	PIANP		1	1	0	0.202362	-2.94381	2.64639e-13
ENSGALG00000034982	CYP11A1		1	1	0	0.215161	-2.9214	9.62777e-05
ENSGALG00000037603	SESN2		1	1	0	0.198302	-2.9201	0.000805105
ENSGALG00000030065	TENM3		1	1	0	0.1573	-2.90221	1.29164e-20
ENSGALG00000032915	CHPF		2	2	0	0.155063	-2.89871	2.94318e-05
ENSGALG00000010924	cNFI-A	NFIA	3	3	0	0.198726	-2.84449	2.29916e-22
ENSGALG00000003568	PPP1R16B		1	1	0	0.235117	-2.83254	2.65055e-17
ENSGALG00000033461			1	1	0	0.166303	-2.78495	5.56615e-10
ENSGALG00000006300	LDHA		1	1	0	0.268911	-2.77136	9.36434e-08
ENSGALG00000036738	IGSF3		1	1	0	0.285777	-2.76956	3.2392e-18
ENSGALG00000017034	FOXO1		1	1	0	0.307757	-2.7597	0.00252313
ENSGALG00000005237	FGD3		1	1	0	0.330941	-2.71384	1.64789e-11
ENSGALG00000007661	MYCBPAP		1	1	0	0.173907	-2.70012	0.000147691
ENSGALG00000001449	STRA6		2	2	0	0.23864	-2.68714	4.73246e-18
ENSGALG00000043033	EYA1		1	1	0	0.19632	-2.68135	1.04703e-10
ENSGALG00000021074	MYOC		1	1	0	0.111018	-2.6659	0.000407503
ENSGALG00000005441	NFIB		1	1	0	0.197108	-2.66273	2.02475e-15
ENSGALG00000011696	JAG2		2	2	0	0.131815	-2.65134	0.0220732
ENSGALG00000003484	BARD1		2	2	0	0.25014	-2.64665	4.97646e-09
ENSGALG00000052052			1	1	0	0.310629	-2.59738	0.00877462
ENSGALG00000001561	MXRA8		1	1	0	0.259852	-2.59065	8.44446e-12
ENSGALG00000015554	SORCS2		1	1	0	0.224243	-2.58925	1.64051e-14
ENSGALG00000001094	ADGRD2		1	1	0	0.135284	-2.57957	0.00100804
ENSGALG00000002888	CASZ1		4	4	0	0.185945	-2.57063	3.55761e-16
ENSGALG00000055006	AHDC1		1	1	0	0.105668	-2.56902	0.000131586
ENSGALG00000034196	WNT2B		1	1	0	0.140651	-2.56633	5.45515e-17
ENSGALG00000011376	ANKRD9		1	1	0	0.182314	-2.55595	4.62503e-05
ENSGALG00000028871	SLC38A3		1	1	0	0.185745	-2.54937	4.74144e-17
ENSGALG00000030012	EMILIN3		1	1	0	0.227924	-2.53331	4.43839e-11
ENSGALG00000037097	GRK3		2	2	0	0.18225	-2.50956	4.34424e-15
ENSGALG00000012877	CREB3L2		1	1	0	0.141092	-2.50542	2.92033e-15
ENSGALG00000030587			1	1	0	0.229043	-2.4786	7.12232e-16
ENSGALG00000003403	ZNF385C		1	1	0	0.129454	-2.4569	1.52714e-06
ENSGALG00000009915	EML4		2	2	0	0.379182	-2.44444	1.07828e-13
ENSGALG00000006547	PROCR		1	1	0	0.163839	-2.43232	2.4028e-06
ENSGALG00000011686	SEMA5B		1	1	0	0.163671	-2.4136	1.608e-12
ENSGALG00000008380	DGKZ		1	1	0	0.183646	-2.38755	2.20349e-10
ENSGALG00000030344	ISYNA1		1	1	0	0.0426015	-2.37344	1.48843e-12
ENSGALG00000015056	LAMA3		1	1	0	0.282958	-2.37228	5.22176e-14
ENSGALG00000013039	BID		1	1	0	0.226383	-2.3596	2.60711e-11
ENSGALG00000041973	PRIM1		1	1	0	0.124009	-2.34662	5.41752e-06
ENSGALG00000037812	USP43		1	1	0	0.153835	-2.32783	7.89685e-05
ENSGALG00000003987	TRAF4		1	1	0	0.115163	-2.31244	1.24882e-13
ENSGALG00000030643	VANGL2		1	1	0	0.207765	-2.30147	9.60396e-09
ENSGALG00000031590	B3GAT2		1	1	0	0.210137	-2.29435	0.00160989
ENSGALG00000034504			1	1	0	0.200038	-2.28274	1.62959e-07
ENSGALG00000002377	ENO1		2	2	0	0.376312	-2.2735	1.16669e-12
ENSGALG00000029999	CCDC102A		1	1	0	0.148404	-2.26737	0.00227948
ENSGALG00000003409	SOGA1		1	1	0	0.347677	-2.24887	2.69852e-07
ENSGALG00000027232	C1QTNF2		1	1	0	0.151306	-2.24878	0.0314247
ENSGALG00000039164			1	1	0	0.358483	-2.2395	9.72042e-11
ENSGALG00000004437	LHFPL2		1	1	0	0.126816	-2.22806	3.79013e-10
ENSGALG00000040842	HSPB2		1	1	0	0.303786	-2.22796	1.31644e-05
ENSGALG00000007609	ARHGAP19		1	1	0	0.20621	-2.2219	6.19693e-12
ENSGALG00000010053	PTPRF		1	1	0	0.218596	-2.21473	4.85276e-10
ENSGALG00000003657	UNC119		1	1	0	0.124399	-2.20005	9.63333e-10
ENSGALG00000003059	HLF		2	2	0	0.125574	-2.18605	4.56917e-05
ENSGALG00000025946	MOB3C		1	1	0	0.157541	-2.18324	0.0040954
ENSGALG00000028294	VWA5B2		1	1	0	0.152333	-2.1789	0.00081138
ENSGALG00000038458	LOXL1		1	1	0	0.278605	-2.14732	3.21308e-07
ENSGALG00000012792	HIPK2		1	1	0	0.132984	-2.11092	0.000594842
ENSGALG00000033989	SLC39A14		1	1	0	0.0946188	-2.11027	1.92751e-05
ENSGALG00000001370	ADAMTS8		1	1	0	0.259703	-2.10206	1.38836e-08
ENSGALG00000055022			1	1	0	0.141612	-2.09561	0.00326747
ENSGALG00000033770			1	1	0	0.220875	-2.09561	0.00326747
ENSGALG00000010646	STOX2		1	1	0	0.213476	-2.09157	2.10055e-08
ENSGALG00000040817	NEMP2		1	1	0	0.228089	-2.0823	2.61595e-07
ENSGALG00000030055	RIPOR1		3	3	0	0.173894	-2.08028	3.56364e-06
ENSGALG00000027629	GNG2		1	1	0	0.239607	-2.07593	1.81112e-05
ENSGALG00000049408	HIST1H2B8		1	1	0	0.062728	-2.05146	0.00604401
ENSGALG00000033303			1	1	0	0.173815	-2.04145	0.00576218
ENSGALG00000027462	P3H4		1	1	0	0.184461	-2.03946	6.56243e-05
ENSGALG00000038875	TMC6		1	1	0	0.0801405	-2.03645	0.000853846
ENSGALG00000001153	AUTS2		1	1	0	0.112215	-2.03576	3.62699e-06
ENSGALG00000014674	CLSTN3		1	1	0	0.286475	-2.02532	1.10096e-08
ENSGALG00000015252	ST3GAL6		1	1	0	0.194302	-2.00843	0.000850315
ENSGALG00000039322	DDR2		2	2	0	0.228621	-2.00061	1.44101e-09
ENSGALG00000004169			1	1	0	0.230716	-1.9949	2.61623e-09
ENSGALG00000003540	CEP95		1	1	0	0.0910808	-1.97759	3.4951e-07
ENSGALG00000039461	TNFRSF1A		1	1	0	0.38065	-1.96464	2.18543e-06
ENSGALG00000011816	ENGASE		1	1	0	0.213349	-1.96281	0.00524835
ENSGALG00000047356	VASN		1	1	0	0.172304	-1.93694	1.65573e-05
ENSGALG00000002722	MST1		1	1	0	0.209597	-1.92619	0.00794912
ENSGALG00000011902	TAGLN		1	1	0	0.224373	-1.92429	0.000214543
ENSGALG00000010628	ACSL1		1	1	0	0.193697	-1.91879	2.68292e-07
ENSGALG00000015436	SDCBP		1	1	0	0.246549	-1.87696	1.2593e-07
ENSGALG00000040969	PTP4A3		1	1	0	0.0878981	-1.87307	2.98144e-07
ENSGALG00000008497	SLC38A2		1	1	0	0.155569	-1.86705	0.000101213
ENSGALG00000000044	WFIKKN1		1	1	0	0.142142	-1.86024	7.72098e-05
ENSGALG00000016781	MAP4K4		1	1	0	0.16269	-1.84999	3.75735e-08
ENSGALG00000033404	RARG		2	2	0	0.108481	-1.84562	0.000283242
ENSGALG00000053490	FBXO45		1	1	0	0.055008	-1.84444	0.000177888
ENSGALG00000027822			1	1	0	0.171781	-1.82728	0.013388
ENSGALG00000008256	BLM		1	1	0	0.295941	-1.82407	4.37078e-07
ENSGALG00000008262	RASGRF1		2	2	0	0.171827	-1.82407	4.37078e-07
ENSGALG00000007955	SLC16A5		1	1	0	0.162487	-1.81035	6.10012e-07
ENSGALG00000035465	WDR76		1	1	0	0.231779	-1.8075	0.00299346
ENSGALG00000004469	TP53RK		1	1	0	0.115916	-1.80422	2.99839e-06
ENSGALG00000037018	USP36		1	1	0	0.235454	-1.79353	8.56921e-07
ENSGALG00000007093	CYTH1		3	3	0	0.219265	-1.79353	8.56921e-07
ENSGALG00000017715	TINAGL1		1	1	0	0.0673939	-1.78583	1.00366e-06
ENSGALG00000042067	SPRY1		1	1	0	0.177362	-1.76375	0.000497966
ENSGALG00000026558	ZNF362		1	1	0	0.175487	-1.75093	6.50064e-06
ENSGALG00000031656	EYA4		1	1	0	0.302576	-1.73502	2.05572e-05
ENSGALG00000002710	IPMK		1	1	0	0.219766	-1.72676	0.0194507
ENSGALG00000029304	SMARCD2		1	1	0	0.191876	-1.71438	0.000228036
ENSGALG00000011024	CACHD1		1	1	0	0.189625	-1.70876	4.52637e-06
ENSGALG00000010290	VEGFA		1	1	0	0.158177	-1.69808	3.75246e-05
ENSGALG00000008616	DDR1		2	2	0	0.260023	-1.69602	0.0100616
ENSGALG00000029970	LIMS1		1	1	0	0.308903	-1.69585	1.16193e-05
ENSGALG00000028567	MYL9		1	1	0	0.225066	-1.69386	0.0172508
ENSGALG00000000557	ETNK2		1	1	0	0.191572	-1.68836	0.0178898
ENSGALG00000002304	ADPRHL2		1	1	0	0.274915	-1.68707	2.09649e-05
ENSGALG00000035419	CDON		1	1	0	0.197832	-1.67064	9.95763e-05
ENSGALG00000030812	CSNK1G1		1	1	0	0.13871	-1.65392	1.86202e-05
ENSGALG00000041643	cNFI-C	NFIC	1	1	0	0.234347	-1.63902	2.41911e-05
ENSGALG00000003849	TRPM1		1	1	0	0.360678	-1.63864	2.99569e-05
ENSGALG00000040823	CHRAC1		1	1	0	0.0658898	-1.61568	0.00275906
ENSGALG00000001258	NUMA1		1	1	0	0.230651	-1.61284	0.000506707
ENSGALG00000003078	MMD		1	1	0	0.197222	-1.59422	8.68337e-05
ENSGALG00000027983	TNK2		1	1	0	0.104024	-1.57933	0.0179869
ENSGALG00000025864	WTIP		1	1	0	0.192524	-1.55275	0.00808407
ENSGALG00000015446	POU2F1		1	1	0	0.125546	-1.54895	0.000178689
ENSGALG00000054991			1	1	0	0.157927	-1.54801	0.00458446
ENSGALG00000051135	BCL2L11		1	1	0	0.15672	-1.54156	0.00375158
ENSGALG00000011175	TMEM150C		1	1	0	0.246109	-1.54148	0.00983608
ENSGALG00000054797			1	1	0	0.16738	-1.54033	8.25029e-05
ENSGALG00000026086	CRYBB2		2	2	0	0.202751	-1.54033	8.25029e-05
ENSGALG00000036163	ZNF710		1	1	0	0.146141	-1.53123	0.00717646
ENSGALG00000040087	ZNF609		2	2	0	0.392861	-1.52657	0.000117292
ENSGALG00000013821	GEMIN6		1	1	0	0.0902199	-1.50693	0.000173542
ENSGALG00000041353	TP53INP1		1	1	0	0.176937	-1.49636	0.000354924
ENSGALG00000006253	ILKAP		2	2	0	0.167136	-1.49312	0.0058792
ENSGALG00000003891	ZNF423		1	1	0	0.124535	-1.48887	0.0188358
ENSGALG00000004048	PTPRS		1	1	0	0.0659674	-1.48627	0.000470707
ENSGALG00000000584			1	1	0	0.0924934	-1.47616	0.00091441
ENSGALG00000040586	TUBA3E		1	1	0	0.299706	-1.46413	0.000403698
ENSGALG00000003855	SRC		4	4	0	0.208365	-1.46379	0.0215952
ENSGALG00000037939	ADGRG1		1	1	0	0.244094	-1.45752	0.000436645
ENSGALG00000007608	ARHGEF9		2	1	1	0.0337248	-1.4239	0.00243085
ENSGALG00000014855	GHR		1	1	0	0.493314	-1.41487	0.00397569
ENSGALG00000001141	HES5		1	1	0	0.246226	-1.40004	0.00407103
ENSGALG00000001165	PANK4		2	2	0	0.235831	-1.40004	0.00407103
ENSGALG00000003297	HDAC1		1	1	0	0.232159	-1.39602	0.0244626
ENSGALG00000012885	BCL2		1	1	0	0.162713	-1.37598	0.00551328
ENSGALG00000009042	ISM1		1	1	0	0.167938	-1.36434	0.0290934
ENSGALG00000001000	HSPA5		1	1	0	0.121826	-1.35244	0.00772421
ENSGALG00000007302	ATXN7		1	1	0	0.21225	-1.33088	0.00880213
ENSGALG00000033260	SIAT9	ST3GAL5	1	1	0	0.267843	-1.32163	0.0454759
ENSGALG00000000523	STK38		1	1	0	0.118622	-1.32144	0.00610772
ENSGALG00000005203	OLFM3		1	1	0	0.530279	-1.31145	0.0263654
ENSGALG00000008926	CADPS2		1	1	0	0.121394	-1.31011	0.0141685
ENSGALG00000009421	SRSF5		1	1	0	0.183357	-1.30845	0.0101885
ENSGALG00000004498	SLC2A10		2	2	0	0.169985	-1.3036	0.0099817
ENSGALG00000003146	CCDC92		1	1	0	0.181677	-1.29088	0.0233537
ENSGALG00000001332	RBL1		1	1	0	0.131287	-1.28703	0.0218234
ENSGALG00000054599			1	1	0	0.204069	-1.28608	0.0174655
ENSGALG00000031313			1	1	0	0.195524	-1.25955	0.0350705
ENSGALG00000016245	BCOR		2	2	0	0.159817	-1.25312	0.0144139
ENSGALG00000034986	HEYL		1	1	0	0.0926931	-1.24756	0.0180498
ENSGALG00000004889	SLC2A1		1	1	0	0.184682	-1.2403	0.0221872
ENSGALG00000046779			1	1	0	0.273651	-1.23615	0.0432302
ENSGALG00000027641	DUSP14		1	1	0	0.13489	-1.23241	0.0173962
ENSGALG00000008297	SEMA4B		1	1	0	0.117569	-1.22447	0.0428965
ENSGALG00000029011	SLC35F1		1	1	0	0.266086	-1.21251	0.0296803
ENSGALG00000015916	SLC17A5		1	1	0	0.237073	-1.19152	0.0429623
ENSGALG00000045403	R3HCC1L		3	3	0	0.147655	-1.19075	0.0414335
ENSGALG00000001093	TCF3		2	2	0	0.227752	-1.18987	0.038976

## Sheet: S5F.Fib.Demethyl.OnlyPromo
Ensemble GeneID	Gene Symbol	Alternate Gene Symbol	Number of mCG DMRs mapped to promoter (-2kb from TSS)	Number of Methylated mCG DMRs mapped to promoter	Number of Demethylated mCG DMRs mapped to promoter	Average diffMethy of mCG DMRs mapped to promoter	log2fc RNAseq FPKM (Fiber/Epi)	RNAseq qval
ENSGALG00000003163	GNAO1		1	0	1	-0.255137	0.45947	0.000394677
ENSGALG00000012013	SLC25A17		1	0	1	-0.327026	0.473297	6.23548e-08
ENSGALG00000004901	CORO1C		2	1	1	-0.0294768	0.473444	6.9969e-08
ENSGALG00000004598	CUX2		1	0	1	-0.365015	0.543499	2.89718e-07
ENSGALG00000020575	ERMN		1	0	1	-0.149622	0.585417	0.0147515
ENSGALG00000007771	FAM210B		1	0	1	-0.174924	0.611751	6.30518e-10
ENSGALG00000000721	SLC41A1		1	0	1	-0.423908	0.765623	9.93131e-08
ENSGALG00000009476	CDK6		1	0	1	-0.171042	0.774003	1.88755e-10
ENSGALG00000004370	MAP2K6		1	0	1	-0.19485	1.03116	5.62542e-05
ENSGALG00000043460	SOX2		1	0	1	-0.0828153	1.10942	4.82594e-17
ENSGALG00000029512	SPTBN1		1	0	1	-0.41006	1.11703	3.91341e-14
ENSGALG00000017053	SPG20	SPART	1	0	1	-0.346395	1.18674	1.73409e-15
ENSGALG00000004679	AKAP10		1	0	1	-0.191769	1.2101	1.56435e-17
ENSGALG00000039822	RASSF10		1	0	1	-0.156011	1.22986	9.76681e-13
ENSGALG00000003539	KIAA1522		1	0	1	-0.391332	1.3069	3.45686e-16
ENSGALG00000003952	RBPJL		1	0	1	-0.300426	1.51726	9.26376e-05
ENSGALG00000002587	CRCP		1	0	1	-0.291618	1.55378	8.22931e-21
ENSGALG00000002598	TPST1		1	0	1	-0.291618	1.55378	8.22931e-21
ENSGALG00000007080			1	0	1	-0.204913	1.60839	1.1749e-14
ENSGALG00000008805	LMOD2		1	0	1	-0.180936	1.69988	3.96464e-05
ENSGALG00000015020	TMEM171		1	0	1	-0.373294	1.74985	1.55295e-19
ENSGALG00000005634	CRYBA4		1	0	1	-0.383777	1.96746	8.06565e-23
ENSGALG00000029944	FAM222A		2	0	2	-0.170431	2.0342	2.90188e-18
ENSGALG00000005630	CRYBB1		1	0	1	-0.383777	2.20969	8.34531e-22
ENSGALG00000008290	VSIG1		1	0	1	-0.246521	2.381	1.74413e-24
ENSGALG00000012989	NINJ2		1	0	1	-0.309703	2.56114	2.01035e-30
ENSGALG00000012952	BASP1		1	0	1	-0.281332	2.95305	4.86128e-38
ENSGALG00000033087	STAT4		1	0	1	-0.25102	3.01338	3.80994e-39
ENSGALG00000027864	NFKBIA		1	0	1	-0.160784	3.39063	3.43775e-70
ENSGALG00000003224	HSF4		1	0	1	-0.263967	5.12935	1.12384e-66

## Sheet: S5G.Epi.Demethyl.OnlyPromo
Ensemble GeneID	Gene Symbol	Alternate Gene Symbol	Number of mCG DMRs mapped to promoter (-2kb from TSS)	Number of Methylated mCG DMRs mapped to promoter	Number of Demethylated mCG DMRs mapped to promoter	Average diffMethy of mCG DMRs mapped to promoter	log2fc RNAseq FPKM (Fiber/Epi)	RNAseq qval
ENSGALG00000042534	NFATC1		1	0	1	-0.130897	-3.7811	3.01965e-18
ENSGALG00000015077	ARHGAP31		1	0	1	-0.301103	-3.2243	7.43799e-05
ENSGALG00000028415			1	0	1	-0.114061	-3.05344	0.00567672
ENSGALG00000013929	PDGFRA		2	0	2	-0.127282	-2.63458	1.61079e-16
ENSGALG00000034584			2	1	1	-0.0506835	-2.12384	8.14124e-11
ENSGALG00000042458	ACTN1		1	0	1	-0.23896	-2.11237	1.05416e-09
ENSGALG00000027231	NRARP		1	0	1	-0.148264	-1.66179	1.79306e-05
ENSGALG00000015247	GPR161		1	0	1	-0.382493	-1.64033	0.000418562
ENSGALG00000010692	LRP8		1	0	1	-0.522611	-1.5994	0.000827031
ENSGALG00000004323	RASAL2		2	1	1	-0.0759961	-1.48206	0.0115533
ENSGALG00000038242	CACNA2D2		1	0	1	-0.331362	-1.42682	0.000858325
ENSGALG00000041635	CAMK2D		2	1	1	-0.0911092	-1.37309	0.04677
ENSGALG00000005891	DGCR2		1	0	1	-0.216768	-1.23014	0.0237437
ENSGALG00000031604	TET1		1	0	1	-0.258498	-1.22805	0.0247267
ENSGALG00000010733	CEP170		1	0	1	-0.242863	-1.1958	0.0343831

## Sheet: S5H.Fib.Methyl.OnlyPromo
Ensemble GeneID	Gene Symbol	Alternate Gene Symbol	Number of mCG DMRs mapped to promoter (-2kb from TSS)	Number of Methylated mCG DMRs mapped to promoter	Number of Demethylated mCG DMRs mapped to promoter	Average diffMethy of mCG DMRs mapped to promoter	log2fc RNAseq FPKM (Fiber/Epi)	RNAseq qval
ENSGALG00000054891	RTKN		1	1	0	0.133868	0.412793	4.7272e-07
ENSGALG00000033185	TAZ		1	1	0	0.136495	0.438355	3.49535e-06
ENSGALG00000037716	UBA52		1	1	0	0.1436	0.446747	6.91782e-08
ENSGALG00000001547	CAPZA1		1	1	0	0.228921	0.450727	6.90745e-08
ENSGALG00000028866	COASY		1	1	0	0.122509	0.451843	2.6755e-08
ENSGALG00000036089			1	1	0	0.160461	0.454279	5.0154e-05
ENSGALG00000003741	MYO18A		3	3	0	0.212174	0.455075	4.86816e-07
ENSGALG00000006062	ZBTB46		1	1	0	0.201829	0.481277	1.19634e-08
ENSGALG00000049951	SPOCK2		1	1	0	0.184854	0.490373	3.23083e-06
ENSGALG00000029330			1	1	0	0.144116	0.502425	1.50001e-07
ENSGALG00000002651	ST3GAL2		1	1	0	0.13442	0.513263	3.90412e-08
ENSGALG00000037935	RARA		1	1	0	0.134453	0.533041	6.15128e-09
ENSGALG00000041263	DCLK1		1	1	0	0.235336	0.53849	1.3357e-08
ENSGALG00000034352	MRPL43		1	1	0	0.115159	0.539947	5.5423e-05
ENSGALG00000040519	PEF1		1	1	0	0.16048	0.558357	3.23463e-08
ENSGALG00000001678	PRKAB2		1	1	0	0.130651	0.567995	1.3031e-07
ENSGALG00000033058	FASTK		1	1	0	0.140225	0.569015	6.1234e-09
ENSGALG00000010129	PLK3		1	1	0	0.168711	0.581891	1.13657e-08
ENSGALG00000014012	WASF2		1	1	0	0.266296	0.587113	7.11107e-09
ENSGALG00000034349			1	1	0	0.243379	0.589506	0.046248
ENSGALG00000006876	CTSA		1	1	0	0.120475	0.608284	9.18549e-09
ENSGALG00000045499	TCFL5		1	1	0	0.142373	0.60834	0.00252236
ENSGALG00000031381	VAMP4		1	1	0	0.111018	0.62498	4.14459e-09
ENSGALG00000037633	WIPF2		1	1	0	0.25789	0.641867	3.01172e-06
ENSGALG00000050272	REEP4		1	1	0	0.17134	0.668317	2.14188e-05
ENSGALG00000007220	FTH1		1	1	0	0.171444	0.68143	3.3932e-10
ENSGALG00000030843	COPS5		1	1	0	0.148165	0.694493	1.07408e-09
ENSGALG00000028517	EIF1		1	1	0	0.140455	0.72653	2.83196e-10
ENSGALG00000031860	ADHFE1		1	1	0	0.0591539	0.782686	7.88659e-11
ENSGALG00000026019	ASCC1		1	1	0	0.147423	0.816303	5.93678e-11
ENSGALG00000049273	MICOS13		1	1	0	0.147518	0.816996	1.16634e-05
ENSGALG00000000104			2	2	0	0.228227	0.834716	4.8253e-09
ENSGALG00000011250	ASIC4		1	1	0	0.238932	0.936138	3.89592e-07
ENSGALG00000004034	CAPZB		1	1	0	0.268966	0.961679	4.64602e-14
ENSGALG00000040044			1	1	0	0.204069	0.965753	0.00176679
ENSGALG00000005713	NCKIPSD		1	1	0	0.271127	0.979731	7.93495e-16
ENSGALG00000002201	PPL		1	1	0	0.180268	1.05904	1.50904e-10
ENSGALG00000023872	NIBAN2	FAM129B	1	1	0	0.0904842	1.06111	1.06807e-14
ENSGALG00000048530			1	1	0	0.120812	1.06114	2.14136e-16
ENSGALG00000001926	HSPB1		1	1	0	0.163614	1.08601	5.61977e-10
ENSGALG00000043327			1	1	0	0.0962623	1.18351	4.87829e-05
ENSGALG00000001996	DNALI1		1	1	0	0.0957343	1.20421	4.63243e-05
ENSGALG00000014179	SBK1		1	1	0	0.0890374	1.22751	3.39764e-08
ENSGALG00000014555	C1H12ORF57	C12orf57	1	1	0	0.183171	1.24564	4.10942e-10
ENSGALG00000016538	RAI2		1	1	0	0.213028	1.38622	1.30129e-15
ENSGALG00000013624			1	1	0	0.241955	1.40044	1.08648e-18
ENSGALG00000039061	PHPT1		1	1	0	0.0865202	1.44472	1.86366e-14
ENSGALG00000002708	LINGO1		1	1	0	0.274405	1.81358	4.00213e-19
ENSGALG00000006298	ATG4B		1	1	0	0.214242	1.8601	3.29489e-29
ENSGALG00000053246	OCM2		1	1	0	0.278086	2.06982	4.10318e-09
ENSGALG00000029301	BMP2		1	1	0	0.207524	2.09995	2.24196e-17
ENSGALG00000004193	ARSG		2	2	0	0.199657	2.14616	2.33132e-30
ENSGALG00000009095	LHCGR		1	1	0	0.183417	2.26773	1.90815e-32
ENSGALG00000035950	NGFR		1	1	0	0.166793	2.27372	8.26352e-08
ENSGALG00000028032	MSRA		1	1	0	0.31767	2.58346	6.80218e-51
ENSGALG00000039238	SALL1		1	1	0	0.155511	2.74854	9.31848e-28
ENSGALG00000034054			1	1	0	0.15303	3.95618	5.41462e-26
ENSGALG00000008179	NT5C2		1	1	0	0.285251	4.10471	2.57953e-74
