# Supplementary material for: Changes in DNA methylation hallmark alterations in chromatin accessibility and gene expression for eye lens differentiation
Source: Epigenetics Chromatin. 2022 Mar 5;15:8. doi: 10.1186/s13072-022-00440-z (PMC8897925; doi:10.1186/s13072-022-00440-z)
Supplement: Supplementary file 10 — Additional file 10: Table S6. Enrichr outputs of MSigDB Hallmark pathways (A, C, E, G) and GO biological processes (B, D, F, H) significantly associated with differentially expressed genes containing differentially methylated promoters and/or gene bodies. A, B Epithelial cell preferred genes with increased average promoter and genebody mCG methylation levels in fiber cells. C, D Fiber cell preferred genes with decreased average promoter and genebody mCG methylation levels in fiber cells. E, F Epithelial cell preferred genes with increased average promoter mCG methylation levels in fiber cells. G, H Fiber cell preferred genes with decreased average promoter mCG methylation levels in fiber cells. [file 13072_2022_440_MOESM10_ESM.xlsx]

## Sheet: README
	Column Name	Description
	Term	GO Biological process or MSIGDB hallmark pathway
	Overlap	number of differentially expressed genes with differentially methylated promoters and genebodies in process or pathway out of total genes associated with process or pathway
	P-value	statistical value
	Adjusted P-value	FDR adjusted statistical value
	Genes	gene symbols of differentially expressed genes with differentially methylated promoters and genebodies associated with GO biological process or MSIGDB hallmark pathway
	Tables
	S6A	MSIGDB pathways associated with epithelial cell genes (RNAseq log2FC (FPKM Fiber cells/Epi cells) < -0.4, q < 0.05) with increased mCG methylation in promoter and genebody (positive average diffMethyl value of all mCG DMRs in promoter and genebody)
	S6B	GO Biological process associated with epithelial cell genes (RNAseq log2FC (FPKM Fiber cells/Epi cells) < -0.4, q < 0.05) with increased mCG methylation in promoter and genebody (positive average diffMethyl value of all mCG DMRs in promoter and genebody)
	S6C	MSIGDB pathways associated with fiber cell genes (RNAseq log2FC (FPKM Fiber cells/Epi cells) > 0.4, q < 0.05) with decreased mCG methylation in promoter and genebody (negative average diffMethyl value of all mCG DMRs in promoter and genebody)
	S6D	GO Biological process associated with fiber cell genes (RNAseq log2FC (FPKM Fiber cells/Epi cells) > 0.4, q < 0.05) with decreased mCG methylation in promoter and genebody (negative average diffMethyl value of all mCG DMRs in promoter and genebody)
	S6E	MSIGDB pathways associated with epithelial cell genes (RNAseq log2FC (FPKM Fiber cells/Epi cells) < -0.4, q < 0.05) with increased mCG methylation in promoter (positive average diffMethyl value of all mCG DMRs in promoter)
	S6F	GO Biological process associated with epithelial cell genes (RNAseq log2FC (FPKM Fiber cells/Epi cells) < -0.4, q < 0.05) with increased mCG methylation in promoter (positive average diffMethyl value of all mCG DMRs in promoter)
	S6G	MSIGDB pathways associated with fiber cell genes (RNAseq log2FC (FPKM Fiber cells/Epi cells) > 0.4, q < 0.05) with decreased mCG methylation in promoter (negative average diffMethyl value of all mCG DMRs in promoter)
	S6H	GO Biological process associated with fiber cell genes (RNAseq log2FC (FPKM Fiber cells/Epi cells) > 0.4, q < 0.05) with decreased mCG methylation in promoter (negative average diffMethyl value of all mCG DMRs in promoter)

## Sheet: S6A.Paths.Epi.Methylated.genes
Term	Overlap	P-value	Adjusted P-value	Genes
Epithelial Mesenchymal Transition	28/200	2.92565e-09	1.37506e-07	NOTCH2;TAGLN;SDC4;LRP1;WIPF1;LAMA3;TNC;PLOD2;FSTL1;THBS1;LOXL1;MYLK;SGCD;ANPEP;GPC1;SERPINH1;PMEPA1;QSOX1;SLIT3;MSX1;SLIT2;CADM1;GEM;VEGFA;COL4A2;CDH11;MGP;MYL9
UV Response Dn	20/144	5.99982e-07	1.40996e-05	NOTCH2;SMAD3;FZD2;IRS1;CELF2;PTPRM;PRKCA;NR3C1;RND3;ACVR2A;VAV2;INPP4B;ARHGEF9;ATXN1;RXRA;DDAH1;NFIB;ERBB2;TOGARAM1;CDON
Notch Signaling	9/32	2.10143e-06	3.29225e-05	NOTCH2;TCF7L2;HEYL;NOTCH1;MAML2;CCND1;FZD7;ST3GAL6;PRKCA
Estrogen Response Late	22/200	8.75189e-06	0.000102835	TOP2A;FARP1;GINS2;TFAP2C;CLIC3;SLC16A1;CISH;PTGER3;CACNA2D2;AFF1;SLC7A5;KRT19;CYP26B1;CCND1;IMPA2;CA2;MDK;BCL2;PLXNB1;NBL1;FGFR3;TJP3
Estrogen Response Early	21/200	2.81895e-05	0.000264981	FARP1;TFAP2C;CLIC3;SLC16A1;B4GALT1;CISH;SLC2A1;GAB2;NAV2;SLC7A2;AFF1;SLC7A5;KRT19;CYP26B1;CCND1;OLFML3;BCL2;LRIG1;UNC119;NBL1;TJP3
G2-M Checkpoint	20/200	8.6276e-05	0.000579282	BARD1;TOP2A;NOTCH2;GINS2;H2AZ2;SLC38A1;SMAD3;NUMA1;LIG3;RASAL2;EFNA5;SMC4;HIF1A;SLC7A5;MEIS1;RBL1;CCND1;ESPL1;E2F1;TMPO
Myogenesis	20/200	8.6276e-05	0.000579282	MEF2A;VIPR1;TAGLN;DTNA;NOTCH1;ACSL1;HSPB2;AEBP1;NAV2;MYLK;SMTN;PTP4A3;SGCD;COL4A2;PLXNB2;IGFBP7;NCAM1;AGRN;PFKM;PDLIM7
Hypoxia	19/200	0.000250451	0.0014714	DTNA;SDC4;HSPA5;SLC2A1;PRKCA;ENO1;NR3C1;FOXO3;SLC2A5;FOSL2;VEGFA;SLC6A6;LDHA;CSRP2;GPC1;BCL2;ANGPTL4;GPC4;CHST3
Mitotic Spindle	18/199	0.000648836	0.00323471	TOP2A;NOTCH2;FARP1;SUN2;ARHGEF12;NUMA1;RASAL2;SEPTIN9;SMC4;MID1;BCR;NET1;NIN;FGD6;BCL2L11;ESPL1;NCK2;NCK1
Apical Junction	18/200	0.000688237	0.00323471	NLGN3;CADM3;B4GALT1;IRS1;SRC;LAMA3;PARD6G;BAIAP2;VAV2;ADAMTS5;MDK;CDH11;TSPAN4;CERCAM;SLIT2;PCDH1;MYL9;NECTIN3
TGF-beta Signaling	8/54	0.000959425	0.00409936	SKI;SMAD1;SMAD3;HDAC1;PMEPA1;SMAD6;THBS1;HIPK2
Androgen Response	10/100	0.00488689	0.0178708	INPP4B;KRT19;B4GALT1;CCND1;TSC22D1;VAPA;XRCC5;PMEPA1;SLC38A2;CAMKK2
Wnt-beta Catenin Signaling	6/42	0.00494298	0.0178708	JAG2;NOTCH1;HEY1;LEF1;CSNK1E;NKD1
Apoptosis	13/161	0.00894808	0.03004	TOP2A;CREBBP;TGFB2;GCH1;SATB1;LEF1;BCL10;PAK1;BCL2L11;CCND1;ERBB2;TNFSF10;BID
Angiogenesis	5/36	0.0113421	0.0355386	JAG2;MSX1;FSTL1;VEGFA;VAV2
TNF-alpha Signaling via NF-kB	13/200	0.0438298	0.111231	SMAD3;B4GALT1;SDC4;TSC22D1;GCH1;TNC;GEM;FOSL2;VEGFA;SOCS3;CCND1;BCL6;PMEPA1
Glycolysis	13/200	0.0438298	0.111231	PAXIP1;B4GALT1;CHPF;HSPA5;PLOD2;ENO1;VEGFA;LDHA;GPC1;QSOX1;ANGPTL4;GPC4;AGRN
p53 Pathway	13/200	0.0438298	0.111231	JAG2;NOTCH1;TSC22D1;CD81;FOXO3;BAIAP2;PROCR;RXRA;GM2A;TRAF4;KIF13B;PLXNB2;FGF13
Pperoxisome	8/104	0.0456689	0.111231	TOP2A;SLC23A2;ATXN1;CADM1;ACSL1;CTBP1;ACSL4;BCL10
Hedgehog Signaling	4/36	0.0473323	0.111231	CNTFR;ADGRG1;HEY1;VEGFA

## Sheet: S6B.GOBio.Epi.Methylated.genes
Term	Overlap	P-value	Adjusted P-value	Genes
axon guidance (GO:0007411)	37/203	1.89835e-15	6.49047e-12	NOTCH2;SEMA5B;NOTCH1;PLXND1;SRC;LAMA3;NTN4;SEMA3G;PTPRM;SEMA3F;EFNA5;NTN3;RELN;GPC1;CHN1;PLXNA2;NCAM1;SLIT3;PLXNC1;SLIT2;EPHB2;PDLIM7;EPHA4;UNC5A;SEMA6D;SEMA4B;VSTM2L;PRKCA;GAB2;VEGFA;SMO;NFIB;FEZ2;PLA2G10;PLXNB3;PLXNB2;PLXNB1
regulation of cell migration (GO:0030334)	47/408	1.57707e-11	2.69601e-08	KANK1;SEMA5B;RIPOR1;NOTCH1;PLXND1;SRC;ZMYND8;LEF1;CHRD;SEMA3G;PTPRJ;SEMA3F;FOXO3;THBS1;NKD1;MYLK;CCAR1;SDCBP;PAK1;MDK;FAM110C;TP53INP1;PLXNA2;CTSH;PHACTR1;PLXNC1;SLIT2;EPHB2;APPL2;MAP4K4;EPHA4;SUN2;MYOC;HSPA5;SEMA6D;NTRK3;SEMA4B;PRKCA;ELP3;SORL1;VEGFA;SMO;NAV3;PLXNB3;PLXNB2;PLXNB1;AMOTL2
pulmonary valve development (GO:0003177)	10/18	2.069e-10	2.35797e-07	NOTCH2;HEYL;TGFB2;NOTCH1;HEY1;NFATC1;SLIT2;SMAD6;TNFRSF1A;STRA6
positive regulation of transcription, DNA-templated (GO:0045893)	89/1183	5.89425e-10	3.7498e-07	CSRNP1;RARG;PID1;MAML2;CD81;RSF1;AATF;NR3C1;ZNF609;MECOM;HEY1;SIX4;SIN3A;CREB3L2;UBTF;NCK2;DPF3;EP300;NCK1;MEF2A;PAX6;ARID1B;TNFRSF1A;RGMA;ZEB2;RBL1;PHIP;MAML3;PLCB1;ATF4;HDAC4;YAP1;BLM;SMARCD2;CASZ1;NOTCH1;HLF;MYRF;HDAC1;LEF1;BCL10;PRDM11;FOXO3;HIF1A;FOXO1;NPAS3;CAMKK2;RXRA;TP53INP1;ERBB2;E2F1;HIVEP3;TBL1X;ZNF423;RREB1;HES5;BCL9L;TFAP2A;ZNF462;SMAD1;TCF7L2;CREBBP;TFAP2C;ZFHX3;FZD2;SMAD3;POU2F1;A…
negative regulation of transmembrane receptor protein serine/threonine kinase signaling pathway (GO:0090101)	21/108	6.81967e-10	3.7498e-07	SMAD1;NOTCH1;SMAD3;WFIKKN1;SLC2A10;CHRD;CRIM1;LRP2;SMAD6;IL17RD;SORL1;VASN;ACVR2A;HIPK2;SKI;SPRED2;SNX25;PMEPA1;SPRY1;NBL1;BCL9L
negative regulation of transcription, DNA-templated (GO:0045892)	76/948	7.33856e-10	3.7498e-07	RARG;TENM2;NAB1;EHMT1;RSF1;ENO1;NR3C1;MECOM;HEY1;CCND1;SIX4;SIN3A;CREB3L1;DPF3;EP300;SAMD11;DACT1;MEF2A;TLE2;RBFOX2;RBM15;NCOA5;KDM2B;PAX6;TLE5;FOXP1;ZEB2;PLCB1;ATF4;HDAC4;YAP1;KHDRBS1;NOTCH1;TSHZ3;CTBP1;HDAC1;SATB1;LEF1;AEBP1;PRDM11;FOXO3;FOXO1;SCRT2;SDCBP;ATXN1;RXRA;CUX1;E2F1;TBL1X;ZNF423;RREB1;HES5;JAZF1;RUNX1T1;TFAP2A;TCF7L2;CREBBP;TFAP2C;ZFHX3;SMAD3;POU2F1;XRCC5;BCL11A;HMGA2;VEGFA;SKI;HEYL;N…
axonogenesis (GO:0007409)	32/240	7.67727e-10	3.7498e-07	NOTCH2;NLGN3;SEMA5B;NOTCH1;HSP90AB1;SRC;LAMA3;NTN4;SEMA3G;SEMA3F;EFNA5;NTN3;RELN;GPC1;NCAM1;SLIT3;SLIT2;EPHB2;PDLIM7;EPHA4;UNC5A;AUTS2;SEMA6D;SEMA4B;VSTM2L;PRKCA;GAB2;BAIAP2;ADGRB1;FEZ2;PLA2G10;FGFR2
pulmonary valve morphogenesis (GO:0003184)	9/17	3.05142e-09	1.23091e-06	NOTCH2;HEYL;TGFB2;NOTCH1;HEY1;NFATC1;SLIT2;SMAD6;STRA6
positive regulation of transcription by RNA polymerase II (GO:0045944)	72/908	3.39015e-09	1.23091e-06	CSRNP1;RARG;PID1;MAML2;PLXND1;CD81;RSF1;AATF;NR3C1;ZNF609;HEY1;SIN3A;NCK2;DPF3;EP300;NCK1;MEF2A;PAX6;TNFRSF1A;RGMA;ZEB2;RBL1;PHIP;MAML3;ATF4;HDAC4;YAP1;SMARCD2;CASZ1;NOTCH1;PAXIP1;HLF;HDAC1;LEF1;FOXO3;HIF1A;FOXO1;RXRA;E2F1;TBL1X;RREB1;BCL9L;TFAP2A;ZNF462;SMAD1;TCF7L2;CREBBP;TFAP2C;TGFB2;ZFHX3;SMAD3;POU2F1;AUTS2;SS18L1;HMGA2;NFATC1;ACVR2A;FOSL2;HIPK2;VEGFA;SKI;ASXL1;HEYL;MEIS1;NFIA;NFIB;AGO1;NFIC;…
positive regulation of cell migration (GO:0030335)	33/269	3.6002e-09	1.23091e-06	SEMA5B;RIPOR1;NOTCH1;SRC;LEF1;SEMA3G;SEMA3F;HIF1A;THBS1;CCAR1;MYLK;SDCBP;ZNF609;PAK1;MDK;FAM110C;PLCG2;CTSH;EPHB2;RREB1;MAP4K4;SUN2;TGFB2;MYOC;HSPA5;SEMA6D;NTRK3;SEMA4B;PRKCA;ELP3;VEGFA;SMO;DDR2
negative regulation of BMP signaling pathway (GO:0030514)	14/52	5.74725e-09	1.78635e-06	SMAD1;NOTCH1;CHRD;CRIM1;LRP2;SMAD6;CHRDL1;FSTL1;SORL1;ACVR2A;HIPK2;SKI;GREM2;NBL1
regulation of transforming growth factor beta receptor signaling pathway (GO:0017015)	19/100	6.61692e-09	1.84231e-06	CREBBP;SMAD3;HSP90AB1;WFIKKN1;SLC2A10;SMAD6;IL17RD;THBS1;VASN;HIPK2;SKI;SDCBP;SPRED2;ZEB2;SNX25;EP300;PMEPA1;SPRY1;BCL9L
negative regulation of cellular response to growth factor stimulus (GO:0090288)	17/80	7.00499e-09	1.84231e-06	SMAD1;NOTCH1;CHRD;CRIM1;SHISA2;LRP2;SMAD6;THBS1;SORL1;ACVR2A;HIPK2;SKI;CREB3L1;GPC1;SPRY1;SLIT2;NBL1
nervous system development (GO:0007399)	44/447	1.00551e-08	2.45559e-06	NOTCH2;HDAC4;NLGN3;YAP1;CNTFR;NLGN1;DAGLA;PLXND1;NAB1;SLC2A1;EFNA5;ATXN1;RELN;PTPRZ1;MDK;DPF3;EP300;PCDH1;EPHB2;HES5;PCDHAC1;DACT1;FARP1;RBFOX2;CRIM1;PAX6;ELP3;NAV1;BTBD6;NAV2;ECRG4;VEGFA;ZEB2;SMO;NAV3;AXL;IL1RAPL2;FEZ2;ADGRB1;NEURL1;TYRO3;UNC119;FGF13;NBL1
positive regulation of nucleic acid-templated transcription (GO:1903508)	47/511	2.64176e-08	6.02146e-06	HDAC4;YAP1;BLM;CASZ1;NOTCH1;MYRF;HDAC1;LEF1;RSF1;BCL10;PRDM11;FOXO3;HIF1A;FOXO1;NPAS3;CAMKK2;RXRA;HEY1;MECOM;SIX4;CREB3L2;TP53INP1;E2F1;EP300;HIVEP3;TBL1X;ZNF423;RREB1;HES5;TFAP2A;CREBBP;ZFHX3;FZD2;SMAD3;FZD7;SS18L1;TRIP4;HMGA2;NFATC1;PAX6;ARID1B;HIPK2;NFIB;PHIP;TCF3;PLCB1;ATF4
positive regulation of signal transduction (GO:0009967)	30/252	3.67875e-08	7.86102e-06	YAP1;NLGN3;KANK1;NLGN1;NOTCH1;MAML2;IRS1;SRC;HIF1A;RELN;ADAMTS3;TMEM108;EP300;DISC1;DACT1;JAG2;CREBBP;TGFB2;NTRK3;PRKCA;SLC39A14;SORL1;SKI;ASXL1;SMO;AXL;PHIP;MAML3;FGFR2;LIMS1
transmembrane receptor protein tyrosine kinase signaling pathway (GO:0007169)	40/404	4.04503e-08	8.13527e-06	DDR1;IRS1;SRC;FLT4;PTPRJ;EFNA5;SOGA1;FGFRL1;FOXO1;PTPRG;GHR;SDCBP;SPRED2;PAK1;CHN1;ERBB2;NCK2;HNRNPA1;EPHB2;NCK1;EPHA4;RBFOX2;TNK2;NTRK3;MST1;BAIAP2;GRIN2B;SLC39A14;VAV2;VEGFA;COL4A2;LCK;AXL;TYRO3;PHIP;ROR1;PLCB1;FGFR3;FGFR2;DDR2
regulation of BMP signaling pathway (GO:0030510)	15/76	1.52088e-07	2.88882e-05	SMAD1;NOTCH1;NUMA1;CHRD;CRIM1;LRP2;SMAD6;FSTL1;SORL1;ACVR2A;HIPK2;SKI;ZNF423;NBL1;HES5
semaphorin-plexin signaling pathway involved in neuron projection guidance (GO:1902285)	7/13	1.62074e-07	2.91648e-05	PLXND1;PLXNA2;PLXNB3;PLXNB2;PLXNB1;SEMA3F;PLXNC1
semaphorin-plexin signaling pathway involved in axon guidance (GO:1902287)	6/9	2.31941e-07	3.96503e-05	PLXND1;PLXNA2;PLXNB3;PLXNB2;PLXNB1;PLXNC1
Notch signaling pathway (GO:0007219)	13/60	3.27182e-07	5.32683e-05	NOTCH2;JAG2;CREBBP;NOTCH1;MAML2;PLXND1;HEYL;HEY1;MDK;EP300;MAML3;ZNF423;HES5
regulation of axonogenesis (GO:0050770)	12/51	3.5693e-07	5.54701e-05	EPHA4;PAK1;PLXND1;CHN1;KIF13B;OMG;PLXNA2;PLXNB3;PLXNB2;PLXNB1;PLXNC1;SLIT2
positive regulation of cell motility (GO:2000147)	26/221	3.74537e-07	5.56757e-05	SEMA5B;RIPOR1;NOTCH1;LEF1;SEMA3G;SEMA3F;THBS1;CCAR1;MYLK;SDCBP;PAK1;MDK;FAM110C;CTSH;EPHB2;MAP4K4;SUN2;MYOC;HSPA5;SEMA6D;NTRK3;SEMA4B;PRKCA;ELP3;VEGFA;SMO
positive regulation of cell projection organization (GO:0031346)	18/117	4.70104e-07	6.32427e-05	CDKL5;TENM3;CAMK1D;PLXND1;SS18L1;NTRK3;PLPPR5;RELN;CUX1;MDK;PLXNA2;PLXNB3;EP300;PLXNB2;ROR1;PLXNB1;PLXNC1;SLIT2
positive regulation of neurogenesis (GO:0050769)	14/72	4.78079e-07	6.32427e-05	CDKL5;PLXND1;SS18L1;LRP2;VEGFA;CUX1;NEURL1;PLXNA2;PLXNB3;PLXNB2;PLXNB1;PLXNC1;SLIT2;DISC1
semaphorin-plexin signaling pathway (GO:0071526)	10/35	4.80933e-07	6.32427e-05	SEMA5B;PLXND1;SEMA4B;SEMA6D;SEMA3G;PLXNA2;PLXNB3;PLXNB2;PLXNB1;SEMA3F
negative regulation of nucleic acid-templated transcription (GO:1903507)	41/464	5.96705e-07	7.28915e-05	HDAC4;KHDRBS1;NOTCH1;TSHZ3;CTBP1;HDAC1;NAB1;LEF1;EHMT1;RSF1;ENO1;PRDM11;NR3C1;FOXO1;ATXN1;HEY1;MECOM;SIX4;SIN3A;CREB3L1;E2F1;DPF3;ZNF423;SAMD11;RUNX1T1;TFAP2A;TCF7L2;TLE2;RBFOX2;POU2F1;RBM15;XRCC5;HMGA2;FOXP1;TLE5;HEYL;BCL6;BCOR;PLCB1;RCOR1;LIMS1
vascular transport (GO:0010232)	15/84	5.96947e-07	7.28915e-05	ABCA2;SLC13A3;SLC38A1;SLC16A1;LRP1;SLC2A10;SLC2A1;LRP2;SLC7A2;SLC7A5;SLC6A6;SLC6A9;SLCO3A1;SLC38A3;SLC38A2
regulation of cell adhesion (GO:0030155)	19/133	7.36475e-07	8.68278e-05	EPHA4;ZFHX3;PLXND1;SRC;CHRD;PRKCA;PTPRJ;EFNA5;VEGFA;ADGRG1;MDK;ERBB2;PLXNA2;PLXNB3;PLXNB2;PLXNB1;PLXNC1;EPHB2;CYTH1
transport across blood-brain barrier (GO:0150104)	15/86	8.17881e-07	9.32112e-05	ABCA2;SLC13A3;SLC38A1;SLC16A1;LRP1;SLC2A10;SLC2A1;LRP2;SLC7A2;SLC7A5;SLC6A6;SLC6A9;SLCO3A1;SLC38A3;SLC38A2
generation of neurons (GO:0048699)	24/202	8.73668e-07	9.47399e-05	YAP1;TGFB2;FZD2;CDKL5;WNT2B;AUTS2;FZD7;ACSL4;ELP3;NAV1;EML1;SH3RF1;HEYL;RELN;HEY1;SIX4;TAFA3;ERBB2;PLXNB2;ASTN2;DISC1;FGF13;HES5;ITM2C
negative regulation of transcription by RNA polymerase II (GO:0000122)	53/684	8.86715e-07	9.47399e-05	RARG;TENM2;ENO1;NR3C1;HEY1;CCND1;SIN3A;EP300;DACT1;MEF2A;NCOA5;KDM2B;PAX6;FOXP1;TLE5;ZEB2;ATF4;HDAC4;YAP1;NOTCH1;CTBP1;HDAC1;SATB1;AEBP1;FOXO3;SCRT2;SDCBP;ATXN1;RXRA;CUX1;E2F1;TBL1X;RREB1;HES5;JAZF1;TFAP2A;TCF7L2;CREBBP;TFAP2C;ZFHX3;SMAD3;BCL11A;HMGA2;VEGFA;SKI;NR6A1;BCL6;NFIB;NFIC;ZNF536;BCOR;TCF3;FGFR2
positive regulation of phosphorylation (GO:0042327)	27/253	1.556e-06	0.000161211	DDR1;PFKFB4;PRKAA2;FLT4;BCL10;EFNA5;HIF1A;THBS1;CAMKK2;SDCBP;PAK1;CCND1;ERBB2;EPHB2;EPHA4;FZD7;NTRK3;ACVR2A;VEGFA;SLCO3A1;AXL;TYRO3;ROR1;TNIK;FGFR3;FGFR2;DDR2
positive regulation of transcription of Notch receptor target (GO:0007221)	7/17	1.60615e-06	0.000161512	HEYL;CREBBP;NOTCH1;MAML2;PLXND1;EP300;MAML3
peptidyl-tyrosine phosphorylation (GO:0018108)	13/69	1.78271e-06	0.000172391	DDR1;EPHA4;SRC;FLT4;AATK;GHR;RELN;LCK;ERBB2;EPHB2;FGFR3;FGFR2;DDR2
positive regulation of cellular response to transforming growth factor beta stimulus (GO:1903846)	8/24	1.86559e-06	0.000172391	SDCBP;CREBBP;ZEB2;HSP90AB1;SLC2A10;EP300;THBS1;HIPK2
positive regulation of transforming growth factor beta receptor signaling pathway (GO:0030511)	8/24	1.86559e-06	0.000172391	SDCBP;CREBBP;ZEB2;HSP90AB1;SLC2A10;EP300;THBS1;HIPK2
regulation of kinase activity (GO:0043549)	15/94	2.62818e-06	0.000236467	DDR1;EPHA4;FLT4;NTRK3;CAMKK2;RBL1;AXL;ERBB2;TYRO3;PLCE1;ROR1;EPHB2;FGFR3;FGFR2;DDR2
regulation of GTPase activity (GO:0043087)	22/189	3.47931e-06	0.000305019	EPHA4;CDKL5;PLXND1;RASGRF1;ASAP3;EFNA5;VAV2;NET1;FGD3;FGD6;CHN1;ERBB2;PLXNA2;PLXNB3;RGS10;PLXNB2;PLXNB1;PLXNC1;GNB5;AGRN;MAP4K4;LIMS1
commissural neuron axon guidance (GO:0071679)	5/8	4.08462e-06	0.000349133	SMO;NFIB;NCAM1;EPHB2;VEGFA
negative regulation of signal transduction (GO:0009968)	27/267	4.34638e-06	0.000362446	KANK1;PID1;LRP1;IRS1;PTPRJ;APCDD1;THBS1;NKD1;CYP26B1;HEY1;CREB3L1;GPC1;ERBB2;SOCS5;DACT1;NCK1;RNF43;SLC2A10;PRKCD;PTCH2;NFATC1;SHISA2;ASXL1;NEURL1;TYRO3;BCL2;SPRY1
extracellular matrix organization (GO:0030198)	29/300	4.74799e-06	0.000386509	DDR1;COLGALT2;LAMA3;TNC;PLOD2;THBS1;ADAMTS10;LOXL1;SCUBE3;ADAMTS5;ADAMTS14;ADAMTS13;ADAMTS3;SH3PXD2A;CREB3L1;ADAMTS17;SH3PXD2B;SERPINH1;QSOX1;ADAMTS8;TGFB2;COL27A1;P3H2;P3H4;COL4A2;ST7;TLL1;AGRN;DDR2
regulation of neuron projection development (GO:0010975)	20/165	5.17164e-06	0.000411206	EPHA4;KANK1;CDKL5;PTPRS;TENM3;CAMK1D;NTRK3;PLPPR5;PAK1;RELN;FRMD7;MDK;CHN1;PLXNB3;KIF13B;EP300;PLXNB2;ROR1;DISC1;ITM2C
regulation of intracellular signal transduction (GO:1902531)	37/437	5.67545e-06	0.000441008	PRR5;BLM;NLGN1;PHLPP1;PRKAA2;TP53RK;HDAC1;ARHGAP19;EHMT1;ARHGAP39;PRDM11;FGD3;SYDE2;PAK1;CHN1;TP53INP1;PLCG2;EP300;PAK5;MAP4K4;BARD1;PPP1R16B;NEK8;ARHGEF12;MYOC;NTRK3;ARHGEF17;CASTOR1;HIPK1;HIPK2;VAV2;VEGFA;BCR;NET1;ARHGEF9;TRAF4;TNIK
enzyme linked receptor protein signaling pathway (GO:0007167)	18/140	6.62898e-06	0.000497931	DDR1;EPHA4;SRC;TNK2;FLT4;NTRK3;PTPRF;ACVR2A;PTPRG;LCK;AXL;ERBB2;TYRO3;ROR1;EPHB2;FGFR3;FGFR2;DDR2
collagen fibril organization (GO:0030199)	14/89	6.69928e-06	0.000497931	COLGALT2;TGFB2;COL27A1;LAMA3;P3H2;PLOD2;P3H4;LOXL1;ADAMTS14;ADAMTS3;COL4A2;SERPINH1;TLL1;DDR2
positive regulation of kinase activity (GO:0033674)	16/114	6.89128e-06	0.000501304	DDR1;EPHA4;XRCC5;MMD;FLT4;NTRK3;RELN;TRAF4;AXL;ERBB2;TYRO3;ROR1;EPHB2;FGFR3;FGFR2;DDR2
positive regulation of transcription from RNA polymerase II promoter involved in cellular response to chemical stimulus (GO:1901522)	7/21	8.39942e-06	0.000598284	SMAD1;NOTCH1;SESN2;EP300;HIF1A;VEGFA;ATF4
carboxylic acid transport (GO:0046942)	11/57	8.70984e-06	0.000604148	SLC23A2;SLC7A5;SLC6A6;SLC13A3;SLC38A1;SLC16A1;SLC6A9;SLC17A5;SLC38A3;SLC38A2;SLC16A5
polyol metabolic process (GO:0019751)	10/47	8.95682e-06	0.000604148	ITPKB;INPP4B;ISYNA1;IMPA2;IPMK;ITPKA;PLCG2;PLCE1;PLCB1;PLCD1
negative regulation of transforming growth factor beta receptor signaling pathway (GO:0030512)	12/68	9.02776e-06	0.000604148	SKI;SPRED2;SMAD3;WFIKKN1;SLC2A10;SNX25;PMEPA1;SPRY1;IL17RD;SMAD6;VASN;BCL9L
beta-catenin-TCF complex assembly (GO:1904837)	8/29	9.18857e-06	0.000604148	TCF7L2;CREBBP;TCF7L1;TLE2;HDAC1;LEF1;EP300;BCL9L
positive regulation of transmembrane receptor protein serine/threonine kinase signaling pathway (GO:0090100)	14/92	9.9488e-06	0.000641792	CREBBP;TGFB2;HSP90AB1;NOTCH1;NUMA1;SLC2A10;THBS1;ACVR2A;HIPK2;SDCBP;ZEB2;EP300;ZNF423;HES5
regulation of cell population proliferation (GO:0042127)	54/764	1.05984e-05	0.000671034	RARG;VIPR1;IRS1;CD81;FLT4;PTPRJ;CCAR1;PPP1R9B;ZNF609;SIX4;NCK2;CTSH;ADAMTS8;RBFOX2;IL11RA;P3H2;GAB2;ECRG4;SSTR3;DDAH1;ADGRB1;PHIP;HDAC4;YAP1;NOTCH1;CTBP1;HDAC1;NPR3;LEF1;THBS1;SDCBP;PAK1;ADGRG1;TP53INP1;ERBB2;IGFBP7;HES5;JAG2;TFAP2A;TCF7L2;TFAP2C;TGFB2;XRCC5;NTRK3;SMAD6;VEGFA;SKI;MEIS1;BCL6;NEURL1;BCL2;FGFR3;FGFR2;LIMS1
inositol phosphate metabolic process (GO:0043647)	10/48	1.093e-05	0.000679446	ITPKB;INPP4B;ISYNA1;IMPA2;IPMK;ITPKA;PLCG2;PLCE1;PLCB1;PLCD1
regulation of extracellular matrix organization (GO:1903053)	6/15	1.13439e-05	0.000692585	DDR1;NOTCH1;LRP1;SLC2A10;AEBP1;DDR2
negative regulation of cellular macromolecule biosynthetic process (GO:2000113)	42/547	1.51674e-05	0.000909776	HDAC4;KHDRBS1;NOTCH1;TSHZ3;CTBP1;HDAC1;NAB1;LEF1;EHMT1;RSF1;ENO1;PRDM11;NR3C1;FOXO1;ATXN1;HEY1;MECOM;SIX4;SIN3A;CREB3L1;E2F1;DPF3;ZNF423;SAMD11;RUNX1T1;NANOS1;TFAP2A;TCF7L2;TLE2;RBFOX2;POU2F1;RBM15;XRCC5;HMGA2;FOXP1;TLE5;HEYL;BCL6;BCOR;PLCB1;RCOR1;LIMS1
neuron migration (GO:0001764)	10/50	1.6021e-05	0.000944409	CDKL5;RELN;AUTS2;NAV1;ELP3;ASTN2;DISC1;FGF13;SH3RF1;VEGFA
regulation of anatomical structure morphogenesis (GO:0022603)	16/123	1.83826e-05	0.00106525	EPHA4;PHLDB1;PID1;PLXND1;FLT4;EFNA5;WTIP;PAK1;BCL6;CHN1;ERBB2;KIF13B;PHIP;TNIK;FGFR2;BCL9L
regulation of hydrolase activity (GO:0051336)	12/73	1.91407e-05	0.0010907	FGD3;EPHA4;FGD6;PLXND1;CHN1;PLXNA2;PLXNB3;PLXNB2;PLXNB1;PLXNC1;EFNA5;VAV2
chondrocyte differentiation (GO:0002062)	8/32	2.03419e-05	0.00112176	WNT2B;NFIB;CREB3L2;HMGA2;SLC39A14;FGFR3;HES5;SOX5
negative regulation of chemotaxis (GO:0050922)	8/32	2.03419e-05	0.00112176	SEMA5B;NOTCH1;SEMA4B;SEMA6D;SEMA3G;SEMA3F;SLIT2;THBS1
axon extension (GO:0048675)	7/24	2.26157e-05	0.00120817	NLGN3;SEMA5B;HSP90AB1;AUTS2;SLIT3;SEMA3F;SLIT2
positive regulation of transcription from RNA polymerase II promoter in response to stress (GO:0036003)	7/24	2.26157e-05	0.00120817	NOTCH1;HSPA5;CREB3L1;SESN2;HIF1A;VEGFA;ATF4
contact inhibition (GO:0060242)	4/6	2.98012e-05	0.00156754	YAP1;PAK1;SMO;PTPRJ
neuron projection development (GO:0031175)	19/171	3.06721e-05	0.00158891	EPHA4;NLGN1;UNC5A;MYOC;WHRN;RASGRF1;OMG;PTPRM;FRY;PPP1R9B;PAK1;VAPA;EPB41L3;TMEM108;PLXNB1;TNIK;EPHB2;NBL1;MAP4K4
neural tube closure (GO:0001843)	8/34	3.2816e-05	0.0016746	SKI;TGFB2;VANGL2;KDM2B;PLXNB2;BCL10;LRP2;BBS4
supramolecular fiber organization (GO:0097435)	30/351	3.59483e-05	0.00180746	COLGALT2;HIP1;HSP90AB1;LAMA3;PLOD2;RND3;LOXL1;PPP1R9B;ADAMTS14;ADAMTS3;MPRIP;SERPINH1;PGM5;NCKAP5;TGFB2;COL27A1;P3H2;MYO5A;SHROOM3;P3H4;SNCAIP;SORL1;SHROOM4;KIF18B;COL4A2;MYO5C;TLL1;MFGE8;FGF13;DDR2
positive regulation of cellular process (GO:0048522)	45/625	3.71564e-05	0.00184113	HDAC4;COLEC12;VIPR1;NOTCH1;HSP90AB1;PRKAA2;MYRF;NUMA1;LRP1;IRS1;HDAC1;CD81;FLT4;LEF1;CHRD;PTPRJ;NCMAP;THBS1;CCAR1;SDCBP;PAK1;ADGRG1;CCND1;MDK;ERBB2;CTSH;HES5;EPHA4;TGFB2;ZFHX3;CAMK1D;IL11RA;FZD7;NTRK3;PRKCD;HMGA2;PRKCA;GAB2;VEGFA;SLC6A6;MEIS1;BCL2;PHIP;FGFR3;FGFR2
regulation of apoptotic process (GO:0042981)	51/742	3.8909e-05	0.00190043	TOP2A;USP36;RARG;HIP1;FLT4;FMN2;AATF;SH3RF1;CCAR1;GRM4;SIX4;TNFSF10;CTSH;ARHGEF12;ARHGEF17;VAV2;ARHGEF9;PHIP;ANGPTL4;ATF4;NOTCH2;PHLPP1;PRKAA2;HDAC1;SRC;LEF1;BCL10;LRP2;FOXO3;FSTL1;THBS1;FOXO1;FGD3;BCL2L11;TP53INP1;E2F1;SLIT2;BID;MAP4K4;BARD1;TFAP2A;CREBBP;HSPA5;HMGA2;SMAD6;VEGFA;NET1;BCL6;AXL;NEURL1;BCL2
protein phosphorylation (GO:0006468)	38/496	4.02218e-05	0.00193688	DDR1;PRKAA2;TP53RK;CTBP1;SRC;FLT4;AATK;CAMKK2;PAK1;GRK3;RELN;STK38;ERBB2;EPHB2;MAP4K3;PAK5;MAP4K4;EPHA4;TGFB2;CDKL5;CAMK1D;PRKCD;PRKCA;CSNK1E;HIPK1;ACVR2A;HIPK2;BCR;MEX3B;LCK;TYRO3;TNIK;CDK14;FGFR3;CDK15;FGFR2;CSNK1G1;DDR2
positive regulation of Notch signaling pathway (GO:0045747)	9/45	4.25444e-05	0.00202027	YAP1;JAG2;CREBBP;TGFB2;NOTCH1;MAML2;SRC;EP300;MAML3
peptidyl-tyrosine modification (GO:0018212)	10/56	4.51609e-05	0.00208655	EPHA4;RELN;LCK;SRC;FLT4;ERBB2;EPHB2;FGFR3;FGFR2;DDR2
sensory organ development (GO:0007423)	10/56	4.51609e-05	0.00208655	TGFB2;MEIS1;SIX4;SH3PXD2B;ECE1;PAX6;HIPK1;CHRDL1;STRA6;HIPK2
positive regulation of cell adhesion (GO:0045785)	12/80	4.91345e-05	0.00223988	MAGI1;EPHA4;ADGRG1;TGFB2;ZFHX3;MDK;ERBB2;CHRD;PTPRJ;PRKCA;VEGFA;LIMS1
aortic valve development (GO:0003176)	8/36	5.11184e-05	0.00224069	HEYL;NOTCH1;HEY1;SLIT3;NFATC1;SLIT2;SMAD6;TNFRSF1A
embryonic limb morphogenesis (GO:0030326)	8/36	5.11184e-05	0.00224069	TFAP2A;SKI;RARG;CYP26B1;CREBBP;TGFB2;HDAC1;ECE1
Wnt signaling pathway, calcium modulating pathway (GO:0007223)	8/36	5.11184e-05	0.00224069	TCF7L2;GNG2;FZD2;AGO1;LEF1;GNB1;NFATC1;PLCB1
atrioventricular valve morphogenesis (GO:0003181)	6/19	5.39354e-05	0.00233424	HEYL;TGFB2;NOTCH1;HEY1;SLIT3;SMAD6
eye development (GO:0001654)	10/58	6.1778e-05	0.00264024	SKI;TGFB2;MEIS1;SH3PXD2B;PAX6;HIPK1;CHRDL1;HES5;STRA6;HIPK2
positive regulation of epithelial cell proliferation (GO:0050679)	15/123	7.11576e-05	0.00300355	PPP1R16B;NOTCH2;YAP1;TCF7L2;FZD7;FLT4;MST1;PRKCA;HIF1A;VEGFA;MDK;ERBB2;PLXNB3;RREB1;FGFR2
regulation of Wnt signaling pathway (GO:0030111)	14/111	8.50808e-05	0.00353362	RNF43;KANK1;TCF7L1;LRP1;FZD7;NFATC1;SHISA2;APCDD1;NKD1;SKI;DISC1;CDK14;FGFR2;DACT1
positive regulation of protein kinase activity (GO:0045860)	17/154	8.57825e-05	0.00353362	EPHA4;TGFB2;HSP90AB1;XRCC5;MMD;SRC;PRKCD;HMGA2;VEGFA;PAK1;RELN;TRAF4;UNC119;TNIK;PAK5;DDR2;MAP4K4
regulation of transcription by RNA polymerase II (GO:0006357)	118/2206	9.16761e-05	0.00373143	PID1;MAML2;CD81;JMJD1C;ENO1;IKZF2;NR3C1;ZNF609;CCND1;CREB3L1;CREB3L2;DPF3;EP300;SOX5;MEF2A;ZBTB39;KDM2B;TLE5;FOXP1;PHIP;MAML3;ZNF710;ATF4;CASZ1;NOTCH1;TSHZ3;CTBP1;AEBP1;FOXO3;HIF1A;FOXO1;NPAS3;SCRT2;SDCBP;ATXN1;HIVEP3;RREB1;BCL9L;TFAP2A;ABCA2;SMAD1;CREBBP;TFAP2C;ZFHX3;SMAD3;POU2F1;AUTS2;BCL11A;SS18L1;HMGA2;NFATC1;SMAD6;FOSL2;TADA2A;BCL6;AGO1;ZNF536;TCF3;RCOR1;FGFR2;PHF2;CSRNP1;RARG;TENM2;RSF1;AAT…
negative regulation of cell growth (GO:0030308)	15/126	9.39443e-05	0.00373483	TGFB2;SMAD3;PTPRS;NAIF1;SEMA3G;PTPRJ;ENO1;PRDM11;PPP1R9B;BCL6;SESN2;SLIT3;MSX1;SLIT2;FGF13
negative regulation of growth (GO:0045926)	15/126	9.39443e-05	0.00373483	NOTCH2;TGFB2;NOTCH1;SMAD3;NAIF1;PTPRJ;ENO1;PRDM11;PPP1R9B;BCL6;SESN2;SLIT3;MSX1;SLIT2;FGFR3
regulation of small GTPase mediated signal transduction (GO:0051056)	16/141	9.8989e-05	0.00389015	ARHGEF12;SRC;ARHGEF17;RASGRF1;ARHGAP19;ARHGAP39;VAV2;SYDE2;BCR;NET1;FGD3;ARHGEF9;RELN;CHN1;PLCE1;SLIT2
primary neural tube formation (GO:0014020)	7/30	0.000108912	0.0042315	SKI;TGFB2;VANGL2;PLXNB2;BCL10;LRP2;BBS4
bone morphogenesis (GO:0060349)	5/14	0.000120533	0.00452873	TFAP2A;SKI;CYP26B1;FGFR3;FGFR2
negative regulation of fibroblast growth factor receptor signaling pathway (GO:0040037)	5/14	0.000120533	0.00452873	CREB3L1;GPC1;SPRY1;SHISA2;THBS1
negative regulation of apoptotic process (GO:0043066)	36/485	0.000120537	0.00452873	NOTCH2;YAP1;NOTCH1;PRKAA2;HDAC1;SRC;FLT4;LEF1;FMN2;LRP2;AATF;FSTL1;THBS1;FOXO1;SH3RF1;PTPRZ1;SIX4;MDK;CTSH;BID;MAP4K4;BARD1;TFAP2A;KDM2B;HSPA5;PRKCD;VSTM2L;HMGA2;PRKCA;SMAD6;VEGFA;AXL;TYRO3;BCL2;PHIP;ANGPTL4
negative regulation of binding (GO:0051100)	12/88	0.00012678	0.00471154	SMO;DDX11;PRKCD;LEF1;E2F1;HMGA2;RSF1;CSNK1E;DISC1;SORL1;DACT1;TLE5
sequestering of BMP from receptor via BMP binding (GO:0038098)	4/8	0.000130771	0.0048076	GREM2;CHRDL1;FSTL1;NBL1
negative regulation of DNA binding (GO:0043392)	7/31	0.000136076	0.00485453	HEY1;SMO;SIN3A;LEF1;E2F1;HMGA2;RSF1
tube closure (GO:0060606)	7/31	0.000136076	0.00485453	SKI;TGFB2;VANGL2;PLXNB2;BCL10;LRP2;BBS4
carboxylic acid transmembrane transport (GO:1905039)	8/41	0.00013635	0.00485453	SLC23A2;SLC7A5;SLC13A3;SLC38A1;SLC16A1;SLC38A10;SLC38A3;SLC38A2
negative regulation of cell differentiation (GO:0045596)	19/191	0.000137727	0.00485453	YAP1;NOTCH1;SMAD3;CHRD;CRIM1;SMAD6;IL17RD;FOXO1;VASN;HDAC7;ASXL1;SKI;SPRED2;MEIS1;HEY1;E2F1;SPRY1;HES5;RUNX1T1
regulation of epithelial to mesenchymal transition (GO:0010717)	11/76	0.00013992	0.0048815	SPRED2;SDCBP;PHLDB1;TGFB2;SMAD3;MDK;LEF1;SPRY1;IL17RD;VASN;BCL9L
positive regulation of intracellular signal transduction (GO:1902533)	39/546	0.000142951	0.00493688	NLGN1;HSP90AB1;HIP1;IRS1;SRC;FLT4;CGAS;PTPRJ;BCL10;LRP2;THBS1;BCL2L11;RELN;GRM4;FAM110C;ERBB2;PLCG2;TNFSF10;EP300;BID;TCF7L2;TGFB2;MYOC;NTRK3;SHISA5;GAB2;TNFRSF1A;VEGFA;PTP4A3;VAPA;LCK;AXL;NOS1AP;BCL2;ROR1;PLXNB1;FGFR3;FGFR2;LIMS1
negative regulation of cellular process (GO:0048523)	40/566	0.000147595	0.00504629	RARG;BLM;NOTCH1;PLXND1;CTBP1;NAIF1;PTPRJ;ENO1;PRDM11;PPP1R9B;ADGRG1;MDK;SESN2;TP53INP1;PLXNA2;NCK2;IGFBP7;SLIT3;PLXNC1;MSX1;SLIT2;ADAMTS8;EPHB2;APPL2;NCK1;TFAP2A;TGFB2;SMAD3;P3H2;SMAD6;SSTR3;SKI;BCL6;DDAH1;ADGRB1;NEURL1;BCL2;PLXNB3;PLXNB2;PLXNB1
positive regulation of cell differentiation (GO:0045597)	23/258	0.000153111	0.00518303	MEF2A;YAP1;TGFB2;SMAD3;HSP90AB1;MMD;LEF1;ACVR2A;SLC6A6;HEYL;SDCBP;MDK;SIN3A;GPC1;PLA2G10;BOC;TCF3;PLCB1;NBL1;CDON;SOX5;DDR2;BCL9L
positive regulation of apoptotic process (GO:0043065)	26/310	0.000158261	0.00530483	TOP2A;RARG;BCL10;PRDM11;FOXO3;FOXO1;CCAR1;FGD3;BCL2L11;TNFSF10;E2F1;SLIT2;BID;BARD1;TFAP2A;TGFB2;ARHGEF12;ARHGEF17;HMGA2;VAV2;TLE5;NET1;ARHGEF9;BCL6;NEURL1;ATF4
positive regulation of epithelial to mesenchymal transition (GO:0010718)	8/42	0.000162852	0.00540573	SDCBP;TCF7L2;TGFB2;NOTCH1;SMAD3;MDK;LEF1;BCL9L
aortic valve morphogenesis (GO:0003180)	7/32	0.000168481	0.00550087	HEYL;NOTCH1;HEY1;SLIT3;NFATC1;SLIT2;SMAD6
negative regulation of macromolecule metabolic process (GO:0010605)	19/194	0.000168936	0.00550087	YAP1;NOTCH2;TGFB2;NOTCH1;HSP90AB1;PRKAA2;SLC2A10;HDAC1;HIF1A;VEGFA;FOXP1;TLE5;SLC7A5;SDCBP;RBL1;SMO;CREB3L1;AGO1;CCDC3
regulation of JNK cascade (GO:0046328)	13/105	0.000182327	0.0058809	PHLPP1;FZD7;FLT4;SH3RF1;HIPK2;SH3RF3;SDCBP;MECOM;TRAF4;PLCB1;ANKRD6;DACT1;MAP4K4
regulation of transcription, DNA-templated (GO:0006355)	118/2244	0.000184669	0.00590077	NAB1;JMJD1C;EHMT1;ENO1;IKZF2;NR3C1;CCAR1;ZNF609;CREB3L1;CREB3L2;DPF3;EP300;SAMD11;SOX5;MEF2A;ZBTB39;TLE2;RBFOX2;KDM2B;TLE5;FOXP1;PHIP;ZNF710;ATF4;KHDRBS1;BLM;CASZ1;NOTCH1;TSHZ3;CTBP1;BCL10;PRDM11;FOXO3;HIF1A;FOXO1;NPAS3;SCRT2;ATXN1;HIVEP3;ZNF423;RREB1;TFAP2A;ABCA2;SMAD1;CREBBP;TFAP2C;ZFHX3;FZD2;SMAD3;POU2F1;XRCC5;BCL11A;FZD7;SS18L1;TRIP4;HMGA2;NFATC1;SMAD6;FOSL2;TADA2A;BCL6;ZNF536;TCF3;CDK14;CDK1…
regulation of gene expression (GO:0010468)	65/1079	0.000186772	0.00590767	USP36;PID1;NAB1;JMJD1C;NR3C1;AFF1;CCAR1;AFF2;HEY1;CREB3L1;CTSH;EP300;EPHB2;ZNF488;NANOS1;SLC2A10;PAX6;TLE5;FOXP1;SLC7A5;PTP4A3;RBL1;SMO;NOS1AP;ATF4;NOTCH2;HDAC4;YAP1;CASZ1;PRKAA2;NOTCH1;HDAC1;LEF1;PRDM11;HIF1A;SCRT2;ATXN1;PCBP3;PLCG2;E2F1;ZNF423;SLC38A2;RREB1;TFAP2A;ZNF462;SMAD1;CREBBP;TFAP2C;TGFB2;ZFHX3;TCF7L1;SMAD3;FZD7;NTRK3;TRIP4;HMGA2;WTIP;VEGFA;NFIA;BCL6;AGO1;ZNF536;CCDC3;TCF3;LIMS1
positive regulation of peptidyl-tyrosine phosphorylation (GO:0050731)	15/134	0.00018834	0.00590767	EPHA4;CD81;SRC;TNK2;PTPRJ;EFNA5;TNFRSF1A;VEGFA;GHR;SOCS3;RELN;PLCG2;UNC119;FGFR3;HES5
phosphate-containing compound metabolic process (GO:0006796)	20/212	0.000191093	0.00593952	ISYNA1;PFKFB4;TNK2;PLPPR5;IPMK;ITPKB;INPP4B;PAK1;IMPA2;HKDC1;ITPKA;PLA2G10;PLCG2;PLCE1;ALPL;EPHB2;PLCB1;PLPP2;PFKM;PLCD1
positive regulation of axonogenesis (GO:0050772)	8/43	0.000193449	0.00595	CDKL5;PLXND1;PLXNA2;PLXNB3;PLXNB2;PLXNB1;PLXNC1;SLIT2
Wnt signaling pathway (GO:0016055)	12/92	0.000194911	0.00595	TCF7L2;RARG;TCF7L1;WNT2B;FZD2;FZD7;LEF1;PLCG2;CSNK1E;GPC4;CSNK1G1;BCL9L
regulation of axon extension involved in axon guidance (GO:0048841)	6/24	0.000227221	0.00687493	SEMA5B;SEMA4B;SEMA6D;SEMA3G;SEMA3F;VEGFA
positive regulation of epithelial cell migration (GO:0010634)	12/94	0.000239323	0.0071776	TGFB2;SRC;FLT4;PLCG2;CTSH;PRKCA;HIF1A;THBS1;RREB1;FOXP1;MAP4K4;VEGFA
regulation of cell growth (GO:0001558)	20/217	0.000260601	0.00774778	TGFB2;SMAD3;CISH;PTCH2;NAIF1;PTPRJ;ENO1;PRDM11;PPP1R9B;NET1;SDCBP;BCL6;SESN2;ERBB2;BCL2;PLCE1;SLIT3;MSX1;SLIT2;PAK5
modulation of chemical synaptic transmission (GO:0050804)	13/109	0.000265565	0.00782731	NLGN3;NLGN1;CLSTN3;GRIK4;SNCAIP;DGKZ;BEGAIN;BCR;GRM4;RELN;AKAP9;TMEM108;DLGAP1
positive regulation of cell junction assembly (GO:1901890)	9/57	0.000286993	0.00838657	NLGN3;NLGN1;MYOC;CLSTN3;PTPRJ;EPHB2;MAP4K4;VEGFA;LIMS1
regulation of Notch signaling pathway (GO:0008593)	11/83	0.000309683	0.00889753	YAP1;JAG2;CREBBP;TGFB2;NOTCH1;MAML2;HEY1;SRC;NEURL1;EP300;MAML3
regulation of osteoblast differentiation (GO:0045667)	11/83	0.000309683	0.00889753	YAP1;SKI;NOTCH1;CHRD;CRIM1;SMAD6;ACVR2A;FGFR2;ATF4;DDR2;HDAC7
regulation of cell differentiation (GO:0045595)	16/156	0.000320951	0.00909655	TFAP2A;PHLDB1;CASZ1;CREBBP;ZFHX3;NLGN1;HSP90AB1;TRIP4;SLC6A6;BCL6;HEY1;MDK;ST7;FGFR2;HES5;ATF4
glycosaminoglycan biosynthetic process (GO:0006024)	12/97	0.000321931	0.00909655	B4GALT1;CHPF;SDC4;CHST11;GPC1;OGN;XYLT1;ST3GAL6;GPC4;AGRN;HS6ST1;CHST3
positive regulation of cell population proliferation (GO:0008284)	34/474	0.000346847	0.00972024	HDAC4;YAP1;VIPR1;PID1;NOTCH1;IRS1;HDAC1;CD81;FLT4;LEF1;CHRD;THBS1;CCAR1;SDCBP;PAK1;MDK;ERBB2;E2F1;CTSH;HES5;TCF7L2;TGFB2;IL11RA;NTRK3;HMGA2;GAB2;FOXP1;VEGFA;MEIS1;BCL2;PHIP;FGFR3;FGFR2;DDR2
regulation of neuron apoptotic process (GO:0043523)	12/98	0.000354347	0.00984968	TFAP2A;TGFB2;GRM4;KDM2B;SIX4;PTPRZ1;MDK;TYRO3;BCL2;VSTM2L;FOXO3;ATF4
epithelial to mesenchymal transition (GO:0001837)	8/47	0.000366696	0.0100917	HEYL;TGFB2;NOTCH1;HEY1;LEF1;HMGA2;HIF1A;LIMS1
myelin assembly (GO:0032288)	4/10	0.000368955	0.0100917	ABCA2;GPC1;EPB41L3;NCMAP
positive regulation of stress-activated MAPK cascade (GO:0032874)	12/99	0.000389481	0.0105685	SH3RF3;SDCBP;TGFB2;TRAF4;FZD7;FLT4;PLCB1;MID1;SH3RF1;ANKRD6;HIPK2;VEGFA
negative regulation of cell adhesion (GO:0007162)	10/73	0.000439674	0.0118366	NOTCH1;PLXND1;MDK;FZD7;PLXNA2;PLXNB3;PLXNB2;PLXNB1;PLXNC1;EPHB2
positive regulation of protein kinase B signaling (GO:0051897)	16/161	0.000457382	0.0122171	TCF7L2;HIP1;HSP90AB1;MYOC;IRS1;SRC;PTPRJ;GAB2;LRP2;THBS1;LCK;AXL;FAM110C;ERBB2;FGFR3;FGFR2
ventricular septum development (GO:0003281)	7/38	0.000517698	0.0135748	HEYL;TGFB2;NOTCH1;HEY1;SLIT3;SLIT2;STRA6
coronary artery morphogenesis (GO:0060982)	3/5	0.000524093	0.0135748	NOTCH1;LRP2;VEGFA
positive regulation of protein catabolic process in the vacuole (GO:1904352)	3/5	0.000524093	0.0135748	LRP1;CD81;LRP2
positive regulation of transcription from RNA polymerase II promoter in response to hypoxia (GO:0061419)	3/5	0.000524093	0.0135748	NOTCH1;HIF1A;VEGFA
regulation of neurogenesis (GO:0050767)	9/62	0.000546138	0.0138309	YAP1;HEYL;NOTCH1;HEY1;PAX6;LRP2;SORL1;APPL2;HES5
positive regulation of transferase activity (GO:0051347)	15/148	0.000553759	0.0138309	DDR1;EPHA4;HSP90AB1;XRCC5;FLT4;NTRK3;SORL1;AXL;ERBB2;TYRO3;ROR1;EPHB2;FGFR3;FGFR2;DDR2
negative regulation of cellular response to insulin stimulus (GO:1900077)	6/28	0.0005583	0.0138309	KANK1;PID1;IRS1;PRKCD;APPL2;NCK1
neutral amino acid transport (GO:0015804)	6/28	0.0005583	0.0138309	SLC6A6;SLC7A5;SLC38A1;SLC6A9;SLC38A3;SLC38A2
ventricular septum morphogenesis (GO:0060412)	6/28	0.0005583	0.0138309	HEYL;TGFB2;NOTCH1;HEY1;SLIT3;SLIT2
camera-type eye morphogenesis (GO:0048593)	4/11	0.000562296	0.0138309	SKI;TENM3;KDM2B;VEGFA
Notch signaling involved in heart development (GO:0061314)	4/11	0.000562296	0.0138309	NOTCH2;HEYL;NOTCH1;HEY1
positive regulation of focal adhesion assembly (GO:0051894)	5/19	0.000597136	0.0145829	MYOC;PTPRJ;VEGFA;LIMS1;MAP4K4
actomyosin structure organization (GO:0031032)	10/76	0.000609598	0.0147817	EPB41L5;FAM171A1;EPB41L4A;KRT19;CSRP2;SIX4;SRC;EPB41L3;PGM5;PHACTR1
regulation of MAPK cascade (GO:0043408)	16/166	0.000640908	0.0154314	PHLPP1;MYOC;FLT4;NTRK3;PTPRJ;PRDM11;PAK1;GRM4;ERBB2;PLCG2;ROR1;TNIK;FGFR3;FGFR2;PAK5;MAP4K4
mesenchymal cell differentiation (GO:0048762)	8/51	0.000649251	0.015523	HEYL;TGFB2;NOTCH1;LEF1;HMGA2;HIF1A;FGFR2;LIMS1
cellular protein modification process (GO:0006464)	60/1025	0.000678804	0.0160675	PTPRS;TP53RK;TNC;AATK;PTPRM;PLOD2;PTPRJ;CHRDL1;PTPRF;LOXL1;PTPRG;ANKRD9;QSOX1;SEPHS1;ILKAP;CDKL5;CISH;PRKCD;SHISA5;PRKCA;CSNK1E;PDIA6;BCR;LCK;MXRA8;SPARCL1;TNIK;MFGE8;MTMR3;PRKAA2;UBA7;CTBP1;HIF1A;FSTL1;THBS1;CAMKK2;SOCS3;PAK1;GRK3;PTPRZ1;STK38;ERBB2;ST3GAL5;ST3GAL6;IGFBP7;MAP4K3;PAK5;SOCS5;MAP4K4;TGFB2;FBXL18;KLHL3;BTBD6;HIPK1;ACVR2A;HIPK2;MEX3B;CDK14;CDK15;ENGASE
glial cell differentiation (GO:0010001)	6/29	0.000681425	0.0160675	RELN;MYRF;PTPRZ1;NFIB;GPC1;HES5
bone development (GO:0060348)	7/40	0.000715801	0.0166485	TFAP2A;SKI;CYP26B1;MYOC;SH3PXD2B;FGFR3;FGFR2
negative regulation of cell-substrate adhesion (GO:0010812)	7/40	0.000715801	0.0166485	KANK1;NOTCH1;MYOC;FZD7;EFNA5;THBS1;MAP4K4
cartilage development (GO:0051216)	8/52	0.000742002	0.0171413	WNT2B;NFIB;CREB3L2;HMGA2;SLC39A14;FGFR3;HES5;SOX5
cardiac epithelial to mesenchymal transition (GO:0060317)	5/20	0.000771326	0.0172697	HEYL;TGFB2;NOTCH1;HEY1;SPRY1
eye morphogenesis (GO:0048592)	5/20	0.000771326	0.0172697	SKI;RARG;TENM3;NKD1;VEGFA
negative regulation of axon extension involved in axon guidance (GO:0048843)	5/20	0.000771326	0.0172697	SEMA5B;SEMA4B;SEMA6D;SEMA3G;SEMA3F
regulation of fibroblast growth factor receptor signaling pathway (GO:0040036)	5/20	0.000771326	0.0172697	CREB3L1;GPC1;SPRY1;SHISA2;THBS1
negative regulation of programmed cell death (GO:0043069)	28/381	0.000772839	0.0172697	NOTCH2;PRKAA2;HDAC1;SRC;FLT4;LEF1;FMN2;LRP2;AATF;FSTL1;THBS1;SH3RF1;FOXO1;MECOM;SIX4;CTSH;BID;MAP4K4;BARD1;TFAP2A;HSPA5;HMGA2;SMAD6;VEGFA;AXL;BCL2;PHIP;ANGPTL4
phosphorylation (GO:0016310)	29/400	0.00077787	0.0172697	PRKAA2;TP53RK;CTBP1;AATK;CAMKK2;PAK1;GRK3;STK38;ERBB2;EPHB2;MAP4K3;PAK5;MAP4K4;TGFB2;CDKL5;TNK2;PRKCD;PRKCA;CSNK1E;HIPK1;DGKZ;ACVR2A;HIPK2;BCR;MEX3B;LCK;TNIK;CDK14;CDK15
negative regulation of vascular permeability (GO:0043116)	4/12	0.000818032	0.0177342	DDAH1;PTPRJ;SLIT2;VEGFA
regulation of angiogenesis (GO:0045765)	18/203	0.000819009	0.0177342	PPP1R16B;TGFB2;PLXND1;PTPRM;HMGA2;PRKCA;ISM1;HIPK1;HIF1A;THBS1;HIPK2;VEGFA;COL4A2;AGO1;ADGRB1;ERBB2;CTSH;ANGPTL4
artery morphogenesis (GO:0048844)	6/30	0.000824553	0.0177342	TGFB2;NOTCH1;LRP1;LRP2;STRA6;VEGFA
cell-cell adhesion via plasma-membrane adhesion molecules (GO:0098742)	16/170	0.000829941	0.0177342	CADM3;TGFB2;TENM2;NLGN1;PTPRS;TENM3;CADM1;PTPRM;VSTM2L;FGFRL1;PTPRF;CDH11;PLXNB3;PLXNB2;GPC4;NECTIN3
regulation of neuron differentiation (GO:0045664)	10/79	0.000830457	0.0177342	HEYL;CASZ1;NLGN1;ZFHX3;HEY1;SIN3A;MMD;TCF3;NBL1;HES5
regulation of filopodium assembly (GO:0051489)	7/41	0.000835101	0.0177342	PPP1R16B;NLGN1;TENM2;PLPPR5;PRKCD;NEURL1;AGRN
visual system development (GO:0150063)	7/41	0.000835101	0.0177342	TGFB2;MEIS1;SH3PXD2B;PAX6;HIPK1;CHRDL1;HIPK2
negative regulation of extrinsic apoptotic signaling pathway (GO:2001237)	10/80	0.000917245	0.0193584	SCRT2;TCF7L2;EYA1;SRC;EYA4;TNFSF10;BCL2;PHIP;THBS1;SH3RF1
neuron projection morphogenesis (GO:0048812)	14/140	0.000954702	0.0200017	MEF2A;FARP1;NLGN1;LRP2;BAIAP2;PAK1;ADGRB1;EPB41L3;PLXNB1;TNIK;EPHB2;NBL1;FGFR2;MAP4K4
regulation of focal adhesion assembly (GO:0051893)	8/54	0.000959425	0.0200017	MYOC;SRC;PTPRJ;EFNA5;THBS1;MAP4K4;VEGFA;LIMS1
negative regulation of axon extension (GO:0030517)	6/31	0.000989789	0.0203618	SEMA5B;PTPRS;SEMA4B;SEMA6D;SEMA3G;SEMA3F
negative regulation of osteoblast differentiation (GO:0045668)	6/31	0.000989789	0.0203618	SKI;NOTCH1;CHRD;CRIM1;SMAD6;HDAC7
cellular response to DNA damage stimulus (GO:0006974)	26/350	0.00100422	0.0203618	TOP2A;YAP1;BLM;UBA7;CGAS;FBXO45;FMN2;AATF;FOXO1;PAK1;BCL2L11;CCND1;E2F1;BID;BARD1;XRCC5;DDX11;CSNK1E;WDR76;FOXP1;RAD51B;RNF169;BCL6;RFWD3;UBE2T;BCL2
hexose import across plasma membrane (GO:0140271)	3/6	0.00101839	0.0203618	SLC2A10;SLC2A1;SLC2A5
negative regulation of lamellipodium organization (GO:1902744)	3/6	0.00101839	0.0203618	KANK1;PLXNB3;SLIT2
regulation of nitric oxide mediated signal transduction (GO:0010749)	3/6	0.00101839	0.0203618	NOS1AP;THBS1;VEGFA
signal complex assembly (GO:0007172)	3/6	0.00101839	0.0203618	SRC;NCK2;NCK1
regulation of protein kinase B signaling (GO:0051896)	18/207	0.00102605	0.0203958	TCF7L2;HIP1;PHLPP1;HSP90AB1;MYOC;IRS1;SRC;NTRK3;PTPRJ;GAB2;LRP2;THBS1;AXL;LCK;FAM110C;ERBB2;FGFR3;FGFR2
canonical Wnt signaling pathway (GO:0060070)	9/68	0.00108276	0.0212756	TCF7L2;RARG;TCF7L1;WNT2B;FZD2;FZD7;LEF1;CSNK1E;BCL9L
regulation of myeloid cell differentiation (GO:0045637)	9/68	0.00108276	0.0212756	CREBBP;MEIS1;RBM15;SIN3A;HDAC1;AGO1;EP300;MYL9;THBS1
skeletal system development (GO:0001501)	15/158	0.00109123	0.0213037	TGFB2;MYOC;NPR3;CHRD;XYLT1;EXTL1;CREB3L2;SH3PXD2B;CDH11;ALPL;TLL1;FGFR3;FGFR2;HES5;SOX5
chromatin organization (GO:0006325)	14/142	0.00109665	0.0213037	HDAC4;SETD2;SMARCD2;TCF7L1;HDAC1;SATB1;DDX11;EHMT1;HMGA2;RSF1;PAK1;TADA2A;CHRAC1;MECOM
ephrin receptor signaling pathway (GO:0048013)	10/82	0.00111318	0.0215025	EPHA4;SDCBP;PAK1;SRC;CHN1;NCK2;EPHB2;EFNA5;GRIN2B;VAV2
cellular response to glucose starvation (GO:0042149)	7/43	0.00112046	0.0215216	MTMR3;PRKAA2;HSPA5;SESN2;FOXO3;HNRNPA1;ATF4
muscle tissue development (GO:0060537)	4/13	0.00114605	0.0218902	CSRP2;SMO;PGM5;STRA6
protein autophosphorylation (GO:0046777)	15/159	0.00116346	0.0220994	DDR1;EPHA4;CDKL5;SRC;FLT4;AATK;CAMKK2;MEX3B;PAK1;ERBB2;TYRO3;TNIK;FGFR3;FGFR2;DDR2
regulation of NMDA receptor activity (GO:2000310)	6/32	0.00117932	0.0222768	GRIA1;NLGN1;RELN;SLC6A9;EPHB2;GRIN2B
positive regulation of developmental process (GO:0051094)	16/177	0.00127517	0.0239549	PHLDB1;NLGN1;PAXIP1;HSP90AB1;NUMA1;SRC;MST1;SORL1;VEGFA;SLC6A6;RELN;MDK;NEURL1;PLCB1;RREB1;SOX5
histone modification (GO:0016570)	12/114	0.0013851	0.025789	HDAC4;USP36;CREBBP;EYA1;SIN3A;HDAC1;PRKCD;EYA4;EHMT1;EP300;TBL1X;RCOR1
negative chemotaxis (GO:0050919)	6/33	0.00139543	0.025789	SEMA4B;SEMA6D;SEMA3G;SLIT3;SEMA3F;SLIT2
neuron projection extension (GO:1990138)	6/33	0.00139543	0.025789	NLGN3;SEMA5B;HSP90AB1;AUTS2;TMEM108;SEMA3F
Fc-gamma receptor signaling pathway involved in phagocytosis (GO:0038096)	9/71	0.00147856	0.0271785	PAK1;HSP90AB1;WIPF1;SRC;PRKCD;PLCG2;BAIAP2;NCK1;VAV2
organic acid transport (GO:0015849)	11/100	0.00151418	0.0275691	SLC23A2;SLC6A6;SLC38A1;SLC13A3;RXRA;SLC16A1;ACSL1;SLC26A7;SLC38A3;SLC38A2;SLC7A2
regulation of neural precursor cell proliferation (GO:2000177)	5/23	0.0015224	0.0275691	KDM2B;PTPRZ1;MDK;TAFA3;APPL2
positive regulation of programmed cell death (GO:0043068)	22/286	0.00153418	0.0275691	BARD1;TOP2A;RARG;ARHGEF12;ARHGEF17;HMGA2;BCL10;FOXO3;FOXO1;CCAR1;VAV2;NET1;FGD3;ARHGEF9;BCL2L11;BCL6;NEURL1;TNFSF10;E2F1;SLIT2;BID;ATF4
fat cell differentiation (GO:0045444)	8/58	0.0015462	0.0275691	TCF7L2;PID1;CTBP1;EP300;HMGA2;SMAD6;BBS4;FOXO1
central nervous system development (GO:0007417)	21/268	0.00154816	0.0275691	ZFHX3;MYRF;SLC2A1;AATK;PAX6;ELP3;EML1;GRIN2B;ECRG4;SHROOM4;AFF2;ADGRG1;MEIS1;RELN;ATXN1;SMO;PTPRZ1;NFIB;IL1RAPL2;PLXNB2;HES5
atrioventricular valve development (GO:0003171)	4/14	0.00155626	0.0275691	HEYL;TGFB2;NOTCH1;SLIT3
sequestering of extracellular ligand from receptor (GO:0035581)	4/14	0.00155626	0.0275691	GREM2;CHRDL1;FSTL1;NBL1
regulation of signal transduction (GO:0009966)	17/198	0.00160403	0.028269	CREBBP;TCF7L1;SRC;CASTOR1;GRK3;RGS3;IFT81;NCK2;TMEM108;UBTF;PLCE1;IGFBP7;NCAM1;PLCB1;FGFR2;SOCS5;NCK1
Fc-gamma receptor signaling pathway (GO:0038094)	9/72	0.00163369	0.0286441	PAK1;HSP90AB1;WIPF1;SRC;PRKCD;PLCG2;BAIAP2;NCK1;VAV2
extracellular structure organization (GO:0043062)	18/216	0.00166001	0.028957	DDR1;COL27A1;LAMA3;TNC;THBS1;ADAMTS10;LOXL1;ADAMTS5;ADAMTS14;ADAMTS13;ADAMTS3;SH3PXD2A;COL4A2;ADAMTS17;ST7;AGRN;ADAMTS8;DDR2
regulation of cellular protein localization (GO:1903827)	7/46	0.0016858	0.0291645	ABCA2;SETD2;HSP90AB1;PRKAA2;GPC1;GPC4;CSNK1E
collagen-activated tyrosine kinase receptor signaling pathway (GO:0038063)	3/7	0.00173161	0.0291645	DDR1;COL4A2;DDR2
glutamine transport (GO:0006868)	3/7	0.00173161	0.0291645	SLC38A1;SLC38A3;SLC38A2
neuron projection arborization (GO:0140058)	3/7	0.00173161	0.0291645	NLGN1;PHACTR1;LRP2
nose development (GO:0043584)	3/7	0.00173161	0.0291645	SKI;SIX4;STRA6
regulation of cGMP-mediated signaling (GO:0010752)	3/7	0.00173161	0.0291645	PDE10A;CGAS;THBS1
regulation of transforming growth factor beta2 production (GO:0032909)	3/7	0.00173161	0.0291645	TGFB2;SMAD3;HIF1A
external encapsulating structure organization (GO:0045229)	18/217	0.00174746	0.029287	DDR1;COL27A1;LAMA3;TNC;THBS1;ADAMTS10;LOXL1;ADAMTS5;ADAMTS14;ADAMTS13;ADAMTS3;SH3PXD2A;COL4A2;ADAMTS17;ST7;AGRN;ADAMTS8;DDR2
positive regulation of JNK cascade (GO:0046330)	9/73	0.0018016	0.0300472	SH3RF3;SDCBP;TRAF4;FLT4;FZD7;PLCB1;SH3RF1;ANKRD6;HIPK2
brain development (GO:0007420)	14/150	0.00185404	0.0307716	ZFHX3;AATK;EML1;GRIN2B;SHROOM4;AFF2;ADGRG1;MEIS1;ATXN1;RELN;NFIB;PLXNB2;BBS4;HES5
positive regulation of cell-substrate junction organization (GO:0150117)	5/24	0.00186323	0.0307749	MYOC;PTPRJ;VEGFA;LIMS1;MAP4K4
positive regulation of neuron projection development (GO:0010976)	10/88	0.00191461	0.0312834	TENM3;CAMK1D;RELN;MDK;NTRK3;PLPPR5;PLXNB3;EP300;PLXNB2;ROR1
smoothened signaling pathway (GO:0007224)	6/35	0.00191682	0.0312834	SMO;KIAA0586;PTCH2;HIPK1;HES5;HIPK2
chromatin remodeling (GO:0006338)	11/103	0.00192401	0.0312834	HDAC4;CECR2;SMARCD2;PAK1;TADA2A;CHRAC1;HDAC1;SATB1;HMGA2;RSF1;ARID1B
homophilic cell adhesion via plasma membrane adhesion molecules (GO:0007156)	8/60	0.00193062	0.0312834	CADM3;TENM3;CADM1;PLXNB3;PTPRM;VSTM2L;PLXNB2;NECTIN3
Fc receptor mediated stimulatory signaling pathway (GO:0002431)	9/74	0.00198303	0.0319811	PAK1;HSP90AB1;WIPF1;SRC;PRKCD;PLCG2;BAIAP2;NCK1;VAV2
DNA-templated transcription, initiation (GO:0006352)	15/168	0.00201441	0.0323346	NOTCH2;YAP1;CREBBP;RARG;NOTCH1;MAML2;HDAC1;RSF1;NR3C1;HDAC7;RXRA;NR6A1;UBTF;MAML3;TBL1X
cytoskeleton organization (GO:0007010)	12/120	0.0021499	0.0343482	FGD3;CECR2;FGD6;MDK;EPB41L3;PLCE1;PHIP;TNIK;WTIP;LRCH3;RND3;PAK5
negative regulation of fat cell differentiation (GO:0045599)	6/36	0.00222701	0.0354146	YAP1;ASXL1;SMAD3;E2F1;FOXO1;RUNX1T1
positive regulation of protein phosphorylation (GO:0001934)	26/371	0.00227858	0.0360669	HSP90AB1;CD81;SRC;FLT4;PTPRJ;EFNA5;CAMKK2;GHR;SDCBP;PAK1;RELN;CCND1;ERBB2;PLCG2;TGFB2;XRCC5;MMD;TNK2;NTRK3;ACVR2A;VEGFA;SLCO3A1;TRAF4;AKAP9;TNIK;DDR2
glutamate receptor signaling pathway (GO:0007215)	6/37	0.00257355	0.0402448	TRPM1;DAGLA;GRM4;GRIK4;PLCB1;GRIN2B
motor neuron axon guidance (GO:0008045)	4/16	0.0026624	0.0402448	EPHA4;CHN1;SLIT2;NTN3
polyol biosynthetic process (GO:0046173)	4/16	0.0026624	0.0402448	ITPKB;ISYNA1;IPMK;ITPKA
regulation of peptidyl-tyrosine phosphorylation (GO:0050730)	10/92	0.00266983	0.0402448	GHR;RELN;CD81;SRC;TNK2;PRKCD;PLCG2;PTPRJ;EFNA5;VEGFA
retinoid metabolic process (GO:0001523)	10/92	0.00266983	0.0402448	CYP26B1;LRP1;SDC4;GPC1;RDH10;CYP1A1;LRP2;GPC4;AGRN;STRA6
axon extension involved in axon guidance (GO:0048846)	3/8	0.00269213	0.0402448	SLIT3;SEMA3F;SLIT2
coronary vasculature morphogenesis (GO:0060977)	3/8	0.00269213	0.0402448	NOTCH1;LRP2;VEGFA
negative regulation of B cell apoptotic process (GO:0002903)	3/8	0.00269213	0.0402448	BCL6;BCL10;FOXP1
neuron projection extension involved in neuron projection guidance (GO:1902284)	3/8	0.00269213	0.0402448	SLIT3;SEMA3F;SLIT2
regulation of chemokine-mediated signaling pathway (GO:0070099)	3/8	0.00269213	0.0402448	SLIT3;SLIT2;HIF1A
regulation of transcription from RNA polymerase II promoter in response to oxidative stress (GO:0043619)	3/8	0.00269213	0.0402448	SESN2;HIF1A;ATF4
glial cell development (GO:0021782)	5/26	0.00270731	0.0402448	MYRF;MDK;MXRA8;ZNF488;HES5
positive regulation of filopodium assembly (GO:0051491)	5/26	0.00270731	0.0402448	NLGN1;TENM2;PLPPR5;NEURL1;AGRN
positive regulation of microtubule polymerization or depolymerization (GO:0031112)	5/26	0.00270731	0.0402448	PAK1;NUMA1;NAV3;AKAP9;TOGARAM1
amino acid transport (GO:0006865)	7/50	0.00275801	0.040645	SLC7A5;SLC6A6;SLC38A1;SLC38A10;SLC38A3;SLC38A2;SLC7A2
positive regulation of cell morphogenesis involved in differentiation (GO:0010770)	7/50	0.00275801	0.040645	CDKL5;MYOC;CUX1;MDK;SS18L1;RREB1;LIMS1
transcription initiation from RNA polymerase II promoter (GO:0006367)	13/140	0.002777	0.0407491	NOTCH2;YAP1;CREBBP;RARG;NOTCH1;MAML2;HDAC1;NR3C1;HDAC7;RXRA;NR6A1;MAML3;TBL1X
non-canonical Wnt signaling pathway (GO:0035567)	12/124	0.00282965	0.0413443	VANGL1;TCF7L2;FZD2;VANGL2;GNG2;DAAM1;FZD7;AGO1;GNB1;LEF1;NFATC1;PLCB1
diterpenoid metabolic process (GO:0016101)	8/64	0.00292294	0.0423455	LRP1;SDC4;GPC1;RDH10;LRP2;GPC4;AGRN;STRA6
regulation of extrinsic apoptotic signaling pathway (GO:2001236)	8/64	0.00292294	0.0423455	TCF7L2;SRC;TNFSF10;PHIP;BCL10;BID;THBS1;SH3RF1
regulation of phosphorylation (GO:0042325)	12/125	0.00302431	0.0436292	NUP214;BARD1;SDCBP;NUP188;FZD7;SESN2;EP300;PLXNB2;PHIP;BCL10;HIF1A;THBS1
regulation of epithelial cell migration (GO:0010632)	7/51	0.0030935	0.0444398	TGFB2;SRC;PLCG2;CTSH;HIF1A;RREB1;PTPRG
hemopoiesis (GO:0030097)	10/94	0.0031279	0.044746	NOTCH2;TGFB2;MEIS1;WNT2B;MECOM;LCK;FLT4;HIPK1;FGFR2;ATF4
camera-type eye development (GO:0043010)	5/27	0.00321962	0.0448874	SKI;TENM3;HES5;STRA6;VEGFA
chondroitin sulfate proteoglycan biosynthetic process (GO:0050650)	5/27	0.00321962	0.0448874	CHPF;CHST11;B3GAT2;XYLT1;CHST3
negative regulation of insulin receptor signaling pathway (GO:0046627)	5/27	0.00321962	0.0448874	KANK1;PID1;IRS1;PRKCD;NCK1
negative regulation of plasma membrane bounded cell projection assembly (GO:0120033)	5/27	0.00321962	0.0448874	YAP1;KANK1;PRKCD;PLXNB3;SLIT2
positive regulation of BMP signaling pathway (GO:0030513)	5/27	0.00321962	0.0448874	NOTCH1;NUMA1;ZNF423;HES5;ACVR2A
BMP signaling pathway (GO:0030509)	8/65	0.00322407	0.0448874	FAM83G;SMAD1;TGFB2;SMAD3;CHRD;SMAD6;ACVR2A;RGMA
circulatory system development (GO:0072359)	12/126	0.00322969	0.0448874	MEF2A;TGFB2;NOTCH1;HEY1;FLT4;NTRK3;SH3PXD2B;PLCE1;ECE1;BCOR;PDLIM7;STRA6
protein-containing complex assembly (GO:0065003)	20/267	0.00332851	0.0460351	YAP1;MAGI1;GRIA1;TCF7L2;CREBBP;TLE2;BLM;TCF7L1;WIPF1;HDAC1;LEF1;SLC2A1;TNFRSF1A;SLC9A3R2;ZNHIT6;SH3PXD2B;TSPAN4;EP300;HES5;BCL9L
neuron development (GO:0048666)	13/143	0.00333919	0.0460351	TGFB2;TENM2;NLGN1;TENM3;UNC5A;MYOC;RASGRF1;PTPRM;FRY;HS6ST1;PPP1R9B;VAPA;TMEM108
cell surface receptor signaling pathway involved in heart development (GO:0061311)	4/17	0.00337742	0.0461896	NOTCH2;HEYL;NOTCH1;HEY1
mesenchyme morphogenesis (GO:0072132)	4/17	0.00337742	0.0461896	HEYL;TGFB2;NOTCH1;HEY1
positive regulation of gene expression (GO:0010628)	31/482	0.0034365	0.0467483	YAP1;PHF2;PID1;NOTCH1;LEF1;PLD1;HIF1A;THBS1;HEY1;ERBB2;PLCG2;E2F1;CTSH;EP300;EPHB2;SLC38A2;TFAP2A;SMAD1;SMAD3;CADM1;SLC2A10;NTRK3;HMGA2;PAX6;VEGFA;SMO;AGO1;NOS1AP;PLXNB2;ATF4;LIMS1
ameboidal-type cell migration (GO:0001667)	7/52	0.00345929	0.0467483	NANOS1;SEMA5B;SEMA6D;SEMA4B;SEMA3G;AMOTL2;SEMA3F
negative regulation of protein-containing complex assembly (GO:0031333)	7/52	0.00345929	0.0467483	HSPA5;SRC;EP300;PMEPA1;SMAD6;SORL1;DACT1
negative regulation of cell migration (GO:0030336)	13/144	0.00354593	0.0477305	EPHA4;KANK1;LRP1;ZMYND8;CHRD;PTPRJ;FOXO3;PTPRG;ADGRG1;NAV3;TP53INP1;PLXNB3;SLIT2
positive regulation of multicellular organismal process (GO:0051240)	24/345	0.00361527	0.0484729	TGFB2;NLGN1;PAXIP1;SMAD3;CADM1;NUMA1;LRP1;ACSL1;MST1;LEF1;EHMT1;ENO1;SORL1;VEGFA;GHR;SDCBP;SMO;SIX4;MDK;PLCB1;RREB1;APPL2;SOX5;BCL9L
cellular response to interleukin-6 (GO:0071354)	5/28	0.00379817	0.0499459	YAP1;SOCS3;PID1;SRC;ST3GAL6
positive regulation of microtubule polymerization (GO:0031116)	5/28	0.00379817	0.0499459	PAK1;NUMA1;NAV3;AKAP9;TOGARAM1
positive regulation of synapse assembly (GO:0051965)	5/28	0.00379817	0.0499459	NLGN3;NLGN1;CLSTN3;EPHB2;AGRN
regulation of neuron migration (GO:2001222)	5/28	0.00379817	0.0499459	ADGRG1;ZNF609;MDK;PLXNB2;PHACTR1
response to ketone (GO:1901654)	5/28	0.00379817	0.0499459	YAP1;TGFB2;SLIT3;SLIT2;THBS1
positive regulation of intrinsic apoptotic signaling pathway (GO:2001244)	6/40	0.00385726	0.0505287	BCL2L11;LCK;BCL2;MSX1;BID;NCK1
vascular endothelial growth factor receptor signaling pathway (GO:0048010)	8/67	0.00389817	0.0508196	SRC;AXL;FLT4;NCK2;BAIAP2;NCK1;VAV2;VEGFA
collagen-activated signaling pathway (GO:0038065)	3/9	0.00392406	0.0508196	DDR1;COL4A2;DDR2
negative regulation of pathway-restricted SMAD protein phosphorylation (GO:0060394)	3/9	0.00392406	0.0508196	SNX25;PMEPA1;SMAD6
cell-cell junction organization (GO:0045216)	9/82	0.00401694	0.0518261	CADM3;TGFB2;SMAD3;CADM1;CDH11;TLN1;NECTIN3;TJP3;LIMS1
embryonic digit morphogenesis (GO:0042733)	4/18	0.00421263	0.0535427	CREBBP;HDAC1;ECE1;MSX1
G protein-coupled acetylcholine receptor signaling pathway (GO:0007213)	4/18	0.00421263	0.0535427	GNB1;RGS10;AGRN;PLCB1
positive regulation of nitric-oxide synthase activity (GO:0051000)	4/18	0.00421263	0.0535427	GCH1;NPR3;NOS1AP;HIF1A
positive regulation of synaptic transmission, glutamatergic (GO:0051968)	4/18	0.00421263	0.0535427	NLGN3;NLGN1;RELN;TSHZ3
response to lipid (GO:0033993)	11/114	0.00426156	0.0539079	ASXL1;ABCA2;RARG;RXRA;GCH1;ALPL;CTSH;FOXO3;SMAD6;FOXO1;FOXP1
glycosaminoglycan metabolic process (GO:0030203)	7/54	0.00428867	0.0539079	SDC4;GPC1;B3GAT2;XYLT1;GPC4;AGRN;HS6ST1
regulation of megakaryocyte differentiation (GO:0045652)	7/54	0.00428867	0.0539079	RBM15;SIN3A;HDAC1;AGO1;EP300;MYL9;THBS1
epithelial cell migration (GO:0010631)	6/41	0.00437535	0.0545961	NANOS1;KANK1;PTP4A3;ZEB2;PLXND1;FSTL1
regulation of cell development (GO:0060284)	6/41	0.00437535	0.0545961	NOTCH2;YAP1;HEYL;HEY1;FOXO1;HES5
positive regulation of protein polymerization (GO:0032273)	8/69	0.00467615	0.0581373	PAK1;NUMA1;NAV3;AKAP9;NCK2;TOGARAM1;BAIAP2;NCK1
positive regulation of angiogenesis (GO:0045766)	11/116	0.00486274	0.060238	SMAD1;MDK;HMGA2;CTSH;PRKCA;ANGPTL4;HIPK1;HIF1A;THBS1;HIPK2;VEGFA
heterophilic cell-cell adhesion via plasma membrane cell adhesion molecules (GO:0007157)	6/42	0.00494298	0.0607916	NLGN1;TENM2;CADM3;TENM3;CADM1;NECTIN3
phosphatidylinositol phosphate biosynthetic process (GO:0046854)	6/42	0.00494298	0.0607916	ITPKB;SOCS3;CISH;ITPKA;TTC7A;SOCS5
positive regulation of phosphate metabolic process (GO:0045937)	5/30	0.00517208	0.0616702	SDCBP;SRC;FZD7;BCL10;THBS1
positive regulation of small GTPase mediated signal transduction (GO:0051057)	5/30	0.00517208	0.0616702	NOTCH2;NOTCH1;RELN;SRC;RASGRF1
endocardial cushion morphogenesis (GO:0003203)	4/19	0.00517676	0.0616702	HEYL;TGFB2;NOTCH1;HEY1
negative regulation of nervous system development (GO:0051961)	4/19	0.00517676	0.0616702	NOTCH1;PAX6;SORL1;APPL2
negative regulation of striated muscle cell differentiation (GO:0051154)	4/19	0.00517676	0.0616702	HDAC4;NOTCH1;HDAC1;FZD7
regulation of leukocyte chemotaxis (GO:0002688)	4/19	0.00517676	0.0616702	CAMK1D;MDK;MST1;SLIT2
regulation of nervous system process (GO:0031644)	4/19	0.00517676	0.0616702	AKAP9;TMEM108;DLGAP1;BEGAIN
regulation of oligodendrocyte differentiation (GO:0048713)	4/19	0.00517676	0.0616702	NOTCH1;PTPRZ1;MDK;HES5
response to fatty acid (GO:0070542)	4/19	0.00517676	0.0616702	PID1;IRS1;FOXO3;FOXO1
histone H4 deacetylation (GO:0070933)	3/10	0.00544768	0.0640056	HDAC4;HDAC1;RCOR1
positive regulation of behavior (GO:0048520)	3/10	0.00544768	0.0640056	NLGN1;SGIP1;STRA6
regulation of postsynaptic neurotransmitter receptor activity (GO:0098962)	3/10	0.00544768	0.0640056	AKAP9;DLGAP1;BEGAIN
smooth muscle tissue development (GO:0048745)	3/10	0.00544768	0.0640056	SMO;MYLK;STRA6
regulation of Ras protein signal transduction (GO:0046578)	9/86	0.00551172	0.0645198	BCR;NOTCH2;KANK1;TGFB2;NOTCH1;RASGRF1;PLCE1;SPRY1;EPHB2
regulation of protein binding (GO:0043393)	11/118	0.00552919	0.0645198	HDAC4;TCF7L2;LRP1;DDX11;PRKCD;CSNK1E;DISC1;SORL1;TLE5;DACT1;HIPK2
development of primary male sexual characteristics (GO:0046546)	6/43	0.00556285	0.064532	TFAP2C;TGFB2;WNT2B;SIX4;LRP2;LHFPL2
negative regulation of neuron apoptotic process (GO:0043524)	8/71	0.00556799	0.064532	SIX4;KDM2B;PTPRZ1;MDK;TYRO3;BCL2;VSTM2L;HIF1A
regulation of developmental growth (GO:0048638)	5/31	0.00597637	0.0690311	GHR;SIX4;SIN3A;PLCB1;FGFR3
intracellular steroid hormone receptor signaling pathway (GO:0030518)	6/44	0.00623765	0.0710759	YAP1;RBFOX2;SRC;PMEPA1;TRIP4;NR3C1
cardiac ventricle development (GO:0003231)	4/20	0.00627813	0.0710759	HEYL;NOTCH1;HEY1;STRA6
granulocyte differentiation (GO:0030851)	4/20	0.00627813	0.0710759	RXRA;LEF1;E2F1;EP300
oligodendrocyte differentiation (GO:0048709)	4/20	0.00627813	0.0710759	MYRF;PTPRZ1;ZNF488;HES5
positive regulation of dendrite morphogenesis (GO:0050775)	4/20	0.00627813	0.0710759	CDKL5;RELN;CUX1;SS18L1
regulation of tissue remodeling (GO:0034103)	4/20	0.00627813	0.0710759	MDK;FLT4;SYT7;DDR2
negative regulation of neuron projection development (GO:0010977)	7/58	0.00638796	0.0718436	EPHA4;KANK1;NLGN1;PTPRS;BCL11A;OMG;ITM2C
regulation of neurotransmitter receptor activity (GO:0099601)	7/58	0.00638796	0.0718436	GRIA1;NLGN1;RELN;AKAP9;DLGAP1;GRIN2B;BEGAIN
regulation of insulin secretion (GO:0050796)	10/104	0.00643652	0.0721524	TCF7L2;IRS1;ITPR1;SLC2A1;CACNA2D2;ACSL4;PRKCA;DOC2B;EFNA5;SYT7
regulation of protein phosphorylation (GO:0001932)	19/266	0.00686086	0.0763799	PID1;FLT4;NTRK3;EFNA5;ACVR2A;CAMKK2;VEGFA;PAK1;SLCO3A1;CCND1;SESN2;ERBB2;PLCE1;PLXNB2;PHIP;TNIK;SLIT2;EPHB2;ATF4
negative regulation of developmental growth (GO:0048640)	5/32	0.00686471	0.0763799	PTPRS;SEMA3G;FGF13;FGFR3;NKD1
positive regulation of macromolecule metabolic process (GO:0010604)	25/384	0.00696589	0.0763799	YAP1;PID1;NOTCH1;LEF1;ECE1;HIF1A;HEY1;PLCG2;E2F1;CTSH;EPHB2;SLC38A2;TFAP2A;SMAD1;SMAD3;SLC2A10;NTRK3;HMGA2;PAX6;VEGFA;SMO;AGO1;NOS1AP;ATF4;LIMS1
amino acid transmembrane transport (GO:0003333)	6/45	0.00697003	0.0763799	SLC6A6;SLC7A5;SLC38A1;SLC38A10;SLC38A3;SLC38A2
protein deacetylation (GO:0006476)	6/45	0.00697003	0.0763799	HDAC4;HDAC1;SIN3A;TBL1X;RCOR1;HDAC7
regulation of insulin receptor signaling pathway (GO:0046626)	6/45	0.00697003	0.0763799	KANK1;PID1;IRS1;PRKCD;SORL1;NCK1
regulation of pri-miRNA transcription by RNA polymerase II (GO:1902893)	6/45	0.00697003	0.0763799	TGFB2;SMAD3;NFIB;FOXO3;NR3C1;HIF1A
negative regulation of protein binding (GO:0032091)	8/74	0.00714153	0.0777791	DDX11;PRKCD;CSNK1E;DISC1;SORL1;PTPRF;DACT1;TLE5
central nervous system myelination (GO:0022010)	3/11	0.00727971	0.0777791	ABCA2;MYRF;HES5
inositol phosphate biosynthetic process (GO:0032958)	3/11	0.00727971	0.0777791	ITPKB;IPMK;ITPKA
insulin-like growth factor receptor signaling pathway (GO:0048009)	3/11	0.00727971	0.0777791	GHR;IRS1;PLCB1
positive regulation of transcription from RNA polymerase II promoter in response to endoplasmic reticulum stress (GO:1990440)	3/11	0.00727971	0.0777791	HSPA5;CREB3L1;ATF4
regulation of lamellipodium morphogenesis (GO:2000392)	3/11	0.00727971	0.0777791	KANK1;SRC;RREB1
regulation of mitochondrial depolarization (GO:0051900)	3/11	0.00727971	0.0777791	MYOC;SRC;BCL2
regulation of phospholipase activity (GO:0010517)	3/11	0.00727971	0.0777791	LRP1;FGFR3;FGFR2
acetylcholine receptor signaling pathway (GO:0095500)	4/21	0.00752456	0.0789156	GNB1;RGS10;AGRN;PLCB1
endocardial cushion development (GO:0003197)	4/21	0.00752456	0.0789156	HEYL;TGFB2;NOTCH1;HEY1
negative regulation of small GTPase mediated signal transduction (GO:0051058)	4/21	0.00752456	0.0789156	TGFB2;SPRY1;SLIT2;EPHB2
positive regulation of antigen receptor-mediated signaling pathway (GO:0050857)	4/21	0.00752456	0.0789156	CD81;LCK;BCL10;FOXP1
regulation of anoikis (GO:2000209)	4/21	0.00752456	0.0789156	NOTCH1;SRC;BCL2;TLE5
response to progesterone (GO:0032570)	4/21	0.00752456	0.0789156	YAP1;TGFB2;SRC;THBS1
cellular response to growth factor stimulus (GO:0071363)	13/158	0.007693	0.0804354	NOTCH1;SMAD3;FLT4;NTRK3;LRP2;NR3C1;ACVR2A;MTSS2;VEGFA;ERBB2;APPL2;SOX5;LIMS1
regulation of synaptic transmission, glutamatergic (GO:0051966)	6/46	0.00776267	0.0809164	NLGN3;NLGN1;GRM4;RELN;TSHZ3;DGKZ
positive regulation of ATP metabolic process (GO:1903580)	5/33	0.00784137	0.0812413	PFKFB4;PID1;PRKAA2;ENO1;HIF1A
regulation of sprouting angiogenesis (GO:1903670)	5/33	0.00784137	0.0812413	PPP1R16B;SMAD1;CREB3L1;THBS1;VEGFA
positive regulation of GTPase activity (GO:0043547)	16/214	0.00825621	0.0852809	CDKL5;NTRK3;RASGRF1;ASAP3;MTSS2;BCR;NET1;SGSM1;SYDE2;ERBB2;RGS10;PLXNB1;GNB5;AGRN;MAP4K4;LIMS1
negative regulation of response to stimulus (GO:0048585)	7/61	0.00840433	0.0865494	RBL1;DDAH1;HMGA2;SLIT2;APPL2;TLE5;SOCS5
regulation of DNA binding (GO:0051101)	6/47	0.00861819	0.0882203	SKI;SMO;LEF1;E2F1;HMGA2;RSF1
regulation of synapse assembly (GO:0051963)	6/47	0.00861819	0.0882203	NLGN3;NLGN1;CLSTN3;IL1RAPL2;GPC4;EPHB2
positive regulation of pri-miRNA transcription by RNA polymerase II (GO:1902895)	5/34	0.0089105	0.0905317	TGFB2;SMAD3;FOXO3;NR3C1;HIF1A
response to steroid hormone (GO:0048545)	5/34	0.0089105	0.0905317	YAP1;ABCA2;TGFB2;NR3C1;THBS1
positive regulation of neural precursor cell proliferation (GO:2000179)	4/22	0.00892342	0.0905317	MDK;LRP2;DISC1;VEGFA
eye photoreceptor cell differentiation (GO:0001754)	3/12	0.00943361	0.0944325	PROM1;NKD1;VEGFA
microtubule anchoring at microtubule organizing center (GO:0072393)	3/12	0.00943361	0.0944325	NIN;BBS4;BICD2
positive regulation of branching involved in ureteric bud morphogenesis (GO:0090190)	3/12	0.00943361	0.0944325	SIX4;SMO;VEGFA
regulation of astrocyte differentiation (GO:0048710)	3/12	0.00943361	0.0944325	EPHA4;NOTCH1;HES5
response to endoplasmic reticulum stress (GO:0034976)	10/110	0.00944601	0.0944325	BCL2L11;HSPA5;CREB3L1;CREB3L2;RASGRF1;ITPR1;BCL2;THBS1;ATF4;NCK1
myelination (GO:0042552)	6/48	0.00953918	0.0948095	SKI;MYRF;MYOC;GPC1;EPB41L3;HES5
positive regulation of endocytosis (GO:0045807)	6/48	0.00953918	0.0948095	NLGN1;HIP1;LRP1;SGIP1;AXL;APPL2
positive regulation of Ras protein signal transduction (GO:0046579)	7/63	0.00998598	0.0981488	NOTCH2;NET1;ADGRG1;NOTCH1;AUTS2;RASGRF1;MAP4K4
negative regulation of epithelial cell migration (GO:0010633)	5/35	0.0100761	0.0981488	ADGRB1;PTPRM;SLIT2;THBS1;PTPRG
negative regulation of neurogenesis (GO:0050768)	5/35	0.0100761	0.0981488	NOTCH1;OMG;PAX6;SORL1;APPL2
negative regulation of Ras protein signal transduction (GO:0046580)	5/35	0.0100761	0.0981488	KANK1;TGFB2;MYOC;SPRY1;EPHB2
regulation of muscle cell differentiation (GO:0051147)	5/35	0.0100761	0.0981488	MEF2A;BOC;TCF3;FGFR2;CDON
regulation of T cell receptor signaling pathway (GO:0050856)	5/35	0.0100761	0.0981488	CD81;LCK;PTPRJ;BCL10;DGKZ
regulation of trans-synaptic signaling (GO:0099177)	5/35	0.0100761	0.0981488	NLGN3;BCR;NLGN1;RELN;GRIK4
hexose transmembrane transport (GO:0008645)	4/23	0.0104815	0.100829	SLC2A10;SLC2A12;SLC2A1;SLC2A5
positive regulation of morphogenesis of an epithelium (GO:1905332)	4/23	0.0104815	0.100829	SIX4;SMO;MDK;VEGFA
positive regulation of transcription by RNA polymerase I (GO:0045943)	4/23	0.0104815	0.100829	DDX11;ERBB2;UBTF;ATF4
protein deacylation (GO:0035601)	4/23	0.0104815	0.100829	HDAC4;HDAC1;SIN3A;HDAC7
aminoglycan biosynthetic process (GO:0006023)	6/49	0.0105282	0.100829	SDC4;GPC1;XYLT1;GPC4;AGRN;HS6ST1
regulation of smooth muscle cell proliferation (GO:0048660)	6/49	0.0105282	0.100829	TCF7L2;XRCC5;OGN;THBS1;HES5;FOXP1
regulation of cytoskeleton organization (GO:0051493)	10/112	0.0106567	0.101775	PHLDB1;PAK1;PRKAA2;LRP1;PRKCD;PLXNB1;EFNA5;BAIAP2;RND3;BICD2
negative regulation of cell population proliferation (GO:0008285)	24/379	0.0111272	0.105972	TFAP2A;RARG;TGFB2;NOTCH1;KDM2B;CTBP1;P3H2;PTPRJ;SMAD6;SSTR3;SKI;PAK1;ADGRG1;DDAH1;ADGRB1;OGN;TP53INP1;NEURL1;NCK2;E2F1;IGFBP7;PLXNB1;ADAMTS8;APPL2
regulation of microtubule-based process (GO:0032886)	5/36	0.0113421	0.10742	PHLDB1;PRKAA2;ERBB2;EFNA5;BICD2
regulation of ossification (GO:0030278)	5/36	0.0113421	0.10742	TGFB2;NOTCH1;MDK;SMAD6;DDR2
central nervous system projection neuron axonogenesis (GO:0021952)	3/13	0.0119199	0.110123	EPHA4;NFIB;EPHB2
embryonic appendage morphogenesis (GO:0035113)	3/13	0.0119199	0.110123	SKI;TGFB2;CYP26B1
myelination in peripheral nervous system (GO:0022011)	3/13	0.0119199	0.110123	SKI;MYOC;NCMAP
negative regulation of gluconeogenesis (GO:0045721)	3/13	0.0119199	0.110123	MST1;EP300;SOGA1
negative regulation of mononuclear cell migration (GO:0071676)	3/13	0.0119199	0.110123	SLIT2;PLCB1;NBL1
negative regulation of myotube differentiation (GO:0010832)	3/13	0.0119199	0.110123	HDAC4;NOTCH1;HDAC1
response to iron ion (GO:0010039)	3/13	0.0119199	0.110123	TFAP2A;BCL2;HIF1A
positive regulation of hydrolase activity (GO:0051345)	12/149	0.0119726	0.110123	NET1;CDKL5;RASGRF1;ERBB2;ASAP3;RGS10;CTSH;PLXNB1;GNB5;AGRN;MAP4K4;LIMS1
activation of protein kinase activity (GO:0032147)	10/114	0.0119818	0.110123	PRR5;GHR;TGFB2;PAK1;NTRK3;PRKCD;TNIK;PAK5;MAP4K4;VEGFA
cellular response to transforming growth factor beta stimulus (GO:0071560)	10/114	0.0119818	0.110123	SKI;SMAD1;TGFB2;SMAD3;SRC;NR3C1;SMAD6;APPL2;SOX5;LIMS1
negative regulation of cell motility (GO:2000146)	10/114	0.0119818	0.110123	EPHA4;KANK1;NAV3;ZMYND8;TP53INP1;CHRD;PLXNB3;PTPRJ;SLIT2;FOXO3
positive regulation of cellular amide metabolic process (GO:0034250)	8/81	0.0120955	0.110689	EPHA4;ABCA2;PRKCD;ERBB2;PLXNB2;PLD1;THBS1;TNFRSF1A
amino acid import across plasma membrane (GO:0089718)	4/24	0.0122052	0.110689	SLC6A6;SLC7A5;SLC6A9;SLC7A2
negative regulation of ossification (GO:0030279)	4/24	0.0122052	0.110689	NOTCH1;MDK;BCOR;SMAD6
positive regulation of neuron apoptotic process (GO:0043525)	4/24	0.0122052	0.110689	TFAP2A;TGFB2;FOXO3;ATF4
regulation of cardiac muscle hypertrophy (GO:0010611)	4/24	0.0122052	0.110689	MEF2A;NOTCH1;PRKCA;LMCD1
negative regulation of neuron death (GO:1901215)	9/98	0.0126316	0.113553	KDM2B;SIX4;PTPRZ1;MDK;TYRO3;BCL2;VSTM2L;SORL1;ATF4
neural crest cell migration (GO:0001755)	5/37	0.0127122	0.113553	SEMA5B;SEMA4B;SEMA6D;SEMA3G;SEMA3F
positive regulation of signaling receptor activity (GO:2000273)	5/37	0.0127122	0.113553	NLGN3;RELN;HDAC1;EPHB2;HIF1A
intrinsic apoptotic signaling pathway in response to DNA damage (GO:0008630)	6/51	0.0127204	0.113553	BCL2L11;E2F1;BCL2;EP300;HIPK1;HIPK2
regulation of protein modification process (GO:0031399)	6/51	0.0127204	0.113553	PPP1R16B;SPRED2;ABCA2;SESN2;PLXNB2;PHIP
regulation of substrate adhesion-dependent cell spreading (GO:1900024)	6/51	0.0127204	0.113553	KANK1;MYOC;MDK;EFNA5;RREB1;LIMS1
disaccharide biosynthetic process (GO:0046351)	2/5	0.0134946	0.114771	B4GALT1;SLC2A1
dopamine biosynthetic process (GO:0042416)	2/5	0.0134946	0.114771	TGFB2;GCH1
female genitalia development (GO:0030540)	2/5	0.0134946	0.114771	LRP2;STRA6
glucose import across plasma membrane (GO:0098708)	2/5	0.0134946	0.114771	SLC2A10;SLC2A1
negative regulation of cGMP-mediated signaling (GO:0010754)	2/5	0.0134946	0.114771	PDE10A;THBS1
negative regulation of collateral sprouting (GO:0048671)	2/5	0.0134946	0.114771	PTPRS;FGF13
non-canonical Wnt signaling pathway via MAPK cascade (GO:0038030)	2/5	0.0134946	0.114771	MYOC;FZD7
positive regulation of AMPA receptor activity (GO:2000969)	2/5	0.0134946	0.114771	NLGN3;RELN
positive regulation of deoxyribonuclease activity (GO:0032077)	2/5	0.0134946	0.114771	DDX11;PRKCD
pulmonary artery morphogenesis (GO:0061156)	2/5	0.0134946	0.114771	LRP2;STRA6
regulation of caveolin-mediated endocytosis (GO:2001286)	2/5	0.0134946	0.114771	SRC;UNC119
regulation of Fc-gamma receptor signaling pathway involved in phagocytosis (GO:1905449)	2/5	0.0134946	0.114771	PTPRJ;APPL2
regulation of growth rate (GO:0040009)	2/5	0.0134946	0.114771	NOTCH2;NOTCH1
regulation of homophilic cell adhesion (GO:1903385)	2/5	0.0134946	0.114771	TENM3;PTPRG
regulation of platelet-derived growth factor receptor-beta signaling pathway (GO:2000586)	2/5	0.0134946	0.114771	HIP1;LRP1
regulation of respiratory gaseous exchange by nervous system process (GO:0002087)	2/5	0.0134946	0.114771	NLGN3;TSHZ3
regulation of retinal ganglion cell axon guidance (GO:0090259)	2/5	0.0134946	0.114771	SLIT2;VEGFA
Roundabout signaling pathway (GO:0035385)	2/5	0.0134946	0.114771	SLIT3;SLIT2
salivary gland morphogenesis (GO:0007435)	2/5	0.0134946	0.114771	TGFB2;FGFR2
positive regulation of plasma membrane bounded cell projection assembly (GO:0120034)	8/83	0.0138875	0.11782	TENM2;NLGN1;AUTS2;PLPPR5;NEURL1;PLCE1;AGRN;BBS4
plasma membrane bounded cell projection morphogenesis (GO:0120039)	6/52	0.0139283	0.117874	PAK1;EPB41L3;PLXNB1;TNIK;NBL1;MAP4K4
cardiac conduction system development (GO:0003161)	4/25	0.0141002	0.118158	NOTCH2;SMAD1;HEY1;MSX1
negative regulation of cellular carbohydrate metabolic process (GO:0010677)	4/25	0.0141002	0.118158	HDAC4;MST1;EP300;SOGA1
outflow tract septum morphogenesis (GO:0003148)	4/25	0.0141002	0.118158	TGFB2;LRP2;SMAD6;FGFR2
peptide catabolic process (GO:0043171)	4/25	0.0141002	0.118158	ADAMTS13;ANPEP;CTSH;ECE1
negative regulation of endothelial cell migration (GO:0010596)	5/38	0.0141899	0.11862	NOTCH1;ADGRB1;PTPRM;SLIT2;THBS1
regulation of nucleic acid-templated transcription (GO:1903506)	26/430	0.0146756	0.122077	CASZ1;NOTCH1;NAB1;JMJD1C;NR3C1;HIF1A;CCAR1;SCRT2;ATXN1;E2F1;EP300;ZNF423;RREB1;ZNF488;CREBBP;ZFHX3;TCF7L1;FZD7;TRIP4;HMGA2;WTIP;PTP4A3;NFIA;ZNF536;TCF3;ATF4
positive regulation of glycoprotein biosynthetic process (GO:0010560)	3/14	0.0147463	0.122077	ABCA2;SLC2A10;PLCB1
positive regulation of T cell receptor signaling pathway (GO:0050862)	3/14	0.0147463	0.122077	CD81;LCK;BCL10
synaptic membrane adhesion (GO:0099560)	3/14	0.0147463	0.122077	PTPRS;GPC4;PTPRF
cardiac muscle tissue development (GO:0048738)	6/53	0.015214	0.125342	NOTCH2;SMAD1;SGCD;NOTCH1;HEY1;MSX1
IRE1-mediated unfolded protein response (GO:0036498)	6/53	0.015214	0.125342	EXTL1;HSPA5;DDX11;TLN1;PDIA6;PDIA5
odontogenesis (GO:0042476)	5/39	0.0157788	0.129371	TGFB2;HDAC1;MSX1;BCOR;FGFR2
regulation of nitric-oxide synthase activity (GO:0050999)	5/39	0.0157788	0.129371	GCH1;DDAH1;NPR3;NOS1AP;HIF1A
cellular response to calcium ion (GO:0071277)	7/69	0.0160254	0.130765	MEF2A;ITPKB;NLGN1;PRKAA2;PLCG2;SYT7;SYT6
synapse assembly (GO:0007416)	7/69	0.0160254	0.130765	NLGN3;FARP1;NLGN1;PLXND1;PLXNB2;PLXNB1;FGF13
positive regulation of vasculature development (GO:1904018)	9/102	0.0160944	0.131016	HMGA2;CTSH;PRKCA;ANGPTL4;HIPK1;HIF1A;THBS1;HIPK2;VEGFA
negative regulation of cell development (GO:0010721)	4/26	0.0161716	0.13102	NOTCH1;PAX6;SORL1;APPL2
regulation of myelination (GO:0031641)	4/26	0.0161716	0.13102	MYRF;PTPRZ1;NCMAP;HES5
regulation of alternative mRNA splicing, via spliceosome (GO:0000381)	6/54	0.0165797	0.134009	KHDRBS1;RBFOX2;RBM15;CELF2;CELF5;HNRNPA1
glucose homeostasis (GO:0042593)	8/86	0.0169275	0.136498	TCF7L2;PRKAA2;IRS1;HKDC1;PAX6;HIF1A;APPL2;FOXO1
digestive tract development (GO:0048565)	5/40	0.0174818	0.139551	TGFB2;CLMP;SMO;FGFR2;STRA6
regulation of microtubule polymerization (GO:0031113)	5/40	0.0174818	0.139551	PAK1;NUMA1;NAV3;AKAP9;TOGARAM1
regulation of canonical Wnt signaling pathway (GO:0060828)	17/253	0.0177038	0.139551	KANK1;TCF7L2;TLE2;HDAC1;FZD7;CSNK1E;NKD1;TLE5;ZEB2;MDK;TBL1X;CDK14;LGR5;FGFR2;ANKRD6;CSNK1G1;DACT1
protein dephosphorylation (GO:0006470)	11/139	0.0177094	0.139551	MTMR3;PTPRS;PTPRZ1;EYA1;EYA4;PTPRM;PTPRJ;PTPRF;PTPRG;ILKAP;NCK1
negative regulation of multicellular organismal process (GO:0051241)	15/214	0.0177344	0.139551	NOTCH1;NPR3;IL17RD;SMAD6;VASN;PTPRG;PROCR;ADAMTS5;SPRED2;HEY1;NFIB;MDK;SPRY1;ZNF423;ATF4
contractile actin filament bundle assembly (GO:0030038)	3/15	0.0179183	0.139551	FAM171A1;SRC;PHACTR1
G protein-coupled glutamate receptor signaling pathway (GO:0007216)	3/15	0.0179183	0.139551	TRPM1;DAGLA;GRM4
negative regulation of androgen receptor signaling pathway (GO:0060766)	3/15	0.0179183	0.139551	HEYL;HDAC1;FOXP1
protein hydroxylation (GO:0018126)	3/15	0.0179183	0.139551	P3H2;P3H4;PLOD2
regulation of branching involved in ureteric bud morphogenesis (GO:0090189)	3/15	0.0179183	0.139551	SIX4;SMO;VEGFA
regulation of clathrin-dependent endocytosis (GO:2000369)	3/15	0.0179183	0.139551	TNK2;UNC119;SMAP1
regulation of dephosphorylation (GO:0035303)	3/15	0.0179183	0.139551	PPP1R16B;MTMR3;SRC
regulation of extracellular matrix disassembly (GO:0010715)	3/15	0.0179183	0.139551	DDR1;LRP1;DDR2
stress fiber assembly (GO:0043149)	3/15	0.0179183	0.139551	FAM171A1;SRC;PHACTR1
vitamin D metabolic process (GO:0042359)	3/15	0.0179183	0.139551	CYP11A1;CYP1A1;LRP2
positive regulation of response to DNA damage stimulus (GO:2001022)	6/55	0.0180275	0.139859	SPRED2;EYA1;PRKCD;EYA4;HMGA2;MSX1
negative regulation of angiogenesis (GO:0016525)	8/87	0.0180397	0.139859	TGFB2;COL4A2;CREB3L1;AGO1;ADGRB1;PTPRM;ISM1;THBS1
L-alpha-amino acid transmembrane transport (GO:1902475)	4/27	0.0184241	0.140673	SLC7A5;SLC38A1;SLC6A9;SLC7A2
modulation of excitatory postsynaptic potential (GO:0098815)	4/27	0.0184241	0.140673	NLGN3;NLGN1;RELN;TMEM108
positive regulation of muscle cell differentiation (GO:0051149)	4/27	0.0184241	0.140673	MEF2A;BOC;TCF3;CDON
positive regulation of nitric oxide biosynthetic process (GO:0045429)	4/27	0.0184241	0.140673	HSP90AB1;SMAD3;DDAH1;NOS1AP
response to glucocorticoid (GO:0051384)	4/27	0.0184241	0.140673	BCL2L11;SLIT3;SLIT2;NR3C1
cellular response to BMP stimulus (GO:0071773)	7/71	0.018515	0.140673	FAM83G;SMAD1;TGFB2;SMAD3;SMAD6;ACVR2A;RGMA
myeloid leukocyte differentiation (GO:0002573)	7/71	0.018515	0.140673	RXRA;LEF1;E2F1;EP300;GAB2;FOXP1;VEGFA
phosphatidylinositol-mediated signaling (GO:0048015)	7/71	0.018515	0.140673	IRS1;ERBB2;TYRO3;PLCE1;GAB2;PLCB1;PLCD1
regulation of glycolytic process (GO:0006110)	7/71	0.018515	0.140673	NUP214;HDAC4;PFKFB4;PRKAA2;NUP188;EP300;HIF1A
import into cell (GO:0098657)	5/41	0.0193022	0.141439	SLC6A6;SLC7A5;SLC38A1;LRP2;SLC39A14
cellular response to organic substance (GO:0071310)	10/123	0.0195287	0.141439	GHR;PID1;SMAD3;LEF1;ERBB2;CYP1A1;SLIT3;LRP2;SLIT2;ACVR2A
glycosaminoglycan catabolic process (GO:0006027)	6/56	0.0195596	0.141439	GALNS;SDC4;GPC1;OGN;GPC4;AGRN
negative regulation of metabolic process (GO:0009892)	6/56	0.0195596	0.141439	ADAMTS5;NOTCH1;NPR3;CCDC3;ZNF423;ATF4
regulation of cell cycle (GO:0051726)	19/296	0.0195616	0.141439	BARD1;NOTCH2;TCF7L2;TGFB2;NOTCH1;SMAD3;HSP90AB1;CTBP1;HMGA2;PRDM11;THBS1;HIPK2;PPP1R9B;SDCBP;MECOM;CCND1;TP53INP1;EP300;FGFR2
cerebral cortex cell migration (GO:0021795)	2/6	0.0197328	0.141439	RELN;FGF13
dendrite extension (GO:0097484)	2/6	0.0197328	0.141439	AUTS2;TMEM108
ear development (GO:0043583)	2/6	0.0197328	0.141439	ECE1;STRA6
embryonic camera-type eye morphogenesis (GO:0048596)	2/6	0.0197328	0.141439	TFAP2A;KDM2B
epithelial tube branching involved in lung morphogenesis (GO:0060441)	2/6	0.0197328	0.141439	CTSH;FGFR2
histone-serine phosphorylation (GO:0035404)	2/6	0.0197328	0.141439	MST1;HMGA2
multinuclear osteoclast differentiation (GO:0072674)	2/6	0.0197328	0.141439	SH3PXD2A;CD81
negative regulation of cellular response to hypoxia (GO:1900038)	2/6	0.0197328	0.141439	DDAH1;ENO1
negative regulation of chemokine-mediated signaling pathway (GO:0070100)	2/6	0.0197328	0.141439	SLIT3;SLIT2
negative regulation of glial cell proliferation (GO:0060253)	2/6	0.0197328	0.141439	SKI;NOTCH1
negative regulation of lens fiber cell differentiation (GO:1902747)	2/6	0.0197328	0.141439	SPRED2;SPRY1
negative regulation of monocyte chemotaxis (GO:0090027)	2/6	0.0197328	0.141439	SLIT2;NBL1
neuroblast proliferation (GO:0007405)	2/6	0.0197328	0.141439	PLXNB2;EML1
positive regulation of endoplasmic reticulum stress-induced intrinsic apoptotic signaling pathway (GO:1902237)	2/6	0.0197328	0.141439	BCL2L11;NCK1
regulation of cell cycle checkpoint (GO:1901976)	2/6	0.0197328	0.141439	RFWD3;WDR76
regulation of extracellular exosome assembly (GO:1903551)	2/6	0.0197328	0.141439	SDCBP;SDC4
regulation of long-chain fatty acid import across plasma membrane (GO:0010746)	2/6	0.0197328	0.141439	ACSL1;THBS1
regulation of pro-B cell differentiation (GO:2000973)	2/6	0.0197328	0.141439	NOTCH1;HES5
regulation of tooth mineralization (GO:0070170)	2/6	0.0197328	0.141439	TFAP2A;BCOR
response to catecholamine (GO:0071869)	2/6	0.0197328	0.141439	GNG2;GNB1
retinal ganglion cell axon guidance (GO:0031290)	2/6	0.0197328	0.141439	PTPRM;SLIT2
venous blood vessel morphogenesis (GO:0048845)	2/6	0.0197328	0.141439	NOTCH1;VEGFA
cell junction organization (GO:0034330)	7/72	0.0198563	0.14173	NLGN3;TGFB2;PPFIBP1;SMAD3;AGRN;TJP3;LIMS1
extrinsic apoptotic signaling pathway (GO:0097191)	7/72	0.0198563	0.14173	TGFB2;SMAD3;BCL2;BID;HIPK1;FGFR3;TNFRSF1A
chromosome organization (GO:0051276)	9/106	0.0202067	0.143632	TOP2A;TCF7L2;TCF7L1;HDAC1;SATB1;RFWD3;EHMT1;HMGA2;GEM
peptidyl-lysine modification (GO:0018205)	9/106	0.0202067	0.143632	NUP214;HDAC4;NUP188;EYA1;BCL11A;EP300;PLOD2;P3H4;LOXL1
regulation of endothelial cell migration (GO:0010594)	8/89	0.0204193	0.144842	FLT4;ADGRB1;PTPRM;PRKCA;SLIT2;THBS1;FOXP1;VEGFA
L-amino acid transport (GO:0015807)	4/28	0.0208618	0.146762	SLC7A5;SLC38A3;SLC38A2;SLC7A2
negative regulation of axonogenesis (GO:0050771)	4/28	0.0208618	0.146762	PTPRS;SEMA3G;OMG;FGF13
positive regulation of monooxygenase activity (GO:0032770)	4/28	0.0208618	0.146762	GCH1;NPR3;NOS1AP;HIF1A
positive regulation of nitric oxide metabolic process (GO:1904407)	4/28	0.0208618	0.146762	HSP90AB1;SMAD3;DDAH1;NOS1AP
regulation of nervous system development (GO:0051960)	5/42	0.0212426	0.147781	YAP1;HEYL;HEY1;PTPRZ1;HES5
skeletal system morphogenesis (GO:0048705)	5/42	0.0212426	0.147781	TFAP2A;SKI;CYP26B1;FGFR3;FGFR2
positive regulation of synaptic transmission (GO:0050806)	7/73	0.021264	0.147781	NLGN3;NLGN1;RELN;TSHZ3;CLSTN3;EPHB2;GRIN2B
filopodium assembly (GO:0046847)	3/16	0.0214389	0.147781	FGD3;FGD6;PPP1R9B
negative regulation of anoikis (GO:2000811)	3/16	0.0214389	0.147781	NOTCH1;SRC;BCL2
neuron cell-cell adhesion (GO:0007158)	3/16	0.0214389	0.147781	NLGN3;NLGN1;ASTN2
oligodendrocyte development (GO:0014003)	3/16	0.0214389	0.147781	MYRF;ZNF488;HES5
oogenesis (GO:0048477)	3/16	0.0214389	0.147781	NANOS1;MDK;FMN2
regulation of activin receptor signaling pathway (GO:0032925)	3/16	0.0214389	0.147781	SKI;ACVR2A;DACT1
regulation of blood vessel endothelial cell proliferation involved in sprouting angiogenesis (GO:1903587)	3/16	0.0214389	0.147781	PPP1R16B;THBS1;VEGFA
transcription by RNA polymerase II (GO:0006366)	20/320	0.0218433	0.150266	YAP1;NOTCH2;CREBBP;RARG;SETD2;NOTCH1;POU2F1;MAML2;TSC22D1;HDAC1;NR3C1;HDAC7;RXRA;NR6A1;NFIC;MAML3;TBL1X;RREB1;SOX5;ATF4
regulation of cellular macromolecule biosynthetic process (GO:2000112)	27/468	0.0225066	0.154518	CASZ1;NOTCH1;NAB1;JMJD1C;FOXO3;NR3C1;HIF1A;CCAR1;SCRT2;ATXN1;E2F1;EP300;ZNF423;RREB1;ZNF488;CREBBP;ZFHX3;TCF7L1;FZD7;TRIP4;HMGA2;WTIP;PTP4A3;NFIA;ZNF536;TCF3;ATF4
phosphatidylinositol biosynthetic process (GO:0006661)	10/126	0.0226853	0.155122	ITPKB;INPP4B;SOCS3;MTMR3;CISH;ITPKA;PLCG2;TTC7A;MPPE1;SOCS5
synapse organization (GO:0050808)	10/126	0.0226853	0.155122	NLGN3;FARP1;PPFIBP1;NLGN1;PTPRS;PLXND1;ARHGAP39;GPC4;AGRN;PTPRF
chordate embryonic development (GO:0043009)	6/58	0.0228845	0.155861	SIX4;XYLT1;HES5;FGFR2;DACT1;VEGFA
regulation of pathway-restricted SMAD protein phosphorylation (GO:0060393)	6/58	0.0228845	0.155861	SDCBP;TGFB2;SNX25;PMEPA1;SMAD6;ACVR2A
positive regulation of supramolecular fiber organization (GO:1902905)	8/91	0.0230137	0.156119	PAK1;NUMA1;NAV3;AKAP9;NCK2;TOGARAM1;BAIAP2;NCK1
regulation of actin cytoskeleton organization (GO:0032956)	8/91	0.0230137	0.156119	NOTCH2;PAK1;LRP1;MDK;PRKCD;EFNA5;BAIAP2;RND3
cellular glucose homeostasis (GO:0001678)	5/43	0.0233057	0.156855	PRKAA2;HKDC1;HIF1A;SLC39A14;FOXO1
male gonad development (GO:0008584)	5/43	0.0233057	0.156855	TFAP2C;TGFB2;WNT2B;SIX4;LRP2
positive regulation of neuron differentiation (GO:0045666)	5/43	0.0233057	0.156855	HEYL;SIN3A;MMD;TCF3;NBL1
regulation of cell-cell adhesion (GO:0022407)	5/43	0.0233057	0.156855	MAGI1;TENM3;SRC;EFNA5;PTPRG
glycolytic process (GO:0006096)	4/29	0.0234881	0.157154	LDHA;HKDC1;ENO1;PFKM
negative regulation of epithelial to mesenchymal transition (GO:0010719)	4/29	0.0234881	0.157154	SPRED2;SPRY1;IL17RD;VASN
positive regulation of extrinsic apoptotic signaling pathway (GO:2001238)	4/29	0.0234881	0.157154	TNFSF10;BCL10;BID;THBS1
heart development (GO:0007507)	12/164	0.0237233	0.158418	MEF2A;TGFB2;NOTCH1;SGCD;NTRK3;SH3PXD2B;PLCE1;ECE1;BCOR;PDLIM7;STRA6;VEGFA
regulation of endothelial cell proliferation (GO:0001936)	8/92	0.0243942	0.162407	PPP1R16B;FLT4;PLXNB3;PTPRM;PRKCA;HIF1A;THBS1;VEGFA
positive regulation of apoptotic signaling pathway (GO:2001235)	6/59	0.0246811	0.162407	BCL2L11;LCK;TNFSF10;BCL2;BCL10;BID
positive regulation of tyrosine phosphorylation of STAT protein (GO:0042531)	6/59	0.0246811	0.162407	GHR;SOCS3;FGFR3;HES5;TNFRSF1A;VEGFA
aorta morphogenesis (GO:0035909)	3/17	0.0253092	0.162407	LRP1;HEY1;MYLK
gliogenesis (GO:0042063)	3/17	0.0253092	0.162407	TGFB2;RELN;NFIB
monosaccharide transmembrane transport (GO:0015749)	3/17	0.0253092	0.162407	SLC23A2;SLC2A10;SLC2A12
regulation of neuroblast proliferation (GO:1902692)	3/17	0.0253092	0.162407	TAFA3;DISC1;VEGFA
regulation of osteoblast proliferation (GO:0033688)	3/17	0.0253092	0.162407	NPR3;PLXNB1;FGFR2
cardiac ventricle morphogenesis (GO:0003208)	5/44	0.025494	0.162407	HEYL;TGFB2;NOTCH1;HEY1;FGFR2
positive regulation of cell-matrix adhesion (GO:0001954)	5/44	0.025494	0.162407	MYOC;PTPRJ;MAP4K4;VEGFA;LIMS1
regulation of epithelial cell proliferation (GO:0050678)	8/93	0.0258317	0.162407	YAP1;TCF7L2;TGFB2;SIX4;ERBB2;FGFR2;VEGFA;LIMS1
cellular response to hormone stimulus (GO:0032870)	7/76	0.0258993	0.162407	GHR;SRC;CYP11A1;CTSH;SLIT3;SLIT2;NR3C1
non-motile cilium assembly (GO:1905515)	4/30	0.0263059	0.162407	VANGL2;TOGARAM1;DISC1;BBS4
positive regulation of lipid kinase activity (GO:0090218)	4/30	0.0263059	0.162407	CD81;IRS1;DGKZ;FGFR3
response to alcohol (GO:0097305)	4/30	0.0263059	0.162407	ABCA2;SLIT3;SLIT2;GRIN2B
positive regulation of intracellular protein transport (GO:0090316)	11/148	0.0267447	0.162407	USP36;TCF7L2;RIPOR1;SMAD3;CD81;PRKCD;ERBB2;BCL2;E2F1;BID;SORL1
adenylate cyclase-activating dopamine receptor signaling pathway (GO:0007191)	2/7	0.0269332	0.162407	GNG2;GNB1
angiotensin-activated signaling pathway (GO:0038166)	2/7	0.0269332	0.162407	CA2;SRC
atrioventricular valve formation (GO:0003190)	2/7	0.0269332	0.162407	NOTCH1;HEY1
axon ensheathment in central nervous system (GO:0032291)	2/7	0.0269332	0.162407	MYRF;HES5
cellular hypotonic response (GO:0071476)	2/7	0.0269332	0.162407	SLC4A11;MYLK
cellular response to monoamine stimulus (GO:0071868)	2/7	0.0269332	0.162407	GNG2;GNB1
cellular response to prostaglandin E stimulus (GO:0071380)	2/7	0.0269332	0.162407	GNG2;GNB1
chemical homeostasis within a tissue (GO:0048875)	2/7	0.0269332	0.162407	CTSH;VEGFA
citrulline metabolic process (GO:0000052)	2/7	0.0269332	0.162407	DDAH1;ALDH18A1
DNA ligation (GO:0006266)	2/7	0.0269332	0.162407	TOP2A;LIG3
exocrine system development (GO:0035272)	2/7	0.0269332	0.162407	IGSF3;FGFR2
G-quadruplex DNA unwinding (GO:0044806)	2/7	0.0269332	0.162407	BLM;DDX11
gland morphogenesis (GO:0022612)	2/7	0.0269332	0.162407	TGFB2;FGFR2
hypotonic response (GO:0006971)	2/7	0.0269332	0.162407	SLC4A11;MYLK
negative regulation of axon regeneration (GO:0048681)	2/7	0.0269332	0.162407	EPHA4;PTPRS
negative regulation of dendritic spine development (GO:0061000)	2/7	0.0269332	0.162407	NLGN1;PTPRS
negative regulation of oligodendrocyte differentiation (GO:0048715)	2/7	0.0269332	0.162407	NOTCH1;HES5
positive regulation of B cell receptor signaling pathway (GO:0050861)	2/7	0.0269332	0.162407	CD81;FOXP1
positive regulation of cardiac epithelial to mesenchymal transition (GO:0062043)	2/7	0.0269332	0.162407	TGFB2;NOTCH1
positive regulation of fibroblast apoptotic process (GO:2000271)	2/7	0.0269332	0.162407	BCL2L11;PRDM11
positive regulation of intracellular estrogen receptor signaling pathway (GO:0033148)	2/7	0.0269332	0.162407	YAP1;PAK1
positive regulation of lamellipodium morphogenesis (GO:2000394)	2/7	0.0269332	0.162407	SRC;RREB1
positive regulation of pinocytosis (GO:0048549)	2/7	0.0269332	0.162407	AXL;APPL2
proline metabolic process (GO:0006560)	2/7	0.0269332	0.162407	ALDH4A1;ALDH18A1
regulation of blood-brain barrier permeability (GO:1905603)	2/7	0.0269332	0.162407	TJP3;VEGFA
regulation of bone remodeling (GO:0046850)	2/7	0.0269332	0.162407	MDK;SYT7
regulation of extracellular matrix assembly (GO:1901201)	2/7	0.0269332	0.162407	NOTCH1;SMAD3
regulation of fat cell proliferation (GO:0070344)	2/7	0.0269332	0.162407	PID1;E2F1
regulation of glial cell apoptotic process (GO:0034350)	2/7	0.0269332	0.162407	PRKCD;PRKCA
regulation of lens fiber cell differentiation (GO:1902746)	2/7	0.0269332	0.162407	SPRED2;SPRY1
regulation of lysosomal protein catabolic process (GO:1905165)	2/7	0.0269332	0.162407	LRP1;LRP2
regulation of mesenchymal stem cell differentiation (GO:2000739)	2/7	0.0269332	0.162407	SLC4A11;SOX5
regulation of neurotrophin TRK receptor signaling pathway (GO:0051386)	2/7	0.0269332	0.162407	NTRK3;TMEM108
regulation of respiratory system process (GO:0044065)	2/7	0.0269332	0.162407	NLGN3;TSHZ3
regulation of tubulin deacetylation (GO:0090043)	2/7	0.0269332	0.162407	PRKAA2;EP300
SMAD protein complex assembly (GO:0007183)	2/7	0.0269332	0.162407	SMAD1;SMAD3
surfactant homeostasis (GO:0043129)	2/7	0.0269332	0.162407	CTSH;VEGFA
vascular associated smooth muscle cell development (GO:0097084)	2/7	0.0269332	0.162407	NOTCH1;VEGFA
vascular wound healing (GO:0061042)	2/7	0.0269332	0.162407	MCAM;VEGFA
negative regulation of MAPK cascade (GO:0043409)	8/94	0.0273271	0.164492	SPRED2;PRKCD;STK38;PTPRJ;SPRY1;EPHB2;SORL1;FOXO1
negative regulation of developmental process (GO:0051093)	7/77	0.0275864	0.16547	KANK1;PTPRS;NOTCH1;HEY1;BCL11A;NFIB;FGFR3
positive regulation of endothelial cell proliferation (GO:0001938)	7/77	0.0275864	0.16547	PPP1R16B;MDK;FLT4;PLXNB3;PRKCA;HIF1A;VEGFA
neural crest cell development (GO:0014032)	5/45	0.0278095	0.166225	SEMA5B;SEMA4B;SEMA6D;SEMA3G;SEMA3F
positive regulation of nervous system development (GO:0051962)	5/45	0.0278095	0.166225	NLGN3;NLGN1;CLSTN3;LRP2;EPHB2
response to cytokine (GO:0034097)	11/150	0.0291366	0.172874	HDAC4;SETD2;PID1;SMAD3;GCH1;SRC;LEF1;BCL2;PRKCA;MAP4K3;TLE5
aminoglycan catabolic process (GO:0006026)	4/31	0.0293177	0.172874	SDC4;GPC1;GPC4;AGRN
negative regulation of blood vessel morphogenesis (GO:2000181)	7/78	0.0293464	0.172874	TGFB2;COL4A2;AGO1;ADGRB1;PTPRM;ISM1;THBS1
DNA strand elongation involved in DNA replication (GO:0006271)	3/18	0.0295286	0.172874	POLD3;GINS2;LIG3
interleukin-6-mediated signaling pathway (GO:0070102)	3/18	0.0295286	0.172874	YAP1;SOCS3;SRC
positive chemotaxis (GO:0050918)	3/18	0.0295286	0.172874	PLXNB3;PTPRJ;VEGFA
positive regulation of CREB transcription factor activity (GO:0032793)	3/18	0.0295286	0.172874	CAMK1D;RELN;VEGFA
positive regulation of excitatory postsynaptic potential (GO:2000463)	3/18	0.0295286	0.172874	NLGN3;NLGN1;RELN
positive regulation of glial cell differentiation (GO:0045687)	3/18	0.0295286	0.172874	NOTCH1;PTPRZ1;MDK
presynapse assembly (GO:0099054)	3/18	0.0295286	0.172874	NLGN3;NLGN1;BSN
regulation of transcription by RNA polymerase I (GO:0006356)	3/18	0.0295286	0.172874	ERBB2;UBTF;ATF4
regulation of transforming growth factor beta production (GO:0071634)	3/18	0.0295286	0.172874	TGFB2;SMAD3;HIF1A
transmembrane receptor protein serine/threonine kinase signaling pathway (GO:0007178)	10/133	0.0314595	0.183863	SKI;FAM83G;SMAD1;TGFB2;SMAD3;SRC;SMAD6;APPL2;ACVR2A;RGMA
negative regulation of protein phosphorylation (GO:0001933)	11/152	0.0316779	0.184824	SPRED2;PID1;SNX25;NTRK3;PRKCD;NCK2;PMEPA1;SLIT2;EPHB2;SMAD6;NCK1
negative regulation of Wnt signaling pathway (GO:0030178)	13/191	0.0320631	0.186584	RNF43;TCF7L2;TLE2;LRP1;HDAC1;NFATC1;SHISA2;APCDD1;NKD1;TLE5;MDK;ANKRD6;DACT1
positive regulation of protein metabolic process (GO:0051247)	9/115	0.0321355	0.186584	BARD1;ABCA2;SLC6A9;PLA2G10;BCL10;SORL1;FOXO1;NKD1;DACT1
endodermal cell differentiation (GO:0035987)	4/32	0.0325253	0.186584	SETD2;COL4A2;LAMA3;HMGA2
ERBB2 signaling pathway (GO:0038128)	4/32	0.0325253	0.186584	MYOC;SRC;ERBB2;PRKCA
modulation by host of symbiont process (GO:0051851)	4/32	0.0325253	0.186584	HDAC1;LEF1;EP300;HMGA2
negative regulation of cell-matrix adhesion (GO:0001953)	4/32	0.0325253	0.186584	MYOC;SRC;THBS1;MAP4K4
positive regulation of lamellipodium organization (GO:1902745)	4/32	0.0325253	0.186584	AUTS2;SRC;PLCE1;RREB1
regulation of cell migration involved in sprouting angiogenesis (GO:0090049)	4/32	0.0325253	0.186584	NOTCH1;THBS1;HDAC7;VEGFA
regulation of cell morphogenesis (GO:0022604)	4/32	0.0325253	0.186584	PHIP;EFNA5;WTIP;BCL9L
regulation of dendrite morphogenesis (GO:0048814)	4/32	0.0325253	0.186584	CDKL5;CUX1;SS18L1;TNIK
histone deacetylation (GO:0016575)	5/47	0.0328299	0.187388	HDAC4;HDAC1;SIN3A;TBL1X;RCOR1
negative regulation of cold-induced thermogenesis (GO:0120163)	5/47	0.0328299	0.187388	ADAMTS5;NOTCH1;NPR3;ZNF423;ATF4
positive regulation of neuron death (GO:1901216)	5/47	0.0328299	0.187388	TFAP2A;TGFB2;FOXO3;GRIN2B;ATF4
dephosphorylation (GO:0016311)	11/153	0.033006	0.188079	MTMR3;PTPRS;PTPRZ1;PLPPR5;ALPL;PTPRM;PTPRJ;PLPP2;PTPRF;PTPRG;ILKAP
cardiac atrium morphogenesis (GO:0003209)	3/19	0.0340945	0.190928	NOTCH2;TGFB2;NOTCH1
dopamine metabolic process (GO:0042417)	3/19	0.0340945	0.190928	TGFB2;GCH1;SNCAIP
heart trabecula morphogenesis (GO:0061384)	3/19	0.0340945	0.190928	TGFB2;NOTCH1;HEY1
positive regulation of cellular protein catabolic process (GO:1903364)	3/19	0.0340945	0.190928	ABCA2;CD81;DACT1
regulation of histone H3-K4 methylation (GO:0051569)	3/19	0.0340945	0.190928	PAXIP1;AUTS2;BCOR
cellular response to angiotensin (GO:1904385)	2/8	0.0350136	0.190928	CA2;PRKCD
excitatory synapse assembly (GO:1904861)	2/8	0.0350136	0.190928	NLGN1;PLXNB2
negative regulation of chromosome organization (GO:2001251)	2/8	0.0350136	0.190928	TOP2A;ESPL1
negative regulation of glial cell apoptotic process (GO:0034351)	2/8	0.0350136	0.190928	PRKCD;PRKCA
negative regulation of glucose import (GO:0046325)	2/8	0.0350136	0.190928	PID1;APPL2
negative regulation of neural precursor cell proliferation (GO:2000178)	2/8	0.0350136	0.190928	KDM2B;APPL2
negative regulation of neuron projection regeneration (GO:0070571)	2/8	0.0350136	0.190928	EPHA4;PTPRS
negative regulation of nitrogen compound metabolic process (GO:0051172)	2/8	0.0350136	0.190928	ABCA2;HSP90AB1
peptidyl-lysine hydroxylation (GO:0017185)	2/8	0.0350136	0.190928	P3H4;PLOD2
positive regulation of fibroblast migration (GO:0010763)	2/8	0.0350136	0.190928	THBS1;DDR2
positive regulation of intracellular steroid hormone receptor signaling pathway (GO:0033145)	2/8	0.0350136	0.190928	YAP1;PAK1
positive regulation of oligodendrocyte differentiation (GO:0048714)	2/8	0.0350136	0.190928	PTPRZ1;MDK
postsynaptic density organization (GO:0097106)	2/8	0.0350136	0.190928	NLGN1;TMEM108
progesterone receptor signaling pathway (GO:0050847)	2/8	0.0350136	0.190928	YAP1;SRC
regulation of cardiac muscle cell action potential involved in regulation of contraction (GO:0098909)	2/8	0.0350136	0.190928	AKAP9;FGF13
regulation of collateral sprouting (GO:0048670)	2/8	0.0350136	0.190928	PTPRS;FGF13
regulation of endodeoxyribonuclease activity (GO:0032071)	2/8	0.0350136	0.190928	DDX11;PRKCD
regulation of extracellular matrix constituent secretion (GO:0003330)	2/8	0.0350136	0.190928	NOTCH1;TNFRSF1A
regulation of positive chemotaxis (GO:0050926)	2/8	0.0350136	0.190928	NTRK3;VEGFA
store-operated calcium entry (GO:0002115)	2/8	0.0350136	0.190928	CRACR2B;STIM2
T cell mediated cytotoxicity (GO:0001913)	2/8	0.0350136	0.190928	CADM1;CTSH
ventricular trabecula myocardium morphogenesis (GO:0003222)	2/8	0.0350136	0.190928	TGFB2;NOTCH1
neuron differentiation (GO:0030182)	12/174	0.0352641	0.191987	TGFB2;TENM2;FZD2;TENM3;WNT2B;FZD7;ERBB2;ACSL4;PAX6;HS6ST1;ITM2C;VEGFA
negative regulation of MAP kinase activity (GO:0043407)	5/48	0.0355381	0.192865	STK38;PRKCD;PTPRJ;SPRY1;SORL1
positive regulation of blood vessel endothelial cell migration (GO:0043536)	5/48	0.0355381	0.192865	PRKCA;HIF1A;THBS1;HDAC7;VEGFA
positive regulation of protein modification process (GO:0031401)	14/214	0.035778	0.193456	PPP1R16B;FLT4;NTRK3;PRKCD;EFNA5;ACVR2A;CAMKK2;VEGFA;PAK1;SLCO3A1;CCND1;NOS1AP;ERBB2;TNIK
protein localization to plasma membrane (GO:0072659)	10/136	0.0358668	0.193456	SLC9A3R2;CD81;PACS1;EPB41L3;MYO5A;TTC7A;TNIK;FGF13;NECTIN3;TNFRSF1A
apoptotic cell clearance (GO:0043277)	4/33	0.0359299	0.193456	LRP1;ADGRB1;TYRO3;THBS1
keratan sulfate metabolic process (GO:0042339)	4/33	0.0359299	0.193456	GALNS;B4GALT1;OGN;ST3GAL6
regulation of cholesterol efflux (GO:0010874)	4/33	0.0359299	0.193456	ABCA2;RXRA;LRP1;PLA2G10
protein localization to membrane (GO:0072657)	13/195	0.036971	0.198748	NLGN1;CD81;MYO5A;TTC7A;TNFRSF1A;SLC9A3R2;PACS1;EPB41L3;SH3PXD2B;TNIK;BID;AGRN;FGF13
regulation of signal transduction by p53 class mediator (GO:1901796)	11/156	0.037226	0.199805	BARD1;PRR5;BLM;PRKAA2;TP53RK;HDAC1;TP53INP1;EHMT1;EP300;HIPK1;HIPK2
negative regulation of cell projection organization (GO:0031345)	5/49	0.0383802	0.204714	EPHA4;KANK1;PTPRS;GRIN2B;ITM2C
positive regulation of reactive oxygen species metabolic process (GO:2000379)	5/49	0.0383802	0.204714	PID1;PRKCD;ADGRB1;PLCG2;THBS1
regulation of cellular localization (GO:0060341)	5/49	0.0383802	0.204714	HSP90AB1;NUMA1;PARD6G;CSNK1E;EFNA5
regulation of stress-activated MAPK cascade (GO:0032872)	5/49	0.0383802	0.204714	TGFB2;PHLPP1;MID1;FOXO1;MAP4K4
embryonic digestive tract development (GO:0048566)	3/20	0.0390033	0.205791	TGFB2;FGFR2;STRA6
ganglioside metabolic process (GO:0001573)	3/20	0.0390033	0.205791	ABCA2;GM2A;ST3GAL5
glucose transmembrane transport (GO:1904659)	3/20	0.0390033	0.205791	SLC2A10;SLC2A1;SLC2A5
maintenance of protein location in nucleus (GO:0051457)	3/20	0.0390033	0.205791	BARD1;SUN2;BBS4
positive regulation of peptidyl-lysine acetylation (GO:2000758)	3/20	0.0390033	0.205791	PAXIP1;PRKAA2;TADA2A
regulation of granulocyte chemotaxis (GO:0071622)	3/20	0.0390033	0.205791	CAMK1D;MDK;THBS1
regulation of smooth muscle cell migration (GO:0014910)	3/20	0.0390033	0.205791	LRP1;SLIT2;SORL1
regulation of lamellipodium assembly (GO:0010591)	4/34	0.0395325	0.207303	AUTS2;PLXNB3;PLCE1;SLIT2
regulation of myoblast differentiation (GO:0045661)	4/34	0.0395325	0.207303	NOTCH1;BOC;TRIP4;PLCB1
sister chromatid segregation (GO:0000819)	4/34	0.0395325	0.207303	TOP2A;KIF18B;ESPL1;SMC4
ventricular cardiac muscle tissue morphogenesis (GO:0055010)	4/34	0.0395325	0.207303	TGFB2;NOTCH1;LRP2;FGFR2
lymphocyte differentiation (GO:0030098)	7/84	0.0415021	0.216276	HDAC4;JAG2;LCK;AXL;PLCG2;PTPRJ;TCF3
cellular component assembly (GO:0022607)	16/261	0.0433147	0.216276	YAP1;MAGI1;NLGN3;CREBBP;NLGN1;WIPF1;SLC2A1;P3H4;BAIAP2;SLC9A3R2;TSPAN4;TOGARAM1;QSOX1;BSN;HES5;LIMS1
bicarbonate transport (GO:0015701)	4/35	0.0433334	0.216276	CA2;CA6;SLC4A11;SLC26A7
peptidyl-tyrosine dephosphorylation (GO:0035335)	4/35	0.0433334	0.216276	PTPRS;PTPRZ1;PTPRJ;PTPRF
positive regulation of reproductive process (GO:2000243)	4/35	0.0433334	0.216276	PLA2G10;LHFPL2;PLCB1;VEGFA
positive regulation of cellular biosynthetic process (GO:0031328)	12/180	0.04385	0.216276	ZEB2;SMAD3;HSP90AB1;SLC6A9;DDAH1;IRS1;NOS1AP;ERBB2;PLXNB2;PLD1;HIF1A;THBS1
bone cell development (GO:0098751)	2/9	0.0438964	0.216276	SRC;FOXP1
epithelial to mesenchymal transition involved in endocardial cushion formation (GO:0003198)	2/9	0.0438964	0.216276	HEYL;NOTCH1
inositol metabolic process (GO:0006020)	2/9	0.0438964	0.216276	ISYNA1;IMPA2
intestinal epithelial cell differentiation (GO:0060575)	2/9	0.0438964	0.216276	YAP1;SRC
L-ascorbic acid metabolic process (GO:0019852)	2/9	0.0438964	0.216276	SLC23A2;SLC2A1
mitral valve morphogenesis (GO:0003183)	2/9	0.0438964	0.216276	NOTCH1;SMAD6
negative regulation of biomineralization (GO:0110150)	2/9	0.0438964	0.216276	NOTCH1;HEY1
negative regulation of glial cell differentiation (GO:0045686)	2/9	0.0438964	0.216276	NOTCH1;HES5
negative regulation of glycoprotein biosynthetic process (GO:0010561)	2/9	0.0438964	0.216276	SLC2A10;ITM2C
neuronal ion channel clustering (GO:0045161)	2/9	0.0438964	0.216276	MYOC;AGRN
peripheral nervous system axon ensheathment (GO:0032292)	2/9	0.0438964	0.216276	SKI;MYOC
positive regulation of ATP biosynthetic process (GO:2001171)	2/9	0.0438964	0.216276	PID1;ENO1
positive regulation of blood vessel endothelial cell proliferation involved in sprouting angiogenesis (GO:1903589)	2/9	0.0438964	0.216276	PPP1R16B;VEGFA
positive regulation of extracellular matrix assembly (GO:1901203)	2/9	0.0438964	0.216276	PHLDB1;SMAD3
positive regulation of protein kinase C signaling (GO:0090037)	2/9	0.0438964	0.216276	FLT4;VEGFA
positive regulation of synapse maturation (GO:0090129)	2/9	0.0438964	0.216276	RELN;NEURL1
postsynaptic membrane assembly (GO:0097104)	2/9	0.0438964	0.216276	NLGN3;NLGN1
protein K6-linked ubiquitination (GO:0085020)	2/9	0.0438964	0.216276	BARD1;UBE2T
regulation of aspartic-type endopeptidase activity involved in amyloid precursor protein catabolic process (GO:1902959)	2/9	0.0438964	0.216276	EPHA4;SORL1
regulation of cell adhesion molecule production (GO:0060353)	2/9	0.0438964	0.216276	COLEC12;NOTCH1
regulation of fertilization (GO:0080154)	2/9	0.0438964	0.216276	LHFPL2;PLCB1
regulation of fibroblast apoptotic process (GO:2000269)	2/9	0.0438964	0.216276	BCL2L11;PRDM11
regulation of mammary gland epithelial cell proliferation (GO:0033599)	2/9	0.0438964	0.216276	MST1;RREB1
regulation of PERK-mediated unfolded protein response (GO:1903897)	2/9	0.0438964	0.216276	HSPA5;NCK1
regulation of protein deacetylation (GO:0090311)	2/9	0.0438964	0.216276	SPRED2;EP300
regulation of Wnt signaling pathway, planar cell polarity pathway (GO:2000095)	2/9	0.0438964	0.216276	NKD1;DACT1
response to leptin (GO:0044321)	2/9	0.0438964	0.216276	CCND1;LRP2
Schwann cell development (GO:0014044)	2/9	0.0438964	0.216276	SKI;MYOC
sensory organ morphogenesis (GO:0090596)	2/9	0.0438964	0.216276	SKI;STRA6
positive regulation of cellular catabolic process (GO:0031331)	10/141	0.0441343	0.216276	PFKFB4;PRKAA2;AADAC;IRS1;PRKCD;TP53INP1;FOXO3;HIF1A;FOXO1;DACT1
actin filament-based transport (GO:0099515)	3/21	0.0442498	0.216276	SUN2;MYO5C;MYO5A
cellular response to inorganic substance (GO:0071241)	3/21	0.0442498	0.216276	BLM;DDX11;FOXO1
chondroitin sulfate biosynthetic process (GO:0030206)	3/21	0.0442498	0.216276	CHPF;CHST11;CHST3
heparan sulfate proteoglycan metabolic process (GO:0030201)	3/21	0.0442498	0.216276	GPC1;XYLT1;HS6ST1
intrinsic apoptotic signaling pathway in response to DNA damage by p53 class mediator (GO:0042771)	3/21	0.0442498	0.216276	EP300;HIPK1;HIPK2
myotube differentiation (GO:0014902)	3/21	0.0442498	0.216276	SKI;ADAMTS5;SIX4
negative regulation of response to wounding (GO:1903035)	3/21	0.0442498	0.216276	EPHA4;PTPRS;MDK
positive regulation of glycolytic process (GO:0045821)	3/21	0.0442498	0.216276	PFKFB4;PRKAA2;HIF1A
positive regulation of purine nucleotide metabolic process (GO:1900544)	3/21	0.0442498	0.216276	PFKFB4;PRKAA2;HIF1A
regulation of dendritic spine development (GO:0060998)	3/21	0.0442498	0.216276	NLGN1;PTPRS;NEURL1
regulation of fibroblast migration (GO:0010762)	3/21	0.0442498	0.216276	THBS1;APPL2;DDR2
gonad development (GO:0008406)	5/51	0.0444698	0.216276	TFAP2C;TGFB2;WNT2B;SIX4;LRP2
inositol lipid-mediated signaling (GO:0048017)	5/51	0.0444698	0.216276	IRS1;PLCE1;GAB2;PLCB1;PLCD1
regulation of interleukin-12 production (GO:0032655)	5/51	0.0444698	0.216276	MDK;PLCG2;PLCB1;THBS1;FOXP1
regulation of smoothened signaling pathway (GO:0008589)	5/51	0.0444698	0.216276	CREBBP;SMO;IFT81;PTCH2;FGFR2
regulation of tyrosine phosphorylation of STAT protein (GO:0042509)	6/68	0.04515	0.219272	GHR;SOCS3;FGFR3;HES5;TNFRSF1A;VEGFA
protein localization to organelle (GO:0033365)	10/142	0.0459308	0.222748	LAMP5;RIPOR1;SIX4;VAPA;IFT140;MSX1;ZNF423;SORL1;BICD2;BBS4
dendrite morphogenesis (GO:0048813)	4/36	0.0473323	0.22825	MEF2A;FARP1;PHACTR1;EPHB2
endoderm formation (GO:0001706)	4/36	0.0473323	0.22825	SETD2;COL4A2;LAMA3;HMGA2
positive regulation of substrate adhesion-dependent cell spreading (GO:1900026)	4/36	0.0473323	0.22825	MYOC;MDK;RREB1;LIMS1
regulation of androgen receptor signaling pathway (GO:0060765)	4/36	0.0473323	0.22825	HEYL;HDAC1;EP300;FOXP1
regulation of intrinsic apoptotic signaling pathway (GO:2001242)	5/52	0.0477189	0.229741	BCL2L11;LCK;SRC;BCL2;BID
receptor-mediated endocytosis (GO:0006898)	10/143	0.0477759	0.229741	COLEC12;NLGN3;GRK3;LRP1;CD81;SGIP1;TMEM108;LRP2;SORL1;PDLIM7
anterograde trans-synaptic signaling (GO:0098916)	15/244	0.0482753	0.231816	GRIA1;NLGN3;NLGN1;DTNA;GRIK4;HTR4;GRIN2B;CAMKK2;SDCBP;GRM4;AKAP9;UNC119;DLGAP1;MYCBPAP;BSN
limb morphogenesis (GO:0035108)	3/22	0.0498276	0.236284	SKI;TGFB2;CYP26B1
negative regulation of biomineral tissue development (GO:0070168)	3/22	0.0498276	0.236284	NOTCH1;HEY1;BCOR
negative regulation of small molecule metabolic process (GO:0062014)	3/22	0.0498276	0.236284	MST1;EP300;SOGA1
osteoclast differentiation (GO:0030316)	3/22	0.0498276	0.236284	SRC;GAB2;FOXP1
positive regulation of dendritic spine development (GO:0060999)	3/22	0.0498276	0.236284	NLGN1;RELN;NEURL1
positive regulation of lipid catabolic process (GO:0050996)	3/22	0.0498276	0.236284	AADAC;IRS1;PRKCD
protein localization to cell junction (GO:1902414)	3/22	0.0498276	0.236284	NLGN1;BSN;TJP3
regulation of endoplasmic reticulum stress-induced intrinsic apoptotic signaling pathway (GO:1902235)	3/22	0.0498276	0.236284	BCL2L11;CREB3L1;NCK1
regulation of macrophage chemotaxis (GO:0010758)	3/22	0.0498276	0.236284	MDK;MST1;THBS1

## Sheet: S6C.Paths.Fib.demethylated.gene
Term	Overlap	P-value	Adjusted P-value	Genes
heme Metabolism	7/200	0.00082579	0.0297284	RBM38;GYPC;EPB41;LMO2;TMCC2;YPEL5;ATP6V0A1
Hedgehog Signaling	2/36	0.0301691	0.533248	CDK6;NRCAM

## Sheet: S6D.GOBio.Fib.demethylated.gene
Term	Overlap	P-value	Adjusted P-value	Genes
pituitary gland development (GO:0021983)	3/7	1.44413e-05	0.0153511	SOX2;SALL1;GLI2
cell-cell junction organization (GO:0045216)	6/82	3.65991e-05	0.0194524	SDK1;CDH4;CTNNA1;PKP1;PKP4;SDK2
cell junction assembly (GO:0034329)	6/102	0.000124367	0.0440674	SDK1;PKP1;NRCAM;PKP4;SDK2;ADGRL3
digestive tract development (GO:0048565)	4/40	0.000230955	0.0613762	PKDCC;EDNRB;SALL1;GLI2
intermediate filament organization (GO:0045109)	3/18	0.00031676	0.0673431	BFSP2;BFSP1;PKP1
embryonic digestive tract development (GO:0048566)	3/20	0.000437659	0.0775386	PKDCC;SALL1;GLI2
endocrine system development (GO:0035270)	3/24	0.000760036	0.115417	SOX2;SALL1;GLI2
negative regulation of cytoplasmic translation (GO:2000766)	2/7	0.00115995	0.154128	CPEB3;RBM24
negative regulation of mRNA catabolic process (GO:1902373)	3/29	0.00133475	0.157649	PKP1;PABPC1;RBM24
synapse assembly (GO:0007416)	4/69	0.00184463	0.196084	SDK1;NRCAM;SDK2;ADGRL3
dicarboxylic acid biosynthetic process (GO:0043650)	2/10	0.00244889	0.211062	GLS2;GLS
mesenchymal to epithelial transition (GO:0060231)	2/10	0.00244889	0.211062	SALL1;BASP1
synapse organization (GO:0050808)	5/126	0.00269583	0.211062	SDK1;SNCG;NRCAM;SDK2;ADGRL3
regulation of axon extension (GO:0030516)	3/38	0.00293249	0.211062	RTN4R;MAP2;NRCAM
glutamine family amino acid biosynthetic process (GO:0009084)	2/11	0.0029783	0.211062	GLS2;GLS
glutamine metabolic process (GO:0006541)	2/12	0.0035563	0.236272	GLS2;GLS
positive regulation of nuclear-transcribed mRNA poly(A) tail shortening (GO:0060213)	2/13	0.00418215	0.2469	PABPC1;CPEB3
generation of neurons (GO:0048699)	6/202	0.00437425	0.2469	NRBP2;CDK6;SNPH;ATOH8;NRCAM;ADGRL3
positive regulation of mRNA catabolic process (GO:0061014)	3/44	0.00445453	0.2469	PABPC1;CPEB3;RBM24
regulation of cell projection organization (GO:0031344)	2/14	0.0048551	0.2469	NTNG2;ERMN
regulation of cytoplasmic translation (GO:2000765)	2/15	0.00557441	0.2469	CPEB3;RBM24
regulation of nuclear-transcribed mRNA catabolic process, deadenylation-dependent decay (GO:1900151)	2/15	0.00557441	0.2469	PABPC1;CPEB3
regulation of nuclear-transcribed mRNA poly(A) tail shortening (GO:0060211)	2/15	0.00557441	0.2469	PABPC1;CPEB3
positive regulation of nuclear-transcribed mRNA catabolic process, deadenylation-dependent decay (GO:1900153)	2/15	0.00557441	0.2469	PABPC1;CPEB3
3'-UTR-mediated mRNA destabilization (GO:0061158)	2/16	0.00633936	0.259182	CPEB3;RBM24
glutamine family amino acid catabolic process (GO:0009065)	2/16	0.00633936	0.259182	GLS2;GLS
purine ribonucleotide transport (GO:0015868)	2/17	0.00714922	0.281468	SLC25A17;LRRC8C
adenine nucleotide transport (GO:0051503)	2/18	0.00800328	0.303839	SLC25A17;LRRC8C
regulation of macroautophagy (GO:0016241)	4/112	0.0103334	0.322394	ATP6V1A;NRBP2;SESN1;ATP6V0A1
homophilic cell adhesion via plasma membrane adhesion molecules (GO:0007156)	3/60	0.0105447	0.322394	SDK1;CDH4;SDK2
positive regulation of dendritic spine development (GO:0060999)	2/22	0.0118476	0.322394	CUX2;CPEB3
glutamate metabolic process (GO:0006536)	2/22	0.0118476	0.322394	GLS2;GLS
regulation of cell-matrix adhesion (GO:0001952)	3/65	0.0130978	0.322394	CDK6;PLEKHA2;CORO1C
cell-cell junction assembly (GO:0007043)	3/66	0.013647	0.322394	CTNNA1;PKP1;PKP4
embryonic organ development (GO:0048568)	3/66	0.013647	0.322394	SALL1;PKDCC;GLI2
positive regulation of cell differentiation (GO:0045597)	6/258	0.0137299	0.322394	CDS1;PKDCC;CTNNA1;SUCO;NRCAM;RBM24
regulation of mRNA catabolic process (GO:0061013)	4/122	0.0137972	0.322394	CARHSP1;PKP1;PABPC1;RBM24
anion transmembrane transport (GO:0098656)	3/67	0.0142092	0.322394	LRRC8C;SFXN1;SLC25A22
regulation of cAMP-mediated signaling (GO:0043949)	2/25	0.0151611	0.322394	MGRN1;PRKAR2B
microtubule cytoskeleton organization involved in mitosis (GO:1902850)	4/128	0.0161906	0.322394	CDC20;RANGAP1;KPNB1;DYNC1I1
gland development (GO:0048732)	3/71	0.016588	0.322394	SOX2;SALL1;GLI2
negative regulation of epithelial cell proliferation (GO:0050680)	3/72	0.0172155	0.322394	SOX2;CDK6;ATOH8
cell junction organization (GO:0034330)	3/72	0.0172155	0.322394	SDK1;SNCG;SDK2
neurotransmitter transport (GO:0006836)	3/73	0.017856	0.322394	SNPH;GLS2;GLS
negative regulation of axonogenesis (GO:0050771)	2/28	0.0188238	0.322394	RTN4R;MAP2
phagosome acidification (GO:0090383)	2/28	0.0188238	0.322394	ATP6V1A;ATP6V0A1
L-amino acid transport (GO:0015807)	2/28	0.0188238	0.322394	SFXN1;SLC25A22
cell morphogenesis involved in neuron differentiation (GO:0048667)	3/76	0.0198567	0.322394	NTNG2;MAP2;NRCAM
nervous system development (GO:0007399)	8/447	0.0203956	0.322394	SDK1;EDNRB;NINJ2;B3GNT5;PMP22;NRCAM;SDK2;ADGRL3
regulation of neuron differentiation (GO:0045664)	3/79	0.021976	0.322394	SOX2;NRCAM;YWHAG
negative regulation of axon extension (GO:0030517)	2/31	0.0228185	0.322394	RTN4R;MAP2
positive regulation of GTPase activity (GO:0043547)	5/214	0.023337	0.322394	RTN4R;PKP4;RANGAP1;TBC1D22B;CORO1C
negative regulation of developmental growth (GO:0048640)	2/32	0.0242209	0.322394	RTN4R;MAP2
regulation of mRNA stability (GO:0043488)	4/146	0.0248706	0.322394	CARHSP1;PABPC1;RBM24;TBRG4
RNA stabilization (GO:0043489)	2/33	0.0256578	0.322394	PABPC1;RBM24
regulation of cell cycle G2/M phase transition (GO:1902749)	3/85	0.0265713	0.322394	PRKAR2B;CEP41;YWHAG
brain development (GO:0007420)	4/150	0.0271156	0.322394	GRIN2A;B3GNT5;ADGRL2;ADGRL3
cellular response to amino acid stimulus (GO:0071230)	2/34	0.0271285	0.322394	SESN1;CPEB3
epithelial tube morphogenesis (GO:0060562)	2/34	0.0271285	0.322394	CCM2;GLI2
actin filament organization (GO:0007015)	4/152	0.0282821	0.322394	XIRP1;ERMN;CORO1C;LMOD2
respiratory system development (GO:0060541)	2/35	0.0286324	0.322394	BASP1;GLI2
intracellular pH reduction (GO:0051452)	2/35	0.0286324	0.322394	ATP6V1A;ATP6V0A1
regulation of receptor internalization (GO:0002090)	2/36	0.0301691	0.322394	RSPO1;WDR54
transferrin transport (GO:0033572)	2/36	0.0301691	0.322394	ATP6V1A;ATP6V0A1
mitotic spindle organization (GO:0007052)	4/157	0.0313279	0.322394	CDC20;RANGAP1;DYNC1I1;KPNB1
regulation of erythrocyte differentiation (GO:0045646)	2/37	0.0317378	0.322394	FAM210B;CDK6
phagosome maturation (GO:0090382)	2/37	0.0317378	0.322394	ATP6V1A;ATP6V0A1
glutamine family amino acid metabolic process (GO:0009064)	2/37	0.0317378	0.322394	GLS2;GLS
regulation of lipid metabolic process (GO:0019216)	3/92	0.032531	0.322394	MVK;RUBCNL;TNFAIP8L3
mRNA destabilization (GO:0061157)	2/38	0.0333381	0.322394	CPEB3;RBM24
visual perception (GO:0007601)	3/93	0.0334347	0.322394	CRYBB1;CRYGN;CRYBA4
protein monoubiquitination (GO:0006513)	2/39	0.0349694	0.322394	MGRN1;UBE2O
negative regulation of cellular metabolic process (GO:0031324)	2/39	0.0349694	0.322394	EDNRB;WDR54
ciliary basal body-plasma membrane docking (GO:0097711)	3/95	0.035281	0.322394	PRKAR2B;CEP41;YWHAG
sensory perception of light stimulus (GO:0050953)	3/95	0.035281	0.322394	CRYBB1;CRYGN;CRYBA4
axonogenesis (GO:0007409)	5/240	0.0357129	0.322394	NTNG2;SH3KBP1;NRCAM;SPTBN1;GLI2
negative regulation of anion transmembrane transport (GO:1903960)	1/5	0.0371877	0.322394	SLC43A2
anion homeostasis (GO:0055081)	1/5	0.0371877	0.322394	GLS
camera-type eye photoreceptor cell differentiation (GO:0060219)	1/5	0.0371877	0.322394	SDK2
cellular response to indole-3-methanol (GO:0071681)	1/5	0.0371877	0.322394	CTNNA1
regulation of heart growth (GO:0060420)	1/5	0.0371877	0.322394	BASP1
cyclic-GMP-AMP transmembrane import across plasma membrane (GO:0140361)	1/5	0.0371877	0.322394	LRRC8C
diaphragm development (GO:0060539)	1/5	0.0371877	0.322394	BASP1
endodermal cell fate specification (GO:0001714)	1/5	0.0371877	0.322394	SOX2
endothelin receptor signaling pathway (GO:0086100)	1/5	0.0371877	0.322394	EDNRB
positive regulation of 3'-UTR-mediated mRNA stabilization (GO:1905870)	1/5	0.0371877	0.322394	RBM24
response to indole-3-methanol (GO:0071680)	1/5	0.0371877	0.322394	CTNNA1
short-term memory (GO:0007614)	1/5	0.0371877	0.322394	CUX2
isopentenyl diphosphate biosynthetic process (GO:0009240)	1/5	0.0371877	0.322394	MVK
positive regulation of protein localization to cell cortex (GO:1904778)	1/5	0.0371877	0.322394	EPB41
thorax and anterior abdomen determination (GO:0007356)	1/5	0.0371877	0.322394	BASP1
transcription initiation from RNA polymerase III promoter (GO:0006384)	1/5	0.0371877	0.322394	CRCP
metanephric renal vesicle morphogenesis (GO:0072283)	1/5	0.0371877	0.322394	SALL1
zygotic determination of anterior/posterior axis, embryo (GO:0007354)	1/5	0.0371877	0.322394	BASP1
regulation of mitochondrial membrane potential (GO:0051881)	2/41	0.0383227	0.322394	SPART;RNF122
endosome organization (GO:0007032)	2/41	0.0383227	0.322394	PHETA1;CORO1C
mitochondrial gene expression (GO:0140053)	2/42	0.0400437	0.322394	LARS2;MRPS7
cell-cell adhesion via plasma-membrane adhesion molecules (GO:0098742)	4/170	0.04012	0.322394	SDK1;CDH4;SDK2;ADGRL3
neuron differentiation (GO:0030182)	4/174	0.0430804	0.322394	NRBP2;SNPH;ATOH8;GLI2
branching morphogenesis of an epithelial tube (GO:0048754)	2/44	0.0435715	0.322394	SALL1;GLI2
positive regulation of cell-matrix adhesion (GO:0001954)	2/44	0.0435715	0.322394	CDK6;PLEKHA2
mRNA stabilization (GO:0048255)	2/44	0.0435715	0.322394	PABPC1;RBM24
protein sulfation (GO:0006477)	1/6	0.0444587	0.322394	TPST1
regulation of 3'-UTR-mediated mRNA stabilization (GO:1905868)	1/6	0.0444587	0.322394	RBM24
astrocyte development (GO:0014002)	1/6	0.0444587	0.322394	CDK6
bundle of His cell-Purkinje myocyte adhesion involved in cell communication (GO:0086073)	1/6	0.0444587	0.322394	CTNNA3
regulation of digestive system process (GO:0044058)	1/6	0.0444587	0.322394	EPB41
cellular response to cold (GO:0070417)	1/6	0.0444587	0.322394	NFKBIA
cellular response to magnesium ion (GO:0071286)	1/6	0.0444587	0.322394	SLC41A1
regulation of membrane tubulation (GO:1903525)	1/6	0.0444587	0.322394	ASAP1
regulation of microtubule motor activity (GO:2000574)	1/6	0.0444587	0.322394	MAP2
glomerular epithelial cell differentiation (GO:0072311)	1/6	0.0444587	0.322394	BASP1
renal filtration cell differentiation (GO:0061318)	1/6	0.0444587	0.322394	BASP1
guanine nucleotide transmembrane transport (GO:1903790)	1/6	0.0444587	0.322394	LRRC8C
spinal cord dorsal/ventral patterning (GO:0021513)	1/6	0.0444587	0.322394	GLI2
magnesium ion homeostasis (GO:0010960)	1/6	0.0444587	0.322394	SLC41A1
mesenchymal to epithelial transition involved in metanephros morphogenesis (GO:0003337)	1/6	0.0444587	0.322394	SALL1
positive regulation of T cell differentiation in thymus (GO:0033089)	1/6	0.0444587	0.322394	GLI2
morphogenesis of an endothelium (GO:0003159)	1/6	0.0444587	0.322394	CCM2
N-terminal peptidyl-methionine acetylation (GO:0017196)	1/6	0.0444587	0.322394	NAA25
negative regulation of amino acid transport (GO:0051956)	1/6	0.0444587	0.322394	SLC43A2
activation of GTPase activity (GO:0090630)	3/105	0.0452824	0.322394	RANGAP1;TBC1D22B;CORO1C
mitochondrial translation (GO:0032543)	3/105	0.0452824	0.322394	LARS2;MRPS7;DAP3
amino acid transmembrane transport (GO:0003333)	2/45	0.0453773	0.322394	SFXN1;SLC25A22
positive regulation of nervous system development (GO:0051962)	2/45	0.0453773	0.322394	CUX2;RASSF10
positive regulation of developmental process (GO:0051094)	4/177	0.0453796	0.322394	CDC20;BASP1;CPEB3;CORO1C
alpha-amino acid metabolic process (GO:1901605)	2/46	0.0472104	0.322394	GLS2;GLS
lipid transport (GO:0006869)	3/109	0.0496358	0.322394	SLC25A17;TNFAIP8L3;MFSD2B

## Sheet: S6E.Paths.Epi.methylated.promot
Term	Overlap	P-value	Adjusted P-value	Genes
Hedgehog Signaling	4/36	0.000352034	0.00894893	CNTFR;ADGRG1;HEY1;VEGFA
Hypoxia	8/200	0.000624344	0.00894893	SLC6A6;LDHA;HSPA5;BCL2;SLC2A1;ENO1;CHST3;VEGFA
Epithelial Mesenchymal Transition	8/200	0.000624344	0.00894893	NOTCH2;TAGLN;ANPEP;CDH11;LAMA3;MYL9;LOXL1;VEGFA
Notch Signaling	3/32	0.00331744	0.0356625	NOTCH2;HEYL;ST3GAL6
G2-M Checkpoint	5/200	0.0408415	0.16902	NOTCH2;BARD1;TOP2A;RBL1;NUMA1
Estrogen Response Early	5/200	0.0408415	0.16902	CLIC3;BCL2;SLC2A1;UNC119;SLC7A2
Apical Junction	5/200	0.0408415	0.16902	MDK;SRC;CDH11;LAMA3;MYL9
mTORC1 Signaling	5/200	0.0408415	0.16902	SLC6A6;LDHA;HSPA5;SLC2A1;ENO1
Glycolysis	5/200	0.0408415	0.16902	LDHA;CHPF;HSPA5;ENO1;VEGFA
p53 Pathway	5/200	0.0408415	0.16902	JAG2;PROCR;GM2A;TRAF4;CD81
Angiogenesis	2/36	0.0449368	0.16902	JAG2;VEGFA
UV Response Dn	4/144	0.0471683	0.16902	NOTCH2;ARHGEF9;NFIB;CDON

## Sheet: S6F.GOBio.Epi.methylated.promot
Term	Overlap	P-value	Adjusted P-value	Genes
pulmonary valve development (GO:0003177)	5/18	5.39791e-07	0.00090469	NOTCH2;HEYL;HEY1;TNFRSF1A;STRA6
Notch signaling pathway (GO:0007219)	7/60	1.47028e-06	0.0012321	NOTCH2;JAG2;HEYL;HEY1;MDK;ZNF423;HES5
positive regulation of cell migration (GO:0030335)	12/269	9.59081e-06	0.00477748	SEMA5B;SDCBP;RIPOR1;ZNF609;HSPA5;MYOC;MDK;SRC;SEMA4B;VEGFA;DDR2;MAP4K4
chondrocyte differentiation (GO:0002062)	5/32	1.14021e-05	0.00477748	WNT2B;NFIB;CREB3L2;SLC39A14;HES5
pulmonary valve morphogenesis (GO:0003184)	4/17	1.6353e-05	0.00548153	NOTCH2;HEYL;HEY1;STRA6
positive regulation of focal adhesion assembly (GO:0051894)	4/19	2.6243e-05	0.00733053	MYOC;VEGFA;LIMS1;MAP4K4
regulation of cell development (GO:0060284)	5/41	3.96223e-05	0.00835749	NOTCH2;HEYL;HEY1;FOXO1;HES5
positive regulation of peptidyl-tyrosine phosphorylation (GO:0050731)	8/134	3.98925e-05	0.00835749	GHR;CD81;SRC;TNK2;UNC119;HES5;TNFRSF1A;VEGFA
positive regulation of cell-substrate junction organization (GO:0150117)	4/24	6.93478e-05	0.011733	MYOC;VEGFA;LIMS1;MAP4K4
regulation of intracellular signal transduction (GO:1902531)	14/437	7.00062e-05	0.011733	PPP1R16B;BARD1;BLM;TP53RK;MYOC;HDAC1;ARHGAP19;HIPK2;VEGFA;FGD3;ARHGEF9;TRAF4;TP53INP1;MAP4K4
regulation of neuron differentiation (GO:0045664)	6/79	0.000100201	0.0131247	HEYL;CASZ1;HEY1;MMD;TCF3;HES5
camera-type eye development (GO:0043010)	4/27	0.000112039	0.0131247	TENM3;HES5;STRA6;VEGFA
positive regulation of transcription, DNA-templated (GO:0045893)	25/1183	0.000124266	0.0131247	BLM;CASZ1;SMARCD2;RARG;HLF;CD81;HDAC1;FOXO1;ZNF609;HEY1;CREB3L2;TP53INP1;ZNF423;HES5;POU2F1;AUTS2;HIPK2;TNFRSF1A;VEGFA;HEYL;RBL1;NFIA;NFIB;NFIC;TCF3
cartilage development (GO:0051216)	5/52	0.000126396	0.0131247	WNT2B;NFIB;CREB3L2;SLC39A14;HES5
regulation of mitochondrial depolarization (GO:0051900)	3/11	0.000127585	0.0131247	MYOC;SRC;BCL2
Notch signaling involved in heart development (GO:0061314)	3/11	0.000127585	0.0131247	NOTCH2;HEYL;HEY1
regulation of cell migration (GO:0030334)	13/408	0.000134492	0.0131247	SEMA5B;KANK1;RIPOR1;HSPA5;MYOC;SRC;SEMA4B;CHRD;VEGFA;SDCBP;MDK;TP53INP1;MAP4K4
vascular transport (GO:0010232)	6/84	0.000140957	0.0131247	SLC6A6;SLC2A10;SLC2A1;SLC38A3;SLC38A2;SLC7A2
regulation of focal adhesion assembly (GO:0051893)	5/54	0.000151487	0.0133628	MYOC;SRC;MAP4K4;VEGFA;LIMS1
transport across blood-brain barrier (GO:0150104)	6/86	0.000160529	0.0134523	SLC6A6;SLC2A10;SLC2A1;SLC38A3;SLC38A2;SLC7A2
collagen fibril organization (GO:0030199)	6/89	0.000193853	0.0142864	ADAMTS3;LAMA3;P3H4;TLL1;LOXL1;DDR2
carboxylic acid transport (GO:0046942)	5/57	0.000196055	0.0142864	SLC6A6;SLC17A5;SLC38A3;SLC38A2;SLC16A5
positive regulation of cell junction assembly (GO:1901890)	5/57	0.000196055	0.0142864	MYOC;CLSTN3;MAP4K4;VEGFA;LIMS1
positive regulation of transmembrane receptor protein serine/threonine kinase signaling pathway (GO:0090100)	6/92	0.000232411	0.01623	SDCBP;NUMA1;SLC2A10;ZNF423;HES5;HIPK2
positive regulation of cell motility (GO:2000147)	9/221	0.000251875	0.0168857	SEMA5B;SDCBP;RIPOR1;HSPA5;MYOC;MDK;SEMA4B;VEGFA;MAP4K4
positive regulation of Ras protein signal transduction (GO:0046579)	5/63	0.000314487	0.0202723	NOTCH2;ADGRG1;AUTS2;RASGRF1;MAP4K4
regulation of extracellular matrix organization (GO:1903053)	3/15	0.000342204	0.0211061	DDR1;SLC2A10;DDR2
positive regulation of transcription by RNA polymerase II (GO:0045944)	20/908	0.000364545	0.0211061	CASZ1;SMARCD2;RARG;POU2F1;HLF;AUTS2;CD81;HDAC1;FOXO1;HIPK2;TNFRSF1A;VEGFA;HEYL;ZNF609;RBL1;NFIA;HEY1;NFIB;NFIC;TCF3
regulation of transforming growth factor beta receptor signaling pathway (GO:0017015)	6/100	0.000365202	0.0211061	SDCBP;WFIKKN1;SLC2A10;SPRY1;VASN;HIPK2
peptidyl-tyrosine phosphorylation (GO:0018108)	5/69	0.000480515	0.0268448	DDR1;GHR;SRC;AATK;DDR2
cell surface receptor signaling pathway involved in heart development (GO:0061311)	3/17	0.000504392	0.0272697	NOTCH2;HEYL;HEY1
negative regulation of transmembrane receptor protein serine/threonine kinase signaling pathway (GO:0090101)	6/108	0.000551089	0.0288633	WFIKKN1;SLC2A10;CHRD;SPRY1;VASN;HIPK2
positive regulation of protein kinase activity (GO:0045860)	7/154	0.000644333	0.0324729	TRAF4;MMD;SRC;UNC119;DDR2;MAP4K4;VEGFA
regulation of apoptotic process (GO:0042981)	17/742	0.000658758	0.0324729	NOTCH2;BARD1;TOP2A;USP36;RARG;HSPA5;SRC;HDAC1;FOXO1;VEGFA;FGD3;ARHGEF9;BCL2L11;TP53INP1;BCL2;BID;MAP4K4
regulation of BMP signaling pathway (GO:0030510)	5/76	0.000749208	0.0352649	NUMA1;CHRD;ZNF423;HES5;HIPK2
positive regulation of cell-matrix adhesion (GO:0001954)	4/44	0.000765174	0.0352649	MYOC;MAP4K4;VEGFA;LIMS1
cardiac epithelial to mesenchymal transition (GO:0060317)	3/20	0.000828234	0.0352649	HEYL;HEY1;SPRY1
cardiac ventricle development (GO:0003231)	3/20	0.000828234	0.0352649	HEYL;HEY1;STRA6
eye morphogenesis (GO:0048592)	3/20	0.000828234	0.0352649	RARG;TENM3;VEGFA
regulation of caveolin-mediated endocytosis (GO:2001286)	2/5	0.000862686	0.0352649	SRC;UNC119
glucose import across plasma membrane (GO:0098708)	2/5	0.000862686	0.0352649	SLC2A10;SLC2A1
positive regulation of cell adhesion (GO:0045785)	5/80	0.000945893	0.0377456	ADGRG1;MDK;CHRD;VEGFA;LIMS1
amino acid transport (GO:0006865)	4/50	0.00124248	0.0455185	SLC6A6;SLC38A3;SLC38A2;SLC7A2
artery development (GO:0060840)	3/23	0.00126028	0.0455185	SLC2A10;VEGFA;STRA6
negative regulation of extrinsic apoptotic signaling pathway in absence of ligand (GO:2001240)	3/23	0.00126028	0.0455185	EYA1;EYA4;BCL2
negative regulation of signal transduction in absence of ligand (GO:1901099)	3/23	0.00126028	0.0455185	EYA1;EYA4;BCL2
hexose import across plasma membrane (GO:0140271)	2/6	0.00128603	0.0455185	SLC2A10;SLC2A1
regulation of substrate adhesion-dependent cell spreading (GO:1900024)	4/51	0.00133842	0.0455185	KANK1;MYOC;MDK;LIMS1
regulation of axon extension involved in axon guidance (GO:0048841)	3/24	0.00143041	0.0455185	SEMA5B;SEMA4B;VEGFA
positive regulation of cellular response to transforming growth factor beta stimulus (GO:1903846)	3/24	0.00143041	0.0455185	SDCBP;SLC2A10;HIPK2
positive regulation of transcription from RNA polymerase II promoter in response to stress (GO:0036003)	3/24	0.00143041	0.0455185	HSPA5;SESN2;VEGFA
positive regulation of transforming growth factor beta receptor signaling pathway (GO:0030511)	3/24	0.00143041	0.0455185	SDCBP;SLC2A10;HIPK2
regulation of intrinsic apoptotic signaling pathway (GO:2001242)	4/52	0.00143943	0.0455185	BCL2L11;SRC;BCL2;BID
transmembrane receptor protein tyrosine kinase signaling pathway (GO:0007169)	11/404	0.00158663	0.0492444	DDR1;GHR;SDCBP;SRC;TNK2;MST1;SOGA1;SLC39A14;FOXO1;VEGFA;DDR2
regulation of cell adhesion (GO:0030155)	6/133	0.00162846	0.0496235	ADGRG1;MDK;SRC;CHRD;CYTH1;VEGFA
regulation of peptidyl-tyrosine phosphorylation (GO:0050730)	5/92	0.00176764	0.0506241	GHR;CD81;SRC;TNK2;VEGFA
collagen-activated tyrosine kinase receptor signaling pathway (GO:0038063)	2/7	0.00178931	0.0506241	DDR1;DDR2
glutamine transport (GO:0006868)	2/7	0.00178931	0.0506241	SLC38A3;SLC38A2
cellular response to DNA damage stimulus (GO:0006974)	10/350	0.00181054	0.0506241	BARD1;TOP2A;BLM;BCL2L11;BCL2;CGAS;FBXO45;BID;WDR76;FOXO1
glial cell development (GO:0021782)	3/26	0.00181232	0.0506241	MDK;MXRA8;HES5
visual perception (GO:0007601)	5/93	0.00185406	0.0509412	TRPM1;ATXN7;EYA4;CRYBB2;UNC119
chondroitin sulfate proteoglycan biosynthetic process (GO:0050650)	3/27	0.00202485	0.0533215	CHPF;B3GAT2;CHST3
positive regulation of BMP signaling pathway (GO:0030513)	3/27	0.00202485	0.0533215	NUMA1;ZNF423;HES5
sensory perception of light stimulus (GO:0050953)	5/95	0.00203614	0.0533215	TRPM1;ATXN7;EYA4;CRYBB2;UNC119
extracellular matrix organization (GO:0030198)	9/300	0.00219247	0.0547072	DDR1;SCUBE3;ADAMTS3;LAMA3;P3H4;TLL1;ADAMTS8;LOXL1;DDR2
regulation of extrinsic apoptotic signaling pathway in absence of ligand (GO:2001239)	3/28	0.00225227	0.0547072	EYA1;EYA4;BCL2
regulation of neuron migration (GO:2001222)	3/28	0.00225227	0.0547072	ADGRG1;ZNF609;MDK
L-amino acid transport (GO:0015807)	3/28	0.00225227	0.0547072	SLC38A3;SLC38A2;SLC7A2
neutral amino acid transport (GO:0015804)	3/28	0.00225227	0.0547072	SLC6A6;SLC38A3;SLC38A2
positive regulation of tyrosine phosphorylation of STAT protein (GO:0042531)	4/59	0.00229962	0.0550594	GHR;HES5;TNFRSF1A;VEGFA
commissural neuron axon guidance (GO:0071679)	2/8	0.00237101	0.0559693	NFIB;VEGFA
negative regulation of macromolecule metabolic process (GO:0010605)	7/194	0.00244215	0.0568478	NOTCH2;SDCBP;RBL1;SLC2A10;HDAC1;CCDC3;VEGFA
glycolytic process (GO:0006096)	3/29	0.0024949	0.0572802	LDHA;HKDC1;ENO1
organic acid transport (GO:0015849)	5/100	0.00254814	0.057712	SLC6A6;ACSL1;SLC38A3;SLC38A2;SLC7A2
extrinsic apoptotic signaling pathway via death domain receptors (GO:0008625)	3/30	0.0027531	0.0607131	BCL2;BID;TNFRSF1A
positive regulation of small GTPase mediated signal transduction (GO:0051057)	3/30	0.0027531	0.0607131	NOTCH2;SRC;RASGRF1
negative regulation of axon extension (GO:0030517)	3/31	0.00302718	0.0642742	SEMA5B;PTPRS;SEMA4B
collagen-activated signaling pathway (GO:0038065)	2/9	0.00302963	0.0642742	DDR1;DDR2
positive regulation of blood vessel endothelial cell proliferation involved in sprouting angiogenesis (GO:1903589)	2/9	0.00302963	0.0642742	PPP1R16B;VEGFA
positive regulation of cell differentiation (GO:0045597)	8/258	0.00312655	0.0650255	SDCBP;SLC6A6;HEYL;MDK;MMD;TCF3;CDON;DDR2
axon guidance (GO:0007411)	7/203	0.00314264	0.0650255	NOTCH2;SEMA5B;NFIB;SRC;SEMA4B;LAMA3;VEGFA
negative regulation of cell-matrix adhesion (GO:0001953)	3/32	0.00331744	0.0668364	MYOC;SRC;MAP4K4
negative regulation of programmed cell death (GO:0043069)	10/381	0.00333577	0.0668364	NOTCH2;BARD1;HSPA5;SRC;HDAC1;BCL2;BID;FOXO1;VEGFA;MAP4K4
positive regulation of nucleic acid-templated transcription (GO:1903508)	12/511	0.0033498	0.0668364	BLM;CASZ1;HEY1;NFIB;HDAC1;CREB3L2;TP53INP1;TCF3;ZNF423;FOXO1;HES5;HIPK2
regulation of signal transduction by p53 class mediator (GO:1901796)	6/156	0.00361498	0.0694627	BARD1;BLM;TP53RK;HDAC1;TP53INP1;HIPK2
adrenal gland development (GO:0030325)	2/10	0.00376368	0.0694627	MDK;STRA6
alanine transport (GO:0032328)	2/10	0.00376368	0.0694627	SLC6A6;SLC38A3
regulation of macrophage migration (GO:1905521)	2/10	0.00376368	0.0694627	CD81;MST1
long-chain fatty acid import into cell (GO:0044539)	2/10	0.00376368	0.0694627	ACSL1;SLC2A1
response to endoplasmic reticulum stress (GO:0034976)	5/110	0.00384287	0.0694627	BCL2L11;HSPA5;CREB3L2;RASGRF1;BCL2
skeletal system development (GO:0001501)	6/158	0.00384755	0.0694627	MYOC;CREB3L2;CDH11;CHRD;TLL1;HES5
regulation of tyrosine phosphorylation of STAT protein (GO:0042509)	4/68	0.00385443	0.0694627	GHR;HES5;TNFRSF1A;VEGFA
negative regulation of transforming growth factor beta receptor signaling pathway (GO:0030512)	4/68	0.00385443	0.0694627	WFIKKN1;SLC2A10;SPRY1;VASN
negative regulation of multicellular organismal process (GO:0051241)	7/214	0.00419649	0.0748226	PROCR;HEY1;MDK;NFIB;SPRY1;ZNF423;VASN
negative regulation of Ras protein signal transduction (GO:0046580)	3/35	0.00428824	0.0756537	KANK1;MYOC;SPRY1
histone modification (GO:0016570)	5/114	0.00447324	0.0770974	USP36;EYA1;ATXN7;HDAC1;EYA4
camera-type eye morphogenesis (GO:0048593)	2/11	0.00457171	0.0770974	TENM3;VEGFA
regulation of lamellipodium morphogenesis (GO:2000392)	2/11	0.00457171	0.0770974	KANK1;SRC
positive regulation of keratinocyte proliferation (GO:0010838)	2/11	0.00457171	0.0770974	NOTCH2;MDK
aortic valve development (GO:0003176)	3/36	0.00464608	0.0770974	HEYL;HEY1;TNFRSF1A
positive regulation of substrate adhesion-dependent cell spreading (GO:1900026)	3/36	0.00464608	0.0770974	MYOC;MDK;LIMS1
regulation of protein-containing complex assembly (GO:0043254)	5/116	0.00481457	0.07911	BCL2L11;HSPA5;SRC;BID;VEGFA
ventricular septum development (GO:0003281)	3/38	0.00541461	0.0878654	HEYL;HEY1;STRA6
morphogenesis of a polarized epithelium (GO:0001738)	2/12	0.00545227	0.0878654	VANGL2;LAMA3
regulation of epithelial to mesenchymal transition (GO:0010717)	4/76	0.00573029	0.0914174	SDCBP;MDK;SPRY1;VASN
positive regulation of programmed cell death (GO:0043068)	8/286	0.00578177	0.0914174	FGD3;BARD1;TOP2A;ARHGEF9;RARG;BCL2L11;BID;FOXO1
negative regulation of developmental process (GO:0051093)	4/77	0.00600071	0.0939924	KANK1;PTPRS;HEY1;NFIB
positive regulation of epithelial cell proliferation (GO:0050679)	5/123	0.00615511	0.0941491	PPP1R16B;NOTCH2;MDK;MST1;VEGFA
negative regulation of cell-substrate adhesion (GO:0010812)	3/40	0.00625511	0.0941491	KANK1;MYOC;MAP4K4
positive regulation of intrinsic apoptotic signaling pathway (GO:2001244)	3/40	0.00625511	0.0941491	BCL2L11;BCL2;BID
negative regulation of apoptotic process (GO:0043066)	11/485	0.00631828	0.0941491	NOTCH2;BARD1;HSPA5;MDK;SRC;HDAC1;BCL2;BID;FOXO1;VEGFA;MAP4K4
glucose import (GO:0046323)	2/13	0.00640394	0.0941491	SLC2A10;SLC2A1
negative regulation of gluconeogenesis (GO:0045721)	2/13	0.00640394	0.0941491	MST1;SOGA1
positive regulation of neuron migration (GO:2001224)	2/13	0.00640394	0.0941491	ZNF609;MDK
positive regulation of developmental process (GO:0051094)	6/177	0.00664473	0.0960172	SLC6A6;NUMA1;MDK;SRC;MST1;VEGFA
carbohydrate catabolic process (GO:0016052)	3/41	0.00670287	0.0960172	LDHA;HKDC1;ENO1
epithelial cell migration (GO:0010631)	3/41	0.00670287	0.0960172	NANOS1;KANK1;PTP4A3
negative regulation of extrinsic apoptotic signaling pathway (GO:2001237)	4/80	0.00686258	0.0974719	EYA1;SRC;EYA4;BCL2
regulation of nervous system development (GO:0051960)	3/42	0.00716923	0.100972	HEYL;HEY1;HES5
regulation of integrin-mediated signaling pathway (GO:2001044)	2/14	0.00742532	0.102007	SLC2A10;LIMS1
regulation of IRE1-mediated unfolded protein response (GO:1903894)	2/14	0.00742532	0.102007	BCL2L11;HSPA5
synaptic membrane adhesion (GO:0099560)	2/14	0.00742532	0.102007	PTPRS;PTPRF
cellular glucose homeostasis (GO:0001678)	3/43	0.00765437	0.103457	HKDC1;SLC39A14;FOXO1
positive regulation of neuron differentiation (GO:0045666)	3/43	0.00765437	0.103457	HEYL;MMD;TCF3
regulation of clathrin-dependent endocytosis (GO:2000369)	2/15	0.00851504	0.110629	TNK2;UNC119
regulation of dephosphorylation (GO:0035303)	2/15	0.00851504	0.110629	PPP1R16B;SRC
regulation of extracellular matrix disassembly (GO:0010715)	2/15	0.00851504	0.110629	DDR1;DDR2
negative regulation of androgen receptor signaling pathway (GO:0060766)	2/15	0.00851504	0.110629	HEYL;HDAC1
peptidyl-tyrosine autophosphorylation (GO:0038083)	2/15	0.00851504	0.110629	DDR1;AATK
positive regulation of protein phosphorylation (GO:0001934)	9/371	0.00864365	0.111072	GHR;SDCBP;TRAF4;CD81;MMD;SRC;TNK2;VEGFA;DDR2
amino acid transmembrane transport (GO:0003333)	3/45	0.00868166	0.111072	SLC6A6;SLC38A3;SLC38A2
regulation of Ras protein signal transduction (GO:0046578)	4/86	0.0088236	0.112033	NOTCH2;KANK1;RASGRF1;SPRY1
positive regulation of apoptotic process (GO:0043065)	8/310	0.00919605	0.115884	FGD3;BARD1;TOP2A;ARHGEF9;RARG;BCL2L11;BID;FOXO1
negative regulation of cell differentiation (GO:0045596)	6/191	0.00948877	0.116617	HEY1;CHRD;SPRY1;FOXO1;HES5;VASN
regulation of blood vessel endothelial cell proliferation involved in sprouting angiogenesis (GO:1903587)	2/16	0.00967172	0.116617	PPP1R16B;VEGFA
regulation of Rac protein signal transduction (GO:0035020)	2/16	0.00967172	0.116617	AUTS2;RASGRF1
negative regulation of anoikis (GO:2000811)	2/16	0.00967172	0.116617	SRC;BCL2
oogenesis (GO:0048477)	2/16	0.00967172	0.116617	NANOS1;MDK
polyol biosynthetic process (GO:0046173)	2/16	0.00967172	0.116617	ISYNA1;IPMK
epithelial to mesenchymal transition (GO:0001837)	3/47	0.00978597	0.117152	HEYL;HEY1;LIMS1
protein dephosphorylation (GO:0006470)	5/139	0.0101648	0.120824	PTPRS;EYA1;EYA4;PTPRF;ILKAP
nucleus organization (GO:0006997)	3/48	0.0103674	0.122364	USP36;NUMA1;ATXN7
enzyme linked receptor protein signaling pathway (GO:0007167)	5/140	0.0104631	0.12263	DDR1;SRC;TNK2;PTPRF;DDR2
regulation of small GTPase mediated signal transduction (GO:0051056)	5/141	0.0107673	0.124207	FGD3;ARHGEF9;SRC;RASGRF1;ARHGAP19
regulation of establishment of endothelial barrier (GO:1903140)	2/17	0.010894	0.124207	TNFRSF1A;VEGFA
regulation of leukocyte migration (GO:0002685)	2/17	0.010894	0.124207	CD81;VEGFA
mesenchyme morphogenesis (GO:0072132)	2/17	0.010894	0.124207	HEYL;HEY1
positive regulation of cellular component biogenesis (GO:0044089)	4/92	0.0111187	0.125912	SDCBP;BCL2L11;BID;VEGFA
positive regulation of cell morphogenesis involved in differentiation (GO:0010770)	3/50	0.0115892	0.130359	MYOC;MDK;LIMS1
release of cytochrome c from mitochondria (GO:0001836)	2/18	0.0121807	0.134851	BCL2;BID
negative regulation of Rho protein signal transduction (GO:0035024)	2/18	0.0121807	0.134851	KANK1;MYOC
intrinsic apoptotic signaling pathway in response to DNA damage (GO:0008630)	3/51	0.0122299	0.134851	BCL2L11;BCL2;HIPK2
negative regulation of nucleic acid-templated transcription (GO:1903507)	10/464	0.0126177	0.138218	HEYL;TLE2;POU2F1;HEY1;HDAC1;BCOR;ENO1;ZNF423;FOXO1;LIMS1
ameboidal-type cell migration (GO:0001667)	3/52	0.0128905	0.138691	NANOS1;SEMA5B;SEMA4B
positive regulation of intracellular protein transport (GO:0090316)	5/148	0.0130677	0.138691	USP36;RIPOR1;CD81;BCL2;BID
regulation of cell population proliferation (GO:0042127)	14/764	0.0133708	0.138691	JAG2;RARG;CD81;IL11RA;HDAC1;VEGFA;SDCBP;ADGRG1;ZNF609;TP53INP1;BCL2;ADAMTS8;HES5;LIMS1
atrioventricular valve morphogenesis (GO:0003181)	2/19	0.0135303	0.138691	HEYL;HEY1
regulation of histone H3-K4 methylation (GO:0051569)	2/19	0.0135303	0.138691	AUTS2;BCOR
regulation of leukocyte chemotaxis (GO:0002688)	2/19	0.0135303	0.138691	MDK;MST1
DNA double-strand break processing (GO:0000729)	2/19	0.0135303	0.138691	BARD1;BLM
regulation of oligodendrocyte differentiation (GO:0048713)	2/19	0.0135303	0.138691	MDK;HES5
endocardial cushion morphogenesis (GO:0003203)	2/19	0.0135303	0.138691	HEYL;HEY1
histone deubiquitination (GO:0016578)	2/19	0.0135303	0.138691	USP36;ATXN7
heart morphogenesis (GO:0003007)	3/53	0.0135712	0.138691	HEYL;HEY1;VEGFA
positive regulation of stress-activated MAPK cascade (GO:0032874)	4/99	0.0142442	0.144686	SDCBP;TRAF4;HIPK2;VEGFA
positive regulation of cell population proliferation (GO:0008284)	10/474	0.0144537	0.14593	SDCBP;CD81;MDK;IL11RA;HDAC1;CHRD;BCL2;HES5;VEGFA;DDR2
negative regulation of cellular macromolecule biosynthetic process (GO:2000113)	11/547	0.0146346	0.146095	NANOS1;HEYL;TLE2;POU2F1;HEY1;HDAC1;BCOR;ENO1;ZNF423;FOXO1;LIMS1
regulation of tissue remodeling (GO:0034103)	2/20	0.0149416	0.146095	MDK;DDR2
ganglioside metabolic process (GO:0001573)	2/20	0.0149416	0.146095	GM2A;ST3GAL5
glucose transmembrane transport (GO:1904659)	2/20	0.0149416	0.146095	SLC2A10;SLC2A1
negative regulation of axon extension involved in axon guidance (GO:0048843)	2/20	0.0149416	0.146095	SEMA5B;SEMA4B
pyruvate metabolic process (GO:0006090)	3/55	0.0149931	0.146095	LDHA;HKDC1;ENO1
positive regulation of cellular process (GO:0048522)	12/625	0.0153548	0.148756	SDCBP;SLC6A6;ADGRG1;NUMA1;CD81;MDK;IL11RA;HDAC1;CHRD;BCL2;HES5;VEGFA
positive regulation of establishment of protein localization to mitochondrion (GO:1903749)	3/56	0.0157344	0.150322	USP36;BCL2;BID
cellular response to cytokine stimulus (GO:0071345)	10/482	0.0160611	0.150322	GHR;CNTFR;BCL2L11;POU2F1;IL11RA;BCL2;ST3GAL6;FOXO1;TNFRSF1A;VEGFA
regulation of cell differentiation (GO:0045595)	5/156	0.0160789	0.150322	SLC6A6;CASZ1;HEY1;MDK;HES5
regulation of anoikis (GO:2000209)	2/21	0.0164134	0.150322	SRC;BCL2
cellular response to inorganic substance (GO:0071241)	2/21	0.0164134	0.150322	BLM;FOXO1
chondroitin sulfate biosynthetic process (GO:0030206)	2/21	0.0164134	0.150322	CHPF;CHST3
endocardial cushion development (GO:0003197)	2/21	0.0164134	0.150322	HEYL;HEY1
negative regulation of response to wounding (GO:1903035)	2/21	0.0164134	0.150322	PTPRS;MDK
neuron apoptotic process (GO:0051402)	2/21	0.0164134	0.150322	BCL2;BID
positive regulation of transcription from RNA polymerase II promoter involved in cellular response to chemical stimulus (GO:1901522)	2/21	0.0164134	0.150322	SESN2;VEGFA
extracellular structure organization (GO:0043062)	6/216	0.0165664	0.15051	DDR1;ADAMTS3;LAMA3;ADAMTS8;LOXL1;DDR2
positive regulation of multicellular organismal process (GO:0051240)	8/345	0.0166136	0.15051	GHR;SDCBP;NUMA1;ACSL1;MDK;MST1;ENO1;VEGFA
external encapsulating structure organization (GO:0045229)	6/217	0.0169088	0.152361	DDR1;ADAMTS3;LAMA3;ADAMTS8;LOXL1;DDR2
negative regulation of transcription, DNA-templated (GO:0045892)	16/948	0.0172689	0.153642	TLE2;RARG;POU2F1;HDAC1;ENO1;FOXO1;VEGFA;SDCBP;HEYL;HEY1;NFIC;BCOR;TCF3;ZNF423;HES5;LIMS1
eye development (GO:0001654)	3/58	0.017278	0.153642	HES5;STRA6;HIPK2
regulation of JNK cascade (GO:0046328)	4/105	0.0173259	0.153642	SDCBP;TRAF4;MAP4K4;HIPK2
cellular response to peptide hormone stimulus (GO:0071375)	4/106	0.0178768	0.155025	CYP11A1;SRC;SLC39A14;FOXO1
regulation of macrophage chemotaxis (GO:0010758)	2/22	0.0179444	0.155025	MDK;MST1
negative regulation of biomineral tissue development (GO:0070168)	2/22	0.0179444	0.155025	HEY1;BCOR
negative regulation of small molecule metabolic process (GO:0062014)	2/22	0.0179444	0.155025	MST1;SOGA1
positive regulation of neural precursor cell proliferation (GO:2000179)	2/22	0.0179444	0.155025	MDK;VEGFA
positive regulation of apoptotic signaling pathway (GO:2001235)	3/59	0.0180804	0.155399	BCL2L11;BCL2;BID
protein phosphorylation (GO:0006468)	10/496	0.0191891	0.164086	DDR1;GRK3;TP53RK;SRC;STK38;AATK;HIPK2;DDR2;CSNK1G1;MAP4K4
hexose transmembrane transport (GO:0008645)	2/23	0.0195334	0.165343	SLC2A10;SLC2A1
positive regulation of morphogenesis of an epithelium (GO:1905332)	2/23	0.0195334	0.165343	MDK;VEGFA
regulation of neurogenesis (GO:0050767)	3/62	0.0206105	0.173152	HEYL;HEY1;HES5
amino acid import across plasma membrane (GO:0089718)	2/24	0.0211791	0.173152	SLC6A6;SLC7A2
axon extension (GO:0048675)	2/24	0.0211791	0.173152	SEMA5B;AUTS2
regulation of keratinocyte proliferation (GO:0010837)	2/24	0.0211791	0.173152	NOTCH2;MDK
endocrine system development (GO:0035270)	2/24	0.0211791	0.173152	MDK;STRA6
negative regulation of neuron differentiation (GO:0045665)	2/24	0.0211791	0.173152	HEY1;HES5
negative regulation of ossification (GO:0030279)	2/24	0.0211791	0.173152	MDK;BCOR
anterior/posterior pattern specification (GO:0009952)	3/63	0.0214948	0.17488	HEYL;HEY1;HES5
negative regulation of intrinsic apoptotic signaling pathway (GO:2001243)	3/64	0.0223997	0.181362	SRC;BCL2;ENO1
positive regulation of kinase activity (GO:0033674)	4/114	0.022677	0.181742	DDR1;TRAF4;MMD;DDR2
cardiac conduction system development (GO:0003161)	2/25	0.0228804	0.181742	NOTCH2;HEY1
negative regulation of cellular carbohydrate metabolic process (GO:0010677)	2/25	0.0228804	0.181742	MST1;SOGA1
positive regulation of release of cytochrome c from mitochondria (GO:0090200)	2/25	0.0228804	0.181742	BCL2L11;BID
regulation of biomineral tissue development (GO:0070167)	2/26	0.0246361	0.192047	HEY1;DDR2
regulation of protein insertion into mitochondrial membrane involved in apoptotic signaling pathway (GO:1900739)	2/26	0.0246361	0.192047	BCL2;BID
negative regulation of receptor-mediated endocytosis (GO:0048261)	2/26	0.0246361	0.192047	SDCBP;UNC119
positive regulation of protein insertion into mitochondrial membrane involved in apoptotic signaling pathway (GO:1900740)	2/26	0.0246361	0.192047	BCL2;BID
positive regulation of protein-containing complex assembly (GO:0031334)	4/118	0.0253443	0.196653	BCL2L11;SRC;BID;VEGFA
regulation of gene expression (GO:0010468)	17/1079	0.0259454	0.200389	NOTCH2;NANOS1;USP36;CASZ1;SLC2A10;HDAC1;WTIP;VEGFA;PTP4A3;RBL1;NFIA;HEY1;TCF3;CCDC3;ZNF423;SLC38A2;LIMS1
axonogenesis (GO:0007409)	6/240	0.0261812	0.201283	NOTCH2;SEMA5B;AUTS2;SRC;SEMA4B;LAMA3
positive regulation of muscle cell differentiation (GO:0051149)	2/27	0.026445	0.202383	TCF3;CDON
kidney development (GO:0001822)	3/70	0.0282595	0.209915	VANGL2;STRA6;VEGFA
positive regulation of cell-substrate adhesion (GO:0010811)	3/70	0.0282595	0.209915	MYOC;MDK;LIMS1
cellular response to acid chemical (GO:0071229)	2/28	0.028306	0.209915	SESN2;VEGFA
cellular response to interleukin-6 (GO:0071354)	2/28	0.028306	0.209915	SRC;ST3GAL6
regulation of muscle contraction (GO:0006937)	2/28	0.028306	0.209915	ENO1;MYL9
ventricular septum morphogenesis (GO:0060412)	2/28	0.028306	0.209915	HEYL;HEY1
positive regulation of response to wounding (GO:1903036)	2/28	0.028306	0.209915	KANK1;MDK
gland development (GO:0048732)	3/71	0.0293078	0.216387	IGSF3;MDK;STRA6
beta-catenin-TCF complex assembly (GO:1904837)	2/29	0.0302179	0.217361	TLE2;HDAC1
regulation of gluconeogenesis (GO:0006111)	2/29	0.0302179	0.217361	MST1;SOGA1
glial cell differentiation (GO:0010001)	2/29	0.0302179	0.217361	NFIB;HES5
negative regulation of epithelial to mesenchymal transition (GO:0010719)	2/29	0.0302179	0.217361	SPRY1;VASN
positive regulation of dephosphorylation (GO:0035306)	2/29	0.0302179	0.217361	PPP1R16B;SRC
positive regulation of leukocyte migration (GO:0002687)	2/29	0.0302179	0.217361	MDK;VEGFA
extrinsic apoptotic signaling pathway (GO:0097191)	3/72	0.0303764	0.217567	BCL2;BID;TNFRSF1A
regulation of Rho protein signal transduction (GO:0035023)	3/73	0.0314653	0.221038	KANK1;ADGRG1;MYOC
insulin receptor signaling pathway (GO:0008286)	3/73	0.0314653	0.221038	SOGA1;SLC39A14;FOXO1
positive regulation of JNK cascade (GO:0046330)	3/73	0.0314653	0.221038	SDCBP;TRAF4;HIPK2
positive regulation of signal transduction (GO:0009967)	6/252	0.0321482	0.221038	JAG2;KANK1;ADAMTS3;SRC;SLC39A14;LIMS1
artery morphogenesis (GO:0048844)	2/30	0.0321797	0.221038	STRA6;VEGFA
chondroitin sulfate metabolic process (GO:0030204)	2/30	0.0321797	0.221038	CHPF;CHST3
respiratory tube development (GO:0030323)	2/30	0.0321797	0.221038	STRA6;VEGFA
positive regulation of B cell proliferation (GO:0030890)	2/30	0.0321797	0.221038	CD81;BCL2
positive regulation of lipid kinase activity (GO:0090218)	2/30	0.0321797	0.221038	CD81;DGKZ
positive regulation of phosphate metabolic process (GO:0045937)	2/30	0.0321797	0.221038	SDCBP;SRC
negative regulation of gene expression (GO:0010629)	7/322	0.032923	0.22522	NOTCH2;NANOS1;RBL1;SLC2A10;HDAC1;CCDC3;VEGFA
cytokine-mediated signaling pathway (GO:0019221)	11/621	0.033171	0.225994	GHR;CNTFR;BCL2L11;POU2F1;IL11RA;SRC;BCL2;FOXO1;TNFRSF1A;VEGFA;LIMS1
positive regulation of intracellular signal transduction (GO:1902533)	10/546	0.0340476	0.230245	PTP4A3;BCL2L11;MYOC;SRC;BCL2;CGAS;BID;TNFRSF1A;VEGFA;LIMS1
regulation of cellular senescence (GO:2000772)	2/31	0.0341902	0.230245	RBL1;CGAS
cellular response to hormone stimulus (GO:0032870)	3/76	0.0348535	0.230245	GHR;SRC;CYP11A1
phosphorylation (GO:0016310)	8/400	0.0357796	0.230245	GRK3;TP53RK;TNK2;STK38;AATK;DGKZ;HIPK2;MAP4K4
positive regulation of endothelial cell proliferation (GO:0001938)	3/77	0.0360232	0.230245	PPP1R16B;MDK;VEGFA
aortic valve morphogenesis (GO:0003180)	2/32	0.0362484	0.230245	HEYL;HEY1
ERBB2 signaling pathway (GO:0038128)	2/32	0.0362484	0.230245	MYOC;SRC
negative regulation of chemotaxis (GO:0050922)	2/32	0.0362484	0.230245	SEMA5B;SEMA4B
negative regulation of intracellular steroid hormone receptor signaling pathway (GO:0033144)	2/32	0.0362484	0.230245	HEYL;HDAC1
positive regulation of lamellipodium organization (GO:1902745)	2/32	0.0362484	0.230245	AUTS2;SRC
positive regulation of receptor signaling pathway via STAT (GO:1904894)	2/32	0.0362484	0.230245	GHR;HES5
regulation of programmed cell death (GO:0043067)	5/194	0.0365929	0.230245	USP36;RARG;BCL2L11;TP53INP1;BID
apoptotic mitochondrial changes (GO:0008637)	2/33	0.0383532	0.230245	BCL2;BID
regulation of sprouting angiogenesis (GO:1903670)	2/33	0.0383532	0.230245	PPP1R16B;VEGFA
neuron projection extension (GO:1990138)	2/33	0.0383532	0.230245	SEMA5B;AUTS2
positive regulation of receptor signaling pathway via JAK-STAT (GO:0046427)	2/33	0.0383532	0.230245	GHR;HES5
negative regulation of cellular component organization (GO:0051129)	3/80	0.0396523	0.230245	HSPA5;SRC;VEGFA
negative regulation of cellular response to growth factor stimulus (GO:0090288)	3/80	0.0396523	0.230245	CHRD;SPRY1;HIPK2
cell-substrate junction assembly (GO:0007044)	2/34	0.0405035	0.230245	SRC;LAMA3
female gamete generation (GO:0007292)	2/34	0.0405035	0.230245	NANOS1;MDK
regulation of transmembrane transport (GO:0034762)	2/34	0.0405035	0.230245	SLC2A1;BCL2
positive regulation of mitochondrial outer membrane permeabilization involved in apoptotic signaling pathway (GO:1901030)	2/34	0.0405035	0.230245	BCL2;BID
protein-containing complex assembly (GO:0065003)	6/267	0.0407692	0.230245	TLE2;BLM;HDAC1;SLC2A1;HES5;TNFRSF1A
generation of neurons (GO:0048699)	5/202	0.0423214	0.230245	HEYL;WNT2B;AUTS2;HEY1;HES5
regulation of muscle cell differentiation (GO:0051147)	2/35	0.0426984	0.230245	TCF3;CDON
regulation of T cell receptor signaling pathway (GO:0050856)	2/35	0.0426984	0.230245	CD81;DGKZ
respiratory system development (GO:0060541)	2/35	0.0426984	0.230245	STRA6;VEGFA
semaphorin-plexin signaling pathway (GO:0071526)	2/35	0.0426984	0.230245	SEMA5B;SEMA4B
smoothened signaling pathway (GO:0007224)	2/35	0.0426984	0.230245	HES5;HIPK2
lung development (GO:0030324)	2/35	0.0426984	0.230245	STRA6;VEGFA
peptidyl-tyrosine dephosphorylation (GO:0035335)	2/35	0.0426984	0.230245	PTPRS;PTPRF
positive regulation of reproductive process (GO:2000243)	2/35	0.0426984	0.230245	LHFPL2;VEGFA
regulation of Notch signaling pathway (GO:0008593)	3/83	0.0434597	0.230245	JAG2;HEY1;SRC
regulation of androgen receptor signaling pathway (GO:0060765)	2/36	0.0449368	0.230245	HEYL;HDAC1
regulation of ossification (GO:0030278)	2/36	0.0449368	0.230245	MDK;DDR2
embryonic limb morphogenesis (GO:0030326)	2/36	0.0449368	0.230245	RARG;HDAC1
regulation of receptor internalization (GO:0002090)	2/36	0.0449368	0.230245	SDCBP;VEGFA
pulmonary artery morphogenesis (GO:0061156)	1/5	0.046129	0.230245	STRA6
receptor-mediated virion attachment to host cell (GO:0046813)	1/5	0.046129	0.230245	CD81
apoptotic chromosome condensation (GO:0030263)	1/5	0.046129	0.230245	TOP2A
regulation of adherens junction organization (GO:1903391)	1/5	0.046129	0.230245	VEGFA
cadmium ion transmembrane transport (GO:0070574)	1/5	0.046129	0.230245	SLC39A14
cadmium ion transport (GO:0015691)	1/5	0.046129	0.230245	SLC39A14
regulation of chromosome separation (GO:1905818)	1/5	0.046129	0.230245	NUMA1
regulation of growth rate (GO:0040009)	1/5	0.046129	0.230245	NOTCH2
regulation of histone H4-K16 acetylation (GO:2000618)	1/5	0.046129	0.230245	AUTS2
regulation of homophilic cell adhesion (GO:1903385)	1/5	0.046129	0.230245	TENM3
regulation of inflammatory response to wounding (GO:0106014)	1/5	0.046129	0.230245	MDK
ciliary neurotrophic factor-mediated signaling pathway (GO:0070120)	1/5	0.046129	0.230245	CNTFR
coronary artery morphogenesis (GO:0060982)	1/5	0.046129	0.230245	VEGFA
regulation of metaphase plate congression (GO:0090235)	1/5	0.046129	0.230245	NUMA1
regulation of myoblast proliferation (GO:2000291)	1/5	0.046129	0.230245	ZNF609
diaphragm development (GO:0060539)	1/5	0.046129	0.230245	STRA6
disaccharide biosynthetic process (GO:0046351)	1/5	0.046129	0.230245	SLC2A1
DNA replication, synthesis of RNA primer (GO:0006269)	1/5	0.046129	0.230245	PRIM1
regulation of retinal ganglion cell axon guidance (GO:0090259)	1/5	0.046129	0.230245	VEGFA
female genitalia development (GO:0030540)	1/5	0.046129	0.230245	STRA6
forebrain regionalization (GO:0021871)	1/5	0.046129	0.230245	WNT2B
glomerular visceral epithelial cell migration (GO:0090521)	1/5	0.046129	0.230245	KANK1
sialic acid transport (GO:0015739)	1/5	0.046129	0.230245	SLC17A5
L-arginine import across plasma membrane (GO:0097638)	1/5	0.046129	0.230245	SLC7A2
vascular endothelial growth factor receptor-2 signaling pathway (GO:0036324)	1/5	0.046129	0.230245	VEGFA
negative regulation of collateral sprouting (GO:0048671)	1/5	0.046129	0.230245	PTPRS
negative regulation of interferon-alpha production (GO:0032687)	1/5	0.046129	0.230245	PTPRS
negative regulation of IRE1-mediated unfolded protein response (GO:1903895)	1/5	0.046129	0.230245	HSPA5
negative regulation of regulatory T cell differentiation (GO:0045590)	1/5	0.046129	0.230245	MDK
non-canonical Wnt signaling pathway via MAPK cascade (GO:0038030)	1/5	0.046129	0.230245	MYOC
ornithine transport (GO:0015822)	1/5	0.046129	0.230245	SLC7A2
peptidyl-lysine oxidation (GO:0018057)	1/5	0.046129	0.230245	LOXL1
PML body organization (GO:0030578)	1/5	0.046129	0.230245	HIPK2
positive regulation of axon extension involved in axon guidance (GO:0048842)	1/5	0.046129	0.230245	VEGFA
positive regulation of CD4-positive, alpha-beta T cell proliferation (GO:2000563)	1/5	0.046129	0.230245	CD81
positive regulation of endothelial cell chemotaxis by VEGF-activated vascular endothelial growth factor receptor signaling pathway (GO:0038033)	1/5	0.046129	0.230245	VEGFA
positive regulation of fertilization (GO:1905516)	1/5	0.046129	0.230245	LHFPL2
positive regulation of mast cell chemotaxis (GO:0060754)	1/5	0.046129	0.230245	VEGFA
positive regulation of mitochondrial depolarization (GO:0051901)	1/5	0.046129	0.230245	MYOC
positive regulation of necrotic cell death (GO:0010940)	1/5	0.046129	0.230245	SLC6A6
positive regulation of neutrophil extravasation (GO:2000391)	1/5	0.046129	0.230245	MDK
positive regulation of protein catabolic process in the vacuole (GO:1904352)	1/5	0.046129	0.230245	CD81
positive regulation of protein localization to cell cortex (GO:1904778)	1/5	0.046129	0.230245	NUMA1
positive regulation of transcription from RNA polymerase II promoter in response to hypoxia (GO:0061419)	1/5	0.046129	0.230245	VEGFA
nitrogen compound transport (GO:0071705)	4/143	0.0461835	0.230245	SLC6A6;SLC38A3;SLC38A2;SLC7A2
negative regulation of cell migration (GO:0030336)	4/144	0.0471683	0.230245	KANK1;ADGRG1;TP53INP1;CHRD
regulation of actin cytoskeleton reorganization (GO:2000249)	2/37	0.0472177	0.230245	NOTCH2;MDK
neural crest cell migration (GO:0001755)	2/37	0.0472177	0.230245	SEMA5B;SEMA4B
positive regulation of exocytosis (GO:0045921)	2/37	0.0472177	0.230245	SDCBP;CADPS2
connective tissue development (GO:0061448)	2/38	0.0495401	0.230245	CREB3L2;HES5
negative regulation of ubiquitin-dependent protein catabolic process (GO:2000059)	2/38	0.0495401	0.230245	SDCBP;HIPK2

## Sheet: S6G.Paths.Fib.demethylated.prom
Term	Overlap	P-value	Adjusted P-value	Genes
Interferon Gamma Response	2/200	0.036031	0.260462	NFKBIA;STAT4

## Sheet: S6H.GOBio.Fib.demethylated.prom
Term	Overlap	P-value	Adjusted P-value	Genes
regulation of erythrocyte differentiation (GO:0045646)	2/37	0.00140207	0.0994436	FAM210B;CDK6
actin filament organization (GO:0007015)	3/152	0.00150308	0.0994436	ERMN;LMOD2;CORO1C
positive regulation of nervous system development (GO:0051962)	2/45	0.0020687	0.0994436	CUX2;RASSF10
negative regulation of cell differentiation (GO:0045596)	3/191	0.00287903	0.0994436	NFKBIA;SOX2;CDK6
eye development (GO:0001654)	2/58	0.0034126	0.0994436	SOX2;CRYBA4
regulation of cell-matrix adhesion (GO:0001952)	2/65	0.00426629	0.0994436	CDK6;CORO1C
positive regulation of neurogenesis (GO:0050769)	2/72	0.00520864	0.0994436	CUX2;RASSF10
negative regulation of epithelial cell proliferation (GO:0050680)	2/72	0.00520864	0.0994436	SOX2;CDK6
short-term memory (GO:0007614)	1/5	0.00747819	0.0994436	CUX2
regulation of heart growth (GO:0060420)	1/5	0.00747819	0.0994436	BASP1
thorax and anterior abdomen determination (GO:0007356)	1/5	0.00747819	0.0994436	BASP1
transcription initiation from RNA polymerase III promoter (GO:0006384)	1/5	0.00747819	0.0994436	CRCP
diaphragm development (GO:0060539)	1/5	0.00747819	0.0994436	BASP1
zygotic determination of anterior/posterior axis, embryo (GO:0007354)	1/5	0.00747819	0.0994436	BASP1
endodermal cell fate specification (GO:0001714)	1/5	0.00747819	0.0994436	SOX2
visual perception (GO:0007601)	2/93	0.00854955	0.0994436	CRYBB1;CRYBA4
regulation of epithelial cell proliferation (GO:0050678)	2/93	0.00854955	0.0994436	SOX2;CDK6
sensory perception of light stimulus (GO:0050953)	2/95	0.00890674	0.0994436	CRYBB1;CRYBA4
protein sulfation (GO:0006477)	1/6	0.00896734	0.0994436	TPST1
cellular response to magnesium ion (GO:0071286)	1/6	0.00896734	0.0994436	SLC41A1
magnesium ion homeostasis (GO:0010960)	1/6	0.00896734	0.0994436	SLC41A1
astrocyte development (GO:0014002)	1/6	0.00896734	0.0994436	CDK6
glomerular epithelial cell differentiation (GO:0072311)	1/6	0.00896734	0.0994436	BASP1
renal filtration cell differentiation (GO:0061318)	1/6	0.00896734	0.0994436	BASP1
cellular response to cold (GO:0070417)	1/6	0.00896734	0.0994436	NFKBIA
regulation of cell cycle (GO:0051726)	3/296	0.00969617	0.0994436	SOX2;CDK6;MAP2K6
glandular epithelial cell development (GO:0002068)	1/7	0.0104543	0.0994436	CDK6
astrocyte differentiation (GO:0048708)	1/7	0.0104543	0.0994436	CDK6
membrane biogenesis (GO:0044091)	1/7	0.0104543	0.0994436	SPTBN1
membrane fission (GO:0090148)	1/7	0.0104543	0.0994436	CORO1C
type B pancreatic cell development (GO:0003323)	1/7	0.0104543	0.0994436	CDK6
positive regulation of lamellipodium morphogenesis (GO:2000394)	1/7	0.0104543	0.0994436	CORO1C
pituitary gland development (GO:0021983)	1/7	0.0104543	0.0994436	SOX2
negative regulation of protein kinase activity by regulation of protein phosphorylation (GO:0044387)	1/7	0.0104543	0.0994436	CORO1C
kidney mesenchyme development (GO:0072074)	1/8	0.0119392	0.0994436	BASP1
cellular response to interleukin-21 (GO:0098757)	1/8	0.0119392	0.0994436	STAT4
cytoplasmic sequestering of NF-kappaB (GO:0007253)	1/8	0.0119392	0.0994436	NFKBIA
DNA damage induced protein phosphorylation (GO:0006975)	1/8	0.0119392	0.0994436	MAP2K6
interleukin-21-mediated signaling pathway (GO:0038114)	1/8	0.0119392	0.0994436	STAT4
fatty acid alpha-oxidation (GO:0001561)	1/9	0.0134218	0.0994436	SLC25A17
type B pancreatic cell differentiation (GO:0003309)	1/9	0.0134218	0.0994436	CDK6
negative regulation of lipid localization (GO:1905953)	1/9	0.0134218	0.0994436	NFKBIA
response to magnesium ion (GO:0032026)	1/9	0.0134218	0.0994436	SLC41A1
interleukin-23-mediated signaling pathway (GO:0038155)	1/9	0.0134218	0.0994436	STAT4
positive regulation of dendritic spine morphogenesis (GO:0061003)	1/10	0.0149024	0.102695	CUX2
mesenchymal to epithelial transition (GO:0060231)	1/10	0.0149024	0.102695	BASP1
endodermal cell fate commitment (GO:0001711)	1/10	0.0149024	0.102695	SOX2
supramolecular fiber organization (GO:0097435)	3/351	0.0153245	0.102695	ERMN;LMOD2;CORO1C
muscle contraction (GO:0006936)	2/129	0.0159589	0.102695	GNAO1;LMOD2
regulation of lamellipodium morphogenesis (GO:2000392)	1/11	0.0163807	0.102695	CORO1C
metanephric mesenchyme development (GO:0072075)	1/11	0.0163807	0.102695	BASP1
interleukin-35-mediated signaling pathway (GO:0070757)	1/11	0.0163807	0.102695	STAT4
magnesium ion transport (GO:0015693)	1/12	0.017857	0.105032	SLC41A1
ATP transport (GO:0015867)	1/12	0.017857	0.105032	SLC25A17
glomerular visceral epithelial cell differentiation (GO:0072112)	1/12	0.017857	0.105032	BASP1
negative regulation of substrate adhesion-dependent cell spreading (GO:1900025)	1/13	0.0193311	0.105032	CORO1C
negative regulation of cell morphogenesis involved in differentiation (GO:0010771)	1/13	0.0193311	0.105032	CORO1C
negative regulation of cellular senescence (GO:2000773)	1/13	0.0193311	0.105032	CDK6
cytoplasmic sequestering of protein (GO:0051220)	1/13	0.0193311	0.105032	NFKBIA
negative regulation of macrophage derived foam cell differentiation (GO:0010745)	1/13	0.0193311	0.105032	NFKBIA
striated muscle cell development (GO:0055002)	1/14	0.020803	0.107647	LMOD2
cytoplasmic sequestering of transcription factor (GO:0042994)	1/14	0.020803	0.107647	NFKBIA
regulation of cell projection organization (GO:0031344)	1/14	0.020803	0.107647	ERMN
negative regulation of cell-substrate junction organization (GO:0150118)	1/16	0.0237405	0.115514	CORO1C
neuron cell-cell adhesion (GO:0007158)	1/16	0.0237405	0.115514	NINJ2
negative regulation of focal adhesion assembly (GO:0051895)	1/16	0.0237405	0.115514	CORO1C
regulation of monocyte differentiation (GO:0045655)	1/16	0.0237405	0.115514	CDK6
negative regulation of cell aging (GO:0090344)	1/17	0.0252061	0.117388	CDK6
purine ribonucleotide transport (GO:0015868)	1/17	0.0252061	0.117388	SLC25A17
gliogenesis (GO:0042063)	1/17	0.0252061	0.117388	CDK6
epithelial structure maintenance (GO:0010669)	1/18	0.0266695	0.11749	VSIG1
adenine nucleotide transport (GO:0051503)	1/18	0.0266695	0.11749	SLC25A17
maintenance of gastrointestinal epithelium (GO:0030277)	1/18	0.0266695	0.11749	VSIG1
positive regulation of excitatory postsynaptic potential (GO:2000463)	1/18	0.0266695	0.11749	CUX2
purine ribonucleoside bisphosphate metabolic process (GO:0034035)	1/19	0.0281308	0.117782	TPST1
positive regulation of developmental process (GO:0051094)	2/177	0.0288047	0.117782	BASP1;CORO1C
fatty acid transport (GO:0015908)	1/20	0.02959	0.117782	SLC25A17
positive regulation of dendrite morphogenesis (GO:0050775)	1/20	0.02959	0.117782	CUX2
negative regulation of lipid storage (GO:0010888)	1/20	0.02959	0.117782	NFKBIA
regulation of protein localization to cell periphery (GO:1904375)	1/20	0.02959	0.117782	SPTBN1
regulation of fibroblast migration (GO:0010762)	1/21	0.0310471	0.117782	CORO1C
actin nucleation (GO:0045010)	1/21	0.0310471	0.117782	LMOD2
regulation of cell-substrate junction assembly (GO:0090109)	1/21	0.0310471	0.117782	CORO1C
cellular response to estradiol stimulus (GO:0071392)	1/21	0.0310471	0.117782	FAM210B
positive regulation of neural precursor cell proliferation (GO:2000179)	1/22	0.032502	0.117782	RASSF10
positive regulation of dendritic spine development (GO:0060999)	1/22	0.032502	0.117782	CUX2
regulation of lipid storage (GO:0010883)	1/22	0.032502	0.117782	NFKBIA
negative regulation of myeloid cell differentiation (GO:0045638)	1/22	0.032502	0.117782	CDK6
protein import into peroxisome membrane (GO:0045046)	1/22	0.032502	0.117782	SLC25A17
positive regulation of cholesterol efflux (GO:0010875)	1/23	0.0339549	0.117782	NFKBIA
regulation of neural precursor cell proliferation (GO:2000177)	1/23	0.0339549	0.117782	RASSF10
regulation of cysteine-type endopeptidase activity (GO:2000116)	1/23	0.0339549	0.117782	SOX2
nucleotide-binding domain, leucine rich repeat containing receptor signaling pathway (GO:0035872)	1/24	0.0354056	0.117782	MAP2K6
negative regulation of neuron differentiation (GO:0045665)	1/24	0.0354056	0.117782	SOX2
endocrine system development (GO:0035270)	1/24	0.0354056	0.117782	SOX2
regulation of macromolecule metabolic process (GO:0060255)	2/200	0.036031	0.117782	SOX2;CDK6
3'-phosphoadenosine 5'-phosphosulfate metabolic process (GO:0050427)	1/25	0.0368542	0.117782	TPST1
negative regulation of cell junction assembly (GO:1901889)	1/25	0.0368542	0.117782	CORO1C
receptor signaling pathway via STAT (GO:0097696)	1/25	0.0368542	0.117782	STAT4
glial cell development (GO:0021782)	1/26	0.0383007	0.117782	CDK6
metanephros development (GO:0001656)	1/26	0.0383007	0.117782	BASP1
organelle fission (GO:0048285)	1/26	0.0383007	0.117782	CORO1C
positive regulation of interleukin-2 production (GO:0032743)	1/26	0.0383007	0.117782	SPTBN1
cytoplasmic pattern recognition receptor signaling pathway (GO:0002753)	1/27	0.0397452	0.117782	MAP2K6
positive regulation of erythrocyte differentiation (GO:0045648)	1/27	0.0397452	0.117782	FAM210B
camera-type eye development (GO:0043010)	1/27	0.0397452	0.117782	CRYBA4
modulation of excitatory postsynaptic potential (GO:0098815)	1/27	0.0397452	0.117782	CUX2
peroxisomal membrane transport (GO:0015919)	1/27	0.0397452	0.117782	SLC25A17
negative regulation of multicellular organismal process (GO:0051241)	2/214	0.0407385	0.117782	CORO1C;MAP2K6
transcription by RNA polymerase III (GO:0006383)	1/28	0.0411875	0.117782	CRCP
positive regulation of synapse assembly (GO:0051965)	1/28	0.0411875	0.117782	CUX2
nucleotide-binding oligomerization domain containing signaling pathway (GO:0070423)	1/28	0.0411875	0.117782	MAP2K6
positive regulation of fibroblast proliferation (GO:0048146)	1/28	0.0411875	0.117782	CDK6
sarcomere organization (GO:0045214)	1/28	0.0411875	0.117782	LMOD2
protein targeting to peroxisome (GO:0006625)	1/29	0.0426277	0.118613	SLC25A17
glial cell differentiation (GO:0010001)	1/29	0.0426277	0.118613	SOX2
negative regulation of myeloid leukocyte differentiation (GO:0002762)	1/29	0.0426277	0.118613	CDK6
Golgi to plasma membrane protein transport (GO:0043001)	1/30	0.0440659	0.118613	SPTBN1
regulation of protein localization to membrane (GO:1905475)	1/30	0.0440659	0.118613	SPTBN1
receptor signaling pathway via JAK-STAT (GO:0007259)	1/31	0.0455019	0.118613	STAT4
negative regulation of DNA binding (GO:0043392)	1/31	0.0455019	0.118613	NFKBIA
regulation of macrophage derived foam cell differentiation (GO:0010743)	1/31	0.0455019	0.118613	NFKBIA
regulation of cellular senescence (GO:2000772)	1/31	0.0455019	0.118613	CDK6
negative regulation of osteoblast differentiation (GO:0045668)	1/31	0.0455019	0.118613	CDK6
skeletal muscle organ development (GO:0060538)	1/32	0.0469359	0.118613	BASP1
negative regulation of cell-matrix adhesion (GO:0001953)	1/32	0.0469359	0.118613	CORO1C
positive regulation of lamellipodium organization (GO:1902745)	1/32	0.0469359	0.118613	CORO1C
regulation of dendrite morphogenesis (GO:0048814)	1/32	0.0469359	0.118613	CUX2
regulation of dendritic spine morphogenesis (GO:0061001)	1/32	0.0469359	0.118613	CUX2
positive regulation of cholesterol transport (GO:0032376)	1/33	0.0483678	0.120366	NFKBIA
regulation of cholesterol efflux (GO:0010874)	1/33	0.0483678	0.120366	NFKBIA
