# Supplementary material for: Changes in DNA methylation hallmark alterations in chromatin accessibility and gene expression for eye lens differentiation
Source: Epigenetics Chromatin. 2022 Mar 5;15:8. doi: 10.1186/s13072-022-00440-z (PMC8897925; doi:10.1186/s13072-022-00440-z)
Supplement: Supplementary file 11 — Additional file 11: Table S7. Differentially methylated mCG regions that are at least partially contained within open chromatin regions. [file 13072_2022_440_MOESM11_ESM.xlsx]

## Sheet: README
	Column Name	Description
	mCG DMR Site Number	ID number of mCG differentially methylated region
	mCG DMR chr	chromosome
	mCG DMR start	start coordinate
	mCG DMR end	end coordinate
	Epi_meanMethy	average mCG Methylation level in Epithelial cells
	Fib_meanMethy	average mCG Methylation level in Fiber cells
	diff.Methy	difference in mCG Methylation level between Fiber cells and epithelial cells
	areaStat	statistical value
	Numer of OCRs overlapped	number of open chromatin regions that the mCG DMR region overlaps
	ATACseq OCR Log2FC (Fiber/Epi)	Log2 fold change ATACseq peak intensity at open chromatin region in Fiber cells divided by epithelial cells
	ATACseq OCR padj (Fiber/Epi)	statistical value of log2 fold change ATACseq peak intensity at open chromatin region in Fiber cells divided by epithelial cells
	OCR chromosome	open chromatin region chromosome location
	OCR Start	open chromatin region start coordinate
	OCR End	open chromatin region end coordinate

## Sheet: Table S7
mCG DMR Site Number	mCG DMR chr	mCG DMR start	mCG DMR end	Epi_meanMethy	Fib_meanMethy	diff.Methy	areaStat	Numer of OCRs overlapped	ATACseq OCR Log2FC (Fiber/Epi)	ATACseq OCR padj (Fiber/Epi)	OCR chromosome	OCR Start	OCR End
5	chr1	216785	217106	0.0944294	0.180493	0.0860633	300.1	1	-0.85	0.0449282	chr1	216609	217066
9	chr1	295556	295869	0.240837	0.3947	0.153863	414.563	1	-0.68	0.0677265	chr1	295319	295819
12	chr1	607023	607599	0.34251	0.599727	0.257217	226.92	1	-0.89	0.00874447	chr1	607253	607613
19	chr1	1116795	1117264	0.377389	0.692505	0.315115	177.189	1	-3.45	7.01802e-07	chr1	1116755	1117090
20	chr1	1118422	1119061	0.301733	0.655432	0.353699	195.253	2	-2.08	5.73765e-09	chr1	1118352	1118760
20	chr1	1118422	1119061	0.301733	0.655432	0.353699	195.253	2	0.33	0.269985	chr1	1118973	1119533
21	chr1	1125093	1125287	0.0955112	0.246217	0.150706	125.22	1	-0.66	4.34371e-06	chr1	1124621	1125707
22	chr1	1125421	1125578	0.0307348	0.171029	0.140294	119.277	1	-0.66	4.34371e-06	chr1	1124621	1125707
26	chr1	1216311	1216410	0.415276	0.579531	0.164255	107.197	1	0.4	0.154675	chr1	1215954	1216402
27	chr1	1267853	1267996	0.0237203	0.08379	0.0600697	111.878	1	-0.67	0.000187955	chr1	1267682	1268630
31	chr1	1612288	1612546	0.534244	0.264847	-0.269398	-124.12	1	6.02	4.54993e-17	chr1	1612318	1612690
32	chr1	1696833	1697029	0.228232	0.37343	0.145198	147.916	1	0.48	0.115366	chr1	1696765	1697641
35	chr1	1727043	1727347	0.325112	0.670719	0.345607	167.868	1	-2.53	2.90778e-10	chr1	1726940	1727646
36	chr1	1781153	1781893	0.199696	0.504329	0.304633	128.119	2	-1.02	0.0289792	chr1	1781009	1781350
36	chr1	1781153	1781893	0.199696	0.504329	0.304633	128.119	2	-1.52	4.0914e-06	chr1	1781688	1782565
37	chr1	1782009	1782213	0.175752	0.517115	0.341363	100.046	1	-1.52	4.0914e-06	chr1	1781688	1782565
39	chr1	1798979	1799294	0.102424	0.475519	0.373095	123.147	1	-2.65	1.45536e-15	chr1	1798405	1799323
42	chr1	2124089	2124345	0.0880742	0.268597	0.180523	98.6304	1	-0.31	0.314505	chr1	2123688	2124242
48	chr1	2493505	2493633	0.696188	0.241317	-0.454871	-111.791	1	2.79	1.46609e-20	chr1	2493232	2493723
54	chr1	4852856	4853992	0.428707	0.710607	0.281899	101.313	1	2.19	0.000197064	chr1	4853730	4854415
58	chr1	6383288	6383708	0.306557	0.618818	0.312261	115.955	1	-0.97	0.0102586	chr1	6383122	6383631
59	chr1	6430234	6430434	0.12087	0.358925	0.238056	124.385	1	-1.5	1.39538e-05	chr1	6430069	6430494
60	chr1	7137137	7137563	0.365146	0.624401	0.259255	142.756	1	-1.86	4.45379e-05	chr1	7136766	7137453
63	chr1	7201636	7202263	0.226328	0.447297	0.220969	158.914	1	-2.23	1.02801e-11	chr1	7200699	7201848
65	chr1	7330355	7330595	0.0845053	0.39042	0.305915	234.905	1	-1.09	9.24461e-05	chr1	7330201	7330742
66	chr1	7362887	7363175	0.103154	0.348636	0.245482	99.219	1	-1.55	8.7162e-06	chr1	7362951	7363379
67	chr1	8031283	8032607	0.108187	0.324298	0.216111	96.3129	1	-1.77	8.12895e-07	chr1	8030994	8032004
68	chr1	8904544	8904689	0.113757	0.394578	0.280821	133.249	1	-1.86	3.05305e-07	chr1	8904305	8904860
69	chr1	9694349	9695165	0.732902	0.345237	-0.387666	-118.469	1	1.3	0.00925202	chr1	9694086	9694917
72	chr1	13428080	13428317	0.474273	0.850433	0.37616	102.341	1	-1.93	7.09979e-07	chr1	13428021	13428446
74	chr1	14594829	14595178	0.637056	0.212373	-0.424683	-191.728	1	2.92	8.312e-26	chr1	14594075	14595170
77	chr1	15106002	15106199	0.406473	0.15144	-0.255034	-112.896	1	1.36	6.69723e-06	chr1	15105675	15106165
78	chr1	15133193	15133533	0.382027	0.631678	0.249651	214.744	1	-0.28	0.563309	chr1	15133066	15133611
80	chr1	15511032	15511252	0.606803	0.138097	-0.468706	-205.565	1	5.19	1.0428e-26	chr1	15510917	15511396
81	chr1	15901706	15901811	0.241687	0.130457	-0.111231	-102.215	1	0.08	0.848822	chr1	15901489	15902845
82	chr1	15916088	15916642	0.504607	0.821051	0.316445	93.2487	1	-2.13	6.67352e-06	chr1	15916237	15916682
83	chr1	15960140	15960396	0.20143	0.369528	0.168098	210.116	1	-1.18	0.000681774	chr1	15959824	15960373
84	chr1	16019873	16020338	0.099581	0.363243	0.263662	289.55	1	-1.25	0.00334982	chr1	16019868	16020661
86	chr1	16593567	16594474	0.719103	0.402383	-0.31672	-108.549	1	4.9	1.33234e-11	chr1	16593297	16593868
87	chr1	17268850	17269197	0.126072	0.530193	0.404121	113.665	1	-2.9	3.76426e-16	chr1	17268723	17269285
89	chr1	20327540	20327776	0.125614	0.274046	0.148432	174.962	1	-0.69	0.000654865	chr1	20327603	20328077
90	chr1	20643620	20644009	0.108034	0.327436	0.219402	327.139	1	-2.67	3.70366e-09	chr1	20643325	20644182
91	chr1	20784087	20784373	0.135586	0.530077	0.394491	143.339	1	-1.43	0.000144229	chr1	20783879	20784492
92	chr1	21294632	21295346	0.227577	0.488088	0.260511	98.2689	1	-2.34	5.67515e-11	chr1	21294592	21295976
93	chr1	21996835	21997098	0.717773	0.292203	-0.42557	-104.676	1	2.03	0.000529683	chr1	21996859	21997217
94	chr1	22425826	22425969	0.301592	0.120656	-0.180936	-106.11	1	0.12	0.705344	chr1	22425652	22426408
96	chr1	22680111	22680251	0.517024	0.215588	-0.301436	-95.2725	1	1.78	9.91814e-11	chr1	22679910	22680428
101	chr1	25009172	25009517	0.690303	0.336238	-0.354065	-118.888	1	2.94	1.87543e-16	chr1	25009191	25009706
104	chr1	26309474	26310070	0.126116	0.303987	0.177871	147.288	1	-1.18	0.00856021	chr1	26309516	26309891
106	chr1	26455338	26455856	0.148655	0.346234	0.197579	382.12	1	-1.08	2.44683e-05	chr1	26455308	26455672
113	chr1	29290542	29290737	0.748868	0.19947	-0.549398	-126.401	1	4.23	3.5449e-31	chr1	29290416	29291190
114	chr1	30239494	30239679	0.443237	0.107654	-0.335584	-98.0588	1	3.19	1.19397e-23	chr1	30239429	30240256
116	chr1	31061260	31061426	0.134903	0.375369	0.240466	118.362	1	-1.04	0.000142529	chr1	31061285	31062072
117	chr1	31077389	31077854	0.0551644	0.298906	0.243742	143.361	1	-1.96	5.30165e-09	chr1	31077493	31077975
118	chr1	31079301	31079913	0.148315	0.485619	0.337304	95.8708	1	-0.76	5.37667e-06	chr1	31078173	31079418
119	chr1	31122483	31122611	0.27791	0.433478	0.155569	107.657	1	-0.41	0.00392021	chr1	31121270	31123410
120	chr1	31859651	31860842	0.167106	0.573124	0.406018	119.564	1	-1.81	2.17604e-06	chr1	31859953	31860763
122	chr1	33821508	33821789	0.372894	0.129377	-0.243517	-93.2179	1	2.09	8.52367e-14	chr1	33821342	33821909
128	chr1	34123721	34124128	0.0620492	0.184839	0.122789	286.442	1	-0.3	0.127056	chr1	34123013	34124003
129	chr1	34165938	34166070	0.599863	0.339344	-0.26052	-152.942	1	1.78	1.48732e-06	chr1	34165815	34166242
130	chr1	34185605	34185872	0.304187	0.492996	0.188809	112.799	1	-1.49	1.97253e-06	chr1	34185376	34185793
133	chr1	34329194	34329428	0.126672	0.276841	0.150169	127.379	1	-0.11	0.693928	chr1	34328906	34329236
134	chr1	34371950	34372605	0.164259	0.50127	0.337011	102.066	1	-1.44	2.2968e-07	chr1	34372235	34372999
135	chr1	34376647	34376816	0.168489	0.663569	0.49508	192.26	1	-0.82	0.00133561	chr1	34376102	34376831
136	chr1	34387659	34387954	0.127811	0.437192	0.30938	98.0173	1	-1.98	0.000780502	chr1	34387805	34388175
137	chr1	34393475	34393736	0.0840326	0.397761	0.313729	176.436	1	-1.41	4.99256e-07	chr1	34393421	34393785
138	chr1	34406928	34407274	0.309436	0.476165	0.166728	173.942	1	-0.82	0.0534184	chr1	34406809	34407899
139	chr1	34711286	34711684	0.0915136	0.328902	0.237388	95.3623	1	0.05	0.856901	chr1	34711531	34712104
143	chr1	34782329	34782554	0.692323	0.20428	-0.488043	-112.134	1	3.77	2.2115e-25	chr1	34781996	34782767
145	chr1	36354006	36354491	0.409205	0.820618	0.411413	96.8206	1	-2.41	2.39502e-06	chr1	36353942	36354306
147	chr1	37805541	37805879	0.303273	0.5039	0.200627	224.225	1	1.38	9.85421e-17	chr1	37805667	37806820
148	chr1	37861640	37861759	0.276109	0.382269	0.106161	194.072	1	0.28	0.290457	chr1	37860511	37861883
150	chr1	38018880	38019564	0.0513705	0.186333	0.134962	298.307	1	-0.35	0.0752814	chr1	38018890	38019958
151	chr1	38019646	38020026	0.0443193	0.173867	0.129548	561.677	1	-0.35	0.0752814	chr1	38018890	38019958
152	chr1	38324683	38325395	0.444789	0.707766	0.262977	296.457	1	-1.06	2.87282e-06	chr1	38323915	38324928
154	chr1	38899561	38899957	0.417011	0.652485	0.235474	129.463	1	-1.13	9.13327e-05	chr1	38898760	38899824
156	chr1	39499645	39499871	0.583882	0.0955858	-0.488296	-149.727	1	3.54	1.43631e-08	chr1	39499559	39499965
158	chr1	43570606	43570986	0.59516	0.828883	0.233722	103.182	1	-1.72	1.97206e-06	chr1	43570159	43570760
160	chr1	44534010	44534513	0.319557	0.61132	0.291763	129.558	1	-1.12	0.0015307	chr1	44533785	44534424
161	chr1	44916714	44916948	0.174674	0.304403	0.129728	184.071	1	0.66	0.0453722	chr1	44916380	44917880
163	chr1	44918409	44918709	0.275929	0.475178	0.199249	111.402	1	0.94	0.00716213	chr1	44918645	44919043
166	chr1	44924742	44924870	0.167234	0.371954	0.204719	93.5947	1	0.18	0.449779	chr1	44924470	44924753
167	chr1	44925916	44926377	0.408398	0.729445	0.321048	292.223	1	-0.75	0.0252865	chr1	44925835	44926104
171	chr1	44949718	44950332	0.124358	0.430342	0.305984	109.854	2	-1.82	8.89089e-06	chr1	44949044	44950094
171	chr1	44949718	44950332	0.124358	0.430342	0.305984	109.854	2	-1.8	1.95569e-05	chr1	44950193	44950579
172	chr1	44955850	44956081	0.0994209	0.256058	0.156637	136.776	1	-0.64	0.000594741	chr1	44955742	44957080
175	chr1	44994693	44994761	0.111599	0.33172	0.220121	101.192	1	-0.71	0.0176287	chr1	44994373	44994750
176	chr1	45064095	45064315	0.404689	0.593007	0.188317	101.181	1	-1.03	0.000112819	chr1	45063263	45064174
178	chr1	45268606	45268808	0.615097	0.223789	-0.391308	-98.5435	1	3.91	4.10776e-21	chr1	45268478	45268983
181	chr1	45477264	45477513	0.456882	0.767447	0.310566	112.343	1	-1.58	0.000291361	chr1	45476917	45477449
183	chr1	45589742	45590201	0.1752	0.503854	0.328654	221.084	1	-1.21	0.000763478	chr1	45589632	45589989
184	chr1	45663107	45663273	0.112904	0.322076	0.209172	118.693	1	-1.67	3.2662e-10	chr1	45662289	45663206
185	chr1	45906184	45906449	0.521047	0.251987	-0.26906	-136.561	1	3.3	9.77707e-10	chr1	45906129	45906578
187	chr1	47703352	47703703	0.132515	0.467323	0.334809	147.095	1	-1.98	0.000123137	chr1	47703183	47703763
188	chr1	47997391	47997658	0.0675793	0.288362	0.220783	152.01	1	-0.34	0.0881446	chr1	47996995	47998729
189	chr1	48031126	48031421	0.427759	0.704313	0.276554	99.3259	1	-2.28	8.49848e-09	chr1	48030726	48031382
191	chr1	48086696	48086810	0.0640374	0.126765	0.062728	148.282	1	-0.35	0.106148	chr1	48086716	48087407
192	chr1	48087347	48087622	0.178573	0.35721	0.178637	493.658	1	-0.35	0.106148	chr1	48086716	48087407
194	chr1	48192017	48192227	0.330787	0.725515	0.394729	109.356	1	-1.84	6.1334e-06	chr1	48191973	48192563
195	chr1	48622206	48622418	0.380557	0.597176	0.216619	92.9994	1	-0.09	0.816106	chr1	48622080	48622941
196	chr1	49229456	49229675	0.160907	0.369895	0.208988	220.884	1	-0.57	0.00465376	chr1	49228375	49229789
197	chr1	49230201	49230460	0.0864592	0.198961	0.112502	173.274	1	-0.96	0.000896545	chr1	49230157	49230550
202	chr1	49297472	49297797	0.261658	0.480064	0.218406	397.614	1	-0.29	0.22181	chr1	49297391	49297926
203	chr1	49297881	49298108	0.190698	0.488578	0.29788	117.602	1	-0.29	0.22181	chr1	49297391	49297926
204	chr1	49313049	49313221	0.215455	0.414682	0.199227	163.615	1	-0.61	1.97175e-05	chr1	49312428	49313952
205	chr1	49318948	49319084	0.648422	0.375677	-0.272745	-112.525	1	2.42	3.05425e-07	chr1	49318939	49319142
206	chr1	49320898	49321325	0.23631	0.455834	0.219523	271.66	1	-0.49	0.0366091	chr1	49320798	49321273
208	chr1	49331334	49331473	0.132759	0.237806	0.105048	123.919	1	1.33	0.00569008	chr1	49331213	49332029
209	chr1	49460913	49461041	0.1456	0.345556	0.199956	131.369	1	0.05	0.83801	chr1	49460873	49462655
210	chr1	49488540	49489057	0.146598	0.401385	0.254788	180.401	1	-1.69	2.10983e-09	chr1	49488713	49489190
212	chr1	49653779	49653867	0.0644939	0.139178	0.0746836	105.251	1	-0.23	0.178639	chr1	49653560	49655084
215	chr1	49736298	49736729	0.575467	0.312107	-0.26336	-144.957	1	4.66	8.77958e-16	chr1	49736145	49736996
217	chr1	49930707	49930965	0.690823	0.363797	-0.327026	-154.343	1	0.4	0.103673	chr1	49930669	49932263
220	chr1	50314468	50315009	0.768478	0.372421	-0.396057	-139.228	1	2.01	7.01953e-08	chr1	50314140	50315136
221	chr1	50316767	50316968	0.223178	0.539673	0.316496	101.563	1	-0.17	0.679616	chr1	50316781	50317388
222	chr1	50504893	50505043	0.15987	0.554561	0.394691	151.575	1	-1.19	2.73019e-05	chr1	50504780	50505433
225	chr1	50729983	50730202	0.462312	0.632309	0.169996	112.446	1	-0.9	4.54121e-05	chr1	50729205	50730038
226	chr1	50773176	50773429	0.26839	0.464614	0.196224	119.052	1	-1.34	4.8029e-06	chr1	50772522	50773347
228	chr1	50812435	50812640	0.218671	0.415612	0.196941	197.261	1	-0.89	9.63901e-08	chr1	50812546	50813187
231	chr1	50907333	50907765	0.345183	0.568859	0.223676	265.721	1	-1.68	2.39587e-08	chr1	50907572	50908212
245	chr1	51937195	51937517	0.649946	0.813755	0.163809	182.775	1	-0.09	0.731688	chr1	51936883	51937434
247	chr1	53148717	53148905	0.0600512	0.29576	0.235709	109.902	1	-1.15	4.83673e-05	chr1	53148080	53148844
248	chr1	53318832	53319014	0.337902	0.516712	0.17881	122.208	1	-1.73	0.000802381	chr1	53318761	53319065
249	chr1	53344520	53344735	0.263877	0.6004	0.336523	176.323	1	0.25	0.537434	chr1	53344436	53345155
251	chr1	53422602	53423299	0.134322	0.476968	0.342646	220.089	1	-1.84	7.15087e-13	chr1	53422653	53423112
252	chr1	53429431	53429999	0.084448	0.351692	0.267244	200.101	1	-0.79	0.000184891	chr1	53428826	53429994
255	chr1	53478001	53478189	0.284459	0.494247	0.209788	155.258	1	-0.48	0.345264	chr1	53477707	53478251
256	chr1	53507784	53508091	0.196078	0.536863	0.340785	125.931	1	-1.37	1.24298e-05	chr1	53507769	53508288
257	chr1	53788066	53788232	0.11694	0.391965	0.275025	101.423	1	-0.98	0.00168853	chr1	53787724	53788466
258	chr1	53799148	53799526	0.393428	0.162991	-0.230436	-353.956	1	2.49	2.51277e-11	chr1	53798896	53799551
261	chr1	54397607	54398396	0.363324	0.636645	0.273321	283.802	1	-0.84	8.63936e-05	chr1	54398064	54398894
263	chr1	54579304	54579471	0.298194	0.614298	0.316104	126.762	1	-0.89	0.0191113	chr1	54579121	54579526
264	chr1	54662104	54662390	0.226897	0.607793	0.380896	105.235	1	-1.61	0.00201231	chr1	54662019	54662576
265	chr1	54779708	54780103	0.0707963	0.382753	0.311956	172.498	1	-2.36	4.42128e-15	chr1	54779242	54780343
266	chr1	55772502	55772656	0.230858	0.102815	-0.128043	-170.67	1	1.21	2.74374e-07	chr1	55772216	55773131
267	chr1	55887205	55887509	0.835514	0.212224	-0.62329	-105.949	1	3	2.18512e-18	chr1	55887025	55887714
268	chr1	56019936	56020280	0.104606	0.237591	0.132984	224.411	1	-0.68	0.000117484	chr1	56019401	56020304
269	chr1	56023695	56024244	0.0978077	0.269497	0.171689	327.218	1	0.08	0.762941	chr1	56023370	56024007
272	chr1	56100972	56101274	0.104374	0.331948	0.227574	163.127	1	-1.71	5.45735e-06	chr1	56100405	56101238
274	chr1	56121794	56121939	0.557183	0.789151	0.231967	111.979	1	-2.32	3.58316e-07	chr1	56121854	56122302
276	chr1	56130351	56130821	0.0632822	0.298292	0.23501	165.854	1	-1.19	6.22702e-07	chr1	56130405	56130870
277	chr1	56235326	56235597	0.344165	0.125503	-0.218662	-160.145	1	2.3	2.11202e-13	chr1	56234929	56235723
278	chr1	56241029	56241329	0.655677	0.386052	-0.269625	-153.718	1	2.4	2.03797e-19	chr1	56240939	56241519
279	chr1	56552853	56553062	0.154693	0.329914	0.175221	168.695	1	-0.9	0.00679458	chr1	56552569	56553432
280	chr1	56732907	56733511	0.203342	0.415973	0.212631	166.305	1	-0.89	0.00593602	chr1	56732918	56733245
281	chr1	56752401	56752596	0.231275	0.47155	0.240275	157.516	1	-1.11	1.60046e-05	chr1	56752216	56752797
283	chr1	57053875	57054053	0.113216	0.26387	0.150654	103.79	1	-0.61	0.0326236	chr1	57053631	57054229
285	chr1	57320375	57320582	0.214333	0.441054	0.226721	128.727	1	-0.72	0.0999901	chr1	57320348	57320634
289	chr1	57364541	57365049	0.109602	0.3241	0.214498	189.675	1	-1.86	3.1248e-12	chr1	57364744	57365605
290	chr1	57365103	57365391	0.190952	0.366202	0.17525	113.193	1	-1.86	3.1248e-12	chr1	57364744	57365605
292	chr1	57375361	57375630	0.0818494	0.308548	0.226698	109.597	1	-1.3	4.67504e-05	chr1	57375116	57375615
293	chr1	57387082	57387558	0.139577	0.344778	0.205201	112.235	1	-1.12	0.00367882	chr1	57386862	57387424
295	chr1	59157464	59157604	0.744456	0.122476	-0.62198	-121.686	1	3.01	1.93812e-06	chr1	59157280	59158193
296	chr1	59619884	59620013	0.671401	0.143857	-0.527544	-103.928	1	3.07	1.52157e-15	chr1	59619826	59620173
298	chr1	59933538	59934005	0.0857318	0.306852	0.22112	144.41	1	-1.37	4.45665e-06	chr1	59933462	59934808
299	chr1	59934566	59934709	0.333244	0.655398	0.322154	99.6448	1	-1.37	4.45665e-06	chr1	59933462	59934808
301	chr1	60403950	60404346	0.659205	0.349502	-0.309703	-304.133	1	2.84	2.87466e-26	chr1	60403736	60404345
304	chr1	60887498	60887765	0.194048	0.341516	0.147469	209.743	1	0.52	0.164304	chr1	60887169	60887734
308	chr1	60914749	60914908	0.138144	0.282631	0.144487	136.429	1	-1.43	2.31488e-06	chr1	60914680	60915315
310	chr1	61025361	61025609	0.117798	0.283734	0.165936	171.364	1	0.51	0.145112	chr1	61025352	61025717
311	chr1	61472103	61472344	0.685108	0.281612	-0.403497	-97.049	1	3.01	2.72121e-10	chr1	61471935	61472512
313	chr1	61692140	61692330	0.118032	0.255516	0.137483	122.214	1	-0.64	0.020512	chr1	61692007	61692885
315	chr1	61751612	61751771	0.224385	0.402281	0.177896	136.954	1	-0.38	0.361616	chr1	61751118	61751828
319	chr1	61861049	61861259	0.200726	0.42711	0.226383	108.715	1	-0.33	0.00976037	chr1	61859813	61861416
320	chr1	62927714	62928288	0.728147	0.348835	-0.379312	-102.256	1	2.24	1.32995e-18	chr1	62927482	62929310
321	chr1	62936416	62936708	0.676459	0.235903	-0.440556	-125.616	1	3.11	3.65822e-49	chr1	62936345	62937281
322	chr1	62936992	62937045	0.668864	0.123149	-0.545715	-114.11	1	3.11	3.65822e-49	chr1	62936345	62937281
327	chr1	66151481	66152005	0.417271	0.68103	0.263758	97.2426	1	-0.02	0.967962	chr1	66151247	66151526
329	chr1	67663396	67663642	0.289958	0.594065	0.304107	94.6734	1	-1.1	0.00517834	chr1	67663289	67663638
330	chr1	67665863	67666128	0.215671	0.397509	0.181838	102.522	1	-0.93	1.8225e-05	chr1	67665701	67666599
331	chr1	67673769	67673932	0.787721	0.453368	-0.334353	-98.6531	1	2.52	4.05523e-11	chr1	67673673	67674047
333	chr1	68209823	68210092	0.0807187	0.28712	0.206401	111.078	1	-1.6	2.26604e-05	chr1	68209732	68210210
336	chr1	69743723	69744044	0.147061	0.485399	0.338338	179.961	1	-1.6	6.75168e-07	chr1	69743268	69744259
337	chr1	70820139	70820400	0.480657	0.143619	-0.337038	-126.383	1	2.75	9.89162e-14	chr1	70820049	70820568
339	chr1	70834403	70834918	0.274186	0.134838	-0.139348	-448.148	1	1.34	5.81151e-05	chr1	70834566	70835514
342	chr1	70841644	70841869	0.153285	0.062941	-0.0903445	-249.444	1	1.46	1.66475e-06	chr1	70841562	70842057
343	chr1	70841989	70842191	0.214835	0.109291	-0.105545	-240.591	1	1.46	1.66475e-06	chr1	70841562	70842057
344	chr1	70843598	70843772	0.117977	0.0284831	-0.0894944	-148.578	1	1.04	2.56261e-06	chr1	70843646	70843972
345	chr1	70844578	70844700	0.0791248	0.0323017	-0.0468231	-115.429	1	0.64	0.0105073	chr1	70844392	70845438
347	chr1	71098656	71100247	0.134468	0.409515	0.275047	735.614	2	-1.68	1.49463e-07	chr1	71099075	71099451
347	chr1	71098656	71100247	0.134468	0.409515	0.275047	735.614	2	-1.19	2.23573e-05	chr1	71100058	71101126
352	chr1	77715532	77715889	0.0553859	0.222383	0.166998	133.98	1	-1.42	1.35021e-09	chr1	77715149	77716606
354	chr1	77809595	77809794	0.277207	0.479568	0.202362	149.891	1	-1.53	6.87573e-05	chr1	77809428	77809752
358	chr1	78070211	78070638	0.20335	0.489825	0.286475	267.053	1	-1.85	7.71938e-10	chr1	78069634	78070457
361	chr1	80186083	80186812	0.209767	0.590417	0.38065	111.639	1	-1.49	1.11022e-05	chr1	80186589	80186916
365	chr1	80675488	80675893	0.258663	0.555003	0.296341	202.023	1	-1.49	3.728e-05	chr1	80675658	80675991
366	chr1	80697856	80697957	0.206325	0.0632899	-0.143035	-95.7855	1	1.28	7.3496e-06	chr1	80697646	80698023
367	chr1	80944073	80944606	0.180918	0.401026	0.220108	235.507	1	-0.98	0.00606755	chr1	80943662	80944821
372	chr1	81530692	81530944	0.457753	0.156651	-0.301103	-120.329	1	2.36	1.27341e-15	chr1	81530608	81531351
374	chr1	82082254	82082626	0.094304	0.350059	0.255755	118.69	1	-1.31	0.00280348	chr1	82082230	82082739
375	chr1	82155776	82155864	0.424381	0.700874	0.276493	113.744	1	-2.02	1.83957e-08	chr1	82155644	82156060
378	chr1	82306975	82307236	0.619857	0.225453	-0.394405	-154.093	1	4.64	9.62368e-21	chr1	82306799	82307484
382	chr1	82732695	82733077	0.213065	0.432865	0.2198	185.078	1	-0.94	0.00212329	chr1	82732417	82732985
383	chr1	82762826	82763245	0.659552	0.216328	-0.443224	-185.429	1	2.42	2.54125e-06	chr1	82762710	82763311
384	chr1	82863800	82864177	0.398316	0.755328	0.357012	122.353	1	-1.43	2.1566e-05	chr1	82863825	82864217
385	chr1	82944215	82944326	0.67169	0.145824	-0.525867	-135.786	1	3.59	4.21569e-30	chr1	82944017	82944437
386	chr1	82946107	82946405	0.430661	0.0789991	-0.351662	-140.903	1	3.64	4.0992e-29	chr1	82946012	82946747
387	chr1	83335729	83335931	0.128275	0.291742	0.163467	101.388	1	-1.52	4.2163e-06	chr1	83335612	83336047
389	chr1	84413139	84413355	0.467774	0.719	0.251226	97.1225	1	-0.65	0.0490538	chr1	84413335	84413805
390	chr1	84413752	84413897	0.355433	0.66782	0.312387	287.112	1	-0.65	0.0490538	chr1	84413335	84413805
393	chr1	84426825	84426899	0.0471169	0.364476	0.317359	110.454	1	-1.03	0.000176196	chr1	84426032	84426903
399	chr1	84442935	84443059	0.0404847	0.143487	0.103002	96.5883	1	-0.74	0.0162608	chr1	84442500	84444146
401	chr1	85170972	85171294	0.136009	0.347642	0.211633	156.23	1	-1.08	0.00718638	chr1	85170835	85171488
402	chr1	85246959	85247106	0.472807	0.0903139	-0.382493	-100.934	1	4.9	7.20843e-20	chr1	85246905	85247233
404	chr1	86828636	86828971	0.0835588	0.353409	0.269851	133.421	1	-1.75	0.000410113	chr1	86828231	86828759
410	chr1	90144030	90144557	0.594046	0.179866	-0.414181	-199.312	1	2.34	1.82726e-12	chr1	90144273	90144705
416	chr1	93111527	93111747	0.618216	0.829045	0.210829	111.072	1	-1.61	1.32866e-09	chr1	93111508	93112393
417	chr1	93187959	93188065	0.161186	0.286733	0.125546	117.293	1	0.54	0.133585	chr1	93187518	93188242
418	chr1	93278078	93278229	0.406104	0.112352	-0.293752	-93.6481	1	2.59	6.33075e-24	chr1	93277702	93278831
419	chr1	93347522	93347657	0.241831	0.375831	0.134	99.4052	1	-0.53	0.189887	chr1	93347310	93347669
420	chr1	93393195	93393453	0.0922484	0.297051	0.204803	118.324	1	-1.08	2.17503e-05	chr1	93392974	93393485
421	chr1	93595522	93595866	0.126801	0.412578	0.285777	113.23	1	-1.61	3.28777e-08	chr1	93595394	93596645
426	chr1	93608647	93609166	0.202854	0.540505	0.337651	351.526	1	-1.79	1.41601e-08	chr1	93608498	93609808
427	chr1	93609790	93609983	0.19551	0.421455	0.225945	96.3697	1	-1.79	1.41601e-08	chr1	93608498	93609808
432	chr1	100257398	100257571	0.0726234	0.194568	0.121945	149.182	1	-1.36	2.89928e-05	chr1	100256670	100257695
433	chr1	100277479	100277836	0.105121	0.341075	0.235954	93.3355	1	-1.03	0.00341308	chr1	100276751	100277695
435	chr1	100326763	100326891	0.217411	0.494385	0.276974	110.894	1	-0.92	0.00162136	chr1	100326738	100328066
436	chr1	100327088	100327460	0.0795434	0.278024	0.19848	121.181	1	-0.92	0.00162136	chr1	100326738	100328066
438	chr1	100390408	100391074	0.414551	0.732588	0.318038	240.294	1	-0.8	0.0328943	chr1	100389848	100391131
439	chr1	100424071	100424369	0.662311	0.216263	-0.446048	-158.527	1	2.36	1.12007e-13	chr1	100423937	100424299
440	chr1	101141976	101142114	0.237561	0.103413	-0.134148	-107.206	1	2.2	8.70676e-12	chr1	101141816	101142354
441	chr1	104407055	104407412	0.108886	0.370271	0.261385	125.245	1	-1.65	9.84033e-06	chr1	104407066	104407503
447	chr1	106004149	106004288	0.641925	0.832853	0.190929	169.936	1	-0.59	0.0676442	chr1	106004055	106004785
448	chr1	106428450	106428795	0.525616	0.794126	0.26851	104.763	1	3.23	0.00276871	chr1	106427992	106428513
449	chr1	106505516	106505867	0.54213	0.246391	-0.295739	-391.47	1	3.09	2.88612e-13	chr1	106505458	106505873
450	chr1	106877521	106877780	0.856201	0.482904	-0.373297	-98.992	1	3	1.16821e-09	chr1	106877402	106878014
451	chr1	107253244	107253484	0.621972	0.211919	-0.410054	-141.837	1	4.43	2.36072e-35	chr1	107253093	107253540
457	chr1	111075186	111075352	0.0301413	0.157634	0.127493	127.19	1	-0.68	0.00151891	chr1	111074902	111075874
458	chr1	111075417	111075621	0.0730054	0.210316	0.137311	94.0592	1	-0.68	0.00151891	chr1	111074902	111075874
459	chr1	111077587	111078628	0.113322	0.359114	0.245792	476.628	1	-1.13	0.00129168	chr1	111077950	111079364
467	chr1	111223792	111223927	0.0371079	0.107009	0.0699013	107.644	1	0.21	0.541063	chr1	111222945	111223999
468	chr1	112210778	112210950	0.0524235	0.183177	0.130754	160.443	1	-0.67	4.46748e-05	chr1	112210525	112211488
469	chr1	112377209	112377391	0.478815	0.179569	-0.299246	-94.7902	1	2.19	5.55165e-14	chr1	112376919	112377488
473	chr1	113673457	113673995	0.0833423	0.20027	0.116928	501.735	1	-0.82	3.05354e-08	chr1	113673189	113674278
475	chr1	113677676	113677834	0.22051	0.107002	-0.113508	-168.306	1	0.32	0.0946852	chr1	113677621	113678105
478	chr1	113693260	113693470	0.2885	0.151457	-0.137043	-258.075	1	0.85	0.00153074	chr1	113693150	113693663
482	chr1	113706322	113706417	0.399557	0.575182	0.175625	123.556	1	-0.54	0.0392371	chr1	113706116	113706415
485	chr1	113797781	113798217	0.310048	0.517971	0.207923	217.852	1	-0.71	0.00277273	chr1	113797904	113798503
486	chr1	113810879	113811267	0.228673	0.486663	0.25799	205.411	1	-0.96	0.000198052	chr1	113810289	113811501
487	chr1	113825944	113826121	0.0454826	0.142894	0.0974115	120.151	1	-0.61	0.000540955	chr1	113825551	113826548
488	chr1	113992408	113992718	0.240512	0.464745	0.224234	115.092	1	-0.98	0.00209166	chr1	113992221	113992620
489	chr1	114046543	114046716	0.0849462	0.187191	0.102245	178.386	1	0.13	0.662866	chr1	114046679	114047403
490	chr1	114052340	114052527	0.377387	0.158502	-0.218885	-96.887	1	1.9	4.37749e-08	chr1	114052224	114052773
495	chr1	114197092	114197341	0.0616404	0.313126	0.251486	94.3102	1	-1.78	7.55455e-08	chr1	114196048	114197116
500	chr1	116524780	116524879	0.543887	0.0924585	-0.451428	-92.87	1	2.81	3.44778e-21	chr1	116524568	116525129
501	chr1	117044183	117044579	0.183864	0.535942	0.352078	123.903	1	-2.29	1.89513e-09	chr1	117044196	117044649
503	chr1	119617874	119618014	0.0699825	0.234075	0.164092	129.845	1	-0.98	2.88798e-06	chr1	119617295	119618337
504	chr1	119880350	119880504	0.577729	0.762068	0.184338	124.529	1	0.46	0.0683753	chr1	119879407	119880556
505	chr1	120178017	120178569	0.139767	0.481834	0.342067	212.277	1	-1.89	9.59568e-09	chr1	120177944	120178474
506	chr1	121387680	121387892	0.497465	0.159252	-0.338213	-93.8596	1	2.16	5.42034e-13	chr1	121387536	121388363
507	chr1	121997267	121997522	0.0787957	0.312241	0.233445	115.008	1	-1.7	4.15928e-06	chr1	121997112	121997875
510	chr1	122814696	122814838	0.29772	0.518367	0.220647	161.787	1	-0.34	0.0872138	chr1	122814469	122815191
511	chr1	122814925	122815270	0.166734	0.351149	0.184416	161.148	1	-0.34	0.0872138	chr1	122814469	122815191
513	chr1	124202475	124202728	0.639491	0.339927	-0.299564	-231.494	1	1.48	5.33957e-09	chr1	124202370	124202840
515	chr1	125230988	125231176	0.147497	0.274898	0.127401	138.641	1	-0.97	0.000199887	chr1	125231109	125233034
516	chr1	125680969	125681114	0.368357	0.669359	0.301002	104.044	1	-1.4	0.000286721	chr1	125680889	125681181
517	chr1	125720775	125720955	0.341862	0.540389	0.198527	107.026	1	-0.12	0.723689	chr1	125720337	125720996
519	chr1	126003768	126004178	0.347033	0.517458	0.170425	376.945	1	0.17	0.415338	chr1	126003590	126004741
520	chr1	126045298	126045723	0.188282	0.492293	0.304012	104.2	1	-1.4	0.00203391	chr1	126045357	126045808
522	chr1	126474600	126474920	0.193488	0.567615	0.374127	127.626	1	-1.32	0.000237442	chr1	126474439	126474950
524	chr1	126670965	126671163	0.171527	0.376053	0.204526	103.545	1	0.52	0.136604	chr1	126670880	126671644
527	chr1	130137051	130137380	0.0558827	0.280625	0.224742	144.576	1	-1.75	3.728e-05	chr1	130136919	130137549
528	chr1	131412702	131412760	0.688653	0.109877	-0.578776	-207.591	1	2.4	2.70638e-08	chr1	131412500	131412844
529	chr1	131742624	131743010	0.24907	0.459914	0.210845	294.259	1	-0.28	0.246361	chr1	131742598	131743330
532	chr1	134021060	134021345	0.0804649	0.305699	0.225234	122.954	1	-1.38	0.000226958	chr1	134021079	134021470
535	chr1	134614411	134614777	0.125452	0.278908	0.153457	192.925	1	-0.48	0.159472	chr1	134614234	134614895
536	chr1	134667451	134667686	0.403432	0.114742	-0.28869	-150.419	1	2.08	8.34471e-13	chr1	134667347	134667873
540	chr1	136584985	136585314	0.188127	0.393758	0.205631	128.015	1	-1.36	2.93415e-05	chr1	136584427	136585096
541	chr1	136718493	136718892	0.250228	0.4771	0.226872	162.756	1	-1.02	0.000757814	chr1	136718460	136719138
542	chr1	136718999	136719170	0.487645	0.715268	0.227623	208.888	1	-1.02	0.000757814	chr1	136718460	136719138
544	chr1	137298306	137298562	0.640316	0.233141	-0.407175	-161.058	1	3.51	1.17583e-14	chr1	137298155	137298681
545	chr1	137517949	137518205	0.296902	0.532069	0.235167	134.533	1	-1.07	0.00117628	chr1	137517661	137518053
552	chr1	137771569	137772040	0.183629	0.443511	0.259882	234.703	1	0.74	0.257025	chr1	137771758	137772043
553	chr1	138150429	138150769	0.192828	0.390467	0.197639	172.295	1	-0.49	0.184499	chr1	138150341	138151041
554	chr1	138199272	138200478	0.29494	0.474987	0.180047	781.879	1	0.06	0.847703	chr1	138199018	138199598
555	chr1	138755767	138756416	0.148694	0.436409	0.287715	189.812	1	-0.96	0.0117487	chr1	138755229	138755827
557	chr1	138884153	138884379	0.0561023	0.306099	0.249996	113.983	1	-1.44	5.14582e-07	chr1	138884100	138884494
559	chr1	139464652	139464880	0.498289	0.714888	0.216599	132.672	1	-1.8	0.000784299	chr1	139464476	139464780
560	chr1	139626369	139626580	0.416083	0.124267	-0.291816	-96.2197	1	0.66	0.0870808	chr1	139626233	139626742
561	chr1	139692805	139692947	0.256182	0.109073	-0.147109	-104.68	1	0.77	0.000299502	chr1	139692441	139693174
567	chr1	140651324	140651580	0.0586229	0.191388	0.132765	144.855	1	-0.38	0.274104	chr1	140650927	140651896
570	chr1	141148119	141148671	0.170067	0.0739388	-0.0961277	-526.872	1	1.48	0.000220633	chr1	141148168	141148628
573	chr1	145421816	145422371	0.0841801	0.466049	0.381868	718.588	1	-1.96	4.96784e-12	chr1	145421819	145422538
574	chr1	145761644	145762173	0.296417	0.619253	0.322836	344.834	1	-2.35	1.30561e-09	chr1	145761620	145762108
575	chr1	145780964	145781378	0.072267	0.359895	0.287628	343.531	1	-1.8	3.9054e-06	chr1	145781039	145781545
577	chr1	145804035	145804353	0.149194	0.535693	0.386499	192.971	1	-1.95	1.62194e-08	chr1	145803976	145804287
578	chr1	145852837	145852927	0.816875	0.530117	-0.286758	-120.848	1	4.11	1.57062e-18	chr1	145852658	145853038
584	chr1	146508131	146508720	0.222473	0.50797	0.285497	100.385	1	-1.05	1.80874e-05	chr1	146508219	146509254
585	chr1	146689608	146689953	0.355594	0.116465	-0.239128	-107.064	1	3.69	1.08516e-26	chr1	146689402	146690377
587	chr1	148134859	148135170	0.242729	0.552415	0.309686	116.701	1	-2.31	7.66461e-14	chr1	148134866	148135550
591	chr1	154058983	154059274	0.410858	0.204329	-0.206529	-282.627	1	1.12	6.74219e-10	chr1	154058663	154059357
594	chr1	155830202	155830640	0.671087	0.256836	-0.414251	-161.094	1	4.65	5.75191e-31	chr1	155830157	155830724
596	chr1	156949310	156949795	0.190953	0.505086	0.314134	110.05	1	-2.11	5.84063e-16	chr1	156949319	156949966
597	chr1	167187744	167188096	0.661448	0.167407	-0.494041	-253.175	1	6.67	4.27547e-64	chr1	167187639	167188246
598	chr1	168741476	168741944	0.069504	0.160778	0.0912741	312.07	1	0.26	0.343239	chr1	168741682	168743028
600	chr1	169101529	169102005	0.155111	0.304653	0.149542	292.028	1	0.22	0.365571	chr1	169101027	169101624
603	chr1	170231171	170231395	0.487619	0.697959	0.21034	101.79	1	-2.18	1.77535e-05	chr1	170230798	170231280
605	chr1	170737265	170737705	0.186394	0.375691	0.189296	374.751	1	-0.27	0.274024	chr1	170737674	170738088
606	chr1	170832600	170832742	0.257704	0.448356	0.190652	98.4173	1	-0.67	0.018582	chr1	170832193	170833013
607	chr1	170904918	170905207	0.141591	0.422617	0.281026	133.044	1	-1.57	2.67416e-06	chr1	170904952	170905439
613	chr1	173998779	173999275	0.689888	0.343493	-0.346395	-124.666	1	2.81	1.27845e-08	chr1	173999053	173999319
615	chr1	174302860	174303422	0.038243	0.171385	0.133142	294.136	1	-0.8	0.0222944	chr1	174302733	174303448
616	chr1	174524759	174525315	0.065523	0.215155	0.149632	234.792	2	1.05	0.00186983	chr1	174524402	174524776
616	chr1	174524759	174525315	0.065523	0.215155	0.149632	234.792	2	0.3	0.376079	chr1	174525203	174526641
618	chr1	176090328	176090952	0.299322	0.657277	0.357955	172.103	1	-2.13	1.7048e-05	chr1	176090315	176091011
620	chr1	176419031	176419322	0.271869	0.472327	0.200458	160.368	1	-1.56	1.66136e-06	chr1	176419036	176419445
622	chr1	176824896	176825109	0.100453	0.28437	0.183917	115.114	1	-0.42	0.0268001	chr1	176824555	176825428
623	chr1	177530758	177530940	0.543262	0.245821	-0.297442	-100.42	1	2.69	1.76448e-12	chr1	177530712	177531049
624	chr1	178283216	178283586	0.10662	0.34351	0.23689	133.951	1	-2.51	3.88832e-14	chr1	178282740	178283825
625	chr1	178297166	178298167	0.0769922	0.381087	0.304095	315.801	1	-2.01	1.36956e-10	chr1	178297126	178297959
627	chr1	178321811	178322252	0.0908478	0.222953	0.132105	272.531	1	-1.14	4.56598e-06	chr1	178321864	178322419
628	chr1	178330918	178331294	0.30004	0.675734	0.375695	120.765	1	-1.55	0.00306487	chr1	178331106	178331398
631	chr1	178375100	178375959	0.155784	0.311642	0.155858	844.953	1	-1.54	3.91818e-11	chr1	178375467	178376745
634	chr1	179845146	179845412	0.277028	0.507794	0.230766	176.608	1	-0.39	0.26831	chr1	179844957	179845443
638	chr1	181487714	181487954	0.405372	0.175485	-0.229887	-103.692	1	0.8	0.0225895	chr1	181486603	181488317
641	chr1	186210852	186211179	0.156188	0.514461	0.358273	267.26	1	-1.16	8.77444e-07	chr1	186210610	186211284
642	chr1	186249841	186251117	0.137261	0.384955	0.247694	675.489	1	-0.21	0.232755	chr1	186249841	186250465
645	chr1	186263265	186263619	0.14702	0.445772	0.298751	125.43	1	-1.98	2.77989e-08	chr1	186263276	186264371
646	chr1	186272003	186272123	0.0660801	0.305419	0.239339	154.353	1	-1.13	7.9861e-05	chr1	186271809	186272308
647	chr1	186281256	186281461	0.171235	0.587672	0.416437	162.668	1	-1.82	1.89959e-06	chr1	186281125	186281517
649	chr1	186308999	186309470	0.320108	0.637757	0.317648	359.338	1	-1.35	3.13711e-05	chr1	186309297	186309892
653	chr1	186331150	186331496	0.0282916	0.217511	0.18922	140.367	1	-1.41	8.39628e-06	chr1	186331014	186331571
657	chr1	186351890	186352003	0.0724979	0.217979	0.145481	96.2532	1	-1.77	5.36168e-06	chr1	186351277	186351923
658	chr1	186352543	186353110	0.229722	0.541724	0.312001	189.91	1	-1.67	2.83424e-09	chr1	186352330	186352990
659	chr1	186379493	186379814	0.2634	0.613445	0.350045	118.291	1	-1.65	3.81112e-06	chr1	186379353	186380372
660	chr1	186391153	186392232	0.312992	0.655763	0.342771	203.773	1	-2.32	3.26584e-11	chr1	186390370	186391367
662	chr1	186432868	186433081	0.0584894	0.280033	0.221543	98.9881	1	-1.81	3.52375e-08	chr1	186432849	186433387
664	chr1	186833702	186833767	0.324467	0.140462	-0.184006	-98.6247	1	-0.14	0.7369	chr1	186832922	186833884
666	chr1	187751884	187752111	0.298562	0.0709422	-0.22762	-92.8985	1	2.28	2.84664e-13	chr1	187751755	187752165
667	chr1	187760741	187761431	0.0966029	0.338339	0.241736	175.996	1	-2.09	1.44991e-09	chr1	187760396	187761518
670	chr1	189986877	189987346	0.079239	0.257546	0.178307	98.407	1	-2.38	1.78623e-06	chr1	189987160	189987578
671	chr1	190201223	190201524	0.755318	0.293625	-0.461694	-102.365	1	4.95	1.32238e-29	chr1	190200866	190201817
673	chr1	193702411	193702682	0.806801	0.319514	-0.487287	-134.455	1	3.15	6.99378e-12	chr1	193702460	193702792
677	chr1	193995480	193995800	0.070451	0.381473	0.311022	143.844	1	-1.12	0.00102319	chr1	193994319	193995928
682	chr1	195219158	195219496	0.365233	0.743838	0.378606	138.291	1	-1.7	9.18517e-06	chr1	195219165	195219542
684	chr1	195488525	195488774	0.209595	0.506095	0.2965	126.671	1	0.38	0.462395	chr1	195488334	195489591
687	chr1	195592301	195592605	0.320305	0.551287	0.230982	187.938	1	-0.71	0.018153	chr1	195592258	195593034
689	chr1	195607764	195608054	0.582301	0.727974	0.145673	241.113	1	-1.18	0.00117168	chr1	195607811	195608063
690	chr1	195617376	195617497	0.127736	0.293391	0.165655	118.397	1	-0.79	0.000213649	chr1	195617103	195617828
691	chr1	195618463	195618762	0.235146	0.465797	0.230651	376.462	1	-0.64	0.010762	chr1	195618414	195619091
693	chr1	195902334	195902697	0.332337	0.561487	0.229149	161.737	1	-0.98	0.0013764	chr1	195902328	195902992
698	chr1	196425422	196425542	0.0803175	0.300354	0.220037	122.555	1	-1.41	8.39589e-05	chr1	196425357	196425742
701	chr1	196487290	196487544	0.192601	0.484139	0.291537	191.479	1	-2.19	2.33071e-07	chr1	196487193	196487826
702	chr1	196556153	196556630	0.330042	0.599468	0.269426	99.1818	1	-0.53	0.110241	chr1	196556262	196556725
707	chr1	197104638	197104872	0.222601	0.393379	0.170778	188.146	1	-0.77	0.00581899	chr1	197104600	197105170
708	chr1	197111881	197112102	0.110378	0.254754	0.144377	156.361	1	-0.24	0.25073	chr1	197110940	197112215
709	chr1	197140910	197141058	0.070172	0.187784	0.117612	99.9438	1	-1.02	1.68516e-05	chr1	197140844	197141976
713	chr1	197416328	197416436	0.26376	0.376646	0.112886	118.443	1	-0.67	0.012625	chr1	197416288	197416608
716	chr1	197504660	197504765	0.173291	0.43653	0.263239	103.167	1	-1.7	7.6383e-13	chr1	197504500	197505065
721	chr2	236762	236940	0.197451	0.0721794	-0.125272	-140.04	1	1.67	6.19064e-08	chr2	236648	237023
723	chr2	258575	258790	0.575838	0.736289	0.160451	187.621	1	-0.91	0.00363203	chr2	257912	258630
724	chr2	275868	276038	0.529423	0.327962	-0.20146	-181.287	1	1.29	2.13622e-08	chr2	275767	276761
729	chr2	315129	315290	0.436213	0.246617	-0.189596	-166.083	1	-0.31	0.114383	chr2	314286	315560
736	chr2	416378	416527	0.104479	0.204227	0.0997483	105.678	1	-1.8	1.03198e-11	chr2	416381	416959
737	chr2	457155	457357	0.0573572	0.151688	0.0943306	172.258	1	0.4	0.0506182	chr2	456852	457485
741	chr2	573172	573483	0.647065	0.211523	-0.435541	-329.769	1	3.08	1.17443e-29	chr2	573010	573573
742	chr2	587279	587629	0.560804	0.716825	0.156022	408.215	1	-0.17	0.585867	chr2	587159	587496
744	chr2	595452	595585	0.159561	0.303384	0.143823	154.124	1	-0.1	0.602728	chr2	595328	596193
746	chr2	610373	610551	0.687399	0.840491	0.153092	101.698	1	-1.54	6.91316e-06	chr2	610243	610654
747	chr2	633811	634219	0.608732	0.233033	-0.375699	-214.316	1	2.76	1.11218e-09	chr2	633781	634197
749	chr2	685626	685860	0.335555	0.107519	-0.228035	-118.944	1	0.99	0.00523952	chr2	685516	686196
750	chr2	716121	716443	0.108851	0.297555	0.188704	330.895	1	-0.68	0.00534341	chr2	716026	717416
752	chr2	742578	742721	0.37905	0.560834	0.181784	126.601	1	-0.66	0.0499259	chr2	742448	743080
756	chr2	960046	960181	0.510059	0.706789	0.19673	101.611	1	-0.83	0.0244015	chr2	960102	960667
757	chr2	970017	970423	0.226547	0.580385	0.353838	321.687	1	-1.63	2.81497e-06	chr2	969952	970529
761	chr2	1441337	1441605	0.249574	0.677223	0.427649	103.398	1	-2.12	2.06341e-06	chr2	1441299	1441678
762	chr2	1815654	1816727	0.177618	0.486878	0.30926	133.442	1	-0.34	0.247753	chr2	1815591	1815995
763	chr2	1819781	1820167	0.0645896	0.45404	0.38945	255.058	1	-1.75	8.80032e-05	chr2	1819781	1820354
765	chr2	3921098	3921478	0.040809	0.205853	0.165044	165.759	1	-0.94	2.662e-07	chr2	3920795	3921957
766	chr2	3957540	3957808	0.431932	0.645104	0.213172	131.174	1	-0.49	0.0539675	chr2	3957636	3958714
770	chr2	4070943	4071890	0.196033	0.371663	0.17563	817.007	1	-1.29	2.662e-07	chr2	4070541	4071692
771	chr2	4083936	4084349	0.611634	0.25699	-0.354644	-284.232	1	1.46	1.27201e-07	chr2	4083874	4085025
774	chr2	4718378	4718718	0.215597	0.469598	0.254002	142.768	1	-1.65	0.000326083	chr2	4718254	4718680
775	chr2	5052841	5053121	0.777116	0.532509	-0.244607	-104.531	1	2.35	1.49192e-05	chr2	5052261	5053457
777	chr2	5232664	5232939	0.0664061	0.244357	0.177951	121.552	1	-2.24	5.63475e-10	chr2	5232197	5232797
780	chr2	6328990	6329119	0.780515	0.637612	-0.142903	-158.119	1	2.19	1.13736e-06	chr2	6328460	6329186
782	chr2	6519057	6519748	0.271802	0.611811	0.340009	133.87	1	-2.23	0.000248889	chr2	6519261	6519639
783	chr2	6761005	6761253	0.202099	0.59964	0.397541	120.368	1	-1.18	0.000776143	chr2	6760938	6761302
784	chr2	6779275	6779489	0.739225	0.321028	-0.418197	-112.13	1	3.33	8.77743e-08	chr2	6779188	6779670
788	chr2	7998614	7999025	0.301299	0.508403	0.207105	239.627	2	0.54	0.0126868	chr2	7998304	7998871
788	chr2	7998614	7999025	0.301299	0.508403	0.207105	239.627	2	-0.2	0.389848	chr2	7998954	8000292
790	chr2	8774499	8774812	0.420284	0.604338	0.184055	139.797	1	0.17	0.632157	chr2	8774210	8774722
791	chr2	8781096	8781447	0.623654	0.801594	0.17794	179.201	1	-0.72	0.0112111	chr2	8780784	8781359
795	chr2	10153080	10153334	0.179496	0.450676	0.27118	107.324	2	-1.32	3.52008e-08	chr2	10152498	10153231
795	chr2	10153080	10153334	0.179496	0.450676	0.27118	107.324	2	-0.21	0.26941	chr2	10153291	10154086
797	chr2	12898955	12899066	0.621371	0.277477	-0.343894	-99.6602	1	3.31	2.04638e-12	chr2	12898699	12899133
798	chr2	13451885	13452412	0.0945687	0.324654	0.230085	164.753	1	-0.65	0.00322287	chr2	13451815	13452596
799	chr2	14070138	14070275	0.402397	0.632343	0.229946	93.5933	1	0.62	0.112929	chr2	14070206	14070575
800	chr2	14512119	14512484	0.628294	0.182523	-0.445771	-343.964	1	2.78	1.26522e-09	chr2	14511981	14512647
801	chr2	14752572	14752874	0.0820161	0.30628	0.224264	115.964	1	-1.1	0.01033	chr2	14752686	14753190
802	chr2	15311788	15311874	0.109948	0.0354389	-0.0745089	-104.751	1	0.4	0.064664	chr2	15311663	15312315
806	chr2	16200736	16200903	0.50268	0.216485	-0.286195	-115.428	1	1.78	3.94243e-23	chr2	16200595	16201860
807	chr2	17185600	17185965	0.666555	0.216897	-0.449657	-115.734	1	4.64	2.90106e-16	chr2	17185500	17186215
808	chr2	17559481	17559990	0.0811491	0.385357	0.304208	188.423	1	-0.7	0.00301276	chr2	17559378	17559991
809	chr2	17647240	17647623	0.327427	0.583412	0.255985	153.544	1	1.49	0.0346746	chr2	17647419	17647695
811	chr2	17682716	17683005	0.265029	0.602409	0.337379	161.811	1	-1.72	1.65362e-17	chr2	17682064	17682934
812	chr2	17736858	17737892	0.484337	0.329639	-0.154698	-1788.85	1	0.49	0.0536544	chr2	17737373	17738053
813	chr2	18143460	18143767	0.640728	0.194958	-0.44577	-174.726	1	4.3	1.40328e-19	chr2	18143327	18143760
816	chr2	19822321	19822407	0.278519	0.0738285	-0.204691	-112.919	1	1.39	1.86756e-05	chr2	19822065	19822859
817	chr2	19900417	19900544	0.389008	0.725335	0.336327	94.0838	1	-2.24	1.47266e-08	chr2	19900323	19900701
819	chr2	20532879	20533107	0.201972	0.525222	0.32325	100.106	1	-0.05	0.868696	chr2	20532797	20533575
820	chr2	20585066	20585275	0.130535	0.38236	0.251825	139.764	1	0.36	0.351758	chr2	20584768	20585147
824	chr2	22574480	22575248	0.547855	0.295645	-0.25221	-94.076	1	3.94	2.27705e-39	chr2	22574402	22575384
826	chr2	22757762	22757985	0.18579	0.372567	0.186777	93.7238	1	-0.57	0.0558976	chr2	22757731	22758213
827	chr2	22813145	22813360	0.639765	0.269292	-0.370473	-103.333	1	3.85	1.10184e-11	chr2	22813017	22813726
828	chr2	22835615	22835801	0.332487	0.161445	-0.171042	-161.387	1	1.08	7.97335e-05	chr2	22835336	22836585
830	chr2	23798190	23798769	0.225176	0.500309	0.275133	104.936	1	-2.1	6.35033e-05	chr2	23798311	23798707
831	chr2	23965180	23965489	0.625943	0.260446	-0.365497	-117.217	1	2.89	1.32777e-23	chr2	23965031	23965496
832	chr2	24002156	24002276	0.165451	0.489674	0.324224	105.325	1	-1.12	0.000385198	chr2	24001874	24002644
833	chr2	24455671	24455846	0.146393	0.336099	0.189706	142.1	1	-1.63	3.52599e-05	chr2	24455617	24455841
835	chr2	29414373	29414520	0.367579	0.594514	0.226935	144.503	1	-1.42	4.43748e-06	chr2	29413910	29414617
841	chr2	31609129	31609528	0.441185	0.770918	0.329733	129.514	1	-1.07	0.00163719	chr2	31609156	31609649
842	chr2	31620407	31621433	0.401032	0.657785	0.256754	184.122	2	-2.69	4.25306e-06	chr2	31620067	31620543
842	chr2	31620407	31621433	0.401032	0.657785	0.256754	184.122	2	-1.94	8.58663e-06	chr2	31621068	31621401
844	chr2	32983384	32983483	0.481983	0.631951	0.149969	98.5845	1	0.36	0.14293	chr2	32983279	32983803
846	chr2	33138145	33138788	0.249231	0.489194	0.239962	94.9883	1	-1.98	3.52882e-09	chr2	33138611	33139541
850	chr2	33756693	33756815	0.0478621	0.129528	0.0816659	132.77	1	-0.59	0.155032	chr2	33755705	33756727
852	chr2	34255996	34256148	0.407624	0.168469	-0.239156	-96.1305	1	0.4	0.0435846	chr2	34255869	34257216
856	chr2	37138179	37138335	0.359824	0.549887	0.190062	110.865	1	-0.83	0.0488978	chr2	37138141	37138468
858	chr2	38855426	38855651	0.168312	0.283533	0.115221	122.502	1	0.03	0.902391	chr2	38854530	38855677
859	chr2	38924606	38925105	0.167776	0.596964	0.429188	113.206	1	-3.11	4.96619e-07	chr2	38924330	38925262
863	chr2	40120626	40120831	0.232154	0.538008	0.305855	96.6768	1	-0.91	0.00900558	chr2	40120625	40121284
867	chr2	40687018	40687152	0.500865	0.226973	-0.273892	-112.453	1	1.77	5.81173e-09	chr2	40686922	40687488
868	chr2	40720359	40720519	0.519	0.189092	-0.329907	-113.447	1	4.76	5.58425e-14	chr2	40720194	40720702
869	chr2	40723168	40723411	0.0974908	0.196325	0.0988344	344.619	1	0.24	0.546864	chr2	40723218	40723480
870	chr2	41062111	41062652	0.157765	0.440533	0.282768	256.394	1	-0.87	2.71693e-05	chr2	41062095	41062763
872	chr2	41201759	41202067	0.0936144	0.381572	0.287958	104.555	1	-1.86	1.60058e-06	chr2	41201498	41202003
873	chr2	41202209	41202840	0.0360839	0.231234	0.195151	314.877	1	-2.04	1.04383e-07	chr2	41202355	41202921
875	chr2	41230743	41231244	0.142089	0.345606	0.203517	173.379	1	-1.87	5.52654e-09	chr2	41230914	41231878
876	chr2	41231475	41231720	0.0265824	0.290039	0.263457	99.1465	1	-1.87	5.52654e-09	chr2	41230914	41231878
877	chr2	41264306	41264718	0.028833	0.114334	0.0855007	244.101	1	-0.38	0.071158	chr2	41264165	41265082
881	chr2	42076276	42076457	0.0572015	0.191606	0.134404	145.849	1	-0.83	4.92789e-07	chr2	42075659	42076585
882	chr2	42472894	42473112	0.0990622	0.275502	0.176439	109.859	1	0.01	0.953513	chr2	42472758	42473402
883	chr2	42556720	42556866	0.40746	0.289967	-0.117494	-167.861	1	1.94	2.61145e-07	chr2	42556185	42557220
884	chr2	42559529	42560979	0.605132	0.231621	-0.373511	-360.991	1	1.84	2.88977e-08	chr2	42559122	42559661
889	chr2	42899762	42900181	0.520727	0.128177	-0.39255	-148.969	1	3.5	6.47407e-24	chr2	42899872	42900416
890	chr2	43020360	43020606	0.134798	0.30944	0.174642	128.197	1	-1.84	7.83467e-05	chr2	43020395	43020713
896	chr2	45479341	45479705	0.184614	0.491017	0.306403	138.789	1	-1.45	1.37894e-05	chr2	45479098	45479813
898	chr2	47371949	47372258	0.234997	0.58244	0.347443	162.07	1	-1.03	0.0275816	chr2	47371920	47372263
899	chr2	47378913	47379193	0.139777	0.452475	0.312698	102.801	1	-2.4	4.59728e-15	chr2	47378368	47379244
900	chr2	48002759	48003000	0.289129	0.0671172	-0.222012	-121.134	1	1.42	0.00140658	chr2	48002648	48002954
901	chr2	48220279	48220855	0.34248	0.63438	0.2919	113.736	1	-2.39	2.04027e-05	chr2	48220262	48220897
902	chr2	51724988	51725652	0.237123	0.602365	0.365243	106.682	1	-2.25	7.93129e-11	chr2	51724852	51725545
904	chr2	56670220	56671010	0.087144	0.336172	0.249028	190.752	2	-0.86	0.0105566	chr2	56669986	56670530
904	chr2	56670220	56671010	0.087144	0.336172	0.249028	190.752	2	-2.04	6.45005e-07	chr2	56670613	56671259
906	chr2	58638170	58638376	0.151551	0.337091	0.18554	142.296	1	-1.91	5.91038e-10	chr2	58637988	58639030
907	chr2	58917237	58917379	0.78417	0.479818	-0.304352	-112.713	1	1.83	7.79063e-08	chr2	58917060	58918123
909	chr2	59447465	59447711	0.528898	0.767055	0.238156	143.884	1	-1.55	4.55553e-06	chr2	59447379	59447851
912	chr2	61082551	61083012	0.0786554	0.244778	0.166123	232.539	1	-0.03	0.870079	chr2	61081474	61082643
914	chr2	61114811	61115064	0.0411423	0.134856	0.0937134	129.582	1	-0.82	7.11391e-07	chr2	61114801	61116099
915	chr2	61139237	61139485	0.35799	0.594983	0.236993	94.1957	1	-0.23	0.144965	chr2	61139470	61140311
918	chr2	61582699	61583073	0.162501	0.448323	0.285821	412.824	1	-1.38	1.82048e-05	chr2	61582727	61583179
919	chr2	61583148	61584766	0.227534	0.52754	0.300006	595.348	2	-1.38	1.82048e-05	chr2	61582727	61583179
919	chr2	61583148	61584766	0.227534	0.52754	0.300006	595.348	2	-2.06	2.94153e-08	chr2	61583775	61584727
922	chr2	61638109	61638544	0.152872	0.433109	0.280237	169.247	1	-1.99	1.56104e-09	chr2	61638203	61638700
923	chr2	61787456	61787506	0.869473	0.47918	-0.390293	-95.0473	1	2.36	2.89374e-05	chr2	61787216	61787713
924	chr2	61796410	61796650	0.139191	0.283167	0.143976	156.518	1	0.29	0.118662	chr2	61795883	61796947
929	chr2	61930398	61930675	0.673066	0.53318	-0.139887	-380.203	1	2.74	1.92945e-12	chr2	61930210	61930705
930	chr2	62132186	62132521	0.121287	0.466471	0.345184	159.748	1	-2.22	4.18437e-07	chr2	62132105	62132567
931	chr2	62255909	62256166	0.0393036	0.185411	0.146108	148.394	1	-1.76	8.64602e-06	chr2	62255852	62256823
933	chr2	63092177	63092492	0.258409	0.56971	0.311301	98.6453	1	0.75	0.221005	chr2	63091771	63092700
935	chr2	63129613	63129929	0.311489	0.664145	0.352656	132.491	1	-1.4	8.67317e-08	chr2	63129507	63130060
939	chr2	63402211	63402485	0.338538	0.738535	0.399997	109.021	1	-1.91	1.12469e-14	chr2	63401940	63402685
940	chr2	64154930	64155165	0.638979	0.198177	-0.440802	-127.186	1	4.12	2.73469e-21	chr2	64154811	64155225
941	chr2	64684818	64685152	0.283037	0.605312	0.322274	209.934	1	-2.18	5.16095e-09	chr2	64684965	64685398
943	chr2	64720560	64721818	0.216162	0.447413	0.231251	472.814	1	-1.83	2.64818e-08	chr2	64721426	64722267
945	chr2	64727736	64728099	0.259289	0.524333	0.265044	111.953	1	-1.05	0.00456344	chr2	64727623	64727958
948	chr2	64755735	64755981	0.11648	0.307824	0.191344	188.93	1	-1.59	9.58226e-09	chr2	64755599	64756734
949	chr2	64756156	64756836	0.325912	0.55301	0.227098	489.451	1	-1.59	9.58226e-09	chr2	64755599	64756734
951	chr2	64761219	64761379	0.135843	0.298361	0.162518	94.49	1	-0.35	0.173752	chr2	64761033	64761431
952	chr2	64857601	64857719	0.461522	0.705805	0.244283	108.22	1	-1.51	1.09676e-13	chr2	64855976	64857662
953	chr2	65725959	65726056	0.12886	0.634888	0.506028	107.529	1	-1.32	0.00105222	chr2	65725622	65726001
954	chr2	66064794	66064982	0.275398	0.110448	-0.164949	-128.875	1	0.61	0.0123006	chr2	66063524	66064969
955	chr2	66428354	66428739	0.359107	0.674211	0.315104	107.641	1	-1.9	3.06513e-06	chr2	66428166	66428613
957	chr2	66994283	66994623	0.208368	0.077404	-0.130964	-231.654	1	2.06	1.02829e-16	chr2	66994189	66994671
959	chr2	66997409	66997713	0.542649	0.688641	0.145992	217.011	1	-0.59	0.0593304	chr2	66997309	66997845
960	chr2	67032608	67032757	0.0964549	0.295314	0.198859	99.2228	1	-1.7	2.43368e-10	chr2	67032346	67032899
962	chr2	67087694	67087972	0.668206	0.404266	-0.26394	-96.7117	1	2.38	3.27929e-11	chr2	67087682	67088111
965	chr2	67870889	67871402	0.236994	0.498216	0.261222	204.839	1	-0.71	0.00338278	chr2	67870638	67871134
966	chr2	67915925	67916046	0.475953	0.784031	0.308078	96.3257	1	-1.76	8.40583e-05	chr2	67916000	67916318
967	chr2	68000862	68001000	0.232937	0.556565	0.323627	120.605	1	-1.88	0.000112165	chr2	68000721	68001090
969	chr2	68103094	68103507	0.111988	0.37119	0.259203	122.448	1	-0.73	0.00839564	chr2	68103288	68103576
970	chr2	68189160	68189417	0.533404	0.162035	-0.371369	-106.994	1	4.19	2.99222e-14	chr2	68188980	68190131
971	chr2	68429589	68429744	0.076887	0.293132	0.216245	126.795	1	-0.88	0.00448166	chr2	68429335	68429931
972	chr2	75402070	75402444	0.86798	0.586648	-0.281332	-156.806	1	4.31	3.9647e-14	chr2	75401940	75402368
974	chr2	77762423	77763308	0.328423	0.670092	0.341668	122.871	1	-3.16	0.000185962	chr2	77762653	77762930
976	chr2	81205055	81205492	0.263791	0.653323	0.389531	111.766	1	-1.14	0.0250399	chr2	81205160	81205493
977	chr2	84296760	84297358	0.12557	0.321706	0.196136	295.767	1	-1.21	9.34713e-09	chr2	84296447	84297271
981	chr2	89003192	89003361	0.0577517	0.146474	0.0887221	259.418	1	-0.01	0.970416	chr2	89002842	89003761
984	chr2	89285458	89285705	0.760358	0.318895	-0.441462	-113.518	1	2.73	1.54027e-05	chr2	89285305	89285672
986	chr2	89824409	89825097	0.143753	0.327608	0.183855	113.071	1	-0.5	0.0445347	chr2	89824063	89824645
988	chr2	90156108	90156240	0.486181	0.163958	-0.322223	-112.493	1	4.29	4.79456e-11	chr2	90155735	90156426
989	chr2	90165010	90165610	0.227992	0.487166	0.259173	350.359	1	-1.13	2.35847e-08	chr2	90164907	90165633
990	chr2	90165991	90166194	0.13447	0.327254	0.192784	132.483	1	-0.43	0.0910187	chr2	90165690	90166316
994	chr2	90837804	90837955	0.204528	0.470458	0.26593	110.643	1	-0.4	0.040308	chr2	90837429	90838262
999	chr2	96671239	96671467	0.390494	0.728789	0.338295	127.073	1	-2.43	2.2042e-09	chr2	96671027	96671541
1002	chr2	97291311	97291658	0.311776	0.669518	0.357742	208.839	1	-2.3	1.08706e-12	chr2	97291084	97291586
1003	chr2	97333778	97334013	0.0587663	0.238671	0.179905	100.355	1	-0.48	0.185286	chr2	97333504	97334096
1004	chr2	97370067	97370320	0.081777	0.214771	0.132994	139.788	1	0.5	0.0693433	chr2	97369895	97370802
1005	chr2	97451221	97451590	0.186114	0.319283	0.133168	249.548	1	0.05	0.868382	chr2	97451226	97452178
1009	chr2	98535100	98535343	0.192126	0.456817	0.264691	108.437	1	-0.51	0.00872868	chr2	98534496	98535205
1010	chr2	98569154	98569496	0.122189	0.401645	0.279456	155.464	1	-1.38	6.52511e-10	chr2	98568737	98569743
1013	chr2	99261356	99261506	0.086917	0.395746	0.308829	175.392	1	-1.03	2.49421e-05	chr2	99260965	99261686
1015	chr2	100198657	100198991	0.274261	0.605269	0.331008	96.4233	1	-1.95	1.97844e-15	chr2	100198732	100199941
1016	chr2	100234553	100234938	0.0555215	0.360164	0.304642	130.602	1	-1.71	1.24188e-18	chr2	100233606	100234674
1017	chr2	100747230	100747439	0.0478647	0.460473	0.412608	134.961	1	-2.32	5.00503e-10	chr2	100747095	100747600
1020	chr2	101067247	101067548	0.257989	0.595012	0.337022	184.196	1	-1.79	1.40339e-05	chr2	101067174	101067592
1021	chr2	102036480	102037485	0.156214	0.547647	0.391433	251.55	1	-2.49	1.76907e-13	chr2	102036529	102037095
1023	chr2	102516368	102516741	0.539714	0.225452	-0.314262	-137.026	1	4.64	4.29116e-29	chr2	102516295	102516803
1025	chr2	102958540	102958745	0.902046	0.650089	-0.251957	-105.796	1	2.46	4.81968e-13	chr2	102958523	102959530
1027	chr2	103187196	103188431	0.17029	0.423364	0.253074	171.461	1	-1.92	2.06835e-06	chr2	103187127	103188157
1028	chr2	103194234	103195632	0.0541388	0.337097	0.282958	201.049	1	-2.34	3.35371e-12	chr2	103193903	103194502
1030	chr2	103197468	103198622	0.0559954	0.466735	0.410739	357.341	2	-1.22	0.0148874	chr2	103197074	103197473
1030	chr2	103197468	103198622	0.0559954	0.466735	0.410739	357.341	2	-1.64	0.000655581	chr2	103198519	103199167
1034	chr2	104283960	104284128	0.255487	0.105269	-0.150219	-173.804	1	1.73	3.25315e-09	chr2	104283663	104284229
1035	chr2	104787475	104787718	0.0941806	0.409993	0.315812	118.522	1	-0.77	0.0100017	chr2	104787436	104788010
1037	chr2	106440860	106441342	0.778087	0.417764	-0.360323	-260.513	1	4.24	4.72661e-20	chr2	106440668	106441477
1041	chr2	107361092	107361455	0.711876	0.894466	0.18259	145.129	1	-2.09	1.0071e-06	chr2	107361107	107361481
1042	chr2	107507010	107507174	0.252106	0.488077	0.235972	125.172	1	-1.14	0.00085191	chr2	107506892	107507245
1043	chr2	107794552	107794920	0.376192	0.706689	0.330497	106.084	1	-2.07	0.000335552	chr2	107794537	107794836
1045	chr2	107827834	107828224	0.145511	0.333404	0.187893	157.161	1	-1.14	3.21653e-07	chr2	107827732	107828288
1046	chr2	108278833	108279395	0.2116	0.489956	0.278356	192.848	1	-1.16	0.000666887	chr2	108278567	108279419
1047	chr2	111943270	111943508	0.254683	0.606552	0.351868	170.62	1	-1.86	3.40549e-10	chr2	111942552	111943542
1050	chr2	112858255	112858929	0.12989	0.3754	0.24551	161.697	1	-1.58	1.32343e-08	chr2	112858365	112859118
1052	chr2	113371043	113371360	0.106864	0.345446	0.238582	104.527	1	0.53	0.249348	chr2	113371146	113372365
1057	chr2	115519257	115520351	0.129903	0.480221	0.350318	96.3826	1	-2.29	9.38813e-08	chr2	115519414	115519696
1058	chr2	115522044	115522868	0.293756	0.728033	0.434277	168.848	1	-1.46	0.000524752	chr2	115521707	115522765
1059	chr2	116464436	116464643	0.124989	0.565784	0.440796	121.515	1	-1.69	5.54791e-07	chr2	116464165	116464686
1063	chr2	116547313	116548373	0.276413	0.606528	0.330116	209.556	1	-1.66	0.00353791	chr2	116547406	116548424
1064	chr2	116558190	116558384	0.518737	0.191738	-0.326999	-113.168	1	2.09	1.26788e-07	chr2	116558144	116558494
1065	chr2	116562299	116562524	0.365149	0.601009	0.235861	241.328	1	0.39	0.404563	chr2	116562178	116562750
1066	chr2	116624264	116624521	0.261818	0.458533	0.196715	176.099	1	-0.41	0.0532047	chr2	116622527	116624556
1067	chr2	116929376	116929570	0.461196	0.197276	-0.26392	-105.336	1	0.99	0.0220763	chr2	116929252	116929744
1068	chr2	117008665	117008868	0.173122	0.301273	0.12815	219.774	1	-0.47	0.0978727	chr2	117008688	117009020
1069	chr2	117009974	117010796	0.223598	0.43681	0.213213	532.296	1	-0.96	0.00011761	chr2	117010021	117010755
1070	chr2	117052337	117053057	0.0513279	0.279464	0.228137	179.847	1	-1.51	1.54348e-05	chr2	117052228	117053383
1072	chr2	117074231	117074427	0.045664	0.241983	0.19632	111.163	1	-1.13	0.00543191	chr2	117074167	117074571
1075	chr2	117751780	117753467	0.309515	0.56571	0.256195	115.413	1	-2.6	5.28365e-07	chr2	117752938	117753520
1076	chr2	117754700	117755212	0.245569	0.664018	0.418449	116.653	1	-2.57	8.13745e-08	chr2	117754725	117755120
1077	chr2	119153939	119154301	0.545154	0.752683	0.207529	229.105	1	-1.17	0.00545874	chr2	119153372	119154452
1078	chr2	120665383	120665582	0.0699386	0.178282	0.108343	120.134	1	-0.76	0.00578336	chr2	120664928	120665568
1080	chr2	120746734	120747127	0.490193	0.789458	0.299265	132.603	1	-1.24	0.0010918	chr2	120746769	120747187
1081	chr2	121456701	121457501	0.160746	0.443598	0.282852	207.267	1	0.27	0.403635	chr2	121457442	121458036
1083	chr2	122772040	122773708	0.0774485	0.383936	0.306487	196.827	1	-1.41	0.00642631	chr2	122773019	122773356
1085	chr2	124719131	124719877	0.386842	0.70814	0.321299	246.085	1	-1.9	9.97267e-07	chr2	124719864	124720167
1086	chr2	125033885	125034094	0.415932	0.627977	0.212046	126.985	1	-1.16	0.000790025	chr2	125033798	125034266
1087	chr2	125797997	125798185	0.358949	0.551118	0.192168	138.581	1	-0.31	0.150592	chr2	125797119	125798125
1088	chr2	125934660	125935165	0.208257	0.5007	0.292443	139.617	1	-1.72	4.41349e-09	chr2	125935003	125935546
1090	chr2	126136949	126137200	0.408835	0.646825	0.237989	142.021	1	-1.21	0.000224673	chr2	126136958	126137312
1092	chr2	126358831	126358988	0.0585962	0.154373	0.0957772	112.164	1	-0.39	0.126805	chr2	126358691	126359278
1094	chr2	127376742	127377836	0.139699	0.596345	0.456646	483.544	1	-2.35	5.51365e-08	chr2	127377494	127377730
1099	chr2	128358223	128358375	0.863032	0.576738	-0.286294	-224.145	1	3.37	1.90175e-07	chr2	128358056	128358389
1102	chr2	129102926	129103061	0.435098	0.27353	-0.161568	-145.739	1	0.42	0.00165526	chr2	129102045	129103226
1117	chr2	134846536	134846618	0.758692	0.579758	-0.178934	-93.8075	1	3.62	1.12498e-08	chr2	134845852	134846717
1119	chr2	135861381	135861708	0.318637	0.554779	0.236142	113.229	1	-1.59	1.1976e-05	chr2	135861154	135861723
1125	chr2	136377744	136377983	0.233461	0.545079	0.311618	119.489	1	-1.43	4.55268e-05	chr2	136377523	136378151
1127	chr2	138120050	138120454	0.0524943	0.208544	0.15605	193.108	1	-0.54	0.253609	chr2	138119718	138120572
1129	chr2	138605402	138605726	0.0796812	0.407763	0.328082	199.061	1	-1.68	8.90294e-15	chr2	138605309	138605846
1131	chr2	138860104	138860821	0.0849806	0.270108	0.185128	816.505	1	1	0.00311167	chr2	138860337	138861053
1132	chr2	138861101	138861406	0.0624338	0.233635	0.171201	171.513	1	1.36	0.000568173	chr2	138861239	138862080
1133	chr2	138861670	138861828	0.0816111	0.277913	0.196302	158.8	1	1.36	0.000568173	chr2	138861239	138862080
1134	chr2	138861893	138862684	0.281026	0.441471	0.160445	696.805	1	1.36	0.000568173	chr2	138861239	138862080
1135	chr2	139042388	139043179	0.32549	0.61592	0.290429	110.463	1	-1.94	4.22732e-05	chr2	139042358	139042803
1139	chr2	140551991	140552343	0.0777388	0.321756	0.244017	118.7	1	-0.72	0.012157	chr2	140551831	140552470
1140	chr2	140552613	140552881	0.275547	0.498809	0.223262	108.137	1	-0.23	0.479889	chr2	140552714	140553130
1141	chr2	140569040	140569279	0.801473	0.260363	-0.541111	-208.073	1	4	3.21157e-17	chr2	140569007	140569393
1142	chr2	140968827	140969032	0.0704684	0.378718	0.30825	105.387	1	-1.17	0.000328491	chr2	140968661	140969133
1143	chr2	141454586	141455383	0.315954	0.694295	0.378341	140.961	1	-3.07	1.2747e-08	chr2	141454439	141455483
1145	chr2	145630970	145631186	0.0689123	0.134802	0.0658898	230.889	1	0.56	0.0746979	chr2	145631001	145631390
1146	chr2	145725559	145725990	0.270679	0.515542	0.244863	95.6762	1	-1.38	0.000341874	chr2	145725826	145726731
1147	chr2	145834209	145834521	0.0659221	0.24922	0.183298	154.071	1	-1.12	5.6367e-05	chr2	145834155	145834629
1149	chr2	146239008	146239453	0.0433986	0.43043	0.387031	93.6876	1	-1.8	2.38844e-07	chr2	146238857	146239673
1150	chr2	146255768	146256049	0.13642	0.398924	0.262505	245.532	1	-1.64	1.61276e-07	chr2	146255690	146256036
1156	chr2	148718234	148718545	0.643801	0.291	-0.352801	-136.471	1	3.61	7.58379e-19	chr2	148718157	148718611
1167	chr2	149473139	149473324	0.490575	0.203933	-0.286643	-132.002	1	2.48	6.891e-16	chr2	149472900	149473698
1168	chr2	149487309	149487452	0.0539443	0.190402	0.136458	102.82	1	-1.5	3.20216e-06	chr2	149487059	149487551
1169	chr2	149493947	149494164	0.368226	0.184093	-0.184133	-136.186	1	1.34	4.71985e-07	chr2	149493818	149494309
1173	chr3	1071417	1071805	0.370219	0.728459	0.358239	121.268	1	-2.04	9.29069e-05	chr3	1071543	1071825
1174	chr3	1901086	1901689	0.275618	0.589557	0.313939	161.131	1	-1.18	7.71168e-05	chr3	1900817	1901637
1178	chr3	2748216	2748655	0.712722	0.314316	-0.398405	-99.6851	1	2.3	2.99526e-07	chr3	2748348	2750413
1179	chr3	2757226	2757413	0.730276	0.39392	-0.336356	-119.098	1	2.05	6.97309e-07	chr3	2757320	2758981
1180	chr3	2787296	2787699	0.843363	0.433302	-0.41006	-101.611	1	1.21	2.44023e-10	chr3	2787616	2788898
1181	chr3	2792573	2792925	0.785343	0.438756	-0.346586	-96.1795	1	3.14	9.13864e-22	chr3	2792216	2792624
1185	chr3	3277256	3277518	0.28616	0.471111	0.184951	113.905	1	0.17	0.404128	chr3	3275955	3277288
1190	chr3	4273097	4273387	0.659719	0.815449	0.15573	314.125	1	-0.77	0.0221799	chr3	4273080	4273334
1191	chr3	4273979	4274080	0.140204	0.232102	0.0918976	157.157	1	0.34	0.114362	chr3	4273633	4275115
1192	chr3	4279422	4279823	0.275287	0.478254	0.202967	408.645	1	-1.07	5.71787e-06	chr3	4278719	4280080
1193	chr3	4293406	4293586	0.479962	0.206992	-0.272971	-129.819	1	4.47	6.95527e-33	chr3	4293286	4293810
1196	chr3	4322474	4322687	0.0503925	0.191125	0.140733	99.5341	1	-0.58	0.00694894	chr3	4322444	4322811
1199	chr3	4417051	4417241	0.211444	0.404726	0.193281	215.925	1	-1.33	7.4221e-10	chr3	4417003	4417724
1200	chr3	4417416	4417564	0.369422	0.569616	0.200194	175.364	1	-1.33	7.4221e-10	chr3	4417003	4417724
1201	chr3	4423844	4424149	0.395467	0.595935	0.200468	243.003	1	-0.88	1.79252e-05	chr3	4423543	4424169
1205	chr3	5086308	5086577	0.666373	0.187679	-0.478693	-94.0859	1	2.48	6.64254e-17	chr3	5086070	5086765
1209	chr3	5413630	5414274	0.51437	0.76884	0.25447	248.302	1	-0.53	0.155348	chr3	5413822	5414497
1211	chr3	8111760	8112006	0.748047	0.233096	-0.514952	-170.43	1	3.33	4.76367e-12	chr3	8111705	8112053
1214	chr3	8285430	8285842	0.0921505	0.262552	0.170402	139.305	1	-1.94	1.1509e-06	chr3	8284903	8285907
1215	chr3	8318832	8319239	0.250215	0.544145	0.29393	252.796	1	-1.25	0.00237442	chr3	8318441	8319088
1216	chr3	8323738	8323918	0.712509	0.206413	-0.506096	-101.135	1	5.13	3.68797e-28	chr3	8323563	8324131
1219	chr3	9846768	9846977	0.307144	0.490314	0.18317	156.323	1	1.03	4.99871e-05	chr3	9846897	9847481
1220	chr3	9847232	9847311	0.15008	0.057692	-0.092388	-103.354	1	1.03	4.99871e-05	chr3	9846897	9847481
1221	chr3	9850057	9850396	0.122106	0.464978	0.342872	274.062	1	-1.8	9.3446e-09	chr3	9849950	9850476
1223	chr3	9930179	9930322	0.36958	0.592616	0.223036	102.657	1	-0.91	2.40924e-05	chr3	9930312	9930914
1224	chr3	9930413	9930634	0.0677868	0.145742	0.0779555	157.674	1	-0.91	2.40924e-05	chr3	9930312	9930914
1228	chr3	9957808	9957952	0.305404	0.540371	0.234966	119.26	1	-1.14	0.00340528	chr3	9957668	9958411
1233	chr3	10226401	10226565	0.393701	0.145616	-0.248085	-103.711	1	2.01	3.92968e-18	chr3	10226325	10226724
1234	chr3	10339316	10340558	0.201125	0.480327	0.279202	786.438	2	0.96	0.000309927	chr3	10338870	10339554
1234	chr3	10339316	10340558	0.201125	0.480327	0.279202	786.438	2	-0.64	0.0365992	chr3	10340254	10340622
1235	chr3	10419899	10420132	0.299469	0.621899	0.322429	178.871	1	-1.05	0.000123132	chr3	10419743	10420086
1236	chr3	10427692	10428002	0.283185	0.518894	0.235708	282.083	1	-1.31	3.73018e-06	chr3	10427658	10428048
1237	chr3	10573677	10574018	0.214009	0.402564	0.188554	165.951	1	-1.46	1.03653e-05	chr3	10573785	10574358
1239	chr3	10665278	10665665	0.159675	0.400711	0.241036	269.717	1	-1.36	2.79033e-07	chr3	10665316	10665792
1240	chr3	10703620	10703811	0.46521	0.28383	-0.181381	-160.302	1	1.9	3.01213e-05	chr3	10703574	10703780
1242	chr3	11028335	11028754	0.257796	0.524267	0.26647	255.022	1	-1.42	2.87276e-05	chr3	11028239	11028959
1243	chr3	11041166	11041491	0.0797413	0.497994	0.418253	216.769	1	-1.8	4.20497e-09	chr3	11040883	11041489
1244	chr3	11088105	11088500	0.280553	0.144516	-0.136036	-327.386	1	0.28	0.247231	chr3	11088348	11088804
1246	chr3	11096340	11096527	0.156421	0.366906	0.210485	130.827	1	-0.59	0.0400575	chr3	11096140	11097002
1247	chr3	11096644	11096886	0.16364	0.398777	0.235137	108.352	1	-0.59	0.0400575	chr3	11096140	11097002
1249	chr3	11102634	11102908	0.0999458	0.26332	0.163374	113.155	1	-1.08	1.98121e-05	chr3	11102599	11104305
1250	chr3	11110480	11110731	0.242051	0.406371	0.16432	107.034	1	-0.61	0.00269557	chr3	11110659	11111426
1252	chr3	11149797	11150037	0.262571	0.584354	0.321783	98.8197	1	-1.47	0.000129635	chr3	11149732	11150091
1253	chr3	11164354	11165195	0.205745	0.50451	0.298765	195.76	1	-2.36	1.94947e-08	chr3	11164486	11164970
1254	chr3	11175563	11175886	0.0997638	0.264008	0.164244	176.113	1	-0.72	0.0118947	chr3	11175159	11176247
1256	chr3	11996265	11996429	0.681616	0.336326	-0.34529	-134.239	1	4.46	4.39567e-20	chr3	11995273	11996582
1257	chr3	12088816	12089270	0.825606	0.437437	-0.388169	-893.231	1	4.95	3.54408e-34	chr3	12088175	12089277
1259	chr3	12097951	12098823	0.524832	0.164993	-0.359839	-210.667	1	5.53	1.02135e-24	chr3	12097576	12098761
1265	chr3	12666893	12667111	0.442712	0.610291	0.167579	148.469	1	-1.31	4.04335e-06	chr3	12666728	12667233
1267	chr3	12862093	12862478	0.0728112	0.201962	0.129151	203.172	1	-0.04	0.901781	chr3	12862157	12862852
1268	chr3	12865216	12865324	0.118536	0.286474	0.167938	96.5646	1	0.08	0.869944	chr3	12864940	12865217
1269	chr3	13345156	13345296	0.655526	0.279007	-0.376519	-219.372	1	2.56	3.55157e-20	chr3	13344966	13345867
1271	chr3	13963722	13964040	0.306358	0.580695	0.274338	194.257	1	-1.81	6.28109e-06	chr3	13963378	13963890
1272	chr3	14049883	14050257	0.336768	0.573639	0.236871	176.68	1	-1.75	7.7829e-08	chr3	14049229	14050058
1274	chr3	14408152	14408312	0.0431936	0.166133	0.122939	105.385	1	-1.21	0.000418552	chr3	14408009	14408455
1275	chr3	14523000	14523189	0.227613	0.557112	0.329499	208.641	1	-2.33	1.66625e-05	chr3	14522960	14523282
1277	chr3	15396706	15396810	0.483207	0.229635	-0.253573	-108.345	1	0.69	0.0103004	chr3	15395034	15397147
1283	chr3	16357706	16357907	0.671524	0.215388	-0.456136	-94.1481	1	3.92	2.58149e-30	chr3	16357522	16358216
1285	chr3	16634841	16635317	0.0971583	0.187378	0.0902199	355.046	1	0.35	0.30253	chr3	16635302	16636005
1286	chr3	16649745	16649911	0.384604	0.567781	0.183177	115.018	1	-0.26	0.507421	chr3	16649758	16650227
1291	chr3	17931051	17931450	0.151338	0.539949	0.388611	301.933	1	-2.11	2.21451e-06	chr3	17930774	17931529
1293	chr3	18801098	18801188	0.0360309	0.10224	0.0662096	105.922	1	-0.64	0.0254582	chr3	18800653	18801349
1294	chr3	19450379	19450647	0.450318	0.677146	0.226828	99.9669	1	-1.84	4.24101e-07	chr3	19450141	19450525
1297	chr3	19481212	19482427	0.134736	0.464371	0.329635	115.631	1	-1.52	0.000461137	chr3	19482369	19482689
1300	chr3	19494692	19496265	0.197926	0.510745	0.312819	242.721	1	-0.79	0.0202667	chr3	19496208	19496530
1305	chr3	20415253	20415886	0.273027	0.5165	0.243473	329.521	1	-1.37	7.32692e-05	chr3	20415255	20415740
1310	chr3	21847636	21847751	0.0650094	0.312477	0.247467	108.783	1	-1.07	1.20956e-05	chr3	21847029	21847868
1313	chr3	22074692	22075042	0.211575	0.514763	0.303188	157.126	1	-0.93	0.00659488	chr3	22074825	22075112
1315	chr3	22971714	22971780	0.788005	0.142076	-0.645928	-105.77	1	5.06	1.80315e-23	chr3	22971444	22972023
1316	chr3	22987151	22987338	0.672806	0.32366	-0.349146	-148.454	1	1.11	2.50705e-07	chr3	22986346	22987579
1318	chr3	23104501	23104660	0.685322	0.260019	-0.425303	-107.342	1	4.7	4.34003e-15	chr3	23104306	23104660
1319	chr3	23116731	23117052	0.516032	0.126359	-0.389674	-149.856	1	5.26	2.25464e-15	chr3	23116669	23117530
1321	chr3	23470613	23470918	0.0656777	0.256137	0.190459	125.445	1	-0.31	0.405353	chr3	23470684	23471760
1322	chr3	23699505	23701092	0.069782	0.332046	0.262264	629.07	2	-0.13	0.538224	chr3	23697369	23699527
1322	chr3	23699505	23701092	0.069782	0.332046	0.262264	629.07	2	-0.71	0.0132131	chr3	23700103	23700479
1326	chr3	23788610	23789594	0.112096	0.426429	0.314333	168.051	1	-1.78	0.000940631	chr3	23788957	23789570
1328	chr3	23804585	23804920	0.266901	0.704428	0.437527	124.448	1	-1.98	3.56666e-08	chr3	23804566	23804958
1329	chr3	23840113	23840353	0.307668	0.704487	0.396819	140.141	1	-2.07	4.00868e-10	chr3	23840006	23841411
1331	chr3	24678053	24678298	0.61411	0.0824411	-0.531669	-105.912	1	2	1.33543e-07	chr3	24677919	24678667
1332	chr3	25929920	25930037	0.280423	0.173582	-0.10684	-139.247	1	-0.15	0.367763	chr3	25929502	25930228
1333	chr3	26233264	26234456	0.314537	0.721725	0.407188	185.905	1	-1.77	0.000367585	chr3	26233308	26233835
1335	chr3	27192504	27192706	0.253613	0.448845	0.195232	139.825	1	-1.01	0.00944274	chr3	27192446	27192760
1336	chr3	27198521	27198862	0.286716	0.526662	0.239946	211.606	1	0.37	0.105837	chr3	27198279	27198803
1337	chr3	27214182	27214381	0.0981899	0.259619	0.161429	137.283	1	-0.29	0.232725	chr3	27214114	27214580
1338	chr3	27508331	27509694	0.261099	0.492234	0.231135	1033.26	2	-2.06	2.37126e-10	chr3	27508647	27509179
1338	chr3	27508331	27509694	0.261099	0.492234	0.231135	1033.26	2	-0.83	3.96944e-05	chr3	27509607	27510129
1340	chr3	27757276	27757842	0.29011	0.587451	0.297342	262.094	1	-0.41	0.320047	chr3	27757523	27758154
1341	chr3	27757896	27758148	0.248189	0.468664	0.220475	175.493	1	-0.41	0.320047	chr3	27757523	27758154
1342	chr3	30119250	30119571	0.354864	0.602964	0.248099	122.266	1	-1.56	0.000359012	chr3	30119184	30119815
1344	chr3	30177623	30178195	0.215495	0.516147	0.300653	108.674	1	-1.59	6.41035e-07	chr3	30177508	30178406
1345	chr3	30194939	30195535	0.212129	0.538081	0.325953	232.917	1	-0.87	0.000535071	chr3	30195385	30195733
1347	chr3	30341413	30341585	0.0312878	0.141569	0.110281	108.853	1	-1.17	1.02883e-08	chr3	30341155	30341884
1350	chr3	30424981	30425332	0.500414	0.685308	0.184894	162.012	1	-1.42	1.82686e-08	chr3	30425173	30425587
1351	chr3	30426892	30427362	0.340614	0.534846	0.194232	239.094	1	-1.1	0.000101822	chr3	30427155	30427851
1352	chr3	30427581	30427724	0.474305	0.634589	0.160284	114.859	1	-1.1	0.000101822	chr3	30427155	30427851
1354	chr3	30431377	30431613	0.483947	0.648849	0.164902	170.866	1	-0.86	0.0150731	chr3	30431228	30431577
1355	chr3	30436185	30436728	0.377582	0.606626	0.229043	689.974	1	-0.81	0.00350932	chr3	30435607	30437098
1356	chr3	30453036	30453393	0.115767	0.275031	0.159263	199.944	1	-1.32	1.69595e-07	chr3	30452904	30453556
1357	chr3	30470586	30470809	0.0761588	0.293408	0.21725	97.2156	1	-1.74	8.31109e-15	chr3	30470490	30471567
1358	chr3	30523312	30523757	0.208682	0.394596	0.185914	236.443	1	-1.43	1.12869e-06	chr3	30523010	30524217
1362	chr3	30787323	30787665	0.16108	0.311543	0.150463	126.442	1	0.2	0.538556	chr3	30786986	30787397
1368	chr3	30793037	30793925	0.0317493	0.196766	0.165017	1106.51	1	0.02	0.960502	chr3	30792618	30793205
1371	chr3	31083498	31083854	0.131035	0.337596	0.206561	153.049	1	-0.9	0.0381686	chr3	31083493	31083714
1372	chr3	31273104	31273334	0.0585758	0.318524	0.259948	93.6467	1	-1.82	5.07755e-07	chr3	31272985	31273575
1373	chr3	31276227	31276369	0.799667	0.469654	-0.330013	-139.521	1	2.95	1.1475e-09	chr3	31276099	31276568
1374	chr3	31470850	31471092	0.206779	0.556581	0.349802	107.078	1	-2.01	7.94022e-13	chr3	31470371	31471090
1377	chr3	31917605	31917855	0.109781	0.303787	0.194006	259.565	1	0.02	0.920764	chr3	31915891	31918292
1378	chr3	31918044	31918301	0.0323637	0.189733	0.15737	118.919	1	0.02	0.920764	chr3	31915891	31918292
1384	chr3	33882936	33883114	0.612106	0.178426	-0.43368	-98.0738	1	3.6	9.84115e-11	chr3	33882496	33883268
1386	chr3	33986512	33986952	0.140426	0.337309	0.196882	214.425	1	-0.85	0.0189401	chr3	33986434	33987006
1387	chr3	34080473	34080863	0.198959	0.505918	0.30696	115.395	1	-1.71	9.96134e-06	chr3	34080097	34080804
1388	chr3	34487280	34487470	0.27692	0.652186	0.375266	131.036	1	-0.95	0.0162053	chr3	34487177	34487824
1391	chr3	34910739	34911164	0.443911	0.754146	0.310236	141.977	1	-1.79	5.3736e-09	chr3	34910712	34911010
1392	chr3	35207093	35208118	0.220553	0.501825	0.281272	369.347	1	-0.91	0.0100322	chr3	35207075	35208179
1393	chr3	35346164	35346412	0.407024	0.164161	-0.242863	-99.1926	1	1.64	8.49868e-07	chr3	35346090	35346515
1394	chr3	36254835	36255171	0.346991	0.584815	0.237824	148.693	1	-1.12	0.000282149	chr3	36254854	36255311
1396	chr3	38421297	38421448	0.0602559	0.207069	0.146813	124.776	1	-0.62	0.0084585	chr3	38421246	38422366
1397	chr3	38421665	38421811	0.153693	0.457906	0.304213	233.108	1	-0.62	0.0084585	chr3	38421246	38422366
1398	chr3	38423543	38423752	0.17622	0.535491	0.359271	141.014	1	-1.09	3.65512e-06	chr3	38423120	38423766
1401	chr3	39580484	39580924	0.0651803	0.238447	0.173267	135.031	1	-1.46	3.32639e-09	chr3	39580441	39581275
1402	chr3	39804600	39804871	0.532778	0.234806	-0.297971	-196.267	1	0.72	0.00372581	chr3	39804608	39805511
1403	chr3	39907433	39907856	0.350278	0.626535	0.276257	183.901	1	-0.37	0.158857	chr3	39906559	39907611
1404	chr3	41241653	41241906	0.202054	0.325008	0.122953	236.371	1	0.49	0.101358	chr3	41240813	41241786
1405	chr3	41986042	41986301	0.481635	0.758917	0.277282	116.311	1	-1.44	4.94885e-06	chr3	41985431	41986152
1406	chr3	42979504	42979697	0.181543	0.293946	0.112403	128.982	1	-0.75	0.00095163	chr3	42979275	42979733
1409	chr3	43328592	43329080	0.213429	0.533607	0.320178	98.3192	1	-1.86	3.18598e-05	chr3	43327917	43328882
1411	chr3	44899631	44899795	0.110144	0.396814	0.28667	96.9247	1	-1.96	3.65198e-12	chr3	44899029	44900268
1412	chr3	45109892	45110245	0.512007	0.0932621	-0.418745	-118.52	1	3.93	5.80361e-26	chr3	45109701	45110505
1413	chr3	45545976	45546225	0.138339	0.263824	0.125485	210.419	1	-0.43	0.143326	chr3	45545575	45546278
1416	chr3	47743126	47743340	0.668893	0.243786	-0.425107	-124.294	1	1.95	3.13377e-11	chr3	47742726	47743473
1417	chr3	47748784	47748972	0.326084	0.114317	-0.211767	-137.199	1	1	0.00741506	chr3	47747249	47749101
1418	chr3	47764288	47764510	0.544648	0.271597	-0.273051	-106.187	1	2.67	3.69084e-17	chr3	47764196	47764970
1419	chr3	47774468	47774715	0.41521	0.127875	-0.287336	-113.369	1	2.13	6.16874e-09	chr3	47774343	47775221
1420	chr3	48454262	48454417	0.633872	0.32002	-0.313852	-131.331	1	2.82	4.12559e-19	chr3	48454092	48454511
1421	chr3	48679318	48679653	0.700059	0.317927	-0.382132	-106.292	1	3.61	6.93461e-16	chr3	48679317	48679877
1423	chr3	50942529	50942617	0.353704	0.586253	0.232548	111.819	1	-2.18	0.000129991	chr3	50942545	50942881
1425	chr3	51501693	51501870	0.100511	0.303633	0.203122	100.675	1	-0.6	0.0262773	chr3	51501605	51502023
1427	chr3	52320800	52320935	0.656171	0.785546	0.129375	163.551	1	-0.04	0.846196	chr3	52320056	52320886
1429	chr3	54130233	54130757	0.354143	0.653156	0.299013	145.132	1	-2.35	2.11331e-06	chr3	54130303	54130996
1430	chr3	54357023	54357230	0.134958	0.289711	0.154754	99.3454	1	-0.28	0.470001	chr3	54356974	54357634
1434	chr3	55425350	55425481	0.55252	0.147139	-0.405381	-102.577	1	3.21	1.9781e-15	chr3	55425238	55425693
1435	chr3	56303511	56303660	0.062871	0.192901	0.13003	92.7153	1	-1.28	8.0617e-05	chr3	56302741	56303894
1440	chr3	59402365	59402697	0.104317	0.289402	0.185085	110.448	1	-1.11	0.0150202	chr3	59401722	59402417
1441	chr3	59784796	59784935	0.115627	0.473762	0.358135	175.486	1	-1.39	1.55911e-06	chr3	59784659	59785082
1443	chr3	63201259	63201705	0.0976842	0.410206	0.312522	214.929	1	-1.67	2.87643e-15	chr3	63201072	63201965
1444	chr3	63233917	63234276	0.291873	0.640188	0.348315	106.892	1	-2.06	2.4659e-07	chr3	63233910	63234404
1445	chr3	63359338	63359858	0.134433	0.400519	0.266086	284.463	1	-1.88	1.25147e-15	chr3	63358671	63359430
1446	chr3	66008601	66008697	0.487946	0.15409	-0.333856	-116.395	1	0.49	0.0355132	chr3	66007411	66008688
1447	chr3	66012059	66012363	0.0425198	0.267727	0.225208	99.8164	1	-1.5	7.90748e-10	chr3	66011900	66012455
1449	chr3	66303643	66304365	0.334373	0.640014	0.30564	216.141	1	-1.55	0.000376122	chr3	66303727	66304365
1450	chr3	66382706	66382882	0.699318	0.416874	-0.282444	-111.609	1	2.44	1.83388e-10	chr3	66382543	66382815
1452	chr3	67139169	67139377	0.510171	0.307786	-0.202385	-147.585	1	1.26	0.00065732	chr3	67139017	67139417
1453	chr3	67140241	67140735	0.340986	0.143642	-0.197344	-368.227	1	1.76	1.28501e-07	chr3	67140252	67140781
1455	chr3	67307896	67308224	0.125287	0.468423	0.343137	230.299	1	-0.43	0.0613996	chr3	67307890	67308517
1457	chr3	67320624	67320817	0.13453	0.457954	0.323424	125.879	1	-0.88	0.00043178	chr3	67320589	67321031
1458	chr3	67321747	67321984	0.135402	0.345888	0.210487	161.35	1	-0.8	4.26713e-05	chr3	67321500	67322155
1459	chr3	67506078	67506194	0.0573907	0.12459	0.0671991	134.455	1	0.77	0.0302464	chr3	67506026	67506597
1461	chr3	67770867	67771404	0.356127	0.612691	0.256563	342.1	1	-1.48	2.51874e-08	chr3	67771386	67772146
1462	chr3	67771775	67772164	0.0879862	0.285763	0.197777	275.359	1	-1.48	2.51874e-08	chr3	67771386	67772146
1464	chr3	67831205	67831334	0.183154	0.479585	0.296432	129.882	1	-0.45	0.0478097	chr3	67831322	67832407
1466	chr3	69069862	69070037	0.0625644	0.155731	0.0931669	146.148	1	-1.41	2.94502e-07	chr3	69069569	69070246
1467	chr3	70518340	70518527	0.115917	0.25631	0.140393	108.524	1	-1.44	4.68359e-08	chr3	70517612	70518775
1468	chr3	71642330	71642671	0.726206	0.362425	-0.363781	-187.75	1	3.73	3.63152e-16	chr3	71642200	71642652
1472	chr3	75552129	75552444	0.0588559	0.392931	0.334075	135.989	1	-1.79	6.10251e-09	chr3	75551619	75552250
1473	chr3	75553613	75554188	0.168842	0.482227	0.313385	145.722	1	-2.22	3.35073e-14	chr3	75553592	75554101
1474	chr3	75556380	75556571	0.0556459	0.285721	0.230075	130.877	1	-0.84	0.000214438	chr3	75556072	75556581
1475	chr3	76040688	76040958	0.457053	0.755758	0.298706	162.227	1	-0.31	0.506462	chr3	76040549	76040908
1477	chr3	76365504	76365676	0.0543515	0.145852	0.0915001	104.117	1	-1.27	9.3446e-09	chr3	76364467	76365706
1478	chr3	76442633	76443101	0.210055	0.414676	0.204621	157.145	1	-0.17	0.567916	chr3	76442645	76443019
1479	chr3	76481354	76481482	0.0557969	0.152826	0.0970286	107.614	1	-0.17	0.319545	chr3	76480883	76481546
1481	chr3	78463278	78463461	0.473145	0.146879	-0.326266	-141.453	1	1.55	4.1377e-06	chr3	78463222	78463508
1483	chr3	79512770	79513146	0.188866	0.374198	0.185331	269.69	1	-0.33	0.24689	chr3	79512744	79513062
1484	chr3	79514913	79515116	0.478684	0.642687	0.164004	168.138	1	-0.43	0.16747	chr3	79515022	79515381
1485	chr3	81456618	81457152	0.0985664	0.33564	0.237073	102.982	1	-1.6	4.76557e-05	chr3	81456337	81456915
1486	chr3	81527747	81527920	0.0490657	0.116543	0.0674772	237.781	1	0.44	0.264704	chr3	81526264	81528041
1491	chr3	88032230	88032599	0.536898	0.193581	-0.343317	-124.542	1	2.71	8.60629e-17	chr3	88032181	88032638
1492	chr3	88091770	88092145	0.45435	0.719245	0.264895	332.787	1	0.14	0.624214	chr3	88091852	88092291
1493	chr3	88560080	88560402	0.662928	0.264053	-0.398874	-95.2014	1	2.25	2.91569e-07	chr3	88559964	88560441
1494	chr3	91342477	91342715	0.390899	0.63145	0.240551	125.853	1	-0.95	0.00745131	chr3	91342558	91342895
1495	chr3	91483876	91484135	0.075104	0.362436	0.287332	177.841	1	-1.59	6.04119e-09	chr3	91483849	91484365
1496	chr3	91779350	91782961	0.308215	0.602941	0.294726	1319.09	1	-1.02	2.59441e-05	chr3	91782760	91784012
1497	chr3	91828843	91829011	0.071967	0.258278	0.186311	159.721	1	-0.35	0.0489418	chr3	91828545	91829692
1500	chr3	96170249	96170419	0.134529	0.377525	0.242996	112.608	1	0.18	0.62434	chr3	96170060	96170416
1504	chr3	96865182	96865668	0.301577	0.679081	0.377504	253.368	1	-1.59	5.26774e-06	chr3	96865235	96865885
1506	chr3	99539859	99540455	0.0698359	0.334661	0.264825	126.429	1	-1.19	0.0039182	chr3	99539877	99540654
1508	chr3	101681863	101682109	0.14627	0.257056	0.110786	187.162	1	-0.17	0.358933	chr3	101680277	101681906
1509	chr3	101742923	101743302	0.553799	0.165611	-0.388188	-105.243	1	4.75	1.8385e-37	chr3	101742902	101743464
1510	chr3	101805926	101806611	0.423603	0.689535	0.265932	192.193	1	-0.75	0.0338239	chr3	101806476	101807087
1512	chr3	101993135	101993494	0.115129	0.372706	0.257577	111.122	1	-1.86	8.64035e-07	chr3	101993114	101993496
1514	chr3	104074470	104074628	0.722754	0.382121	-0.340634	-101.251	1	5.23	7.9358e-09	chr3	104074166	104074915
1515	chr3	104163466	104163661	0.188661	0.42397	0.235309	94.2798	1	-1.15	0.00355481	chr3	104163511	104164458
1516	chr3	104444460	104444587	0.4708	0.616018	0.145218	154.291	1	-0.2	0.334249	chr3	104444528	104445169
1519	chr3	104487362	104487551	0.475009	0.644577	0.169568	207.726	1	-0.13	0.644929	chr3	104487379	104487773
1521	chr3	104583323	104583425	0.63052	0.761423	0.130902	97.0772	1	0.45	0.187395	chr3	104583265	104583664
1522	chr3	104615424	104615617	0.158777	0.44918	0.290403	184.977	1	-0.83	0.0112196	chr3	104615279	104615640
1524	chr3	104854107	104854373	0.272426	0.464693	0.192268	310.787	1	-1.27	1.31644e-06	chr3	104854075	104854462
1525	chr3	104912660	104913135	0.0928135	0.279918	0.187105	201.261	1	-1.43	2.12768e-08	chr3	104912319	104913421
1527	chr3	105338843	105338993	0.229702	0.354769	0.125067	226.143	1	-0.06	0.718842	chr3	105338232	105339053
1528	chr3	105353014	105353345	0.123234	0.265639	0.142405	179.143	1	-0.69	0.0750538	chr3	105352897	105353452
1529	chr3	105422811	105423000	0.166685	0.0458419	-0.120843	-118.662	1	0.66	0.0802509	chr3	105422437	105423040
1530	chr3	105424163	105424457	0.427906	0.182206	-0.2457	-146.939	1	1.95	1.7995e-11	chr3	105424150	105424654
1533	chr3	105596318	105596460	0.749876	0.434502	-0.315374	-105.772	1	3.97	1.26317e-13	chr3	105596123	105596664
1537	chr3	105783880	105783977	0.0756455	0.218226	0.14258	110.626	1	-0.1	0.594642	chr3	105783006	105784325
1538	chr3	105784139	105784283	0.439436	0.759918	0.320483	148.815	1	-0.1	0.594642	chr3	105783006	105784325
1539	chr3	105989084	105989432	0.443141	0.730073	0.286931	268.699	1	-0.82	0.0210789	chr3	105989122	105989381
1540	chr3	106307996	106308373	0.123868	0.448928	0.32506	148.504	1	-1.19	0.00174612	chr3	106307954	106308398
1541	chr3	106442444	106442737	0.34425	0.66192	0.31767	352.889	1	-1.14	0.00877337	chr3	106442435	106442819
1542	chr3	106506307	106506475	0.545894	0.253768	-0.292126	-111.275	1	3.03	2.27802e-20	chr3	106506125	106506640
1544	chr3	106948323	106948585	0.215847	0.440012	0.224165	123.977	1	-1.95	2.26369e-06	chr3	106948164	106948632
1545	chr3	106963661	106963897	0.210174	0.462191	0.252017	119.188	1	-0.56	0.0518003	chr3	106963708	106964217
1547	chr3	107333548	107333728	0.157705	0.294949	0.137244	143.098	1	-1.38	2.98139e-07	chr3	107333577	107334381
1549	chr3	107516267	107516685	0.403103	0.670228	0.267124	164.582	1	-1.16	0.00905077	chr3	107515791	107516542
1550	chr3	109383341	109383506	0.766047	0.537901	-0.228146	-101.936	1	2.38	9.14608e-06	chr3	109383088	109383479
1551	chr3	109421135	109421359	0.17177	0.383442	0.211672	117.462	1	-1.3	0.000344366	chr3	109420747	109421511
1553	chr3	109725196	109725342	0.4068	0.128744	-0.278056	-115.251	1	1.95	1.04636e-06	chr3	109725005	109725422
1555	chr3	110803290	110803824	0.154647	0.26725	0.112603	653.707	1	0.22	0.437651	chr3	110803104	110804580
1556	chr3	110804165	110804377	0.157346	0.287103	0.129757	220.748	1	0.22	0.437651	chr3	110803104	110804580
1558	chr4	70019	70201	0.68165	0.243477	-0.438173	-125.397	1	3.67	8.33445e-12	chr4	69856	70215
1559	chr4	359857	360419	0.0649878	0.315204	0.250216	136.113	1	-2.16	3.05816e-10	chr4	359711	360279
1560	chr4	502412	502901	0.169764	0.425582	0.255819	226.426	1	-1.78	9.99608e-11	chr4	502321	503021
1561	chr4	890322	891017	0.39572	0.670389	0.27467	420.599	1	-0.84	0.00710869	chr4	889634	890500
1562	chr4	998395	998587	0.512104	0.778686	0.266583	130.967	1	-0.83	0.0141427	chr4	998342	998701
1564	chr4	1050170	1050410	0.300107	0.137024	-0.163082	-237.381	1	0.9	0.000281738	chr4	1049989	1050593
1565	chr4	1059813	1059955	0.095767	0.233788	0.138021	198.895	1	-0.98	8.18179e-07	chr4	1059848	1060538
1566	chr4	1062688	1063036	0.154406	0.371772	0.217366	294.187	1	-0.46	0.0806209	chr4	1062549	1063313
1567	chr4	1114207	1114485	0.183903	0.372339	0.188436	156.757	1	-1.61	2.53803e-12	chr4	1114214	1114813
1568	chr4	1114542	1114744	0.465855	0.665797	0.199943	134.673	1	-1.61	2.53803e-12	chr4	1114214	1114813
1570	chr4	1225015	1225259	0.516934	0.698123	0.181189	246.323	1	-0.48	0.428701	chr4	1225076	1225493
1572	chr4	1297206	1297470	0.309555	0.551628	0.242073	237.39	1	-2	2.12624e-08	chr4	1297353	1297966
1576	chr4	1364412	1364591	0.13484	0.372347	0.237507	149.534	1	-0.89	0.00231616	chr4	1364222	1365343
1582	chr4	1709909	1710031	0.324968	0.0983501	-0.226618	-147.185	1	1.68	5.96469e-08	chr4	1709474	1710293
1586	chr4	1784854	1785062	0.0896778	0.204196	0.114519	198.632	1	-0.59	0.0393084	chr4	1784795	1785150
1587	chr4	1810247	1810430	0.226804	0.418992	0.192188	108.989	1	-0.48	0.00949756	chr4	1808766	1810431
1588	chr4	1830722	1831004	0.220322	0.394978	0.174656	155.614	1	-0.26	0.143961	chr4	1830333	1830917
1590	chr4	1855719	1856329	0.37427	0.634498	0.260228	550.55	1	-1.85	1.01112e-08	chr4	1855779	1856429
1592	chr4	1960935	1961177	0.358849	0.573391	0.214543	96.8642	1	-0.7	0.0032685	chr4	1960498	1961401
1594	chr4	2065357	2065582	0.192976	0.355014	0.162038	116.378	1	-1.52	0.000658638	chr4	2065159	2065712
1595	chr4	2166666	2167035	0.235782	0.466522	0.230741	315.58	1	-1.25	0.000178376	chr4	2166652	2167068
1597	chr4	2258274	2258547	0.132888	0.329761	0.196873	427.921	1	0.04	0.891291	chr4	2257169	2258817
1599	chr4	2317410	2317566	0.496452	0.335594	-0.160858	-103.322	1	2.08	2.00667e-07	chr4	2317309	2317669
1600	chr4	2326236	2326483	0.284534	0.581192	0.296658	146.952	1	-1.22	0.0010549	chr4	2325206	2326572
1601	chr4	2335728	2335940	0.233195	0.555902	0.322707	183.913	1	-1.02	2.15662e-05	chr4	2334601	2335764
1606	chr4	2434992	2435980	0.273811	0.548571	0.27476	529.379	1	-1.88	2.03357e-14	chr4	2435338	2437353
1607	chr4	2437123	2437422	0.415722	0.640386	0.224664	432.198	1	-1.88	2.03357e-14	chr4	2435338	2437353
1610	chr4	2487545	2487839	0.0539252	0.237791	0.183865	143.396	1	-1.2	7.50399e-11	chr4	2487423	2487995
1611	chr4	2493719	2493996	0.24093	0.0927151	-0.148214	-302.51	1	0.48	0.00789392	chr4	2493130	2494324
1613	chr4	3320607	3321126	0.417073	0.705324	0.288251	245.643	1	-1.03	0.0100025	chr4	3320649	3321087
1614	chr4	3328091	3328415	0.785588	0.441411	-0.344177	-217.816	1	2.7	2.82683e-07	chr4	3327988	3328520
1615	chr4	3360207	3360323	0.0618053	0.216366	0.154561	134.889	1	-1.72	3.4015e-09	chr4	3360119	3360708
1616	chr4	3459715	3459937	0.061051	0.320055	0.259004	186.875	1	-0.63	0.00029757	chr4	3459456	3460121
1620	chr4	3553934	3554204	0.321288	0.652906	0.331618	224.51	1	2.64	1.75204e-07	chr4	3553244	3554113
1625	chr4	3608434	3608820	0.0900768	0.25342	0.163343	202.826	1	-0.12	0.70937	chr4	3608412	3609356
1626	chr4	3612250	3612749	0.154253	0.393106	0.238853	287.418	1	-1.82	2.90892e-14	chr4	3612538	3613032
1628	chr4	3637312	3637592	0.712795	0.308347	-0.404448	-122.026	1	4.04	4.1828e-17	chr4	3637318	3637625
1629	chr4	3662092	3662220	0.495276	0.693291	0.198014	96.6865	1	-1.13	0.00148585	chr4	3660739	3662189
1630	chr4	3729614	3729870	0.0668323	0.17295	0.106117	176.146	1	-0.85	0.00119643	chr4	3729515	3729986
1633	chr4	3808194	3808700	0.238671	0.484031	0.24536	122.042	1	-1.84	2.48605e-08	chr4	3808304	3808886
1635	chr4	3855576	3855749	0.101082	0.434142	0.333059	104.024	1	-2.03	8.27638e-13	chr4	3855670	3856525
1636	chr4	3856187	3856310	0.0348509	0.162602	0.127751	129.634	1	-2.03	8.27638e-13	chr4	3855670	3856525
1637	chr4	3863299	3863518	0.124908	0.38818	0.263272	108.729	1	-1.49	0.00824748	chr4	3863004	3863645
1638	chr4	3872843	3873770	0.466047	0.823429	0.357382	454.316	1	-2.91	4.38134e-09	chr4	3873393	3873919
1639	chr4	3883547	3883676	0.0827262	0.256562	0.173836	99.2837	1	-2.22	3.40563e-08	chr4	3883274	3883708
1640	chr4	4140836	4141273	0.391645	0.630573	0.238928	228.619	1	-1.05	0.0378528	chr4	4140903	4141304
1641	chr4	4303537	4303908	0.19997	0.428424	0.228454	126.434	1	-1.82	1.37153e-05	chr4	4303549	4304082
1642	chr4	4552488	4552769	0.144494	0.492959	0.348466	149.01	1	-1.61	1.19453e-08	chr4	4552198	4552681
1643	chr4	4553047	4553206	0.166871	0.35146	0.184589	134.089	1	-0.75	0.000554889	chr4	4552960	4553574
1647	chr4	4833554	4833709	0.615039	0.268267	-0.346772	-118.784	1	3.82	3.30695e-29	chr4	4833443	4833928
1651	chr4	5018086	5018308	0.155021	0.314906	0.159885	140.927	1	0.24	0.288165	chr4	5017818	5018363
1652	chr4	5081282	5081776	0.356735	0.621006	0.264271	188.503	1	-0.99	0.000800948	chr4	5081351	5082091
1654	chr4	5220556	5221090	0.138437	0.317719	0.179282	180.655	1	-1.01	0.00122304	chr4	5220900	5221269
1655	chr4	5254861	5255108	0.266725	0.515223	0.248498	145.932	1	-1.24	0.00516859	chr4	5254555	5255033
1662	chr4	8972611	8972867	0.312979	0.590754	0.277775	146.718	1	-1.29	2.19442e-05	chr4	8972582	8972938
1666	chr4	9390916	9391765	0.120582	0.248264	0.127682	296.099	1	-0.92	1.2591e-05	chr4	9391423	9391925
1667	chr4	10662025	10662187	0.531864	0.225022	-0.306842	-112.57	1	0.32	0.204855	chr4	10661356	10662517
1668	chr4	10710105	10710393	0.0431932	0.207198	0.164005	181.484	1	-0.31	0.340556	chr4	10709272	10710550
1669	chr4	10755937	10756385	0.113665	0.420211	0.306546	122.485	1	-1.67	1.28118e-06	chr4	10756093	10756541
1673	chr4	11441660	11441810	0.64753	0.336082	-0.311447	-100.703	1	0.32	0.426829	chr4	11440885	11441878
1675	chr4	11686842	11687399	0.10609	0.346604	0.240514	220.056	1	-1.13	5.93734e-06	chr4	11686703	11687265
1676	chr4	11749244	11749660	0.131261	0.337435	0.206174	106.447	1	0.07	0.78567	chr4	11748650	11749475
1677	chr4	11768395	11768766	0.103549	0.367611	0.264062	403.739	1	-0.77	0.00939416	chr4	11768325	11768768
1678	chr4	11773271	11773478	0.311642	0.115029	-0.196612	-123.993	1	0.8	6.5769e-05	chr4	11773100	11774656
1679	chr4	11775244	11775543	0.421206	0.717824	0.296617	135.188	1	-0.65	0.121085	chr4	11774991	11775604
1681	chr4	11824543	11825005	0.162656	0.383687	0.22103	118.186	1	-1.54	1.66345e-07	chr4	11824132	11824909
1682	chr4	11898851	11899244	0.576402	0.273746	-0.302655	-104.429	1	2.45	0.000475057	chr4	11898772	11899181
1684	chr4	12153463	12153637	0.684674	0.412512	-0.272161	-114.122	1	4.47	3.7751e-20	chr4	12152164	12153498
1685	chr4	12321428	12321636	0.0914613	0.324809	0.233347	153.339	1	-1.27	3.44541e-08	chr4	12321242	12321865
1688	chr4	13444954	13445117	0.63825	0.380429	-0.257821	-127.939	1	1.49	0.000244604	chr4	13445033	13445447
1690	chr4	13512437	13514539	0.0880868	0.291136	0.203049	676.477	1	-1.67	2.75117e-11	chr4	13513697	13514102
1693	chr4	13767973	13768163	0.17176	0.523319	0.351558	132.268	1	-2.75	2.63263e-09	chr4	13767255	13768092
1694	chr4	13877073	13877228	0.279584	0.407662	0.128078	126.87	1	1.16	0.00829042	chr4	13876917	13877217
1695	chr4	14138016	14138294	0.0983334	0.431936	0.333603	142.309	1	-1.81	3.29184e-10	chr4	14137790	14138476
1697	chr4	14212083	14212241	0.42505	0.642214	0.217164	216.621	1	0.11	0.676117	chr4	14210890	14212311
1698	chr4	15251607	15252180	0.202281	0.562608	0.360326	118.866	1	-1.28	0.00215835	chr4	15251898	15252249
1700	chr4	15811575	15811720	0.424331	0.111288	-0.313043	-133.224	1	4.55	9.82422e-17	chr4	15811349	15812089
1701	chr4	15898697	15899051	0.660874	0.266637	-0.394237	-162.545	1	4.37	7.37868e-27	chr4	15898598	15899165
1702	chr4	16303389	16303747	0.128012	0.472475	0.344463	92.7056	1	-1.11	1.86358e-06	chr4	16303314	16304196
1703	chr4	16893473	16893824	0.321596	0.525046	0.20345	93.8655	1	-0.79	0.066348	chr4	16893217	16893794
1708	chr4	17693410	17693499	0.587414	0.113155	-0.474259	-96.5613	1	3.41	1.80315e-23	chr4	17693262	17693651
1710	chr4	18249522	18250030	0.227173	0.641278	0.414104	128.772	1	-1.89	5.6713e-05	chr4	18249571	18250001
1712	chr4	19348046	19348262	0.0679857	0.204291	0.136305	126.352	1	-1.5	1.4181e-05	chr4	19347871	19348651
1714	chr4	19927065	19927816	0.597372	0.20666	-0.390713	-329.644	1	2.67	1.84038e-20	chr4	19927099	19927683
1716	chr4	24070276	24070552	0.0772298	0.181728	0.104499	177.961	1	-1.14	5.38434e-07	chr4	24070292	24071094
1719	chr4	25483797	25484415	0.0402556	0.256009	0.215753	306.233	1	-0.99	8.01355e-06	chr4	25483501	25484294
1724	chr4	29451130	29451542	0.0528505	0.226483	0.173633	177.936	1	-1.29	2.36317e-06	chr4	29451165	29451610
1725	chr4	29460278	29460622	0.124415	0.354664	0.23025	108.568	1	-0.86	0.000250579	chr4	29460377	29460815
1729	chr4	29540927	29541279	0.0864738	0.257397	0.170923	223.689	1	-0.71	0.00564923	chr4	29540581	29541692
1730	chr4	29549838	29550159	0.185426	0.55355	0.368124	206.986	1	-1.56	7.93075e-06	chr4	29549708	29550123
1731	chr4	29566262	29566641	0.101738	0.264532	0.162794	243.955	1	-0.77	0.000367052	chr4	29565852	29566768
1732	chr4	30228794	30228881	0.134592	0.474648	0.340057	118.462	1	-2.38	1.30489e-06	chr4	30228834	30229193
1735	chr4	31147173	31147722	0.238945	0.445296	0.206352	134.515	1	-1.98	6.01957e-09	chr4	31147006	31147587
1739	chr4	31427822	31428416	0.0578078	0.352375	0.294567	110.26	1	-1.98	2.97859e-08	chr4	31427298	31428425
1740	chr4	31526649	31526799	0.514302	0.717533	0.203232	112.756	1	-1.09	0.00100151	chr4	31526640	31527021
1742	chr4	32322512	32322901	0.286862	0.505052	0.21819	257.047	1	-1.31	1.16485e-07	chr4	32322255	32322912
1746	chr4	33004038	33004657	0.0491809	0.287252	0.238071	134.289	1	-1.84	8.49287e-07	chr4	33004149	33004662
1748	chr4	33845462	33845688	0.229432	0.545983	0.316551	262.716	1	-0.06	0.847532	chr4	33844100	33845633
1749	chr4	34221778	34222315	0.221659	0.429151	0.207492	132.415	1	-1.3	0.000905833	chr4	34221510	34222036
1750	chr4	34245082	34245535	0.0535224	0.303808	0.250286	106.447	1	-2.17	2.65872e-11	chr4	34244843	34246223
1751	chr4	34564957	34565583	0.141277	0.470245	0.328968	128.332	1	-1.57	0.000236831	chr4	34564833	34565321
1752	chr4	34611784	34612472	0.213838	0.523636	0.309799	130.149	1	-1.78	2.86819e-05	chr4	34611667	34612327
1756	chr4	34743812	34744049	0.0414811	0.135896	0.0944147	128.453	1	-0.84	4.01065e-06	chr4	34743490	34744467
1757	chr4	34950330	34950573	0.461268	0.155441	-0.305828	-156.577	1	1.2	3.72991e-06	chr4	34949460	34950684
1758	chr4	34984020	34984131	0.473813	0.23266	-0.241153	-150.627	1	2.08	1.39458e-15	chr4	34983690	34984236
1759	chr4	35113753	35114022	0.524762	0.750205	0.225443	203.545	1	-0.67	0.00842926	chr4	35113680	35114129
1760	chr4	37676114	37676538	0.201724	0.507587	0.305863	152.562	1	-2.55	6.44329e-05	chr4	37676121	37676479
1761	chr4	37873706	37873935	0.0779461	0.192715	0.114769	218.138	1	-0.18	0.499762	chr4	37873853	37874380
1765	chr4	38823038	38823357	0.715934	0.25549	-0.460445	-188.057	1	6	1.56791e-23	chr4	38822820	38823472
1769	chr4	39021888	39022074	0.898728	0.608154	-0.290575	-95.2334	1	3.23	3.0183e-07	chr4	39021771	39022208
1773	chr4	39415055	39415349	0.328387	0.630954	0.302567	98.3773	1	-1.61	1.18051e-06	chr4	39414702	39415243
1774	chr4	39431463	39431652	0.0878399	0.281537	0.193697	97.1511	1	-1.67	1.29362e-09	chr4	39431357	39431722
1775	chr4	39515724	39516164	0.230499	0.415107	0.184607	290.482	1	-1.18	1.11765e-07	chr4	39515681	39516102
1776	chr4	39519344	39519632	0.369997	0.566658	0.196661	177.462	1	0.13	0.601426	chr4	39519216	39520319
1777	chr4	39524657	39524973	0.360775	0.640817	0.280042	205.084	1	-1.47	6.78458e-05	chr4	39524539	39524881
1779	chr4	39576137	39577286	0.266359	0.507459	0.2411	380.803	2	-2.44	4.47563e-09	chr4	39575833	39576391
1779	chr4	39576137	39577286	0.266359	0.507459	0.2411	380.803	2	-0.51	0.0305759	chr4	39576728	39577116
1780	chr4	39577804	39577955	0.0616634	0.129126	0.0674623	161.322	1	-0.76	0.000854136	chr4	39577726	39578464
1781	chr4	39620080	39620266	0.808008	0.350272	-0.457736	-165.499	1	3.28	1.08187e-21	chr4	39619905	39620382
1782	chr4	39635228	39635444	0.115599	0.329075	0.213476	124.18	1	-1.05	0.00101303	chr4	39634957	39635530
1784	chr4	40084871	40085202	0.518942	0.796316	0.277374	104.133	1	-1.31	0.00391192	chr4	40084704	40085241
1787	chr4	40132614	40132724	0.468776	0.621959	0.153183	105.821	1	-0.32	0.324717	chr4	40132514	40132879
1790	chr4	40302200	40302418	0.0886726	0.245972	0.1573	110.813	1	-1.25	0.000136226	chr4	40301817	40303197
1796	chr4	45762354	45762536	0.152797	0.424761	0.271964	96.3633	1	-0.9	2.78848e-05	chr4	45762138	45762564
1798	chr4	45772714	45773071	0.326081	0.61531	0.28923	119.901	1	-0.86	0.0127056	chr4	45772681	45773050
1800	chr4	46088281	46088518	0.533444	0.247359	-0.286085	-95.4004	1	2.68	2.01604e-15	chr4	46087972	46088638
1803	chr4	46363404	46363682	0.341527	0.630792	0.289264	192.66	1	1.14	0.00896805	chr4	46362336	46363416
1806	chr4	46381149	46381330	0.0798345	0.31726	0.237426	137.775	1	-0.5	0.289227	chr4	46380581	46381423
1807	chr4	46828632	46828815	0.327986	0.100428	-0.227558	-130.22	1	2.07	5.771e-07	chr4	46828468	46828986
1809	chr4	47005012	47005366	0.0669052	0.407223	0.340318	119.649	1	-1.63	2.53397e-05	chr4	47005015	47005340
1811	chr4	48163714	48164040	0.124039	0.335192	0.211153	133.239	1	0.37	0.137245	chr4	48163389	48164185
1814	chr4	49168448	49168603	0.102507	0.394736	0.292229	141.879	1	-1.82	1.36463e-07	chr4	49167988	49168509
1817	chr4	49603785	49603918	0.548642	0.183853	-0.364789	-138.078	1	2.43	1.61145e-09	chr4	49603757	49604118
1820	chr4	49653606	49653769	0.0454712	0.300532	0.25506	203.442	1	-0.85	0.00052353	chr4	49653067	49653934
1822	chr4	49659463	49659676	0.374695	0.560533	0.185839	270.183	1	-0.28	0.487851	chr4	49659366	49659702
1823	chr4	49800522	49800610	0.344515	0.628353	0.283838	102.644	1	-1.32	0.000138839	chr4	49800547	49801527
1825	chr4	49815713	49816082	0.0493893	0.174343	0.124953	216.79	1	-1.77	1.33597e-06	chr4	49815753	49816296
1826	chr4	49966716	49966962	0.382114	0.703651	0.321537	102.005	1	-2.21	1.86299e-07	chr4	49966937	49967416
1828	chr4	50033695	50033846	0.0545942	0.152775	0.0981809	114.295	1	0.38	0.148039	chr4	50033749	50034194
1829	chr4	50480446	50480670	0.297152	0.594612	0.29746	129.306	1	-1.99	1.00075e-05	chr4	50480321	50480888
1831	chr4	50586198	50586514	0.439246	0.755011	0.315765	135.005	1	-1.26	0.000278899	chr4	50586211	50587346
1832	chr4	50605466	50605733	0.192603	0.556165	0.363561	138.088	1	-1.55	1.31797e-11	chr4	50605311	50605866
1834	chr4	51107321	51107865	0.325803	0.632819	0.307016	112.712	1	-2.32	2.13806e-06	chr4	51107368	51107753
1835	chr4	51232456	51232788	0.219815	0.523335	0.30352	94.558	1	-1.56	2.77434e-07	chr4	51232337	51232809
1836	chr4	53351052	53351223	0.448584	0.187032	-0.261551	-153.051	1	2.22	2.2557e-09	chr4	53350778	53351675
1837	chr4	53356728	53358520	0.361039	0.663569	0.302531	753.045	1	-0.01	0.958061	chr4	53358270	53360652
1838	chr4	53358644	53358748	0.139829	0.293717	0.153887	109.703	1	-0.01	0.958061	chr4	53358270	53360652
1839	chr4	53359249	53359719	0.114151	0.291513	0.177362	248.171	1	-0.01	0.958061	chr4	53358270	53360652
1840	chr4	53553147	53553354	0.327299	0.703799	0.376499	122.664	1	-2.1	2.3483e-15	chr4	53552870	53553607
1842	chr4	56533079	56533302	0.482781	0.171668	-0.311114	-204.006	1	-0.48	0.0542385	chr4	56533181	56534503
1843	chr4	56533912	56534093	0.152724	0.281619	0.128895	138.495	1	-0.48	0.0542385	chr4	56533181	56534503
1844	chr4	56945441	56945732	0.205091	0.525139	0.320048	204.981	1	-0.25	0.406932	chr4	56945435	56945821
1847	chr4	60094190	60094443	0.528355	0.741652	0.213298	118.42	1	-1.01	0.00108661	chr4	60094170	60094550
1850	chr4	60318262	60318442	0.310715	0.705234	0.394519	268.783	1	0.42	0.437506	chr4	60318097	60318809
1851	chr4	60352726	60353180	0.273409	0.586818	0.313408	126.648	2	-1.34	0.00349151	chr4	60352424	60352781
1851	chr4	60352726	60353180	0.273409	0.586818	0.313408	126.648	2	-1.4	6.08955e-06	chr4	60352783	60353636
1853	chr4	61315855	61315999	0.053603	0.129366	0.0757628	166.581	1	-1.08	0.00202294	chr4	61315796	61316206
1854	chr4	63010344	63010634	0.221867	0.589334	0.367466	99.9743	1	-1.84	6.13476e-08	chr4	63010201	63010617
1856	chr4	63048281	63048491	0.0243607	0.20626	0.181899	95.0118	1	-0.66	0.0393494	chr4	63048424	63048832
1857	chr4	63067260	63067640	0.0706596	0.215548	0.144889	177.723	1	-1.15	2.03283e-05	chr4	63066117	63067677
1860	chr4	65421347	65421549	0.0815246	0.244068	0.162543	96.3108	1	-0.59	0.0679779	chr4	65421333	65421932
1862	chr4	65431732	65432332	0.254906	0.101644	-0.153262	-759.457	1	-0.46	0.168059	chr4	65431948	65432445
1863	chr4	65559857	65559998	0.511049	0.131012	-0.380037	-104.667	1	-0.31	0.418813	chr4	65559651	65560945
1866	chr4	68464140	68464255	0.50523	0.282769	-0.222461	-102.269	1	2.03	1.05899e-10	chr4	68463965	68464425
1867	chr4	68529116	68529563	0.309604	0.0877613	-0.221843	-329.886	1	1.65	4.49946e-09	chr4	68528076	68529616
1868	chr4	68713940	68714022	0.824801	0.598856	-0.225945	-113.13	1	3.35	4.53788e-07	chr4	68713839	68714145
1872	chr4	69772494	69772901	0.128133	0.412397	0.284264	180.44	1	-0.74	0.000294187	chr4	69772319	69772963
1873	chr4	69790545	69790811	0.023247	0.34186	0.318613	134.758	1	-1.41	1.93812e-06	chr4	69790050	69790887
1875	chr4	73083331	73083461	0.129139	0.408001	0.278862	108.172	1	-0.66	0.0116822	chr4	73082801	73083516
1877	chr4	73956174	73956529	0.216513	0.472121	0.255609	124.811	1	-2.13	1.77973e-10	chr4	73956012	73956596
1879	chr4	74015704	74016080	0.487733	0.700874	0.213141	265.713	1	0.32	0.171773	chr4	74015832	74016454
1883	chr4	75750407	75750970	0.0848421	0.373603	0.288761	127.941	1	-1.63	3.68218e-08	chr4	75750482	75751067
1884	chr4	76247252	76247522	0.21884	0.444932	0.226092	125.793	1	1.32	0.0431481	chr4	76247014	76247372
1886	chr4	76508729	76508925	0.0352196	0.24436	0.20914	146.253	1	-1.22	9.2446e-10	chr4	76508510	76509229
1887	chr4	76622399	76622523	0.27354	0.49255	0.21901	95.3559	1	0.09	0.726412	chr4	76622307	76623167
1889	chr4	77184412	77184735	0.0835317	0.336614	0.253083	155.123	1	-1.38	8.81935e-05	chr4	77184256	77185125
1891	chr4	78573123	78573296	0.16398	0.34625	0.18227	107.581	1	0.18	0.432786	chr4	78572865	78574145
1894	chr4	79594510	79594579	0.449385	0.0916825	-0.357703	-152.154	1	3.28	7.07083e-22	chr4	79594133	79594775
1895	chr4	79885492	79885936	0.169643	0.4362	0.266557	112.953	2	0.3	0.439197	chr4	79885075	79885530
1895	chr4	79885492	79885936	0.169643	0.4362	0.266557	112.953	2	0.1	0.808322	chr4	79885654	79886105
1896	chr4	80035380	80035787	0.189351	0.470506	0.281155	163.931	1	-1.61	1.06839e-06	chr4	80035098	80035683
1897	chr4	80068783	80068970	0.193409	0.417652	0.224243	179.048	1	-0.71	0.0576683	chr4	80068796	80069160
1899	chr4	82059813	82060138	0.103547	0.292352	0.188805	98.998	1	-1.95	1.61812e-06	chr4	82059634	82060046
1907	chr4	83435415	83436132	0.212437	0.526449	0.314012	148.188	1	-0.55	0.0485651	chr4	83435896	83436604
1909	chr4	83440349	83441165	0.0941025	0.317646	0.223543	246.05	2	1.4	0.000116444	chr4	83440019	83440422
1909	chr4	83440349	83441165	0.0941025	0.317646	0.223543	246.05	2	-0.3	0.2764	chr4	83441097	83441364
1913	chr4	83673319	83673755	0.239728	0.495851	0.256123	293.116	1	-0.8	0.0646637	chr4	83673380	83673741
1915	chr4	83850473	83851659	0.113486	0.464737	0.351251	113.417	1	-2.12	6.45861e-07	chr4	83850477	83851161
1916	chr4	84631954	84632181	0.165099	0.447742	0.282643	101.067	1	-1.4	5.45141e-10	chr4	84631846	84632277
1918	chr4	84711934	84712141	0.695378	0.353592	-0.341787	-122.209	1	2.04	4.90726e-11	chr4	84711845	84712222
1919	chr4	85099876	85100540	0.322366	0.625001	0.302635	172.092	1	-1.32	2.36558e-05	chr4	85100009	85101066
1920	chr4	85224403	85224867	0.645645	0.405755	-0.239891	-212.764	1	0.67	0.0293716	chr4	85224614	85224940
1921	chr4	85316226	85316329	0.701984	0.326254	-0.37573	-159.104	1	1.55	3.27226e-07	chr4	85315426	85316570
1922	chr4	85329981	85330218	0.0904235	0.307226	0.216802	137.685	1	-1.11	0.00263902	chr4	85329699	85330396
1924	chr4	85434384	85434693	0.0867448	0.353752	0.267007	111.01	1	-1.37	0.000531911	chr4	85434525	85435765
1925	chr4	85633421	85634435	0.278895	0.570371	0.291477	140.071	1	-1.41	6.93937e-05	chr4	85633829	85634242
1926	chr4	88546499	88546648	0.641402	0.211019	-0.430383	-150.555	1	2.96	3.02832e-09	chr4	88546008	88546580
1927	chr4	88576423	88576580	0.368904	0.140309	-0.228594	-113.043	1	0.69	0.00237523	chr4	88575910	88576717
1929	chr4	88616341	88616577	0.276285	0.123021	-0.153264	-300.065	1	0.7	0.00395457	chr4	88616000	88616685
1930	chr4	88639513	88639714	0.558051	0.194225	-0.363827	-94.4469	1	4.23	2.2689e-23	chr4	88639334	88639920
1934	chr4	89307274	89307665	0.0811321	0.209069	0.127937	147.722	1	-1.69	8.02413e-06	chr4	89306902	89307647
1936	chr4	89795874	89796179	0.68503	0.263083	-0.421947	-103.455	1	4.77	3.05031e-19	chr4	89795819	89796275
1937	chr4	89811647	89811879	0.198189	0.466245	0.268056	93.9784	1	-2.03	5.94528e-11	chr4	89811596	89812102
1941	chr4	89938205	89938573	0.194657	0.507189	0.312532	157.688	1	-1.2	0.000128253	chr4	89937829	89938387
1945	chr4	90181336	90181715	0.121628	0.346174	0.224546	98.4876	1	-2.48	1.23375e-12	chr4	90180747	90181669
1948	chr4	90654271	90654403	0.191415	0.537779	0.346364	220.185	1	-1.21	0.00359316	chr4	90654086	90654630
1949	chr4	90657508	90657675	0.342748	0.616717	0.273969	121.906	1	-1.01	0.00301561	chr4	90657228	90657636
1992	chr5	254767	255012	0.0315133	0.16425	0.132737	137.555	1	-0.97	0.00325419	chr5	254548	255066
1999	chr5	447074	447643	0.248011	0.506828	0.258817	263.257	1	-2.07	4.38165e-08	chr5	447430	447889
2000	chr5	456581	456876	0.187285	0.469889	0.282604	166.966	1	-2.64	1.29821e-09	chr5	456668	457088
2010	chr5	605942	606275	0.108066	0.330884	0.222818	278.41	1	-1.11	5.92699e-08	chr5	605481	606154
2011	chr5	633683	633843	0.155231	0.373148	0.217918	174.616	1	-1.5	1.87079e-08	chr5	633575	633907
2012	chr5	635103	635307	0.134424	0.255835	0.121411	173.907	1	-0.14	0.283398	chr5	634845	635699
2014	chr5	662014	662197	0.122677	0.226742	0.104065	194.005	1	0.14	0.631854	chr5	660902	662272
2016	chr5	699990	700087	0.651518	0.115178	-0.53634	-107.872	1	5.13	3.02486e-35	chr5	699818	700320
2018	chr5	924016	924261	0.217986	0.366226	0.14824	187.514	1	-0.66	0.0215165	chr5	923945	924349
2019	chr5	962761	963222	0.748362	0.302784	-0.445578	-201.62	1	5.03	5.43208e-34	chr5	962377	963183
2020	chr5	980225	980409	0.212932	0.436165	0.223232	106.256	1	1.38	8.58761e-08	chr5	979241	980540
2022	chr5	1648429	1648571	0.0674854	0.171648	0.104163	101.198	1	-0.86	0.00380494	chr5	1648388	1649251
2025	chr5	2070789	2071050	0.661184	0.213884	-0.447299	-189.292	1	2.83	1.28746e-21	chr5	2070470	2071288
2026	chr5	2124073	2124276	0.252062	0.543226	0.291164	93.7287	1	-0.16	0.687762	chr5	2123894	2124503
2027	chr5	2792165	2792266	0.0665375	0.140581	0.0740434	108.992	1	0.3	0.0631011	chr5	2792077	2793319
2028	chr5	3006215	3006635	0.116181	0.455702	0.339521	108.775	1	-1.63	3.62051e-07	chr5	3005144	3006311
2031	chr5	4933807	4933953	0.362033	0.22965	-0.132383	-161.534	1	0.86	0.00113962	chr5	4933636	4934077
2032	chr5	5288540	5288664	0.591646	0.791637	0.199991	118.088	1	-1.37	4.62788e-05	chr5	5288518	5288837
2035	chr5	5441491	5441792	0.0610132	0.17829	0.117277	167.694	1	-0.61	0.00455197	chr5	5441541	5441907
2044	chr5	5467297	5468189	0.0706106	0.306819	0.236209	561.718	1	-1.19	3.64526e-05	chr5	5467779	5468652
2045	chr5	5468340	5468628	0.207919	0.586864	0.378945	600.965	1	-1.19	3.64526e-05	chr5	5467779	5468652
2048	chr5	5471528	5472439	0.0787923	0.419343	0.34055	785.036	1	-1.46	2.651e-07	chr5	5471674	5472308
2050	chr5	5528515	5528915	0.257621	0.473795	0.216174	140.62	1	-0.18	0.201082	chr5	5528427	5530436
2053	chr5	7961170	7961493	0.321013	0.127589	-0.193424	-147.277	1	1.56	3.40416e-07	chr5	7961174	7961947
2054	chr5	7964043	7964262	0.224881	0.0688701	-0.156011	-139.206	1	1.58	0.000259576	chr5	7963858	7964581
2055	chr5	7990221	7990499	0.444946	0.176898	-0.268048	-243.451	1	2.02	1.35413e-13	chr5	7989888	7990533
2056	chr5	8022514	8022807	0.10372	0.277857	0.174137	102.051	1	-0.2	0.342791	chr5	8021294	8023023
2057	chr5	8091536	8091706	0.294884	0.594419	0.299535	93.4966	1	-0.37	0.0704953	chr5	8091653	8092285
2060	chr5	8706904	8707116	0.4446	0.227666	-0.216934	-116.721	1	2.72	2.19605e-08	chr5	8706934	8707252
2062	chr5	9288919	9289155	0.699103	0.208345	-0.490758	-150.509	1	2.6	2.56195e-16	chr5	9288531	9289368
2064	chr5	9542476	9543237	0.197809	0.486922	0.289113	203.815	1	-1.8	9.15169e-12	chr5	9542471	9543214
2065	chr5	9796241	9796669	0.0498039	0.285759	0.235955	131.716	1	-1.94	4.88219e-10	chr5	9796097	9796606
2066	chr5	9963104	9963779	0.393438	0.711267	0.317828	190.096	1	-2.19	4.05716e-05	chr5	9963323	9963805
2070	chr5	10641404	10641718	0.357261	0.590238	0.232978	171.793	1	-1.51	7.20477e-05	chr5	10641449	10641961
2071	chr5	10659689	10660058	0.68782	0.30839	-0.379429	-150.772	1	2.04	2.09148e-05	chr5	10659476	10660190
2073	chr5	12798580	12798945	0.615587	0.323422	-0.292165	-93.2557	1	4.6	4.14899e-22	chr5	12798813	12799321
2075	chr5	13398441	13398954	0.802602	0.426458	-0.376144	-253.408	1	5.26	3.25934e-19	chr5	13398335	13399070
2076	chr5	13424645	13424944	0.151084	0.417829	0.266745	125.615	1	-1.53	1.77627e-06	chr5	13424247	13425177
2078	chr5	13797895	13798315	0.16672	0.590321	0.423601	105.593	1	-1.93	1.26587e-09	chr5	13797754	13798311
2084	chr5	13834071	13834341	0.0471709	0.244831	0.19766	106.906	1	-1.86	2.15466e-10	chr5	13833943	13834488
2088	chr5	13839159	13840074	0.090499	0.352363	0.261864	447.583	1	-1.35	4.90892e-08	chr5	13839586	13840339
2089	chr5	13840336	13840603	0.366882	0.673885	0.307003	96.9049	1	-1.35	4.90892e-08	chr5	13839586	13840339
2092	chr5	13844945	13845478	0.294159	0.551171	0.257013	177.12	1	-2.23	3.99482e-07	chr5	13844972	13845318
2094	chr5	14169076	14169231	0.381388	0.58537	0.203981	102.536	1	-2.04	1.58123e-11	chr5	14168446	14169599
2095	chr5	14341332	14341527	0.205518	0.354457	0.148939	96.1705	1	-0.26	0.3891	chr5	14340966	14341429
2096	chr5	14456361	14456501	0.141882	0.371888	0.230006	140.656	1	-0.54	0.110184	chr5	14456327	14456684
2097	chr5	14480865	14481400	0.276401	0.51241	0.236008	259.688	1	-1.67	3.18058e-08	chr5	14481042	14481370
2102	chr5	15995930	15996160	0.616475	0.265801	-0.350674	-106.646	1	4.13	3.44559e-26	chr5	15995795	15996133
2103	chr5	16016896	16017207	0.633754	0.384305	-0.249449	-181.41	1	0.75	0.0240634	chr5	16015677	16017088
2105	chr5	16201249	16201512	0.103167	0.401219	0.298052	101.174	1	-1.11	0.000110598	chr5	16201281	16201722
2106	chr5	16239966	16240269	0.219507	0.457126	0.237619	200.631	1	-1.34	1.22176e-10	chr5	16239869	16240411
2107	chr5	16249945	16250179	0.52618	0.75021	0.22403	175.805	1	-0.6	0.0126956	chr5	16249519	16249995
2108	chr5	16305302	16305568	0.597433	0.161092	-0.43634	-118.366	1	1.76	1.4873e-07	chr5	16305331	16305885
2111	chr5	16619581	16620107	0.0605777	0.309962	0.249384	173.24	1	-1.55	0.000674432	chr5	16619281	16619961
2117	chr5	17170533	17170779	0.0688923	0.229131	0.160239	116.932	2	0.02	0.96422	chr5	17170164	17170650
2117	chr5	17170533	17170779	0.0688923	0.229131	0.160239	116.932	2	-1.38	1.18221e-15	chr5	17170739	17171337
2118	chr5	17170900	17171367	0.0983024	0.318221	0.219918	400.364	1	-1.38	1.18221e-15	chr5	17170739	17171337
2119	chr5	17172704	17172827	0.40736	0.554234	0.146875	96.4612	1	-0.56	0.000434428	chr5	17172694	17173509
2120	chr5	17182476	17182924	0.473534	0.696968	0.223434	204.47	1	-1.03	0.000539995	chr5	17182750	17183088
2121	chr5	17187246	17187380	0.0941916	0.226151	0.13196	151.866	1	-0.11	0.761986	chr5	17187279	17187672
2123	chr5	17226284	17226453	0.206901	0.317975	0.111074	146.238	1	-0.06	0.812454	chr5	17226384	17227611
2129	chr5	17781769	17782393	0.0682771	0.171608	0.103331	635.522	1	0.16	0.4047	chr5	17780831	17782114
2132	chr5	18663264	18663427	0.827851	0.630763	-0.197088	-111.5	1	3.67	5.68912e-09	chr5	18663010	18663506
2133	chr5	18667588	18668158	0.670024	0.197306	-0.472718	-309.815	1	5.3	9.5655e-17	chr5	18667437	18668199
2134	chr5	18827647	18827828	0.610566	0.15942	-0.451146	-106.692	1	5.17	1.99636e-23	chr5	18827404	18828831
2135	chr5	19311011	19311270	0.832495	0.381524	-0.450971	-93.2587	1	3.95	2.17695e-11	chr5	19310712	19311300
2137	chr5	19392259	19392624	0.504997	0.184632	-0.320365	-140.956	1	1.39	1.80201e-10	chr5	19391496	19392625
2140	chr5	19639332	19640387	0.407739	0.704934	0.297195	128.168	1	-2.69	8.21377e-13	chr5	19639374	19639825
2144	chr5	22192511	22192759	0.735598	0.459145	-0.276453	-246.871	1	0.76	0.100801	chr5	22192422	22193342
2145	chr5	22387021	22387777	0.148119	0.478693	0.330574	108.916	1	-1.72	9.0141e-08	chr5	22386912	22387731
2147	chr5	23032960	23033461	0.218998	0.427264	0.208266	171.769	1	-0.87	0.0330178	chr5	23032869	23033257
2148	chr5	23072599	23072816	0.371159	0.116191	-0.254968	-93.497	1	3.69	7.11654e-16	chr5	23072409	23073393
2152	chr5	23737870	23738170	0.167822	0.386767	0.218945	162.468	1	-1.12	4.63404e-10	chr5	23737683	23738408
2153	chr5	23740751	23741075	0.383723	0.567097	0.183374	239.211	1	-0.4	0.0375717	chr5	23739882	23741088
2154	chr5	23757127	23757291	0.106906	0.349839	0.242933	159.605	1	-0.69	0.0125755	chr5	23756914	23757930
2156	chr5	23867511	23867694	0.253919	0.510536	0.256617	114.749	1	-1.7	1.42448e-06	chr5	23867484	23867960
2159	chr5	23889292	23889587	0.224462	0.409047	0.184584	171.196	1	-1.62	3.71056e-08	chr5	23889392	23890007
2160	chr5	23889825	23890133	0.142637	0.319486	0.176849	186.574	2	-1.62	3.71056e-08	chr5	23889392	23890007
2160	chr5	23889825	23890133	0.142637	0.319486	0.176849	186.574	2	-1.5	4.39548e-11	chr5	23890109	23891050
2161	chr5	23890866	23891484	0.13777	0.385654	0.247884	224.082	2	-1.5	4.39548e-11	chr5	23890109	23891050
2161	chr5	23890866	23891484	0.13777	0.385654	0.247884	224.082	2	-2.3	3.72809e-09	chr5	23891138	23891475
2163	chr5	23916071	23916246	0.102074	0.308136	0.206063	188.94	1	0.11	0.659296	chr5	23915908	23916630
2164	chr5	23918558	23918799	0.231133	0.507391	0.276258	123.59	1	-1.23	2.11732e-09	chr5	23918561	23919624
2166	chr5	23927997	23928190	0.5306	0.714246	0.183646	134.787	1	-1.27	1.88806e-05	chr5	23928177	23929077
2168	chr5	24023400	24023583	0.480629	0.780513	0.299883	95.5099	1	-1.59	0.000218172	chr5	24023235	24023585
2170	chr5	24085384	24085530	0.44106	0.163208	-0.277852	-156.154	1	2.37	1.26322e-06	chr5	24085313	24085595
2177	chr5	24473510	24473933	0.0979961	0.251679	0.153683	149.114	1	-1.99	2.08335e-12	chr5	24473354	24474389
2180	chr5	25202374	25202528	0.401362	0.591808	0.190446	96.5954	1	0.6	0.275512	chr5	25202477	25203138
2181	chr5	25254893	25254989	0.156784	0.40057	0.243786	128.41	1	-0.4	0.341825	chr5	25254797	25255150
2182	chr5	25368703	25368935	0.123	0.261936	0.138937	202.489	1	0.25	0.166992	chr5	25368371	25369091
2183	chr5	25407011	25407712	0.249078	0.482024	0.232947	104.536	1	-2.15	8.92803e-06	chr5	25407133	25407942
2184	chr5	26674649	26674821	0.0762776	0.3091	0.232822	98.868	1	-1.8	1.03112e-09	chr5	26674463	26674949
2185	chr5	26864792	26865082	0.184523	0.448735	0.264212	212.858	1	-1.21	7.38963e-06	chr5	26864357	26865392
2186	chr5	26889958	26890338	0.130331	0.319086	0.188755	484.002	1	-1.19	0.000853181	chr5	26889852	26890500
2187	chr5	26972436	26972667	0.059263	0.237971	0.178708	96.7942	1	-1.69	1.85114e-10	chr5	26972553	26973644
2188	chr5	26972933	26974182	0.0799663	0.275693	0.195727	346.247	2	-1.69	1.85114e-10	chr5	26972553	26973644
2188	chr5	26972933	26974182	0.0799663	0.275693	0.195727	346.247	2	-1.17	0.000187983	chr5	26974086	26974533
2189	chr5	27346501	27346584	0.845763	0.232812	-0.612951	-135.749	1	3.15	5.12858e-16	chr5	27346346	27346802
2190	chr5	27346970	27347218	0.676667	0.418093	-0.258574	-127.585	1	1.13	5.99487e-06	chr5	27346940	27347940
2191	chr5	27778978	27779120	0.116558	0.282075	0.165517	118.227	1	-0.42	0.167026	chr5	27778889	27779320
2198	chr5	28419593	28419871	0.144968	0.418394	0.273426	258.762	1	-1.24	0.00202503	chr5	28419574	28419859
2199	chr5	28441293	28441404	0.57779	0.33883	-0.23896	-95.0504	1	-0.87	0.0284571	chr5	28441205	28441768
2200	chr5	28560066	28560203	0.240334	0.376052	0.135718	106.102	1	-1.3	1.06497e-08	chr5	28559962	28560861
2201	chr5	28560504	28560749	0.123823	0.276622	0.152798	146.017	1	-1.3	1.06497e-08	chr5	28559962	28560861
2203	chr5	28590226	28590782	0.222476	0.643108	0.420632	292.719	1	-1.88	3.62554e-11	chr5	28590086	28590582
2204	chr5	28592260	28592393	0.0851541	0.291668	0.206514	208.909	1	-1.52	1.91568e-09	chr5	28592209	28592732
2205	chr5	28595336	28595546	0.172659	0.432476	0.259816	125.877	1	-1.78	1.50421e-11	chr5	28595202	28595659
2208	chr5	28637044	28638195	0.0590803	0.352687	0.293607	560.574	1	-2.02	1.766e-13	chr5	28636989	28638092
2212	chr5	29070453	29070763	0.153709	0.413257	0.259548	115.118	1	-2	1.26195e-10	chr5	29069873	29070683
2214	chr5	30635755	30636145	0.416359	0.179213	-0.237146	-196.661	1	0.33	0.025292	chr5	30634566	30636022
2224	chr5	36408645	36408819	0.241835	0.0810508	-0.160784	-95.4234	1	1.68	3.41273e-07	chr5	36408484	36408960
2228	chr5	38235578	38235731	0.161545	0.505077	0.343532	116.725	1	-1.5	1.9688e-05	chr5	38235434	38235863
2229	chr5	38432219	38432415	0.074053	0.141697	0.0676442	241.557	1	-1.67	1.56615e-05	chr5	38431864	38433081
2230	chr5	38496852	38497085	0.28333	0.43874	0.15541	132.832	1	-0.02	0.947634	chr5	38496332	38496921
2231	chr5	39165355	39166124	0.223329	0.467412	0.244083	407.816	1	-0.7	3.03027e-07	chr5	39163843	39166023
2235	chr5	39447924	39448258	0.307747	0.573675	0.265928	109.294	1	-1.16	2.33966e-06	chr5	39447722	39448376
2237	chr5	39459077	39459643	0.0966994	0.290067	0.193368	234.093	1	-1.45	7.8041e-09	chr5	39459395	39460555
2238	chr5	39465078	39467087	0.0741937	0.231868	0.157675	1577.02	1	-0.4	0.0373096	chr5	39464903	39466406
2239	chr5	41466971	41469490	0.150801	0.562059	0.411258	119.252	1	-1.65	1.4356e-12	chr5	41468958	41469496
2242	chr5	43684499	43684746	0.0792756	0.292481	0.213206	137.857	1	-0.9	0.0415975	chr5	43684188	43684671
2243	chr5	43686977	43687119	0.240391	0.100727	-0.139664	-145.03	1	1.43	8.4802e-05	chr5	43686876	43687326
2247	chr5	43713311	43713472	0.129689	0.252051	0.122363	97.7917	1	0.44	0.269497	chr5	43713097	43714355
2248	chr5	44098243	44098551	0.745067	0.281259	-0.463808	-115.329	1	2.07	0.000225701	chr5	44098146	44099930
2249	chr5	45101436	45102276	0.388874	0.135954	-0.25292	-311.768	1	2.29	1.04665e-11	chr5	45101160	45102462
2254	chr5	48274915	48275133	0.321472	0.77537	0.453898	94.1348	1	-1.26	0.0245398	chr5	48274942	48275336
2255	chr5	48337254	48337475	0.208699	0.0687739	-0.139925	-139.049	1	1.45	1.73176e-12	chr5	48336876	48337879
2256	chr5	48427322	48427534	0.181095	0.3771	0.196005	133.59	1	-1.8	5.05367e-06	chr5	48427261	48427557
2257	chr5	48600289	48600719	0.408733	0.765938	0.357205	100.196	1	-1.25	0.00373006	chr5	48600372	48600827
2258	chr5	48638791	48639025	0.247027	0.537353	0.290326	167.996	1	-1.89	6.10087e-08	chr5	48638708	48639241
2260	chr5	49746849	49746967	0.407141	0.160117	-0.247024	-214.541	1	2.09	4.48847e-13	chr5	49746705	49747223
2263	chr5	49907759	49907973	0.192686	0.397451	0.204765	172.246	1	-0.45	0.098113	chr5	49907723	49908220
2264	chr5	49985726	49986050	0.141877	0.473466	0.331589	144.774	1	-2.84	4.45825e-05	chr5	49985811	49986051
2266	chr5	50086504	50086680	0.0215685	0.0997203	0.0781518	137.936	1	-1.27	5.62468e-07	chr5	50086117	50086789
2267	chr5	50086756	50086936	0.303303	0.543897	0.240594	160.137	1	-1.27	5.62468e-07	chr5	50086117	50086789
2268	chr5	50152332	50152592	0.215805	0.46431	0.248505	98.6355	1	-1.16	2.24708e-05	chr5	50152244	50152598
2271	chr5	50445243	50445653	0.496036	0.123766	-0.372269	-170.401	1	3.41	3.20449e-17	chr5	50445037	50446050
2272	chr5	50574777	50574983	0.388924	0.159795	-0.22913	-118.334	1	0.55	0.00398662	chr5	50574709	50575714
2273	chr5	50662264	50662415	0.317819	0.549046	0.231226	126.734	1	-0.04	0.926778	chr5	50662016	50662434
2274	chr5	51355443	51355938	0.180993	0.487315	0.306322	99.1148	1	-1.96	1.90711e-06	chr5	51355398	51355724
2276	chr5	51753827	51754229	0.0905132	0.351692	0.261178	121.505	1	-0.2	0.597442	chr5	51753758	51754154
2278	chr5	51774942	51775433	0.275738	0.536589	0.260851	173.305	1	-0.26	0.321143	chr5	51773033	51774954
2279	chr5	51791647	51791903	0.137668	0.324904	0.187236	158.122	1	-0.42	0.035099	chr5	51791478	51792015
2281	chr5	51826514	51827068	0.0559962	0.3179	0.261904	310.911	1	-1.35	7.91715e-08	chr5	51826382	51826862
2283	chr5	51889545	51890086	0.383159	0.558814	0.175655	531.742	1	-0.1	0.57166	chr5	51888568	51889766
2284	chr5	52361529	52361731	0.369412	0.547032	0.17762	95.6784	1	-0.28	0.0841467	chr5	52360751	52362664
2285	chr5	52362486	52362607	0.0575028	0.143512	0.0860094	121.51	1	-0.28	0.0841467	chr5	52360751	52362664
2286	chr5	52592060	52592249	0.129012	0.350381	0.221369	100.635	1	-1.05	0.0113347	chr5	52591207	52592250
2287	chr5	52680390	52681089	0.0610171	0.272433	0.211416	222.26	1	-1.42	0.000111554	chr5	52680440	52681208
2289	chr5	52936887	52938161	0.322528	0.597847	0.275319	1717.34	1	-0.09	0.558014	chr5	52936012	52936990
2290	chr5	53072654	53072875	0.0627043	0.21378	0.151075	157.812	1	-0.1	0.733714	chr5	53072532	53072990
2293	chr5	54207472	54208470	0.261689	0.591808	0.330119	307.373	1	-1.93	6.87382e-12	chr5	54207321	54208340
2294	chr5	54234439	54235231	0.284962	0.551857	0.266895	172.735	1	-1.76	2.27115e-05	chr5	54234414	54234973
2295	chr5	54238572	54238986	0.199757	0.412776	0.213019	136.921	1	-1.75	0.000235215	chr5	54238547	54238974
2296	chr5	54542565	54542973	0.239215	0.478786	0.239571	111.396	1	-0.87	0.000553388	chr5	54542416	54542923
2300	chr5	55015947	55016515	0.123337	0.340418	0.217081	130.559	1	-1.57	3.51941e-06	chr5	55015960	55016676
2303	chr5	55084259	55084587	0.149639	0.311108	0.161469	229.392	1	-2.05	9.88181e-17	chr5	55084243	55084881
2304	chr5	55084769	55084937	0.452732	0.626463	0.17373	98.8435	1	-2.05	9.88181e-17	chr5	55084243	55084881
2306	chr5	55294910	55295150	0.103658	0.281508	0.17785	106.179	1	-1.24	6.68286e-06	chr5	55294753	55295316
2309	chr5	55551983	55552687	0.248582	0.486266	0.237684	228.186	1	-0.89	0.00408702	chr5	55551861	55552428
2310	chr5	55661488	55661719	0.168323	0.335843	0.16752	137.35	1	-1.71	1.82901e-07	chr5	55661381	55662063
2312	chr5	55864777	55866022	0.10702	0.312806	0.205787	564.841	1	-1.02	0.000661817	chr5	55865714	55866080
2314	chr5	56332971	56333108	0.819514	0.285125	-0.534389	-102.167	1	4.56	1.5997e-50	chr5	56332401	56333318
2315	chr5	56349480	56350246	0.656624	0.236349	-0.420276	-454.261	1	2.14	2.42406e-13	chr5	56349453	56350281
2316	chr5	56350846	56351396	0.440106	0.122893	-0.317212	-203.609	1	2.51	1.20022e-31	chr5	56350841	56351367
2317	chr5	56352767	56353305	0.581977	0.243706	-0.338271	-113.431	1	1.67	6.96439e-09	chr5	56353008	56353450
2318	chr5	56403954	56404428	0.28102	0.614875	0.333854	128.757	1	-1.35	0.00444691	chr5	56403870	56404470
2319	chr5	56540890	56541218	0.170388	0.395335	0.224947	107.562	1	-1.75	2.77391e-06	chr5	56540860	56541281
2320	chr5	56570871	56571107	0.303523	0.552989	0.249467	124.572	1	-1.26	0.000108673	chr5	56570607	56571249
2322	chr5	56585430	56585517	0.0733137	0.224422	0.151109	117.737	1	0.41	0.0208149	chr5	56585089	56585750
2323	chr5	56593477	56593934	0.457551	0.671126	0.213574	460.337	1	0.73	0.0010534	chr5	56592974	56594041
2325	chr5	56622193	56622285	0.0851675	0.215788	0.130621	145.31	1	-0.42	0.0401935	chr5	56622070	56622615
2326	chr5	56977168	56977346	0.44923	0.707465	0.258235	157.101	1	-2.45	1.47898e-13	chr5	56977261	56978090
2329	chr5	57106681	57107088	0.208733	0.506053	0.297321	101.179	1	-1.41	0.00113624	chr5	57106752	57107237
2331	chr5	57129218	57129541	0.319726	0.689817	0.370092	106.174	1	-2.08	1.5774e-05	chr5	57128943	57129398
2334	chr5	57867618	57867850	0.386217	0.636825	0.250609	136.41	1	-1.31	0.000931239	chr5	57867313	57867968
2335	chr5	57911471	57911703	0.435192	0.211198	-0.223994	-102.67	1	2.86	1.99449e-19	chr5	57911382	57911836
2336	chr5	57942715	57943024	0.340557	0.66237	0.321813	104.48	1	-1.18	0.000729942	chr5	57942779	57943100
2338	chr5	58000268	58000550	0.185278	0.375648	0.190369	128.653	1	-1.74	4.35656e-07	chr5	58000024	58000537
2339	chr5	58023575	58024080	0.162504	0.367234	0.20473	290.889	1	-1.05	0.000480955	chr5	58023560	58024432
2340	chr5	58024144	58024280	0.0868708	0.259961	0.17309	97.1995	1	-1.05	0.000480955	chr5	58023560	58024432
2341	chr5	58036938	58037146	0.0389632	0.167675	0.128712	95.5864	1	-0.44	0.226852	chr5	58036498	58037138
2342	chr5	58089911	58090181	0.195925	0.360425	0.1645	205.668	1	-0.4	0.238385	chr5	58089870	58090187
2343	chr5	58101773	58101944	0.0554017	0.243146	0.187745	124.387	1	-1.51	9.45236e-06	chr5	58100848	58102031
2345	chr5	58130637	58130780	0.290522	0.456082	0.16556	122.415	1	-1.34	3.91561e-08	chr5	58130615	58131240
2346	chr5	58134105	58134389	0.198211	0.399532	0.201321	226.364	1	-1.36	5.35351e-05	chr5	58133987	58134451
2350	chr5	58198968	58199341	0.432072	0.169649	-0.262424	-470.443	1	1.98	3.47006e-09	chr5	58198796	58199369
2353	chr5	58275432	58275657	0.244066	0.397523	0.153457	211.213	1	-1.31	1.50963e-06	chr5	58275266	58276101
2356	chr5	58426816	58427303	0.147527	0.342952	0.195425	377.25	1	-1.58	1.67222e-13	chr5	58426709	58427493
2359	chr5	58464810	58465105	0.124125	0.308939	0.184814	161.306	1	0.03	0.935852	chr5	58464398	58465251
2361	chr5	58885833	58886873	0.252767	0.469888	0.217121	305.31	1	0.04	0.923576	chr5	58885943	58886567
2362	chr5	58887658	58887837	0.233844	0.397676	0.163832	107.472	1	0.39	0.241813	chr5	58887221	58887699
2365	chr5	58998911	58999359	0.185225	0.328502	0.143277	624.544	1	0.82	0.0477667	chr5	58998839	58999515
2366	chr5	59182433	59182933	0.423591	0.705525	0.281935	110.731	1	-2.46	6.41118e-07	chr5	59182518	59183087
2367	chr5	59248573	59248876	0.406901	0.70359	0.296689	104.702	1	-1.36	4.92425e-05	chr5	59248606	59248908
2368	chr5	59267961	59268058	0.747572	0.483817	-0.263755	-157.523	1	1.24	0.000146918	chr5	59267942	59268286
2369	chr5	59427804	59428376	0.205321	0.52766	0.32234	121.673	1	-2.3	3.72187e-10	chr5	59428281	59429105
2375	chr6	2015957	2016235	0.115464	0.396067	0.280603	94.4988	1	-1.7	5.64733e-07	chr6	2015644	2016217
2376	chr6	3014285	3014464	0.362782	0.114904	-0.247878	-211.078	1	3.32	1.4082e-09	chr6	3014119	3014636
2377	chr6	3056884	3056955	0.0456213	0.436032	0.390411	98.1371	1	-1.97	2.04669e-06	chr6	3056536	3057142
2379	chr6	3342801	3343156	0.606324	0.280338	-0.325986	-149.781	1	1.14	1.197e-11	chr6	3342771	3344313
2380	chr6	3478799	3478971	0.22786	0.108326	-0.119533	-123.076	1	1.24	0.00384681	chr6	3478780	3479335
2381	chr6	3492247	3492537	0.420181	0.704794	0.284613	95.0614	1	0.45	0.275512	chr6	3492188	3493199
2382	chr6	3740664	3740856	0.117185	0.247953	0.130767	102.06	1	-1.46	0.000100395	chr6	3740622	3741041
2385	chr6	5988087	5988527	0.112554	0.323965	0.211411	163.5	1	-0.97	0.00133995	chr6	5987670	5988351
2386	chr6	5994436	5994657	0.314421	0.637328	0.322906	166.044	1	-1.93	5.16316e-11	chr6	5993545	5994757
2389	chr6	7749685	7749968	0.831031	0.376633	-0.454398	-235.547	1	4.93	1.54661e-13	chr6	7749633	7750115
2390	chr6	7803603	7803925	0.0829704	0.278561	0.19559	194.835	1	-0.28	0.420167	chr6	7803149	7804136
2392	chr6	8445499	8445708	0.435105	0.728918	0.293813	137.812	1	0.04	0.907129	chr6	8445511	8446146
2393	chr6	8547221	8547427	0.247388	0.504515	0.257128	157.623	1	-0.58	0.000598907	chr6	8546811	8547550
2394	chr6	8559316	8559767	0.0944439	0.319673	0.225229	247.953	1	-0.51	0.000140422	chr6	8559025	8560432
2395	chr6	8560067	8560473	0.0827714	0.310945	0.228174	322.895	1	-0.51	0.000140422	chr6	8559025	8560432
2398	chr6	8575941	8576279	0.109926	0.450509	0.340583	241.631	1	-1.23	0.000261436	chr6	8575900	8577015
2399	chr6	8639811	8640159	0.584491	0.756904	0.172413	142.063	1	-0.78	0.0145401	chr6	8640150	8640714
2400	chr6	8640341	8640534	0.540706	0.702919	0.162213	142.43	1	-0.78	0.0145401	chr6	8640150	8640714
2401	chr6	8641080	8641916	0.425745	0.677545	0.251801	308.109	1	-1.98	4.10202e-08	chr6	8641416	8642100
2402	chr6	8854535	8854829	0.343978	0.576869	0.23289	163.07	1	-0.99	3.85432e-06	chr6	8854231	8854938
2403	chr6	8860423	8860545	0.0695876	0.232883	0.163295	137.727	1	-0.1	0.749218	chr6	8860164	8861547
2404	chr6	8865644	8865838	0.742719	0.454356	-0.288363	-147.39	1	0	0.997018	chr6	8864892	8865845
2406	chr6	8981430	8981552	0.0216663	0.13502	0.113353	120.79	1	-0.6	0.00103343	chr6	8980989	8981993
2407	chr6	8982132	8982275	0.68688	0.797628	0.110748	148.408	1	-0.18	0.464486	chr6	8982107	8982648
2408	chr6	9039394	9039572	0.768822	0.454448	-0.314375	-120.221	1	3.5	2.25239e-08	chr6	9039026	9039917
2409	chr6	9051408	9051759	0.0714333	0.296689	0.225256	145.315	1	0.02	0.972716	chr6	9051236	9051507
2410	chr6	9525475	9525882	0.191059	0.581581	0.390522	99.7737	1	-1.63	3.14516e-05	chr6	9525337	9525873
2422	chr6	10919458	10919839	0.0412432	0.145725	0.104482	553.497	1	-0.93	0.0115836	chr6	10919097	10920648
2423	chr6	10935388	10935494	0.0724494	0.160153	0.087704	96.4637	1	0.06	0.853866	chr6	10935180	10935597
2427	chr6	11401260	11401489	0.709834	0.451336	-0.258498	-163.956	1	2.84	9.98055e-12	chr6	11401179	11401578
2429	chr6	11554580	11555800	0.0879898	0.317961	0.229971	259.056	1	-1.67	1.72942e-07	chr6	11554460	11554996
2430	chr6	11557875	11558012	0.568677	0.74808	0.179404	119.078	1	0.15	0.432225	chr6	11557895	11558551
2432	chr6	11924782	11925291	0.165747	0.419989	0.254243	303.406	1	-0.59	0.00867652	chr6	11924757	11925653
2433	chr6	11945831	11946071	0.295889	0.544376	0.248487	221.153	1	-0.66	0.0283018	chr6	11945676	11946163
2435	chr6	12180347	12180474	0.176872	0.324294	0.147423	148.998	1	0.54	0.107891	chr6	12180129	12181971
2437	chr6	12208288	12208517	0.453078	0.637931	0.184854	152.294	1	0.3	0.344565	chr6	12207845	12208820
2438	chr6	12250527	12250676	0.124976	0.322634	0.197659	115.684	1	-0.71	3.4727e-05	chr6	12250206	12250740
2442	chr6	12259440	12259849	0.0796939	0.226035	0.146341	183.135	1	-0.33	0.181907	chr6	12259693	12260120
2447	chr6	12565010	12565241	0.371782	0.591843	0.220062	169.901	1	-0.59	0.138928	chr6	12564946	12565227
2450	chr6	12682728	12682862	0.188991	0.446231	0.25724	98.8631	1	-1.49	6.8379e-11	chr6	12682581	12683219
2451	chr6	12685264	12685435	0.217579	0.344126	0.126547	128.16	1	-1.06	1.66383e-05	chr6	12684358	12685287
2452	chr6	13133306	13133636	0.13712	0.545084	0.407965	156.691	1	-1.8	2.03626e-09	chr6	13133162	13133744
2453	chr6	13164611	13164979	0.123502	0.257535	0.134033	158.784	1	-1.12	1.06103e-06	chr6	13164344	13165009
2454	chr6	13428293	13428490	0.1641	0.434992	0.270892	97.6927	1	-0.72	0.00173204	chr6	13428154	13429248
2455	chr6	15085371	15085746	0.492652	0.155905	-0.336748	-112.183	1	3.9	4.84853e-15	chr6	15085150	15085855
2458	chr6	16513088	16513287	0.143493	0.438937	0.295444	115.878	1	-0.59	0.170317	chr6	16512988	16513445
2460	chr6	17621692	17621927	0.0984999	0.372457	0.273957	262.671	1	-1.74	1.03842e-07	chr6	17621485	17622092
2461	chr6	17747780	17748218	0.0263167	0.208229	0.181913	107.565	1	-1.62	6.89708e-09	chr6	17747623	17748442
2466	chr6	17991552	17991726	0.677487	0.299311	-0.378176	-102.937	1	5.69	2.0126e-26	chr6	17991142	17992046
2468	chr6	18483348	18483884	0.206828	0.47816	0.271332	115.173	1	-1.75	7.69626e-07	chr6	18483264	18483751
2477	chr6	21086656	21086851	0.320011	0.486161	0.16615	98.8581	1	-1.51	9.669e-05	chr6	21086664	21087339
2479	chr6	21828322	21828716	0.620619	0.139021	-0.481598	-122.185	1	2.58	4.59742e-08	chr6	21828049	21829108
2484	chr6	23207927	23208123	0.162202	0.376266	0.214064	127.89	1	-1.74	1.13761e-10	chr6	23207893	23209175
2486	chr6	23225421	23225802	0.442721	0.630057	0.187336	354.813	1	-2.23	5.80583e-13	chr6	23225440	23226721
2487	chr6	23226082	23226407	0.149098	0.305164	0.156066	221.82	1	-2.23	5.80583e-13	chr6	23225440	23226721
2490	chr6	23264220	23264480	0.193067	0.414993	0.221927	365.153	1	-1.56	2.47472e-09	chr6	23263974	23264466
2491	chr6	23304232	23304356	0.134407	0.235285	0.100877	131.039	1	-0.36	0.0322715	chr6	23304142	23305381
2492	chr6	23326762	23326988	0.191995	0.398205	0.20621	182.722	1	-0.38	0.178062	chr6	23326530	23326799
2494	chr6	23362209	23362694	0.275733	0.50654	0.230808	486.851	1	-1.14	7.11943e-06	chr6	23361721	23362775
2496	chr6	23468677	23468896	0.418103	0.139014	-0.279089	-187.692	1	2.22	2.3365e-22	chr6	23468547	23469118
2497	chr6	23477246	23477416	0.0273166	0.109542	0.0822253	138.676	1	-0.06	0.839249	chr6	23477235	23478123
2499	chr6	23503376	23503709	0.299556	0.422192	0.122636	417.047	1	-0.14	0.710263	chr6	23503460	23503902
2502	chr6	23797393	23797775	0.0921067	0.274988	0.182881	164.293	1	-0.81	9.42165e-05	chr6	23797288	23798264
2504	chr6	23860209	23860306	0.19841	0.350722	0.152312	114.929	1	-0.74	3.60107e-05	chr6	23859827	23860577
2505	chr6	23877562	23877753	0.442607	0.158732	-0.283875	-104.226	1	2.14	4.92091e-09	chr6	23877357	23878111
2509	chr6	24215281	24215648	0.0543885	0.301417	0.247029	224.129	1	-2.01	6.70817e-11	chr6	24214730	24215490
2510	chr6	24231492	24232423	0.0907062	0.233559	0.142853	848.515	2	1.32	0.00298366	chr6	24231098	24231547
2510	chr6	24231492	24232423	0.0907062	0.233559	0.142853	848.515	2	0.02	0.932276	chr6	24231782	24232317
2512	chr6	24234282	24234394	0.143805	0.273165	0.129359	107.648	1	1.17	7.46507e-06	chr6	24234031	24234505
2514	chr6	24249060	24249403	0.402635	0.581344	0.178709	316.123	1	0.22	0.40155	chr6	24248980	24249817
2518	chr6	24467553	24467880	0.480482	0.264301	-0.21618	-161.332	1	4.47	7.01953e-08	chr6	24467296	24468130
2521	chr6	24837408	24837714	0.281527	0.533147	0.25162	129.282	1	-0.86	0.00760039	chr6	24837254	24837647
2522	chr6	26713449	26713555	0.0833973	0.437959	0.354561	124.383	1	0.18	0.575003	chr6	26713300	26713677
2524	chr6	26815144	26815296	0.424316	0.143208	-0.281108	-99.7782	1	2.87	2.85404e-18	chr6	26814790	26815471
2526	chr6	26899929	26900169	0.388323	0.132492	-0.255831	-180.521	1	3.35	3.25844e-14	chr6	26899755	26900442
2527	chr6	26929979	26930201	0.434838	0.196454	-0.238384	-99.3022	1	2.58	4.19405e-17	chr6	26929691	26930319
2529	chr6	27747092	27747472	0.461439	0.656446	0.195008	227.137	1	-0.35	0.357188	chr6	27747237	27747576
2530	chr6	28051935	28052372	0.209861	0.456026	0.246165	154.815	1	-0.65	0.0249313	chr6	28051805	28052810
2531	chr6	28117872	28118416	0.313686	0.612815	0.29913	315.691	1	-0.42	0.143821	chr6	28117722	28118690
2533	chr6	28140250	28140677	0.242817	0.0929001	-0.149917	-843.93	1	0.77	0.00133689	chr6	28140143	28140766
2534	chr6	28170894	28171203	0.172656	0.0562218	-0.116435	-200.658	1	-0.17	0.601134	chr6	28170517	28171252
2535	chr6	28176164	28176405	0.35695	0.499713	0.142763	278.15	1	-0.59	0.0329397	chr6	28175932	28176513
2536	chr6	28342404	28342646	0.101107	0.497964	0.396857	127.305	1	-1.79	3.41537e-06	chr6	28342330	28342740
2537	chr6	28391699	28392145	0.186319	0.411331	0.225012	205.945	1	-1.63	2.22124e-05	chr6	28391615	28392191
2540	chr6	29577086	29577273	0.36554	0.559647	0.194107	109.753	1	-1.37	4.11625e-08	chr6	29576833	29577646
2541	chr6	30497124	30497410	0.451538	0.706749	0.255211	153.889	1	-1.08	0.000786231	chr6	30496807	30497446
2543	chr6	30832170	30832432	0.0721286	0.297399	0.22527	101.857	1	-0.61	0.292305	chr6	30832010	30832336
2548	chr6	31083260	31084524	0.324925	0.615536	0.29061	222.008	1	-0.75	0.00380386	chr6	31082646	31084404
2549	chr6	31183841	31184301	0.365822	0.639019	0.273197	138.496	1	-1.74	8.36468e-05	chr6	31184059	31184361
2551	chr6	31838045	31838608	0.203217	0.561115	0.357899	132.978	1	-2.41	1.06156e-06	chr6	31838156	31838621
2553	chr6	31894861	31895623	0.227975	0.483453	0.255478	229.263	1	-0.13	0.726852	chr6	31895169	31895477
2555	chr6	31956614	31956744	0.46921	0.204107	-0.265103	-98.3238	1	0.56	0.104092	chr6	31956359	31956932
2557	chr6	32143618	32144043	0.122603	0.357849	0.235246	100.042	1	-1.4	0.000396427	chr6	32143789	32144060
2558	chr6	32384232	32384352	0.07109	0.1449	0.0738099	146.198	1	-0.1	0.670174	chr6	32382570	32384598
2560	chr6	33048072	33048607	0.293034	0.591543	0.298509	406.117	1	-1.05	0.00211846	chr6	33048027	33048552
2562	chr6	33067696	33067960	0.0803962	0.273615	0.193219	133.373	1	-0.48	0.136833	chr6	33066946	33067903
2563	chr6	33226609	33227041	0.457796	0.625176	0.16738	298.702	1	-0.11	0.555096	chr6	33226703	33227732
2565	chr6	33639399	33639751	0.193243	0.487133	0.29389	147.888	1	-0.72	0.0218044	chr6	33639395	33639958
2566	chr6	33701249	33701866	0.152983	0.393239	0.240256	437.182	1	-1.36	2.11423e-08	chr6	33701261	33701828
2567	chr6	33737513	33737745	0.253086	0.711371	0.458285	195.669	1	-2.53	1.45569e-05	chr6	33737420	33737763
2570	chr6	33984184	33984423	0.145549	0.333768	0.188219	171.122	1	-0.22	0.1043	chr6	33982446	33984517
2572	chr6	35033379	35033727	0.280589	0.658407	0.377818	274.301	1	-1.13	0.0047376	chr6	35033296	35033638
2574	chr6	35134043	35134339	0.747901	0.427806	-0.320095	-158.729	1	3.25	3.20846e-08	chr6	35133883	35134495
2575	chr6	35532881	35532994	0.293307	0.0914085	-0.201899	-100.575	1	0.03	0.930759	chr6	35532814	35533823
2576	chr6	35828624	35828785	0.189823	0.509049	0.319226	122.418	1	-0.88	0.00034171	chr6	35828236	35828829
2580	chr6	36030322	36030475	0.0811719	0.263249	0.182077	94.3577	1	0.36	0.454226	chr6	36030067	36030916
2581	chr6	36062613	36063100	0.21607	0.58973	0.373659	128.666	1	-1.89	1.48286e-13	chr6	36062765	36063229
2582	chr6	36098686	36098908	0.484116	0.194141	-0.289975	-115.592	1	2.89	5.4695e-14	chr6	36098364	36099095
2584	chr7	67752	67836	0.167777	0.260969	0.0931927	93.8911	1	0.26	0.4231	chr7	67408	69424
2585	chr7	68130	68208	0.0699711	0.134441	0.0644694	130.511	1	0.26	0.4231	chr7	67408	69424
2586	chr7	68668	68766	0.0397203	0.0925963	0.0528761	104.953	1	0.26	0.4231	chr7	67408	69424
2587	chr7	108468	109054	0.250858	0.507563	0.256705	109.561	1	-1.22	2.80276e-05	chr7	108610	109167
2588	chr7	133004	133500	0.437857	0.665947	0.228089	263.672	1	-0.38	0.17095	chr7	133375	133593
2590	chr7	1828848	1829372	0.389197	0.656315	0.267118	153.667	1	-1.6	0.000116535	chr7	1828861	1829389
2592	chr7	2498230	2498748	0.27969	0.551928	0.272238	121.934	1	-1.25	0.000143716	chr7	2498075	2498573
2596	chr7	3033064	3033310	0.177867	0.506378	0.328511	106.914	1	-1.78	4.32911e-08	chr7	3032931	3033355
2597	chr7	3138808	3139147	0.157346	0.379251	0.221905	115.46	1	-0.68	0.0620743	chr7	3138783	3139911
2598	chr7	3391946	3392313	0.433449	0.680322	0.246873	124.957	1	0.25	0.583444	chr7	3392076	3392608
2599	chr7	3403982	3404638	0.231242	0.416683	0.185441	281.197	1	-1.58	3.8137e-07	chr7	3403874	3404664
2600	chr7	3428080	3428292	0.394444	0.773727	0.379283	290.395	1	-2.13	1.29099e-07	chr7	3427972	3428473
2603	chr7	3834232	3834433	0.581108	0.218425	-0.362683	-98.1961	1	2.06	1.07341e-06	chr7	3834154	3834457
2604	chr7	4026749	4027052	0.275072	0.0645025	-0.21057	-163.27	1	1	0.00310835	chr7	4026315	4027071
2609	chr7	4160320	4160778	0.191276	0.553137	0.36186	229.131	1	-1.49	1.79162e-05	chr7	4159851	4160353
2610	chr7	4171419	4171976	0.226457	0.478698	0.252241	319.04	1	-0.46	0.0339438	chr7	4171655	4172362
2611	chr7	4255458	4255892	0.318342	0.603055	0.284713	206.244	1	-1.29	0.012255	chr7	4255830	4256359
2612	chr7	4256118	4256449	0.429411	0.644979	0.215567	100.497	1	-1.29	0.012255	chr7	4255830	4256359
2614	chr7	4834210	4834577	0.180863	0.414851	0.233988	165.898	1	-1.9	8.94246e-10	chr7	4834026	4834694
2617	chr7	5015206	5015444	0.133853	0.336924	0.203071	93.7247	1	-1.78	6.78007e-06	chr7	5014915	5015450
2619	chr7	5247313	5247675	0.283586	0.60397	0.320384	131.162	1	-1.6	0.000179548	chr7	5247463	5247801
2623	chr7	5355811	5356116	0.20999	0.376323	0.166333	135.056	1	-0.66	0.0394719	chr7	5355711	5356154
2625	chr7	5974727	5974842	0.104379	0.433078	0.328699	108.416	1	-1.57	4.5869e-08	chr7	5974657	5975415
2626	chr7	6166072	6166240	0.100483	0.281191	0.180707	112.435	1	-0.84	0.00336825	chr7	6166042	6166462
2627	chr7	6221156	6221483	0.313402	0.577785	0.264383	236.097	1	-1.11	5.35912e-07	chr7	6220462	6221605
2631	chr7	6332107	6332351	0.167794	0.559084	0.391289	150.149	1	-0.99	0.000476266	chr7	6332000	6332461
2632	chr7	6347678	6347895	0.300773	0.69792	0.397147	161.964	1	-1.79	0.0037969	chr7	6347569	6347960
2634	chr7	6667469	6667683	0.0762661	0.438569	0.362303	177.49	1	-1.65	7.41258e-10	chr7	6667455	6667855
2635	chr7	6668990	6669197	0.0641909	0.382696	0.318505	291.903	1	-1.86	2.27847e-05	chr7	6668933	6669369
2636	chr7	6684925	6685512	0.128896	0.375188	0.246292	295.42	1	-1.21	1.48382e-05	chr7	6684889	6685149
2639	chr7	7859851	7860488	0.494524	0.19283	-0.301693	-226.917	1	2.34	1.61465e-14	chr7	7859924	7860769
2640	chr7	7974937	7975089	0.362711	0.111691	-0.25102	-230.975	1	3.58	8.07749e-19	chr7	7974650	7975422
2641	chr7	8178455	8178739	0.495838	0.150109	-0.345729	-140.705	1	2.42	2.86503e-12	chr7	8178242	8178877
2646	chr7	9984474	9984715	0.380725	0.708726	0.328001	190.998	1	-1.05	1.35101e-06	chr7	9984230	9985085
2647	chr7	9984872	9985046	0.161694	0.271711	0.110017	176.052	1	-1.05	1.35101e-06	chr7	9984230	9985085
2649	chr7	10914388	10914604	0.693609	0.362653	-0.330956	-105.819	1	2.72	3.6905e-08	chr7	10914393	10914769
2651	chr7	11612045	11613672	0.296556	0.58729	0.290734	450.544	1	-2.21	1.25952e-08	chr7	11612086	11613160
2655	chr7	11687341	11688698	0.43859	0.754844	0.316253	406.07	1	-1.87	6.58084e-10	chr7	11688288	11688597
2656	chr7	12237843	12238002	0.19585	0.059986	-0.135864	-106.129	1	0.91	0.00185069	chr7	12237737	12238056
2657	chr7	12295781	12295883	0.560385	0.150357	-0.410028	-99.7192	1	2.65	1.77718e-08	chr7	12295693	12295947
2658	chr7	12297430	12297610	0.477299	0.158272	-0.319027	-115.612	1	1.64	1.71665e-07	chr7	12297336	12297699
2661	chr7	13132391	13132606	0.379586	0.620401	0.240815	116.174	1	-1.06	0.000401703	chr7	13132183	13132670
2662	chr7	14240872	14241128	0.33553	0.0879297	-0.247601	-121.738	1	0.63	0.00590701	chr7	14240679	14241939
2663	chr7	16222762	16222998	0.229448	0.456088	0.22664	133.602	1	-0.45	0.140208	chr7	16222821	16223211
2664	chr7	16644223	16644574	0.103817	0.41498	0.311163	155.139	1	-1.56	7.86275e-12	chr7	16644012	16644779
2665	chr7	16756789	16756995	0.188536	0.716555	0.528018	118.218	1	-2.18	2.31577e-11	chr7	16756634	16757150
2666	chr7	16794152	16794816	0.340465	0.649724	0.309259	140.59	1	-2.36	6.09561e-11	chr7	16793401	16794309
2667	chr7	16802225	16802446	0.0416283	0.158346	0.116718	117.418	1	-0.98	1.02491e-06	chr7	16801505	16802842
2672	chr7	17304223	17304331	0.278613	0.642925	0.364313	128.305	1	-1.46	0.000528063	chr7	17304092	17304472
2673	chr7	17457858	17458202	0.629674	0.169686	-0.459989	-173.656	1	3.19	9.33564e-17	chr7	17457899	17458360
2677	chr7	18810520	18810750	0.218866	0.511226	0.29236	136.623	1	-2.26	1.58587e-09	chr7	18810081	18810762
2683	chr7	21675552	21675740	0.478908	0.681251	0.202343	229.784	1	-0.64	0.00173183	chr7	21675473	21675810
2685	chr7	21944073	21944398	0.355817	0.636501	0.280684	218.774	1	-0.49	0.287427	chr7	21944021	21944369
2688	chr7	22029049	22029166	0.31169	0.105618	-0.206073	-144.836	1	2.37	7.65179e-12	chr7	22028843	22029501
2692	chr7	22075465	22075664	0.0510666	0.172212	0.121145	95.6116	1	-0.41	0.0186376	chr7	22075118	22076018
2693	chr7	22075746	22075991	0.1589	0.34788	0.18898	221.388	1	-0.41	0.0186376	chr7	22075118	22076018
2694	chr7	22100374	22100563	0.156237	0.276454	0.120216	200.273	1	0.88	0.00103514	chr7	22099820	22100542
2695	chr7	22107219	22107625	0.180451	0.419383	0.238932	249.351	1	-1.41	2.2693e-08	chr7	22107100	22108014
2697	chr7	22112372	22112494	0.155443	0.0652914	-0.0901519	-103.874	1	1.5	5.81137e-11	chr7	22112142	22112830
2701	chr7	22138221	22138618	0.301024	0.510934	0.20991	501.996	1	-0.26	0.259405	chr7	22138235	22138633
2702	chr7	22177002	22177474	0.344451	0.545097	0.200646	427.641	1	-1.3	6.19663e-09	chr7	22176593	22177341
2704	chr7	22241539	22241809	0.103225	0.197224	0.094	240.63	1	-1.16	1.38645e-08	chr7	22241476	22241920
2705	chr7	22249346	22249889	0.0641716	0.197737	0.133565	395.756	1	-1.37	8.90681e-26	chr7	22249031	22250257
2706	chr7	22272784	22272937	0.304046	0.678348	0.374301	173.532	1	-0.75	0.0101898	chr7	22272708	22273093
2709	chr7	22280585	22280869	0.235918	0.442702	0.206784	278.763	1	-0.99	0.00330843	chr7	22280489	22280749
2710	chr7	22280933	22281114	0.40447	0.603186	0.198715	113.856	1	-0.89	0.00764645	chr7	22280930	22281262
2712	chr7	22290327	22290402	0.107951	0.277059	0.169109	118.882	1	-0.26	0.300393	chr7	22289786	22290503
2714	chr7	22352056	22352782	0.213477	0.416797	0.20332	459.403	1	-0.89	2.8607e-09	chr7	22352349	22353494
2716	chr7	22374084	22374465	0.380068	0.625508	0.245439	552.65	1	-1.22	1.21169e-05	chr7	22374078	22375174
2720	chr7	22414488	22414614	0.132057	0.381227	0.24917	153.491	1	-0.57	0.195503	chr7	22414082	22414601
2727	chr7	22548445	22548621	0.11836	0.257068	0.138708	125.119	1	-0.04	0.879843	chr7	22548577	22549130
2730	chr7	22641124	22641287	0.560384	0.361095	-0.199288	-163.554	1	1.45	1.33395e-05	chr7	22640727	22641392
2737	chr7	23659635	23660144	0.257123	0.609644	0.352522	105.766	1	-1.1	4.65591e-05	chr7	23659221	23659702
2739	chr7	24048587	24049291	0.675255	0.231322	-0.443933	-127.678	1	2.49	1.57021e-13	chr7	24048454	24048697
2740	chr7	25428462	25428583	0.156025	0.252118	0.0960923	175.143	1	0.44	0.181184	chr7	25427355	25428687
2742	chr7	25492158	25492317	0.238079	0.0543977	-0.183681	-112.87	1	0.66	0.000186419	chr7	25491841	25493583
2744	chr7	25784871	25785030	0.430219	0.180225	-0.249993	-128.589	1	2.23	9.33739e-12	chr7	25784652	25785111
2746	chr7	25886263	25886429	0.637726	0.201472	-0.436255	-167.901	1	3.38	2.89185e-14	chr7	25886182	25886520
2749	chr7	26593236	26593503	0.15923	0.5177	0.35847	101.344	1	-2.28	1.0486e-10	chr7	26592565	26593516
2750	chr7	26658649	26658842	0.756744	0.159201	-0.597544	-104.652	1	4.57	9.90063e-26	chr7	26658396	26659029
2751	chr7	26661043	26661413	0.395502	0.676101	0.2806	109.891	1	-0.24	0.37842	chr7	26660966	26661612
2752	chr7	26669740	26670151	0.161208	0.456418	0.29521	98.6087	1	-0.73	0.0994865	chr7	26669625	26670003
2754	chr7	26722846	26722994	0.209634	0.373305	0.163671	99.9718	1	-0.65	0.107876	chr7	26722620	26723088
2756	chr7	26985488	26985714	0.176761	0.441077	0.264316	102.062	1	-0.9	0.00681209	chr7	26985318	26985742
2757	chr7	27124586	27124638	0.204715	0.664636	0.459921	109.197	1	1.28	0.00640752	chr7	27124542	27126890
2758	chr7	27124963	27125382	0.171057	0.477313	0.306257	342.408	1	1.28	0.00640752	chr7	27124542	27126890
2759	chr7	27178308	27179076	0.216709	0.4937	0.276991	229.202	1	-2.1	1.21313e-08	chr7	27178298	27179148
2761	chr7	27913152	27913411	0.118789	0.260191	0.141402	156.25	1	-0.05	0.794666	chr7	27912779	27913459
2763	chr7	28132781	28133056	0.202581	0.655446	0.452866	255.009	1	-1.81	1.54501e-11	chr7	28132619	28133275
2764	chr7	29032357	29032877	0.190668	0.615887	0.425219	130.369	1	-2.34	1.90382e-05	chr7	29032688	29033201
2767	chr7	30034112	30034370	0.178626	0.578993	0.400367	103.236	1	-2.19	2.39259e-10	chr7	30034102	30034891
2768	chr7	30076124	30076415	0.0230686	0.266823	0.243754	101.439	1	-1.02	0.000879436	chr7	30076070	30076705
2771	chr7	31180129	31180267	0.71109	0.826406	0.115317	231.851	1	0.68	0.028777	chr7	31179905	31180284
2773	chr7	31211828	31211974	0.0534728	0.219776	0.166303	132.038	1	-1	0.00996199	chr7	31211567	31212545
2774	chr7	31243486	31243959	0.23676	0.515851	0.279091	205.673	1	-2.08	0.00117386	chr7	31243641	31243893
2775	chr7	31492510	31492972	0.715998	0.34214	-0.373858	-124.371	1	3	1.73779e-11	chr7	31492822	31493091
2776	chr7	31581923	31582236	0.159281	0.34359	0.184309	97.8782	1	-1.29	1.36701e-07	chr7	31581223	31582459
2779	chr7	33339389	33339734	0.0476588	0.262488	0.214829	452.173	1	-0.71	0.000933075	chr7	33339129	33339773
2782	chr7	34329655	34330076	0.269294	0.505013	0.235719	112.716	1	-0.9	0.00300751	chr7	34329080	34329670
2784	chr7	34551274	34551614	0.278188	0.459487	0.181299	183.787	1	-0.73	0.00795154	chr7	34550724	34551363
2786	chr7	34804207	34804430	0.619739	0.196074	-0.423666	-103.005	1	2.4	7.94626e-12	chr7	34803692	34804450
2793	chr7	35335014	35335245	0.129752	0.460725	0.330973	160.879	1	0.2	0.466806	chr7	35335061	35335373
2794	chr7	35405610	35405842	0.0965884	0.458682	0.362093	152.587	1	-1.4	8.53432e-07	chr7	35405434	35405928
2795	chr7	35609873	35610025	0.133125	0.351274	0.218149	209.215	1	-0.45	0.0867919	chr7	35609690	35610078
2797	chr7	35738996	35739322	0.570511	0.327408	-0.243103	-177.219	1	1.48	0.000156354	chr7	35739036	35739289
2799	chr7	35854277	35854464	0.442775	0.272773	-0.170001	-154.78	1	2.56	6.12471e-07	chr7	35854181	35855442
2800	chr7	35854705	35854889	0.234958	0.106553	-0.128404	-184.853	1	2.56	6.12471e-07	chr7	35854181	35855442
2802	chr7	35861101	35861647	0.359562	0.593004	0.233443	376.549	1	-1.23	0.0027333	chr7	35861111	35861355
2805	chr7	36154647	36154840	0.0631298	0.184016	0.120886	167.5	1	-1.26	1.11688e-05	chr7	36154589	36155443
2806	chr7	36155185	36155291	0.17229	0.400771	0.228481	148.247	1	-1.26	1.11688e-05	chr7	36154589	36155443
2808	chr7	36206756	36207239	0.35674	0.588143	0.231403	214.494	1	-0.93	2.55417e-06	chr7	36205560	36207273
2809	chr7	36213382	36213739	0.330216	0.180593	-0.149622	-456.86	1	0.99	0.0103606	chr7	36212674	36213922
2810	chr7	36226616	36227256	0.433363	0.642219	0.208856	378.217	1	-1.01	0.00117161	chr7	36227079	36227561
2812	chr7	36286002	36286273	0.206927	0.44593	0.239002	105.802	1	1.77	0.00411981	chr7	36285391	36286026
2813	chr7	36370905	36371058	0.689878	0.396529	-0.293349	-138.153	1	1.75	7.0729e-09	chr7	36370735	36371232
2815	chr7	36718976	36719204	0.0677179	0.128549	0.0608315	351.988	1	0.12	0.718671	chr7	36718806	36720153
2822	chr8	1887348	1887562	0.233271	0.561547	0.328275	116.398	1	-0.69	0.00302935	chr8	1886295	1887366
2823	chr8	2148288	2148744	0.732522	0.369841	-0.362681	-217.552	1	2.95	8.69302e-13	chr8	2147994	2148797
2827	chr8	2767328	2767719	0.281182	0.102066	-0.179116	-193.405	1	1.28	1.04998e-06	chr8	2767163	2767779
2828	chr8	2785730	2787193	0.191756	0.58236	0.390604	136.9	1	-1.95	2.65783e-06	chr8	2786612	2786975
2830	chr8	4079940	4080078	0.13743	0.350075	0.212645	161.982	1	-0.91	0.00376139	chr8	4079728	4080168
2831	chr8	4142105	4142650	0.432269	0.720696	0.288427	180.992	1	-2.27	6.22026e-08	chr8	4141792	4142829
2833	chr8	4171131	4171403	0.198937	0.356528	0.157592	225.389	1	-1.05	0.000676334	chr8	4171165	4171455
2834	chr8	4177552	4177706	0.35031	0.547847	0.197537	103.642	1	-0.92	0.00045561	chr8	4177071	4177892
2837	chr8	4200488	4201847	0.178686	0.439079	0.260393	1900.84	1	-1.3	4.60194e-10	chr8	4200594	4202645
2839	chr8	4232976	4233606	0.388685	0.636625	0.24794	478.842	1	-1.21	8.88659e-06	chr8	4232882	4233450
2840	chr8	4235981	4236758	0.133726	0.397397	0.263671	420.841	1	-1.27	0.00027822	chr8	4235797	4237659
2849	chr8	4396758	4396918	0.239244	0.441233	0.201989	108.679	1	-0.64	0.000354203	chr8	4396656	4396953
2850	chr8	4443187	4443643	0.287893	0.517664	0.229771	224.104	1	-1.25	9.96475e-09	chr8	4443082	4443932
2853	chr8	4517304	4517569	0.333815	0.706682	0.372867	143.644	1	-0.55	0.411309	chr8	4517277	4517524
2854	chr8	4545386	4545559	0.142793	0.307008	0.164215	138.554	1	-0.39	0.150473	chr8	4545419	4546648
2856	chr8	4557913	4558176	0.241784	0.527094	0.28531	163.099	1	-1.2	6.44285e-05	chr8	4557502	4558163
2860	chr8	4626357	4626561	0.329567	0.501747	0.17218	144.264	1	-0.4	0.0836918	chr8	4626106	4627430
2862	chr8	4674359	4674588	0.0741768	0.204828	0.130651	195.86	1	0.12	0.70858	chr8	4674327	4675855
2865	chr8	4864799	4864997	0.514412	0.206878	-0.307534	-99.568	1	2.52	2.76324e-10	chr8	4864625	4865899
2866	chr8	4961652	4962034	0.130613	0.359004	0.22839	110.744	1	-0.78	0.0128681	chr8	4961628	4961956
2867	chr8	5080213	5080474	0.172755	0.399878	0.227123	216.52	1	-0.53	0.149302	chr8	5080261	5080536
2868	chr8	5081390	5081767	0.132165	0.0335235	-0.0986415	-144.905	1	1.84	1.10192e-11	chr8	5081256	5081895
2869	chr8	5107219	5107405	0.12764	0.238659	0.111018	228.415	1	-0.02	0.95825	chr8	5106944	5107502
2870	chr8	5111111	5111462	0.140008	0.38207	0.242062	145.569	1	-1.77	3.2013e-11	chr8	5111004	5111516
2876	chr8	5618038	5618324	0.178274	0.450385	0.272111	187.206	1	-1.43	8.21995e-08	chr8	5618228	5618778
2879	chr8	5627490	5628072	0.283819	0.449656	0.165837	361.423	1	0.23	0.351767	chr8	5627460	5627931
2880	chr8	5634026	5634435	0.191854	0.356872	0.165018	427.429	1	-0.55	0.00480506	chr8	5634180	5635281
2882	chr8	5659298	5659511	0.062411	0.214227	0.151816	183.153	1	-0.33	0.312789	chr8	5658039	5659577
2887	chr8	5691805	5691945	0.0531137	0.175424	0.122311	140.425	1	0.72	0.0193306	chr8	5691577	5692340
2893	chr8	6217199	6217507	0.642902	0.392191	-0.250711	-117.833	1	0.99	1.98525e-07	chr8	6216535	6217378
2896	chr8	6314382	6314537	0.476053	0.685349	0.209297	128.623	1	1.26	0.000324525	chr8	6313442	6314467
2897	chr8	6373537	6373839	0.247085	0.494686	0.247601	210.856	1	-0.24	0.16112	chr8	6373466	6374893
2898	chr8	6470216	6470435	0.239866	0.0457875	-0.194078	-148.017	1	1.91	3.94254e-25	chr8	6470031	6470750
2899	chr8	6471497	6471810	0.255469	0.554495	0.299026	179.449	1	-0.73	0.0206176	chr8	6471466	6471867
2901	chr8	6866693	6866989	0.0865841	0.378131	0.291547	213.119	1	-1.39	2.0559e-05	chr8	6866766	6867454
2904	chr8	6913956	6914425	0.0849044	0.246325	0.161421	215.678	1	-1.17	0.000189105	chr8	6913734	6914556
2905	chr8	6951727	6951979	0.304997	0.588632	0.283635	96.6877	1	-0.83	0.00723831	chr8	6951831	6952105
2908	chr8	7043699	7043908	0.557499	0.818819	0.261319	139.889	1	-2.16	8.1115e-07	chr8	7043666	7043999
2910	chr8	7067032	7067544	0.229216	0.546604	0.317388	404.602	1	-1.27	7.36618e-06	chr8	7067132	7068231
2912	chr8	7176857	7177104	0.213869	0.408414	0.194546	155.91	1	-1.75	5.9596e-13	chr8	7176703	7177268
2916	chr8	7340520	7340747	0.476995	0.693661	0.216666	125.583	1	-1.01	0.00165579	chr8	7340745	7341234
2917	chr8	7373775	7373945	0.0696368	0.295914	0.226277	112.647	1	-0.87	0.0007027	chr8	7373351	7374022
2918	chr8	7852845	7853194	0.0695573	0.313319	0.243762	226.752	1	-0.79	0.0144358	chr8	7852879	7853144
2919	chr8	7931908	7932229	0.160105	0.483908	0.323803	116.313	2	-1.51	3.81132e-06	chr8	7931435	7931954
2919	chr8	7931908	7932229	0.160105	0.483908	0.323803	116.313	2	-2.04	2.84825e-13	chr8	7932046	7932620
2920	chr8	8100904	8101183	0.393089	0.667843	0.274754	134.685	1	-1.21	3.19989e-06	chr8	8100542	8100930
2922	chr8	8274036	8274128	0.506215	0.211124	-0.295091	-131.319	1	1.37	1.49846e-06	chr8	8273988	8274295
2923	chr8	9102970	9103163	0.827565	0.902687	0.0751223	128.022	1	-0.12	0.840735	chr8	9102308	9103136
2927	chr8	12343657	12343800	0.689917	0.269255	-0.420662	-95.9612	1	4.65	3.10392e-06	chr8	12343463	12344040
2930	chr8	14020075	14020515	0.770698	0.327136	-0.443562	-96.5344	1	3.72	6.46112e-10	chr8	14020338	14020665
2931	chr8	14049090	14049772	0.0214501	0.125752	0.104302	398.349	1	-0.79	2.27734e-07	chr8	14048441	14049245
2932	chr8	14181321	14181492	0.106618	0.322876	0.216258	101.546	1	-0.95	1.88893e-05	chr8	14180332	14181388
2933	chr8	14783704	14783897	0.070252	0.19727	0.127018	93.6832	1	-0.66	0.00510282	chr8	14783571	14784300
2934	chr8	14816878	14817206	0.142099	0.600826	0.458727	208.415	1	-1.39	0.000152516	chr8	14817007	14817296
2936	chr8	15064715	15064816	0.102834	0.318499	0.215666	149.724	1	-0.72	0.00429915	chr8	15064462	15064948
2943	chr8	16586153	16587318	0.146172	0.404641	0.258469	467.004	1	-1.17	0.000209192	chr8	16586049	16587758
2944	chr8	16588163	16589425	0.126677	0.498908	0.372231	774.558	1	-0.78	0.0308283	chr8	16589224	16589941
2946	chr8	16642974	16643331	0.186277	0.417705	0.231428	256.234	1	-1.63	1.67776e-06	chr8	16643011	16643445
2947	chr8	16668047	16668809	0.292519	0.591574	0.299055	173.518	1	-1.95	9.94954e-09	chr8	16667982	16668621
2948	chr8	16679955	16680211	0.205935	0.435928	0.229993	99.4723	1	-0.57	0.116538	chr8	16679936	16680343
2950	chr8	17004889	17005160	0.0958349	0.249629	0.153794	140.96	1	-0.74	0.0502841	chr8	17004544	17005910
2951	chr8	17860105	17860167	0.773558	0.287579	-0.485979	-98.1289	1	1.88	1.27542e-09	chr8	17859826	17860583
2952	chr8	18222280	18223054	0.751058	0.437406	-0.313652	-92.9922	1	4.89	5.08213e-19	chr8	18222004	18222758
2953	chr8	20030577	20030808	0.593268	0.148999	-0.444269	-147.034	1	3.52	2.71867e-34	chr8	20030402	20030930
2954	chr8	20119545	20119814	0.329704	0.484066	0.154362	157.83	1	-1.54	1.23444e-09	chr8	20119375	20119910
2955	chr8	20128690	20129239	0.266086	0.509081	0.242995	283.263	1	-1.15	8.23034e-05	chr8	20128482	20129249
2956	chr8	20137557	20137816	0.488565	0.679926	0.19136	216.632	1	-1.85	5.90887e-07	chr8	20137668	20138198
2960	chr8	20303657	20303926	0.093334	0.232558	0.139224	167.812	1	-1.05	0.000913964	chr8	20302818	20303979
2962	chr8	20317828	20318244	0.167514	0.427311	0.259797	127.759	1	-1.75	3.16338e-08	chr8	20317400	20318238
2965	chr8	20366362	20366669	0.0871281	0.21429	0.127162	166.522	1	0.06	0.818475	chr8	20366001	20367676
2966	chr8	20397364	20397657	0.171467	0.545139	0.373672	109.53	1	-1.55	9.83426e-06	chr8	20397141	20397772
2967	chr8	20401042	20401252	0.253449	0.574014	0.320565	117.22	1	-0.62	0.0189521	chr8	20400901	20401301
2968	chr8	20409178	20409643	0.128954	0.372255	0.243301	243.884	1	-1.29	2.74178e-08	chr8	20408792	20409582
2969	chr8	20419366	20419499	0.0238785	0.121689	0.097811	102.004	1	-1.47	2.55649e-07	chr8	20419152	20419869
2972	chr8	20434164	20434529	0.0566059	0.192747	0.136141	230.47	1	-1.4	2.60054e-09	chr8	20434006	20434601
2975	chr8	20452248	20452384	0.129995	0.29935	0.169354	102.435	1	-0.31	0.385118	chr8	20452348	20453066
2976	chr8	20461602	20461806	0.0358372	0.164172	0.128335	95.2951	1	-1.47	1.15012e-06	chr8	20461431	20462044
2978	chr8	20485297	20485580	0.356752	0.562321	0.205569	316.417	1	-1.23	1.27627e-05	chr8	20485256	20486076
2979	chr8	20485632	20485925	0.259638	0.48284	0.223202	237.882	1	-1.23	1.27627e-05	chr8	20485256	20486076
2982	chr8	20582967	20583167	0.771064	0.280297	-0.490767	-102.291	1	1.99	0.000134334	chr8	20582836	20583220
2983	chr8	20625098	20625404	0.230054	0.49723	0.267176	160.01	1	-1.29	7.93248e-05	chr8	20625010	20625740
2990	chr8	20765727	20765956	0.162991	0.303823	0.140832	126.595	1	-1.39	0.000151948	chr8	20765728	20766073
2991	chr8	20804177	20804296	0.290051	0.44781	0.15776	99.173	1	-0.28	0.343646	chr8	20804199	20804716
2993	chr8	20818187	20818484	0.205713	0.40853	0.202816	278.296	1	-0.37	0.229372	chr8	20818023	20818697
2997	chr8	20839820	20840349	0.149825	0.401169	0.251345	412.593	1	-1.29	2.96735e-07	chr8	20839790	20840181
2998	chr8	20885158	20885582	0.138745	0.284537	0.145791	226.738	1	-0.7	0.0126861	chr8	20884921	20885995
2999	chr8	20885724	20886412	0.17616	0.431734	0.255573	443.248	1	-0.7	0.0126861	chr8	20884921	20885995
3002	chr8	21062651	21063179	0.108797	0.285932	0.177135	185.99	1	-1.84	1.24643e-09	chr8	21062518	21063038
3003	chr8	21067397	21067973	0.142486	0.411498	0.269012	326.035	1	-1.08	0.000388115	chr8	21067197	21067959
3008	chr8	21206294	21206687	0.190157	0.45867	0.268513	128.998	1	-0.81	0.00181746	chr8	21205931	21206702
3010	chr8	21232400	21233297	0.267449	0.59429	0.326841	442.163	1	-1.93	4.1255e-05	chr8	21232911	21233211
3011	chr8	21257252	21257384	0.133802	0.316602	0.1828	101.471	1	-1.42	1.26594e-06	chr8	21257132	21257610
3012	chr8	21260090	21260475	0.199566	0.568093	0.368527	168.441	1	-1.9	5.49423e-07	chr8	21260381	21261070
3017	chr8	21310154	21310596	0.200441	0.607827	0.407386	460.573	1	-1.86	9.61654e-09	chr8	21310038	21310618
3019	chr8	21378743	21379179	0.105426	0.342052	0.236627	302.063	1	-1.37	3.54983e-15	chr8	21378995	21379523
3020	chr8	21518036	21518173	0.217766	0.507672	0.289905	93.9761	1	-1.45	0.000154146	chr8	21518116	21518999
3021	chr8	21556909	21557072	0.340701	0.632746	0.292045	102.216	1	-1.2	0.00989988	chr8	21557013	21557326
3023	chr8	21696662	21697328	0.266608	0.480416	0.213808	378.146	1	-0.99	6.92321e-06	chr8	21696644	21697396
3024	chr8	21767841	21767977	0.604907	0.861126	0.25622	106.146	1	-1.23	0.00842926	chr8	21767702	21767993
3025	chr8	21779291	21779402	0.395315	0.187084	-0.208231	-168.068	1	1.75	1.68154e-05	chr8	21779055	21780288
3027	chr8	21867204	21867486	0.288572	0.497188	0.208616	159.033	1	-0.92	0.0709193	chr8	21867137	21867478
3029	chr8	22191386	22191624	0.115212	0.272753	0.157541	159.983	1	-0.83	2.52794e-10	chr8	22190785	22191723
3030	chr8	22327103	22327366	0.034879	0.142978	0.108099	200.809	1	-0.44	0.110804	chr8	22326520	22327312
3032	chr8	22609568	22610028	0.14916	0.600813	0.451652	221.094	1	-2.12	3.08244e-11	chr8	22609382	22610158
3034	chr8	22758919	22759281	0.295884	0.623628	0.327744	97.3061	1	-1.63	0.000132663	chr8	22758984	22759458
3039	chr8	23914978	23915155	0.46877	0.153463	-0.315306	-100.459	1	2.85	8.02204e-09	chr8	23914899	23915238
3042	chr8	24137119	24137712	0.0653688	0.211678	0.146309	430.97	1	-2.03	5.76483e-16	chr8	24137396	24137670
3044	chr8	24139063	24139347	0.0287862	0.10547	0.0766835	322.265	1	-0.94	1.38926e-06	chr8	24139022	24139578
3045	chr8	24139436	24140094	0.0270902	0.0815411	0.0544509	993.08	1	-0.94	1.38926e-06	chr8	24139022	24139578
3046	chr8	24143935	24144555	0.299087	0.455336	0.156249	699.084	1	-1.23	1.92617e-10	chr8	24143868	24144169
3050	chr8	24315413	24315825	0.404025	0.157784	-0.246241	-144.909	1	0.53	0.201773	chr8	24315305	24315850
3051	chr8	24342426	24342526	0.0234241	0.295308	0.271884	98.754	1	-1.11	0.000348256	chr8	24342205	24342616
3052	chr8	24343049	24343743	0.196437	0.448493	0.252057	147.529	1	-1.7	1.10199e-05	chr8	24343167	24343511
3055	chr8	24662775	24663065	0.635353	0.225635	-0.409718	-168.014	1	2.33	3.40402e-07	chr8	24662781	24663168
3058	chr8	25519866	25520080	0.266091	0.455209	0.189118	95.5063	1	-1.43	4.77605e-07	chr8	25519849	25520255
3059	chr8	25529283	25529653	0.261021	0.469494	0.208473	202.075	1	-0.39	0.0697998	chr8	25528704	25529313
3060	chr8	25544157	25544484	0.0683227	0.2161	0.147777	183.499	1	-1.18	1.54082e-09	chr8	25544097	25545162
3061	chr8	25548450	25548581	0.450439	0.69743	0.246991	116.842	1	-0.81	0.00375834	chr8	25548435	25549061
3064	chr8	25570796	25571022	0.367488	0.175643	-0.191844	-217.989	1	2.33	1.13086e-16	chr8	25570717	25571178
3066	chr8	25624784	25624997	0.362586	0.568099	0.205513	252.19	1	-0.78	0.00304584	chr8	25624755	25625437
3068	chr8	26052398	26052709	0.227246	0.487523	0.260276	117.756	1	-1.54	1.97859e-05	chr8	26052381	26052794
3070	chr8	26119781	26120018	0.0661446	0.278328	0.212183	170.462	1	-2	2.05531e-05	chr8	26119657	26120210
3071	chr8	26912323	26912618	0.256178	0.462163	0.205985	99.9826	1	-1.11	2.5744e-07	chr8	26912161	26912990
3072	chr8	27388269	27388483	0.10631	0.212099	0.10579	151.578	1	-0.8	2.31084e-07	chr8	27387868	27388693
3074	chr8	27398668	27400366	0.23604	0.48614	0.2501	1280.35	1	-1.03	0.00377339	chr8	27398864	27399481
3078	chr8	27418559	27418715	0.0496186	0.169555	0.119936	147.34	1	-1.15	0.000397801	chr8	27418004	27419114
3079	chr8	27418894	27419127	0.34694	0.685016	0.338076	266.708	1	-1.15	0.000397801	chr8	27418004	27419114
3083	chr8	27430452	27430839	0.106829	0.263929	0.1571	346.663	1	-1.23	2.43746e-05	chr8	27430488	27431431
3086	chr8	27441918	27442079	0.144525	0.0588152	-0.0857103	-150.986	1	-0.22	0.506492	chr8	27441703	27442211
3089	chr8	27461183	27461736	0.304235	0.596144	0.291909	486.499	1	-1.58	2.0931e-05	chr8	27461197	27462635
3090	chr8	27461996	27462903	0.196461	0.562372	0.365912	1247.92	1	-1.58	2.0931e-05	chr8	27461197	27462635
3091	chr8	27473596	27473671	0.461002	0.700639	0.239637	101.757	1	-1.38	6.76809e-05	chr8	27473359	27473894
3092	chr8	27473891	27474010	0.377309	0.714823	0.337514	98.2219	1	-1.38	6.76809e-05	chr8	27473359	27473894
3093	chr8	27476703	27476976	0.167345	0.43262	0.265275	334.989	1	-1.1	0.0057271	chr8	27476729	27477005
3094	chr8	27478988	27479140	0.390881	0.664349	0.273468	123.588	1	-1.11	0.00457434	chr8	27478860	27479129
3097	chr8	27497979	27498725	0.404029	0.669521	0.265492	448.208	1	-2.24	2.53152e-09	chr8	27497827	27498363
3099	chr8	27517654	27518159	0.221254	0.416217	0.194963	307.016	1	-1.05	0.0235973	chr8	27518016	27518389
3100	chr8	27533479	27533885	0.484189	0.756446	0.272257	184.693	1	-1.87	1.32236e-05	chr8	27533603	27533925
3101	chr8	27573472	27573749	0.221706	0.645253	0.423547	264.938	1	-1.2	0.00387033	chr8	27573462	27574079
3102	chr8	27605799	27606055	0.629961	0.281	-0.348961	-116.391	1	1.71	1.28696e-08	chr8	27605812	27606364
3103	chr8	27618778	27618965	0.0658574	0.184021	0.118163	113.375	1	-1.09	6.22085e-05	chr8	27618650	27620217
3104	chr8	27619768	27619969	0.0862866	0.229397	0.14311	204.357	1	-1.09	6.22085e-05	chr8	27618650	27620217
3106	chr8	27626790	27627009	0.421839	0.585486	0.163648	100.391	1	-0.83	0.00518042	chr8	27625301	27626858
3108	chr8	27751741	27751856	0.206929	0.0823642	-0.124565	-124.908	1	1.93	1.00514e-06	chr8	27751521	27752486
3109	chr8	27763959	27764195	0.131215	0.386028	0.254813	123.561	1	-0.73	0.0016786	chr8	27763832	27764261
3110	chr8	27790752	27791088	0.106296	0.26406	0.157764	158.001	1	-1.74	4.11839e-13	chr8	27790612	27791103
3111	chr8	27799678	27799785	0.527365	0.20649	-0.320875	-141.624	1	3.41	2.08923e-21	chr8	27799475	27799922
3113	chr8	27927152	27927310	0.0488528	0.168084	0.119232	107.245	1	-0.7	0.0371211	chr8	27927156	27927747
3115	chr8	28220256	28220399	0.658235	0.350983	-0.307253	-106.42	1	2.77	6.6952e-07	chr8	28220079	28220737
3116	chr8	28220511	28220681	0.282528	0.124381	-0.158147	-235.256	1	2.77	6.6952e-07	chr8	28220079	28220737
3118	chr8	28286531	28287132	0.0901338	0.448425	0.358292	295.639	1	-2.04	3.15896e-10	chr8	28286381	28287082
3119	chr8	28340349	28340647	0.116634	0.408524	0.291891	153.836	1	-1.49	1.84701e-14	chr8	28339826	28340721
3120	chr8	28342057	28342247	0.390801	0.161491	-0.22931	-112.717	1	0.74	0.0032327	chr8	28341856	28342240
3121	chr8	28347920	28348099	0.146648	0.305261	0.158613	103.406	1	-0.67	0.00135695	chr8	28347769	28348737
3122	chr8	28365193	28365297	0.271656	0.524586	0.25293	96.2548	1	-0.71	0.000987929	chr8	28365059	28366337
3123	chr8	28426781	28426967	0.331481	0.521106	0.189625	105.303	1	-0.84	0.00809236	chr8	28426861	28427103
3124	chr8	28430450	28430923	0.36466	0.619622	0.254962	183.089	1	-1.17	0.000453096	chr8	28430116	28430750
3125	chr8	28543853	28544091	0.662809	0.282116	-0.380693	-177.748	1	4.47	5.22788e-17	chr8	28543686	28544222
3126	chr8	28586822	28587089	0.126	0.505947	0.379947	162.463	1	-2.29	8.44265e-10	chr8	28586766	28587177
3128	chr8	28783884	28784121	0.0281489	0.422117	0.393969	110.181	1	-1.71	2.34226e-13	chr8	28783837	28784462
3129	chr8	28816199	28816389	0.449199	0.602137	0.152939	150.693	1	-0.09	0.800303	chr8	28816236	28816593
3130	chr8	28825292	28825638	0.124638	0.276411	0.151773	234.327	1	-0.67	0.00762811	chr8	28824997	28825634
3132	chr8	28839604	28839779	0.384771	0.169592	-0.215179	-160.334	1	0.4	0.0690569	chr8	28839409	28840160
3135	chr8	28857713	28857894	0.0705207	0.222255	0.151735	125.304	1	-0.82	7.72918e-07	chr8	28857643	28858579
3136	chr8	28858376	28858537	0.313718	0.482089	0.168371	140.147	1	-0.82	7.72918e-07	chr8	28857643	28858579
3137	chr8	28865931	28866084	0.155273	0.32918	0.173907	113.014	1	-0.77	0.0071232	chr8	28865937	28866246
3139	chr8	28898783	28899060	0.22068	0.57676	0.35608	441.621	1	-1.26	0.000261063	chr8	28898355	28899267
3140	chr8	28899498	28899730	0.285584	0.533918	0.248334	215.362	1	-1.59	8.92272e-09	chr8	28899375	28899962
3141	chr8	28913686	28913910	0.364491	0.580261	0.21577	127.782	1	-1.71	0.000153893	chr8	28913557	28913883
3143	chr8	28970656	28970979	0.241318	0.487075	0.245757	364.682	1	-0.2	0.570785	chr8	28970582	28971031
3147	chr8	29083325	29083653	0.177494	0.512989	0.335495	219.482	1	-1.27	4.36778e-08	chr8	29083349	29083744
3149	chr8	29089802	29090006	0.228915	0.539914	0.310999	217.056	1	-0.32	0.171751	chr8	29089912	29090254
3150	chr8	29098864	29099040	0.0841339	0.26021	0.176076	101.299	1	-0.93	0.0014762	chr8	29098890	29099156
3153	chr8	29108486	29108592	0.0757432	0.247119	0.171375	100.458	1	-1.28	5.25689e-06	chr8	29108543	29109226
3159	chr8	29457421	29457589	0.057998	0.322105	0.264107	136.519	1	-0.73	0.00182679	chr8	29457365	29458021
3162	chr8	29833361	29833527	0.147478	0.385975	0.238497	100.343	1	-0.82	0.0423198	chr8	29833339	29833622
3163	chr8	29991755	29991914	0.607335	0.262886	-0.344448	-95.4514	1	3.39	1.99885e-22	chr8	29991806	29992290
3164	chr8	30153125	30153239	0.107787	0.214453	0.106666	166.01	1	0.29	0.381237	chr8	30152271	30153544
3166	chr9	1303132	1303351	0.488067	0.184512	-0.303555	-110.288	1	1.41	0.00113505	chr9	1302518	1303432
3169	chr9	1808997	1809528	0.531044	0.830178	0.299134	212.692	1	-1.37	0.00403468	chr9	1809054	1809445
3170	chr9	1830937	1831497	0.346826	0.596853	0.250026	266.527	1	-0.55	0.0041763	chr9	1830197	1831263
3172	chr9	1928277	1928485	0.202659	0.404132	0.201473	95.3977	1	-1.79	7.86207e-07	chr9	1928081	1928500
3173	chr9	2233747	2234027	0.134776	0.515614	0.380839	130.192	1	-1.46	7.98346e-07	chr9	2233289	2234157
3178	chr9	2753534	2753804	0.473165	0.642938	0.169773	132.923	1	-0.84	0.000402639	chr9	2753512	2753781
3179	chr9	2754669	2755235	0.1643	0.362069	0.197769	413.746	1	-0.88	0.00225468	chr9	2754759	2755283
3180	chr9	2760325	2760485	0.274701	0.469434	0.194733	100.099	1	0.58	0.0502616	chr9	2760380	2760682
3185	chr9	2952972	2953470	0.0749202	0.334744	0.259824	107.338	1	-1.84	6.66302e-06	chr9	2952975	2953544
3186	chr9	2982975	2983201	0.173432	0.458141	0.284709	196.957	1	-1.36	2.48885e-06	chr9	2982892	2983374
3188	chr9	3193081	3193333	0.105716	0.379844	0.274128	166.6	1	-1.31	0.000111174	chr9	3193014	3193829
3191	chr9	3974473	3974672	0.13947	0.292721	0.15325	135.918	1	0.51	0.0385358	chr9	3973899	3974758
3192	chr9	3978583	3978840	0.652276	0.203008	-0.449268	-125.135	1	3.16	2.14289e-09	chr9	3978059	3979353
3193	chr9	4062236	4062826	0.167566	0.354845	0.18728	228.673	1	-2	7.13318e-20	chr9	4062080	4062668
3195	chr9	4552275	4552559	0.424346	0.588185	0.163839	496.909	1	0.21	0.406401	chr9	4550803	4552493
3197	chr9	4637253	4637620	0.0372296	0.15855	0.12132	305.876	1	-0.02	0.949041	chr9	4637183	4637586
3199	chr9	4647270	4647984	0.192739	0.396552	0.203814	540.684	1	-1.64	3.92982e-07	chr9	4647367	4647995
3200	chr9	4737848	4738000	0.0667494	0.175963	0.109214	123.929	1	-2.15	5.66849e-15	chr9	4737704	4738304
3202	chr9	4870738	4871081	0.10544	0.257008	0.151568	370.16	1	0.47	0.130536	chr9	4870379	4871603
3203	chr9	4872463	4872571	0.0415058	0.0965138	0.055008	141.871	1	0.64	0.0985438	chr9	4871777	4872711
3205	chr9	5010327	5010519	0.379704	0.55739	0.177686	207.675	1	0.44	0.130947	chr9	5009542	5011027
3206	chr9	5010646	5010973	0.547119	0.703706	0.156587	297.046	1	0.44	0.130947	chr9	5009542	5011027
3207	chr9	5017919	5018158	0.185735	0.33752	0.151785	172.988	1	-1.06	0.00396492	chr9	5017800	5018139
3208	chr9	5018454	5018652	0.345257	0.498688	0.153431	138.949	1	-0.2	0.336912	chr9	5018487	5019247
3209	chr9	5048644	5048993	0.512003	0.708549	0.196545	119.24	1	-0.99	3.65477e-05	chr9	5048941	5049538
3210	chr9	5049486	5049803	0.177155	0.392454	0.215299	338.538	1	-0.99	3.65477e-05	chr9	5048941	5049538
3213	chr9	5055886	5056950	0.173008	0.380184	0.207175	767.299	1	-1.02	2.55221e-11	chr9	5055853	5056273
3218	chr9	5065947	5066109	0.264628	0.437087	0.172459	95.7648	1	0.03	0.929766	chr9	5066027	5067174
3222	chr9	5077184	5077387	0.214011	0.408539	0.194529	115.763	1	0.51	0.33577	chr9	5076664	5077628
3226	chr9	5305059	5305377	0.278024	0.579199	0.301174	134.921	1	-1.08	9.669e-05	chr9	5304536	5305751
3227	chr9	5305627	5305766	0.581051	0.741878	0.160827	101.878	1	-1.08	9.669e-05	chr9	5304536	5305751
3228	chr9	5319100	5319327	0.430239	0.615071	0.184832	170.618	1	-1.49	8.73925e-06	chr9	5319014	5319316
3230	chr9	5415824	5416123	0.588928	0.327997	-0.260932	-173.641	1	2.4	1.37896e-15	chr9	5415788	5416289
3231	chr9	5428349	5428906	0.230737	0.509282	0.278546	247.586	1	-1.32	4.72305e-05	chr9	5428437	5428802
3233	chr9	5555458	5555699	0.0711754	0.341121	0.269946	97.0355	1	-1.69	2.31086e-05	chr9	5555513	5555885
3234	chr9	5570360	5570558	0.442294	0.148129	-0.294165	-100.324	1	0.12	0.714096	chr9	5569917	5570502
3238	chr9	5808007	5808244	0.674089	0.294859	-0.379231	-104.572	1	1.56	5.93914e-06	chr9	5807192	5808556
3239	chr9	7840329	7840714	0.156107	0.501328	0.34522	277.883	1	-1.97	1.27729e-08	chr9	7840179	7840846
3240	chr9	8072599	8072813	0.203048	0.377731	0.174683	213.743	1	-1.16	0.00852999	chr9	8072440	8072819
3241	chr9	8119319	8119487	0.55136	0.268704	-0.282656	-128.336	1	3.43	1.33844e-11	chr9	8119255	8119699
3245	chr9	8542891	8543090	0.502282	0.256248	-0.246034	-221.593	1	1.56	9.22438e-09	chr9	8542767	8543184
3246	chr9	9303667	9303929	0.329629	0.564355	0.234726	105.953	1	-1.09	0.00346642	chr9	9303217	9304508
3247	chr9	9399728	9400157	0.0792955	0.185644	0.106348	704.38	1	-0.45	0.0600441	chr9	9399697	9400225
3251	chr9	10022386	10022617	0.0685789	0.385292	0.316713	117.334	1	-1.47	8.26057e-05	chr9	10022146	10022893
3258	chr9	10898579	10898936	0.513716	0.141754	-0.371961	-108.205	1	4.26	1.97241e-21	chr9	10898539	10899054
3259	chr9	11650547	11650692	0.164046	0.602204	0.438158	142.802	1	-2.5	5.38984e-06	chr9	11650583	11650897
3260	chr9	11674513	11674844	0.275539	0.547437	0.271898	161.579	1	-1.19	0.00560193	chr9	11673638	11674725
3261	chr9	11696590	11696778	0.0886422	0.401596	0.312954	240.819	1	-1.35	6.87856e-05	chr9	11696484	11696835
3262	chr9	12931337	12931804	0.121265	0.434371	0.313106	261.382	1	-1.94	1.30595e-13	chr9	12931234	12931853
3264	chr9	12969586	12970254	0.147131	0.303669	0.156538	521.058	1	-1.54	3.26941e-16	chr9	12969136	12969713
3268	chr9	13022496	13023060	0.176432	0.683156	0.506724	111.446	1	-3.53	1.30542e-10	chr9	13022499	13023117
3270	chr9	13089784	13090014	0.0399357	0.192125	0.152189	539.438	1	-1.15	6.94614e-08	chr9	13089579	13090606
3271	chr9	13090189	13090562	0.131135	0.301797	0.170662	316.161	1	-1.15	6.94614e-08	chr9	13089579	13090606
3272	chr9	13099611	13099884	0.784299	0.447861	-0.336438	-218.184	1	4.04	3.23245e-12	chr9	13099619	13099897
3274	chr9	13104694	13105955	0.088486	0.270706	0.18222	945.845	1	-1.65	2.79938e-10	chr9	13105245	13106060
3280	chr9	13600271	13600575	0.0367494	0.176432	0.139683	110.856	1	-0.95	9.39058e-06	chr9	13600292	13601184
3281	chr9	13601296	13601616	0.222436	0.474399	0.251963	95.3304	1	-0.24	0.310496	chr9	13601298	13601985
3282	chr9	13671076	13671307	0.594874	0.161663	-0.433211	-158.186	1	3.73	3.36814e-12	chr9	13670878	13671684
3284	chr9	14073242	14073643	0.212395	0.509003	0.296608	221.471	1	-1.87	1.38291e-08	chr9	14073393	14073781
3286	chr9	14263054	14263292	0.441385	0.705468	0.264083	104.554	1	-1.03	1.90546e-05	chr9	14263032	14264318
3287	chr9	14285402	14285712	0.127414	0.491336	0.363922	380.44	1	-1.35	1.7073e-09	chr9	14285040	14285831
3288	chr9	14295976	14296240	0.045842	0.153739	0.107897	111.505	1	-0.32	0.0896588	chr9	14295602	14296543
3290	chr9	14535484	14535633	0.216715	0.46211	0.245395	107.28	1	-1.34	2.1919e-08	chr9	14535107	14536343
3291	chr9	14535775	14535897	0.0647065	0.23022	0.165513	112.919	1	-1.34	2.1919e-08	chr9	14535107	14536343
3293	chr9	14605437	14606073	0.267856	0.56187	0.294014	102.279	1	-0.79	0.00424144	chr9	14605787	14606256
3295	chr9	14651894	14652184	0.11427	0.290377	0.176108	248.888	1	-0.91	2.04451e-05	chr9	14651777	14652721
3296	chr9	14662373	14662625	0.373017	0.150472	-0.222544	-194.812	1	-0.2	0.469247	chr9	14661569	14663034
3297	chr9	14712496	14712959	0.252773	0.596387	0.343614	353.305	1	-1.23	7.28482e-06	chr9	14711808	14712980
3298	chr9	14733605	14733895	0.32228	0.66743	0.34515	98.2854	1	-1.77	1.07225e-06	chr9	14733386	14733930
3300	chr9	14866823	14867122	0.342584	0.716448	0.373864	159.48	1	-1.44	1.48592e-05	chr9	14866513	14867447
3303	chr9	15112767	15112899	0.105795	0.209819	0.104024	173.695	1	-0.52	0.0643119	chr9	15112635	15112925
3304	chr9	15116479	15116701	0.439357	0.705411	0.266055	241.039	1	-1.59	3.27016e-05	chr9	15116235	15116855
3305	chr9	15246779	15246948	0.193102	0.338481	0.14538	122.919	1	-1.8	1.12728e-09	chr9	15246418	15246961
3306	chr9	15492735	15492925	0.19398	0.4945	0.30052	128.945	1	-0.8	1.1616e-10	chr9	15492817	15493666
3307	chr9	15493358	15493780	0.120463	0.372861	0.252398	643.414	1	-0.8	1.1616e-10	chr9	15492817	15493666
3308	chr9	15553253	15553586	0.770566	0.603774	-0.166793	-235.486	1	3.28	2.97921e-20	chr9	15553200	15553570
3311	chr9	15642023	15642420	0.412284	0.662068	0.249784	175.759	1	-0.97	4.04387e-07	chr9	15641179	15642364
3312	chr9	15682302	15682541	0.259987	0.421956	0.161969	150.913	1	1.08	0.0091387	chr9	15681702	15682589
3313	chr9	15690884	15691230	0.215295	0.410394	0.195098	251.774	1	-0.71	0.0532766	chr9	15690729	15691117
3314	chr9	15706329	15706607	0.475429	0.75886	0.283432	101.297	1	-0.86	0.0971864	chr9	15706285	15706755
3321	chr9	15877997	15878076	0.160871	0.348604	0.187733	109.366	1	0.45	0.219194	chr9	15877797	15878187
3322	chr9	15884758	15885062	0.684958	0.290306	-0.394651	-119.255	1	4.06	3.90979e-35	chr9	15884754	15885120
3323	chr9	15950539	15951075	0.178246	0.41974	0.241494	313.145	1	-1.3	2.25028e-09	chr9	15950297	15951008
3325	chr9	15960817	15961006	0.0644736	0.234025	0.169551	217.266	1	-0.52	0.000447941	chr9	15959015	15961100
3328	chr9	15972472	15972634	0.0779681	0.184002	0.106034	127.199	1	-1.5	4.40431e-07	chr9	15972345	15972779
3330	chr9	16010703	16011245	0.227001	0.360923	0.133923	785.121	1	-0.33	0.198163	chr9	16010754	16011330
3334	chr9	16113825	16114053	0.153775	0.351423	0.197649	140.272	1	-1.19	1.67228e-11	chr9	16113285	16114317
3336	chr9	16119233	16119403	0.380288	0.577572	0.197284	167.176	1	-0.32	0.0906957	chr9	16118640	16119484
3339	chr9	16135346	16135597	0.399278	0.633893	0.234616	153.705	1	0.35	0.189704	chr9	16134044	16135378
3344	chr9	16177249	16177416	0.0412859	0.140378	0.0990923	131.359	1	-1.67	1.11231e-09	chr9	16177129	16177578
3348	chr9	16196302	16196430	0.125203	0.338543	0.21334	118.572	1	-1.32	4.22163e-06	chr9	16195922	16196515
3351	chr9	16463458	16463912	0.530466	0.151091	-0.379375	-116.886	1	4.98	1.81913e-32	chr9	16463255	16464203
3352	chr9	16828966	16829139	0.681426	0.384416	-0.29701	-153.916	1	1.87	1.21828e-06	chr9	16829002	16829312
3354	chr9	17011960	17012186	0.26199	0.145125	-0.116865	-281.224	1	2	1.28858e-06	chr9	17011624	17012516
3355	chr9	17012238	17012584	0.165341	0.0739164	-0.0914248	-484.093	1	2	1.28858e-06	chr9	17011624	17012516
3358	chr9	17016750	17017265	0.178778	0.0716935	-0.107084	-650.625	1	2.23	8.48738e-06	chr9	17017129	17017426
3363	chr9	17025838	17026169	0.158713	0.066493	-0.09222	-292.687	1	1.33	2.9977e-05	chr9	17025785	17026361
3364	chr9	17026247	17026510	0.165375	0.0694247	-0.0959505	-207.629	1	1.33	2.9977e-05	chr9	17025785	17026361
3368	chr9	17124854	17125144	0.714195	0.382853	-0.331341	-130.188	1	3.33	2.33757e-07	chr9	17124710	17125437
3369	chr9	17475626	17476323	0.0910719	0.306235	0.215163	94.4816	1	-1.4	0.00520022	chr9	17475344	17476450
3371	chr9	17833996	17834302	0.287896	0.636291	0.348395	190.973	1	-1.81	1.48362e-09	chr9	17833728	17834449
3372	chr9	18043509	18043811	0.134286	0.356565	0.22228	128.143	1	-0.85	0.000325282	chr9	18043541	18044279
3373	chr9	18076065	18076765	0.283043	0.63811	0.355067	370.385	1	-1.8	5.37775e-10	chr9	18076294	18076831
3374	chr9	18090226	18090482	0.46157	0.68165	0.220079	143.846	1	-1.7	1.29355e-07	chr9	18090438	18090852
3377	chr9	18203016	18203186	0.218495	0.38355	0.165055	169.09	1	-0.08	0.761223	chr9	18202766	18203075
3378	chr9	18947863	18947998	0.0655163	0.44149	0.375974	97.3401	1	-1.84	1.81484e-06	chr9	18947652	18948043
3386	chr9	19516752	19517294	0.127629	0.455837	0.328208	108.601	2	-2.11	9.00106e-07	chr9	19516406	19516764
3386	chr9	19516752	19517294	0.127629	0.455837	0.328208	108.601	2	-2.66	4.28699e-17	chr9	19516977	19517383
3388	chr9	19534015	19534789	0.276131	0.554577	0.278446	196.617	1	-2.43	1.12537e-09	chr9	19534264	19534899
3389	chr9	19550821	19551241	0.111235	0.349486	0.238251	248.174	1	-1.94	3.19116e-10	chr9	19550771	19551337
3392	chr9	19556942	19557244	0.184915	0.395795	0.21088	134.861	1	-1.42	2.38826e-08	chr9	19556964	19557904
3393	chr9	19571974	19572430	0.217703	0.422381	0.204678	218.212	1	-1.51	4.35539e-08	chr9	19571895	19572589
3394	chr9	19614270	19614813	0.0898267	0.24762	0.157793	237.639	1	-0.79	0.00168104	chr9	19613990	19614757
3395	chr9	19655048	19655291	0.264915	0.635773	0.370858	103.599	1	-1.03	0.00024778	chr9	19654372	19655836
3397	chr9	19665767	19666328	0.184445	0.460846	0.276401	519.938	1	-1.24	2.51451e-10	chr9	19665814	19666368
3398	chr9	19678900	19679715	0.0761103	0.230638	0.154528	381.233	1	-1.56	8.16224e-08	chr9	19678771	19679801
3404	chr9	19771209	19771709	0.164525	0.55204	0.387515	367.42	1	-1.71	8.36914e-15	chr9	19770605	19771229
3405	chr9	19773305	19773512	0.148185	0.597986	0.449801	122.09	1	-2.06	1.90272e-19	chr9	19772963	19773434
3407	chr9	19803615	19803954	0.100328	0.299331	0.199002	134.15	1	-0.48	0.212596	chr9	19803647	19803977
3408	chr9	19808940	19809556	0.148093	0.415122	0.267029	165.613	1	-1.65	0.000929887	chr9	19809089	19809661
3411	chr9	19836878	19837215	0.0801098	0.381297	0.301187	171.719	1	-1.23	0.000148424	chr9	19836494	19837290
3413	chr9	19842420	19842622	0.223637	0.47408	0.250443	205.273	1	-1.49	0.000309157	chr9	19842383	19842709
3414	chr9	20022772	20022966	0.68833	0.171472	-0.516858	-129.346	1	5.4	7.75533e-28	chr9	20022553	20023101
3425	chr9	22091087	22091430	0.0804908	0.417997	0.337506	231.759	1	-0.51	0.0949336	chr9	22090834	22092164
3426	chr9	22091780	22091990	0.0612443	0.287285	0.226041	243.891	1	-0.51	0.0949336	chr9	22090834	22092164
3429	chr9	22425718	22425850	0.532266	0.228181	-0.304085	-140.786	1	0.15	0.501433	chr9	22425667	22426403
3432	chr9	22532295	22532473	0.111382	0.282641	0.171259	169.588	1	0.04	0.859362	chr9	22531547	22532529
3436	chr9	22966429	22966749	0.177517	0.476069	0.298551	95.8747	1	-1.92	6.07189e-07	chr9	22966389	22966755
3437	chr9	22988621	22989297	0.0903989	0.321126	0.230727	603.872	1	-1	0.0016273	chr9	22988554	22989141
3442	chr9	23528031	23528312	0.125317	0.260663	0.135346	230.991	1	-0.79	2.74888e-05	chr9	23527695	23528701
3443	chr9	23528504	23528830	0.507212	0.643704	0.136492	317.985	1	-0.79	2.74888e-05	chr9	23527695	23528701
3444	chr9	23544450	23544642	0.486496	0.71239	0.225894	146.92	1	-0.44	0.0494911	chr9	23544427	23544828
3446	chr9	23545997	23546223	0.276108	0.488963	0.212855	142.708	1	-1.35	0.000139053	chr9	23546131	23546593
3447	chr9	23571086	23571577	0.299089	0.538463	0.239373	332.016	1	-0.33	0.162098	chr9	23571208	23571661
3448	chr9	23602676	23602979	0.0572576	0.247387	0.19013	150.382	1	-1.32	9.36222e-06	chr9	23602845	23603485
3451	chr9	23708025	23708495	0.074622	0.219612	0.14499	179.719	1	-1	0.00013097	chr9	23707623	23708155
3453	chr9	23760444	23760539	0.320893	0.0704936	-0.250399	-93.8665	1	2.42	4.23123e-08	chr9	23759997	23760688
3455	chr9	23900157	23900441	0.633038	0.416572	-0.216466	-141.145	1	1.33	1.61473e-08	chr9	23900178	23900589
3458	chr10	1323363	1323775	0.13967	0.512142	0.372472	198.745	1	-2.23	7.56453e-17	chr10	1323378	1323904
3459	chr10	1375861	1376137	0.133962	0.431664	0.297702	154.361	1	-1.44	4.53744e-05	chr10	1375874	1376194
3460	chr10	1380473	1380682	0.263983	0.622466	0.358483	145.353	1	-1.71	3.42723e-09	chr10	1380141	1380820
3462	chr10	1580585	1580809	0.164222	0.519854	0.355631	112.999	1	-2.09	1.22871e-15	chr10	1580506	1580958
3463	chr10	1584711	1584873	0.283646	0.459037	0.175391	146.193	1	-1.57	1.36195e-05	chr10	1584699	1585039
3464	chr10	1592942	1593147	0.200119	0.381426	0.181307	132.406	1	-1.01	5.88562e-08	chr10	1592976	1593595
3465	chr10	1602299	1602742	0.145248	0.424457	0.279209	172.554	1	-1.95	2.43838e-13	chr10	1602404	1602898
3467	chr10	1614952	1616202	0.445123	0.665715	0.220592	1002.73	1	-1.62	6.52128e-10	chr10	1614803	1615645
3468	chr10	1618069	1618410	0.147981	0.307297	0.159316	217.909	1	-0.81	3.4685e-05	chr10	1617809	1618408
3469	chr10	1621670	1622045	0.302718	0.584237	0.281519	440.054	1	0	0.996978	chr10	1621340	1621785
3472	chr10	1628560	1628894	0.384903	0.637914	0.253011	209.591	1	-0.8	0.000528933	chr10	1628426	1628863
3475	chr10	1633339	1633936	0.324883	0.485722	0.160839	439.84	1	-0.55	0.0478224	chr10	1633577	1633853
3476	chr10	1636006	1636278	0.0951699	0.286991	0.191822	405.163	1	-0.85	7.55448e-06	chr10	1635993	1636751
3478	chr10	1644479	1644757	0.0533547	0.242151	0.188797	126.563	1	-1.41	1.79528e-12	chr10	1644596	1645336
3481	chr10	1651380	1651589	0.193873	0.411969	0.218096	136.217	1	-0.66	0.00133007	chr10	1650984	1651859
3482	chr10	1651750	1652035	0.498714	0.719606	0.220892	133.19	1	-0.66	0.00133007	chr10	1650984	1651859
3487	chr10	1725987	1726291	0.27261	0.45505	0.182439	119.158	1	-0.57	0.011308	chr10	1725938	1727240
3488	chr10	1726780	1727026	0.0968874	0.267549	0.170662	132.395	1	-0.57	0.011308	chr10	1725938	1727240
3499	chr10	1928892	1929016	0.246461	0.46728	0.220819	100.595	1	-0.03	0.910966	chr10	1928678	1929411
3500	chr10	1929708	1930495	0.108826	0.304627	0.195801	305.705	1	-1.4	2.82607e-14	chr10	1929474	1930360
3504	chr10	1971789	1971936	0.538789	0.739511	0.200722	134.516	1	-1.06	1.3005e-05	chr10	1971727	1972705
3505	chr10	1972314	1972665	0.252401	0.496522	0.244121	127.383	1	-1.06	1.3005e-05	chr10	1971727	1972705
3506	chr10	1974917	1975060	0.405356	0.591308	0.185951	127.431	1	-0.39	0.110562	chr10	1974908	1975516
3507	chr10	1975387	1975616	0.161063	0.346987	0.185924	118.69	1	-0.39	0.110562	chr10	1974908	1975516
3508	chr10	1980458	1980741	0.49448	0.326966	-0.167514	-100.86	1	1.37	0.00274861	chr10	1980369	1980893
3510	chr10	1995765	1996151	0.378107	0.612018	0.233911	155.22	1	-0.66	0.00101137	chr10	1995597	1996626
3511	chr10	2002148	2002318	0.053126	0.194694	0.141568	155.845	1	-0.56	0.00126968	chr10	2001466	2002442
3512	chr10	2008700	2008864	0.53509	0.255166	-0.279924	-102.434	1	1.76	1.04383e-07	chr10	2008618	2008934
3514	chr10	2030509	2030620	0.618566	0.300676	-0.31789	-95.8509	1	4.86	1.72559e-27	chr10	2030207	2030793
3517	chr10	2068182	2068511	0.144229	0.288798	0.144569	329.276	1	-0.48	0.0268406	chr10	2067820	2069123
3519	chr10	2159690	2159978	0.197567	0.431331	0.233763	103.134	1	-0.66	0.032641	chr10	2159605	2159917
3521	chr10	2178842	2179071	0.100822	0.420342	0.31952	149.342	1	-1.64	2.1446e-15	chr10	2178580	2179563
3522	chr10	2197601	2197753	0.647542	0.214057	-0.433485	-135.551	1	2.49	1.19193e-15	chr10	2197088	2197914
3523	chr10	2273364	2273583	0.478733	0.728989	0.250256	120.275	1	-1.63	8.48085e-12	chr10	2273241	2274035
3530	chr10	2647789	2647997	0.341672	0.572469	0.230797	142.876	1	-1.16	0.00317346	chr10	2647812	2648164
3531	chr10	2676319	2676558	0.217505	0.449778	0.232273	171.801	1	-2.14	7.41456e-06	chr10	2676056	2676545
3532	chr10	2686522	2686901	0.183417	0.365555	0.182139	99.0263	1	-1.28	0.00026249	chr10	2686349	2686725
3536	chr10	2857468	2857622	0.142002	0.26136	0.119358	195.625	1	0.51	0.220439	chr10	2857442	2857943
3539	chr10	2901643	2902139	0.417352	0.641218	0.223866	375.057	1	-0.81	0.0159938	chr10	2901436	2901929
3540	chr10	2935377	2935519	0.0191329	0.106655	0.0875222	119.487	1	-0.73	0.00175948	chr10	2935172	2936109
3541	chr10	2966188	2966377	0.18774	0.388447	0.200707	132.895	1	-0.59	0.0233882	chr10	2966267	2966604
3542	chr10	3014135	3014483	0.289131	0.504291	0.215161	305.695	1	-0.2	0.174042	chr10	3013523	3014421
3543	chr10	3027929	3029098	0.170702	0.387024	0.216321	1131.59	1	-1.36	0.000321088	chr10	3028859	3029494
3554	chr10	3053576	3054044	0.218314	0.478965	0.260652	246.563	1	-1.26	1.38437e-05	chr10	3053708	3055063
3555	chr10	3054300	3055345	0.432505	0.728857	0.296352	571.169	1	-1.26	1.38437e-05	chr10	3053708	3055063
3556	chr10	3055761	3056424	0.562616	0.754594	0.191977	674.714	1	-1.51	2.91479e-07	chr10	3055736	3057093
3558	chr10	3138458	3138568	0.412788	0.554948	0.14216	96.3772	1	-0.05	0.825975	chr10	3137686	3138545
3560	chr10	3157560	3157782	0.204337	0.431436	0.227099	227.2	1	-0.86	0.0212747	chr10	3157464	3157814
3561	chr10	3212590	3212709	0.295054	0.569459	0.274405	140.096	1	-1.23	2.40651e-05	chr10	3212637	3213109
3564	chr10	3230381	3231100	0.372387	0.554029	0.181642	416.971	1	-2.05	1.12699e-09	chr10	3230736	3231284
3565	chr10	3237938	3238329	0.101967	0.37014	0.268173	258.861	1	-1.2	1.0567e-09	chr10	3237350	3238526
3567	chr10	3269518	3269657	0.577738	0.318105	-0.259632	-173.234	1	0.64	0.09684	chr10	3269279	3269762
3568	chr10	3276166	3276543	0.268034	0.512075	0.244042	349.16	1	-0.52	0.021182	chr10	3276242	3276716
3569	chr10	3276626	3276756	0.132012	0.290939	0.158927	105.872	1	-0.52	0.021182	chr10	3276242	3276716
3570	chr10	3277275	3277459	0.423434	0.635981	0.212548	174.683	1	0.47	0.0225933	chr10	3276930	3277511
3571	chr10	3278100	3278369	0.280514	0.156692	-0.123822	-209.822	1	0.84	0.0014429	chr10	3277672	3278547
3572	chr10	3753644	3753867	0.580963	0.157026	-0.423937	-167.375	1	3.79	3.8841e-39	chr10	3752436	3754018
3573	chr10	3784182	3784355	0.0468546	0.1466	0.0997452	126.167	1	-1.32	2.61347e-07	chr10	3783776	3784573
3574	chr10	3795668	3795922	0.656313	0.297707	-0.358607	-220.426	1	4.8	3.12203e-21	chr10	3795467	3796064
3588	chr10	7235517	7235789	0.13896	0.514316	0.375356	100.726	1	-0.46	0.0410728	chr10	7235205	7235940
3589	chr10	7865329	7865463	0.0952217	0.215404	0.120182	152.941	1	-0.41	0.0752833	chr10	7864418	7865607
3590	chr10	7878403	7878504	0.0270306	0.0996126	0.072582	92.62	1	-0.44	0.0530822	chr10	7877974	7878685
3592	chr10	7924647	7925202	0.353442	0.670902	0.317461	374.988	1	0.86	0.0135834	chr10	7924211	7924829
3593	chr10	7925451	7925739	0.108246	0.430257	0.322011	179.124	1	-1.13	0.000864358	chr10	7925241	7925762
3594	chr10	7935295	7935482	0.0931043	0.226247	0.133143	201.087	1	0.15	0.687961	chr10	7934822	7935567
3595	chr10	8007390	8008014	0.347929	0.584162	0.236233	355.752	1	-0.53	0.0184764	chr10	8007331	8007930
3598	chr10	9157430	9157716	0.560058	0.235609	-0.324449	-249.439	1	2.47	9.11364e-14	chr10	9157301	9157728
3599	chr10	9193830	9194774	0.117341	0.359652	0.242311	255.834	1	-1.54	5.15207e-11	chr10	9193777	9195313
3600	chr10	9195028	9195278	0.0271468	0.334814	0.307667	153.404	1	-1.54	5.15207e-11	chr10	9193777	9195313
3602	chr10	9299181	9299386	0.368485	0.547092	0.178607	268.698	1	-1	0.0148378	chr10	9299128	9299527
3603	chr10	9299863	9300147	0.0678619	0.184441	0.116579	135.9	1	-1.02	0.00359316	chr10	9299672	9300334
3604	chr10	9336193	9336687	0.0858399	0.279012	0.193172	105.557	1	-1.96	1.22126e-23	chr10	9336084	9336700
3605	chr10	9347521	9348106	0.0724495	0.265813	0.193364	233.712	2	0.24	0.430342	chr10	9347218	9347642
3605	chr10	9347521	9348106	0.0724495	0.265813	0.193364	233.712	2	-0.64	0.00750303	chr10	9347740	9348216
3608	chr10	9361483	9361688	0.302135	0.143516	-0.158619	-217.364	1	0.75	0.0166837	chr10	9361409	9362826
3609	chr10	9508738	9508967	0.744929	0.370461	-0.374468	-119.125	1	3.52	7.00124e-12	chr10	9508610	9509071
3611	chr10	10264777	10265003	0.34458	0.528509	0.183929	231.011	1	-1.01	0.000522606	chr10	10264595	10265214
3612	chr10	10278005	10278434	0.120097	0.472765	0.352668	106.901	1	-2.15	2.43116e-09	chr10	10277898	10278616
3613	chr10	10350165	10350337	0.272993	0.501998	0.229005	95.0186	1	-0.18	0.484195	chr10	10350009	10350389
3614	chr10	10390933	10391468	0.332512	0.595688	0.263176	171.957	1	-1.84	1.47333e-08	chr10	10389965	10391157
3616	chr10	10842604	10842836	0.328935	0.565605	0.236671	110.442	1	-1.54	4.35564e-09	chr10	10842743	10843288
3617	chr10	11454599	11454931	0.764701	0.243318	-0.521383	-502.771	1	4.73	1.62408e-24	chr10	11454271	11455062
3618	chr10	11552911	11553167	0.177309	0.419604	0.242295	168.233	1	-1.24	9.32006e-06	chr10	11552540	11553540
3619	chr10	11595864	11595988	0.714459	0.39329	-0.321169	-113.002	1	3.23	1.26198e-10	chr10	11594938	11596190
3620	chr10	11783517	11783808	0.0526631	0.180111	0.127448	116.603	1	-1.66	4.28652e-12	chr10	11783414	11784029
3622	chr10	12700975	12701185	0.121318	0.439655	0.318337	151.236	1	-1.15	0.0006595	chr10	12700979	12701261
3623	chr10	12704874	12705135	0.131298	0.378894	0.247596	252.183	1	-0.94	0.00643548	chr10	12704698	12705287
3624	chr10	12710759	12711018	0.276474	0.501127	0.224653	100.112	1	-1.99	3.1115e-10	chr10	12710739	12711492
3626	chr10	12844708	12844962	0.131957	0.419317	0.287359	166.71	1	-0.81	0.00683158	chr10	12843951	12845021
3629	chr10	13352002	13352440	0.117613	0.336125	0.218513	197.855	1	-2.12	2.48549e-06	chr10	13351732	13352550
3630	chr10	13367215	13367545	0.581746	0.799079	0.217333	263.509	1	-0.97	0.0130414	chr10	13366821	13367371
3633	chr10	13478438	13478713	0.394789	0.583633	0.188844	204.626	1	-1.62	4.85123e-08	chr10	13478700	13479168
3634	chr10	13478816	13479389	0.146566	0.366006	0.21944	217.076	1	-1.62	4.85123e-08	chr10	13478700	13479168
3636	chr10	13577401	13577552	0.199002	0.335025	0.136023	111.073	1	-0.32	0.455337	chr10	13577281	13577600
3638	chr10	14102046	14102566	0.448711	0.835526	0.386815	130.313	1	-2.78	4.34204e-07	chr10	14101956	14102636
3639	chr10	14229890	14230395	0.236963	0.607293	0.37033	148.735	1	-2.77	5.64927e-13	chr10	14229836	14230373
3640	chr10	14295034	14295169	0.734525	0.36585	-0.368675	-107.75	1	1.95	0.000204286	chr10	14295082	14295408
3641	chr10	14403213	14403464	0.719701	0.476761	-0.24294	-151.402	1	2.67	1.32449e-07	chr10	14403121	14403653
3642	chr10	14473201	14473382	0.624601	0.780168	0.155567	124.724	1	3.47	7.55359e-10	chr10	14473331	14473914
3643	chr10	14534623	14534890	0.21029	0.419779	0.209489	111.487	1	-1.07	0.00469639	chr10	14534472	14534832
3644	chr10	14545633	14545867	0.0807237	0.354375	0.273651	99.2634	1	-1.67	9.33925e-11	chr10	14545300	14545928
3650	chr10	15003610	15003819	0.537506	0.746595	0.209089	110.406	1	0.33	0.227278	chr10	15003749	15004994
3656	chr10	15120223	15120958	0.527193	0.738052	0.210859	576.522	1	-1.19	0.0105316	chr10	15120481	15120744
3659	chr10	15122609	15122929	0.147774	0.315162	0.167388	178.548	1	-0.2	0.566551	chr10	15122828	15123417
3660	chr10	15124415	15125220	0.141809	0.343316	0.201507	352.541	1	-0.87	0.0103878	chr10	15125158	15125622
3661	chr10	15126357	15127967	0.0761161	0.347828	0.271712	1074.43	1	-0.44	0.215863	chr10	15127449	15127798
3664	chr10	15136783	15136963	0.0772603	0.231029	0.153769	113.666	1	-0.24	0.490866	chr10	15136139	15137059
3666	chr10	15188578	15188715	0.0494761	0.214809	0.165333	117.402	1	-1.38	0.000212737	chr10	15188420	15188949
3669	chr10	15442750	15442956	0.752257	0.330974	-0.421283	-178.046	1	2.56	5.34358e-07	chr10	15442610	15442962
3674	chr10	16272535	16273013	0.288496	0.116027	-0.172469	-330.853	1	1.47	2.17151e-05	chr10	16272030	16272931
3675	chr10	16273629	16273818	0.112252	0.0287386	-0.0835133	-156.783	1	0.71	0.0291024	chr10	16273555	16273805
3679	chr10	17197968	17198116	0.208874	0.380395	0.17152	204.813	1	0.58	0.128713	chr10	17198017	17198433
3681	chr10	17222638	17222763	0.444246	0.75347	0.309224	125.711	1	0	0.996655	chr10	17222359	17222747
3684	chr10	17711455	17711589	0.481864	0.200154	-0.28171	-94.8896	1	1.37	0.0162455	chr10	17711400	17711668
3685	chr10	17798464	17798949	0.224197	0.451369	0.227173	108.365	1	-0.71	0.00759239	chr10	17798484	17799063
3686	chr10	17874946	17875162	0.639697	0.338073	-0.301624	-126.944	1	-1.09	0.00113654	chr10	17874893	17875894
3687	chr10	18034858	18035066	0.563256	0.264686	-0.298569	-108.088	1	1.62	5.58629e-06	chr10	18034546	18035205
3689	chr10	18066042	18066286	0.0559066	0.279888	0.223981	140.092	1	-1.63	9.34725e-09	chr10	18066062	18066684
3691	chr10	18081044	18081365	0.572642	0.186244	-0.386398	-522.6	1	2.05	1.15809e-11	chr10	18080965	18081701
3693	chr10	18287495	18287923	0.216479	0.492657	0.276178	202.86	1	-1.69	1.4512e-07	chr10	18287543	18287934
3695	chr10	18296803	18297016	0.0496037	0.216213	0.166609	97.9536	1	-0.31	0.259456	chr10	18296783	18297434
3697	chr10	18323585	18324179	0.173053	0.438107	0.265054	698.358	1	-1.45	3.48065e-07	chr10	18323739	18324318
3699	chr10	18353825	18353931	0.179396	0.662879	0.483483	119.482	1	-1.98	4.35949e-07	chr10	18353688	18354079
3700	chr10	18401698	18402124	0.0469691	0.194159	0.14719	254.16	1	-1.2	4.34628e-11	chr10	18401557	18402076
3701	chr10	18408641	18408893	0.372516	0.620444	0.247928	143.401	1	0.02	0.961702	chr10	18408320	18408888
3703	chr10	18446397	18446583	0.0381888	0.18741	0.149221	147.09	1	0.42	0.276185	chr10	18446333	18446815
3710	chr10	19131647	19131775	0.364837	0.19631	-0.168527	-102.935	1	0.81	0.00451843	chr10	19131340	19131817
3711	chr10	19142431	19142584	0.267573	0.538621	0.271048	113.094	1	-1.64	9.20042e-07	chr10	19142372	19142941
3713	chr10	19280062	19280270	0.093815	0.259802	0.165986	169.694	1	-1.08	0.000746457	chr10	19280134	19280419
3714	chr10	19284775	19285040	0.515027	0.739247	0.224221	160.118	1	-0.71	0.000159616	chr10	19284528	19285749
3717	chr10	19420688	19420887	0.462744	0.191956	-0.270788	-200.916	1	2.11	1.26217e-12	chr10	19420584	19421071
3719	chr10	19472677	19473123	0.429193	0.689032	0.259839	97.2234	1	2.67	0.00058462	chr10	19473100	19473539
3720	chr10	19743480	19743623	0.283139	0.0687214	-0.214418	-113.428	1	2.62	2.03333e-10	chr10	19743084	19743947
3722	chr10	19888209	19888349	0.07745	0.0272477	-0.0502022	-153.131	1	0.95	3.62233e-05	chr10	19887967	19888968
3723	chr10	19913479	19913690	0.0542751	0.188444	0.134169	94.1699	1	-0.71	6.62741e-06	chr10	19913407	19914767
3725	chr10	19921865	19922116	0.0351685	0.192056	0.156888	168.252	1	-1.16	1.22875e-06	chr10	19921724	19923150
3726	chr10	19930935	19931162	0.0564293	0.239763	0.183333	244.036	1	-0.42	0.20075	chr10	19930685	19931249
3728	chr10	19943052	19943387	0.177629	0.403275	0.225647	131.639	1	-0.59	0.0375163	chr10	19943151	19944040
3730	chr10	19970468	19970870	0.259269	0.0893411	-0.169928	-218.683	1	1.07	0.00375157	chr10	19970404	19971871
3731	chr10	19981737	19982224	0.0430834	0.276168	0.233085	277.904	1	-0.98	4.03903e-05	chr10	19981968	19982930
3732	chr10	19987077	19987264	0.452685	0.143603	-0.309083	-169.545	1	1.94	2.64647e-09	chr10	19987084	19987633
3733	chr10	19995588	19996202	0.264603	0.116669	-0.147935	-437.925	1	2.37	5.19487e-13	chr10	19995409	19996162
3734	chr10	19996440	19996662	0.676453	0.403815	-0.272639	-217.346	1	0.6	0.0414621	chr10	19996657	19997323
3736	chr10	20006936	20007214	0.0952703	0.372165	0.276894	222.766	1	-0.35	0.219715	chr10	20006277	20007103
3738	chr10	20197044	20197227	0.517082	0.200319	-0.316763	-188.52	1	2.81	2.08273e-24	chr10	20196791	20197280
3741	chr10	20309125	20309243	0.236821	0.452228	0.215407	104.033	1	-0.92	8.18914e-05	chr10	20309052	20309948
3744	chr10	20347298	20347758	0.262472	0.49425	0.231779	413.461	1	-1.75	2.9173e-10	chr10	20347271	20347799
3749	chr10	20379934	20380401	0.381487	0.600657	0.21917	231.876	1	-1.72	5.47891e-10	chr10	20379871	20380392
3750	chr10	20385826	20386491	0.0954766	0.321789	0.226313	353.976	1	-0.36	0.00666692	chr10	20386417	20387941
3751	chr10	20386959	20387804	0.0558261	0.22158	0.165753	1073.51	1	-0.36	0.00666692	chr10	20386417	20387941
3753	chr10	20389461	20390212	0.186039	0.411801	0.225763	622.237	1	-1.56	3.99309e-08	chr10	20389562	20390202
3757	chr10	20397362	20397505	0.116953	0.298194	0.181241	106.006	1	-0.9	0.00109015	chr10	20397437	20398515
3758	chr10	20401185	20401482	0.179113	0.365608	0.186495	194.733	1	-1.41	1.32442e-07	chr10	20401209	20402315
3759	chr10	20401778	20402853	0.182363	0.3506	0.168237	539.82	1	-1.41	1.32442e-07	chr10	20401209	20402315
3762	chr10	20409540	20409800	0.0320985	0.155553	0.123455	188.634	1	-0.62	0.000105961	chr10	20408764	20409568
3764	chr10	20455648	20455938	0.377037	0.523178	0.146141	223.625	1	0.1	0.587987	chr10	20455224	20456012
3765	chr10	20461771	20461897	0.129866	0.389736	0.25987	137.095	1	-0.88	1.07631e-07	chr10	20461576	20462413
3766	chr10	20462317	20462502	0.34223	0.540017	0.197786	128.111	1	-0.88	1.07631e-07	chr10	20461576	20462413
3771	chr10	20482822	20483046	0.584319	0.829166	0.244847	109.343	1	-1.34	5.33691e-08	chr10	20482996	20484056
3772	chr10	20483119	20483436	0.110203	0.310191	0.199988	271.504	1	-1.34	5.33691e-08	chr10	20482996	20484056
3775	chr10	20525095	20525237	0.488686	0.631812	0.143126	165.879	1	-0.27	0.520635	chr10	20525050	20525382
3778	chr10	20595970	20596059	0.0758186	0.170379	0.0945601	110.879	1	-0.14	0.568828	chr10	20595235	20596256
3782	chr11	202496	202786	0.023496	0.275241	0.251746	123.956	1	-1.01	3.02939e-05	chr11	202540	203153
3785	chr11	442200	442326	0.261335	0.44854	0.187205	108.526	1	-1	4.66478e-05	chr11	441583	442339
3789	chr11	540440	540813	0.187129	0.349239	0.16211	363.85	1	-1.09	0.00112096	chr11	540524	542354
3790	chr11	541171	541375	0.0320288	0.0942254	0.0621965	283.184	1	-1.09	0.00112096	chr11	540524	542354
3791	chr11	548515	549006	0.298136	0.446539	0.148404	401.512	1	-0.93	0.000967171	chr11	548688	549049
3794	chr11	640418	640923	0.240256	0.527079	0.286823	273.384	1	-1.19	4.92578e-05	chr11	640440	640935
3796	chr11	826957	827273	0.301441	0.6955	0.394059	96.8792	1	-1.18	0.00504363	chr11	826827	827214
3798	chr11	1007613	1007968	0.550024	0.75224	0.202216	151.241	1	-1.19	0.020105	chr11	1007282	1007829
3800	chr11	1080869	1081498	0.176534	0.330486	0.153952	416.629	1	-1.51	5.72905e-05	chr11	1081115	1081953
3801	chr11	1088707	1088897	0.0694756	0.225792	0.156317	155.763	1	-1.57	2.37669e-09	chr11	1088715	1089117
3805	chr11	1097008	1097283	0.704663	0.864724	0.16006	197.718	1	-0.33	0.18936	chr11	1096541	1097066
3806	chr11	1196871	1197204	0.0826983	0.269615	0.186917	142.918	2	-1.29	6.15327e-06	chr11	1196260	1197128
3806	chr11	1196871	1197204	0.0826983	0.269615	0.186917	142.918	2	-0.68	0.000838436	chr11	1197167	1197675
3807	chr11	1197529	1197779	0.121269	0.392389	0.27112	117.505	1	-0.68	0.000838436	chr11	1197167	1197675
3809	chr11	1296179	1296328	0.602297	0.182076	-0.420222	-125.592	1	3.5	3.4549e-16	chr11	1295870	1296493
3815	chr11	1678277	1678463	0.337938	0.612179	0.274241	128.024	1	-1.35	2.07962e-10	chr11	1678222	1679155
3816	chr11	1678636	1679114	0.1589	0.429283	0.270383	399.039	1	-1.35	2.07962e-10	chr11	1678222	1679155
3818	chr11	1685164	1685630	0.118152	0.372594	0.254442	246.66	1	-2	5.87505e-08	chr11	1685113	1685687
3821	chr11	1741961	1742117	0.551484	0.136252	-0.415231	-135.532	1	3.76	4.24529e-15	chr11	1741893	1742508
3822	chr11	1775190	1775458	0.14133	0.27575	0.13442	165.499	1	-0.34	0.0237625	chr11	1774666	1775559
3823	chr11	1826700	1827111	0.114478	0.286494	0.172016	94.5321	1	-1.54	4.60129e-05	chr11	1826856	1827196
3825	chr11	1838384	1838796	0.0873933	0.268152	0.180758	171.876	1	-1.25	3.94951e-05	chr11	1838185	1838766
3826	chr11	1855236	1855333	0.538651	0.213804	-0.324847	-93.8258	1	1.71	6.54421e-12	chr11	1854805	1855439
3827	chr11	1878730	1879164	0.239976	0.635178	0.395202	242.597	1	-2.18	1.10711e-07	chr11	1878474	1879209
3828	chr11	1971438	1971585	0.343274	0.505657	0.162383	96.4121	1	0.13	0.638953	chr11	1971480	1971871
3830	chr11	1980819	1981138	0.189043	0.409307	0.220264	171.84	1	-0.28	0.0365984	chr11	1980333	1981190
3831	chr11	1985689	1985878	0.0549168	0.215529	0.160612	167.633	1	-1.75	1.66167e-08	chr11	1985449	1985837
3834	chr11	1990657	1990965	0.231444	0.551607	0.320164	158.607	1	-0.92	1.72846e-06	chr11	1990529	1991187
3837	chr11	2142206	2142428	0.225806	0.417032	0.191226	106.959	1	-1.18	0.000324629	chr11	2142144	2142489
3838	chr11	2246174	2246488	0.454322	0.199185	-0.255137	-223.83	1	2.12	1.16164e-10	chr11	2245926	2246912
3839	chr11	2269453	2269833	0.0316088	0.241952	0.210343	146.044	1	-2.09	1.6386e-12	chr11	2269003	2270014
3840	chr11	2281256	2281427	0.0879255	0.353497	0.265571	202.742	1	-0.89	0.00921864	chr11	2281172	2281525
3841	chr11	2291064	2291744	0.258637	0.556446	0.297808	112.596	1	-1.49	3.0674e-10	chr11	2291031	2292013
3842	chr11	2308285	2308600	0.081723	0.318093	0.23637	180.847	1	-2.03	1.47804e-15	chr11	2308117	2308778
3843	chr11	2460266	2460667	0.517164	0.253197	-0.263967	-223.238	1	4.17	1.04598e-18	chr11	2460176	2460834
3844	chr11	2466642	2467742	0.668857	0.283697	-0.38516	-130.228	1	4.44	1.34987e-32	chr11	2467303	2467743
3845	chr11	2537397	2537805	0.412979	0.657864	0.244886	94.3819	1	-0.88	0.0326746	chr11	2537721	2538153
3847	chr11	4200946	4201607	0.281136	0.551813	0.270676	146.504	1	-0.89	0.00324338	chr11	4200920	4201303
3849	chr11	4405770	4405834	0.183809	0.474179	0.29037	116.565	1	1.77	2.32946e-15	chr11	4404921	4405798
3851	chr11	4487263	4487725	0.194691	0.531573	0.336882	202.206	1	-1.73	6.53571e-06	chr11	4487240	4487529
3852	chr11	4508453	4508753	0.550045	0.810152	0.260107	98.6587	1	-0.77	0.0546756	chr11	4508613	4509117
3853	chr11	4554884	4555058	0.253786	0.107067	-0.146718	-184.43	1	1.21	4.41823e-10	chr11	4554717	4555670
3854	chr11	4556018	4556191	0.459264	0.647727	0.188463	155.511	1	-0.56	0.119059	chr11	4555978	4556278
3855	chr11	5265769	5266215	0.61923	0.25833	-0.3609	-142.701	1	4.44	8.70448e-18	chr11	5265742	5266145
3860	chr11	6301428	6302025	0.143196	0.516695	0.373499	292.154	1	-2.09	1.97036e-11	chr11	6301042	6302212
3862	chr11	6704836	6704957	0.132353	0.426672	0.294319	120.713	1	-0.16	0.591161	chr11	6704620	6705183
3863	chr11	6753533	6753850	0.34361	0.562475	0.218865	153.808	1	-1.37	5.72808e-08	chr11	6753497	6753869
3864	chr11	6787741	6787855	0.136565	0.261714	0.125149	102.02	1	-1.06	3.07868e-05	chr11	6787491	6788226
3865	chr11	6797333	6797530	0.0576426	0.201014	0.143371	120.666	1	-1.32	5.91645e-05	chr11	6796425	6797582
3866	chr11	6803323	6803421	0.160774	0.285309	0.124535	144.445	1	-0.42	0.00949642	chr11	6801947	6803476
3868	chr11	6841766	6841985	0.336311	0.554914	0.218603	129.387	1	0.83	0.0259588	chr11	6841807	6842205
3870	chr11	6847643	6847746	0.590382	0.764965	0.174583	92.7046	1	-1.22	0.000877843	chr11	6847504	6847905
3871	chr11	6850463	6851002	0.147525	0.390717	0.243191	189.066	1	-2.21	2.35116e-07	chr11	6850534	6850915
3873	chr11	8328268	8328680	0.443879	0.69296	0.249081	248.115	1	-1.3	1.56442e-07	chr11	8328114	8328631
3874	chr11	8476974	8477150	0.126626	0.343875	0.217248	108.604	1	-0.75	2.31307e-06	chr11	8476979	8478726
3875	chr11	8478277	8478617	0.326132	0.594335	0.268203	297.919	1	-0.75	2.31307e-06	chr11	8476979	8478726
3876	chr11	8624476	8625273	0.404081	0.732515	0.328434	127.158	1	-2.13	2.20939e-07	chr11	8623653	8624581
3877	chr11	8641058	8641403	0.0350832	0.14853	0.113447	183.064	1	0.12	0.562358	chr11	8641327	8641972
3880	chr11	8871410	8871467	0.492376	0.174545	-0.317831	-107.825	1	2.17	1.95248e-11	chr11	8871243	8871634
3881	chr11	8872345	8872562	0.160402	0.453015	0.292614	159.902	1	-0.79	0.0184865	chr11	8872365	8872795
3883	chr11	9274332	9274543	0.347147	0.571007	0.22386	191.433	1	-0.24	0.313605	chr11	9274355	9275267
3887	chr11	10920322	10920615	0.187043	0.398918	0.211875	99.1505	1	-0.5	0.00944216	chr11	10919773	10920527
3888	chr11	10987068	10987274	0.056092	0.125298	0.0692063	257.977	1	-0.1	0.666222	chr11	10986863	10987652
3889	chr11	11113428	11113565	0.130501	0.323025	0.192524	102.007	1	-0.67	0.000100863	chr11	11112742	11113505
3892	chr11	12044854	12044977	0.02071	0.244799	0.224089	101.714	1	-1.72	4.13094e-06	chr11	12044704	12045393
3893	chr11	12118504	12118622	0.15183	0.483141	0.331311	119.905	1	-1.35	6.70292e-07	chr11	12118287	12118733
3894	chr11	14284524	14284929	0.47225	0.118167	-0.354084	-102.23	1	2.98	1.66989e-23	chr11	14284309	14285148
3896	chr11	14474238	14474461	0.394062	0.634029	0.239967	131.935	1	-0.34	0.3367	chr11	14474230	14474627
3897	chr11	14510693	14510878	0.131188	0.434076	0.302888	142.272	1	-0.23	0.543567	chr11	14510555	14510981
3898	chr11	14581094	14581385	0.0602661	0.438627	0.378361	222.481	1	-0.44	0.242762	chr11	14580849	14581541
3899	chr11	14668406	14668679	0.712479	0.284474	-0.428005	-103.881	1	3.08	1.16236e-10	chr11	14668172	14668858
3900	chr11	14684643	14684805	0.0704943	0.240782	0.170288	168.705	1	1.05	0.00136648	chr11	14684535	14685566
3901	chr11	14686791	14687026	0.033012	0.101982	0.0689697	195.512	1	1.18	0.00328735	chr11	14686676	14687025
3904	chr11	15615443	15615700	0.684385	0.334487	-0.349898	-100.317	1	3.44	8.43801e-22	chr11	15615349	15615819
3905	chr11	15678140	15678520	0.200077	0.614877	0.414801	205.177	1	-1.63	0.000769776	chr11	15678281	15678535
3906	chr11	15985740	15986100	0.248182	0.564028	0.315846	99.3722	1	-1.52	1.32011e-05	chr11	15985062	15986026
3907	chr11	16452928	16453384	0.286735	0.638045	0.35131	110.872	1	-2.74	3.89185e-12	chr11	16452546	16453051
3908	chr11	16711109	16711423	0.275814	0.499287	0.223474	126.983	1	-0.61	0.023331	chr11	16711391	16712162
3909	chr11	16742749	16742884	0.0664484	0.27544	0.208991	114.943	1	-1.73	7.0215e-11	chr11	16742508	16743053
3911	chr11	16914925	16915063	0.045085	0.160395	0.11531	95.5269	1	-1.22	0.00157392	chr11	16914704	16915157
3915	chr11	17642382	17642693	0.281911	0.451326	0.169415	263.736	1	-1.12	1.44409e-07	chr11	17642412	17643386
3917	chr11	17665565	17665821	0.446449	0.660941	0.214492	410.685	1	-0.83	0.00609423	chr11	17665522	17666082
3918	chr11	17669326	17669852	0.252739	0.0901048	-0.162634	-322.023	1	1.94	2.9378e-15	chr11	17669147	17670227
3921	chr11	17678926	17679100	0.314528	0.171852	-0.142675	-171.164	1	0.54	0.00454027	chr11	17678826	17679410
3922	chr11	17683204	17683542	0.0830973	0.242649	0.159552	187.758	1	-0.21	0.283601	chr11	17682703	17683254
3926	chr11	17691211	17691895	0.123875	0.325511	0.201637	471.501	1	-1.12	1.67566e-06	chr11	17691344	17691884
3927	chr11	17692031	17692202	0.0377402	0.263609	0.225869	125.017	1	-1.04	1.85978e-08	chr11	17691927	17692334
3929	chr11	17730552	17730816	0.27072	0.133598	-0.137123	-206.782	1	0.72	0.00385205	chr11	17730286	17730885
3931	chr11	17764298	17764482	0.103983	0.260131	0.156148	141.123	1	-1.18	3.01323e-07	chr11	17764073	17764859
3936	chr11	17906116	17906341	0.057521	0.269307	0.211786	134.495	1	-0.77	0.00984998	chr11	17906026	17906750
3944	chr11	17980018	17980307	0.199708	0.456806	0.257098	109.631	1	0.16	0.642494	chr11	17979794	17980334
3951	chr11	18126263	18126940	0.420479	0.145884	-0.274595	-237.034	1	2.39	6.95131e-20	chr11	18125976	18127119
3952	chr11	18333239	18333952	0.424176	0.676629	0.252453	212.241	1	-1.35	0.0040854	chr11	18333118	18333749
3955	chr11	18352751	18352961	0.496381	0.260379	-0.236001	-159.283	1	2.76	1.40377e-15	chr11	18352671	18353066
3958	chr11	18395978	18396366	0.0953079	0.241266	0.145959	210.207	1	-0.43	0.0379339	chr11	18395686	18396985
3961	chr11	18487919	18488440	0.117967	0.344556	0.226589	361.206	1	-1.03	0.0127299	chr11	18487824	18488689
3963	chr11	18540119	18540256	0.061931	0.21654	0.154609	146.689	1	-1.18	0.00017423	chr11	18540093	18540669
3964	chr11	18540333	18540500	0.074095	0.15623	0.0821347	123.846	1	-1.18	0.00017423	chr11	18540093	18540669
3966	chr11	18556085	18556558	0.149952	0.475725	0.325773	403.424	1	-1.86	1.14035e-06	chr11	18555866	18556563
3967	chr11	18570419	18570760	0.124854	0.344673	0.219819	193.531	1	-1.09	1.2747e-05	chr11	18570533	18571629
[truncated: 1,493 more rows]
