# Supplementary material for: Changes in DNA methylation hallmark alterations in chromatin accessibility and gene expression for eye lens differentiation
Source: Epigenetics Chromatin. 2022 Mar 5;15:8. doi: 10.1186/s13072-022-00440-z (PMC8897925; doi:10.1186/s13072-022-00440-z)
Supplement: Supplementary file 12 — Additional file 12: Table S8. Differentially methylated mCG regions that are at least partially contained within open chromatin regions at A promoters and genebodies of differentially expressed genes, or B only promoters of differentially expressed genes. [file 13072_2022_440_MOESM12_ESM.xlsx]

## Sheet: ReadME
	Column	Description
	mCG DMR Site Number	ID number of mCG Differentially methylated region
	diff.Methy	difference in mCG Methylation level between Fiber cells and epithelial cells
	Ensemble gene ID	ENSGALGXXX gene ID
	Gene Symbol	gene symbol
	Alternate Gene Symbol	alternate gene symbol
	log2(fold change RNAseq FPKM Fiber/Epi)	log2 fold change of average gene FPKM in fiber cells divided by average gene FPKM in epithelial cells from RNAseq data
	qval RNAseq	adjusted p value from RNAseq data
	Numer of OCRs overlapped	average mCG Methylation level in Fiber cells
	ATACseq OCR Log2FC (Fiber/Epi)	Log2 fold change ATACseq peak intensity at open chromatin region in Fiber cells divided by epithelial cells
	ATACseq OCR padj (Fiber/Epi)	statistical value of log2 fold change ATACseq peak intensity at open chromatin region in Fiber cells divided by epithelial cells
	OCR chromosome	chromosome where open chromatin region is mapped to
	OCR Start	start coordinate of open chromatin region
	OCR End	end coordinate of open chromatin region
	Table S8A	Differentially methylated mCG regions that are at least partially contained within open chromatin regions at promoters and genebodies of differentially expressed genes
	Table S8B	Differentially methylated mCG regions that are at least partially contained within open chromatin regions at promoters of differentially expressed genes

## Sheet: S8A.promoter and genebody
mCG DMR Site Number	diff.Methy	Ensemble gene ID	Gene Symbol	Alternate Gene Symbol	log2(fold change RNAseq FPKM Fiber/Epi)	qval RNAseq	Numer of OCRs overlapped	ATACseq OCR Log2FC (Fiber/Epi)	ATACseq OCR padj (Fiber/Epi)	OCR chromosome	OCR Start	OCR End
31	-0.269398	ENSGALG00000008103	CEP41		1.60159	5.09283e-20	1	6.02	4.54993e-17	chr1	1612318	1612690
32	0.145198	ENSGALG00000008169	GDI1	GDI2	0.458863	4.44703e-08	1	0.48	0.115366	chr1	1696765	1697641
35	0.345607	ENSGALG00000055101	TASOR2		-1.34813	0.00406575	1	-2.53	2.90778e-10	chr1	1726940	1727646
36	0.304633	ENSGALG00000008437	NET1		-3.42749	5.09996e-30	2	-1.52	4.0914e-06	chr1	1781688	1782565
36	0.304633	ENSGALG00000008437	NET1		-3.42749	5.09996e-30	2	-1.02	0.0289792	chr1	1781009	1781350
37	0.341363	ENSGALG00000008437	NET1		-3.42749	5.09996e-30	1	-1.52	4.0914e-06	chr1	1781688	1782565
58	0.312261	ENSGALG00000034590	CELF2		-2.04093	3.20402e-07	1	-0.97	0.0102586	chr1	6383122	6383631
59	0.238056	ENSGALG00000034590	CELF2		-2.04093	3.20402e-07	1	-1.5	1.39538e-05	chr1	6430069	6430494
60	0.259255	ENSGALG00000033051	CAMK1D		-5.3778	6.3896e-50	1	-1.86	4.45379e-05	chr1	7136766	7137453
63	0.220969	ENSGALG00000030140	CCDC3		-5.36072	1.10664e-43	1	-2.23	1.02801e-11	chr1	7200699	7201848
72	0.37616	ENSGALG00000008193	RELN		-2.83261	1.76943e-19	1	-1.93	7.09979e-07	chr1	13428021	13428446
74	-0.424683	ENSGALG00000008060	PRKAR2B		1.51903	7.68523e-19	1	2.92	8.312e-26	chr1	14594075	14595170
77	-0.255034	ENSGALG00000007905	LAMB1		-1.41264	0.00306981	1	1.36	6.69723e-06	chr1	15105675	15106165
78	0.249651	ENSGALG00000007905	LAMB1		-1.41264	0.00306981	1	-0.28	0.563309	chr1	15133066	15133611
80	-0.468706	ENSGALG00000007098	KIF21A		1.36667	6.27739e-21	1	5.19	1.0428e-26	chr1	15510917	15511396
91	0.394491	ENSGALG00000039861	PLXNB2		-3.2488	2.17438e-24	1	-1.43	0.000144229	chr1	20783879	20784492
92	0.260511	ENSGALG00000039403	GRM8		11.8346	6.33401e-23	1	-2.34	5.67515e-11	chr1	21294592	21295976
93	-0.42557	ENSGALG00000040954	GPR37		-4.08096	1.50038e-09	1	2.03	0.000529683	chr1	21996859	21997217
94	-0.180936	ENSGALG00000008805	LMOD2		1.69988	3.96464e-05	1	0.12	0.705344	chr1	22425652	22426408
96	-0.301436	ENSGALG00000008926	CADPS2		-1.31011	0.0141685	1	1.78	9.91814e-11	chr1	22679910	22680428
113	-0.549398	ENSGALG00000009530	PDZRN4		1.10679	3.64443e-10	1	4.23	3.5449e-31	chr1	29290416	29291190
114	-0.335584	ENSGALG00000009596	TMEM117		1.55496	1.21093e-14	1	3.19	1.19397e-23	chr1	30239429	30240256
116	0.240466	ENSGALG00000009698	SLC38A1		-1.39153	0.0296478	1	-1.04	0.000142529	chr1	31061285	31062072
117	0.243742	ENSGALG00000009698	SLC38A1		-1.39153	0.0296478	1	-1.96	5.30165e-09	chr1	31077493	31077975
118	0.337304	ENSGALG00000009698	SLC38A1		-1.39153	0.0296478	1	-0.76	5.37667e-06	chr1	31078173	31079418
119	0.155569	ENSGALG00000008497	SLC38A2		-1.86705	0.000101213	1	-0.41	0.00392021	chr1	31121270	31123410
120	0.406018	ENSGALG00000009755	LRIG3		-2.44217	1.60691e-11	1	-1.81	2.17604e-06	chr1	31859953	31860763
122	-0.243517	ENSGALG00000009842	RASSF3		-1.78233	2.22029e-05	1	2.09	8.52367e-14	chr1	33821342	33821909
133	0.150169	ENSGALG00000009875	HMGA2	HMGI-C	-1.71552	0.0442945	1	-0.11	0.693928	chr1	34328906	34329236
134	0.337011	ENSGALG00000009875	HMGA2	HMGI-C	-1.71552	0.0442945	1	-1.44	2.2968e-07	chr1	34372235	34372999
135	0.49508	ENSGALG00000009875	HMGA2	HMGI-C	-1.71552	0.0442945	1	-0.82	0.00133561	chr1	34376102	34376831
136	0.30938	ENSGALG00000009875	HMGA2	HMGI-C	-1.71552	0.0442945	1	-1.98	0.000780502	chr1	34387805	34388175
137	0.313729	ENSGALG00000009875	HMGA2	HMGI-C	-1.71552	0.0442945	1	-1.41	4.99256e-07	chr1	34393421	34393785
138	0.166728	ENSGALG00000009875	HMGA2	HMGI-C	-1.71552	0.0442945	1	-0.82	0.0534184	chr1	34406809	34407899
145	0.411413	ENSGALG00000010163	LGR5		-3.7537	7.15438e-32	1	-2.41	2.39502e-06	chr1	36353942	36354306
147	0.200627	ENSGALG00000010204	KCNC2		2.1743	3.82745e-24	1	1.38	9.85421e-17	chr1	37805667	37806820
152	0.262977	ENSGALG00000029921	CSRP2		-2.89537	1.43399e-20	1	-1.06	2.87282e-06	chr1	38323915	38324928
154	0.235474	ENSGALG00000010311	NAV3		-2.40685	0.000146839	1	-1.13	9.13327e-05	chr1	38898760	38899824
178	-0.391308	ENSGALG00000011320	TMCC3		2.18656	2.27436e-30	1	3.91	4.10776e-21	chr1	45268478	45268983
183	0.328654	ENSGALG00000011400	USP44		-1.87604	7.75321e-05	1	-1.21	0.000763478	chr1	45589632	45589989
184	0.209172	ENSGALG00000011406	NTN4		-3.64138	0.000834524	1	-1.67	3.2662e-10	chr1	45662289	45663206
189	0.276554	ENSGALG00000011740	MGP		-3.8163	1.31816e-18	1	-2.28	8.49848e-09	chr1	48030726	48031382
191	0.062728	ENSGALG00000038969			-3.17273	2.25784e-18	1	-0.35	0.106148	chr1	48086716	48087407
191	0.062728	ENSGALG00000049408	HIST1H2B8		-2.05146	0.00604401	1	-0.35	0.106148	chr1	48086716	48087407
191	0.062728	ENSGALG00000011747			-1.5683	0.0277906	1	-0.35	0.106148	chr1	48086716	48087407
192	0.178637	ENSGALG00000038969			-3.17273	2.25784e-18	1	-0.35	0.106148	chr1	48086716	48087407
192	0.178637	ENSGALG00000049408	HIST1H2B8		-2.05146	0.00604401	1	-0.35	0.106148	chr1	48086716	48087407
195	0.216619	ENSGALG00000011809	GRIN2B		-1.52797	0.000228518	1	-0.09	0.816106	chr1	48622080	48622941
196	0.208988	ENSGALG00000023193	SOCS1L		-1.5972	0.0221178	1	-0.57	0.00465376	chr1	49228375	49229789
197	0.112502	ENSGALG00000023193	SOCS1L		-1.5972	0.0221178	1	-0.96	0.000896545	chr1	49230157	49230550
209	0.199956	ENSGALG00000011914	CENPM		-3.52339	7.93275e-08	1	0.05	0.83801	chr1	49460873	49462655
215	-0.26336	ENSGALG00000011966	RANGAP1		2.53276	1.42718e-47	1	4.66	8.77958e-16	chr1	49736145	49736996
217	-0.327026	ENSGALG00000012013	SLC25A17		0.473297	6.23548e-08	1	0.4	0.103673	chr1	49930669	49932263
228	0.196941	ENSGALG00000028230	SUN2		-2.28274	1.62959e-07	1	-0.89	9.63901e-08	chr1	50812546	50813187
245	0.163809	ENSGALG00000012540	RBFOX2		-3.13402	3.47133e-06	1	-0.09	0.731688	chr1	51936883	51937434
247	0.235709	ENSGALG00000033589	SYN3		1.27932	1.74986e-15	1	-1.15	4.83673e-05	chr1	53148080	53148844
261	0.273321	ENSGALG00000030607	CHST11		-1.19091	0.042082	1	-0.84	8.63936e-05	chr1	54398064	54398894
268	0.132984	ENSGALG00000012792	HIPK2		-2.11092	0.000594842	1	-0.68	0.000117484	chr1	56019401	56020304
269	0.171689	ENSGALG00000012792	HIPK2		-2.11092	0.000594842	1	0.08	0.762941	chr1	56023370	56024007
272	0.227574	ENSGALG00000012792	HIPK2		-2.11092	0.000594842	1	-1.71	5.45735e-06	chr1	56100405	56101238
274	0.231967	ENSGALG00000012792	HIPK2		-2.11092	0.000594842	1	-2.32	3.58316e-07	chr1	56121854	56122302
276	0.23501	ENSGALG00000012792	HIPK2		-2.11092	0.000594842	1	-1.19	6.22702e-07	chr1	56130405	56130870
277	-0.218662	ENSGALG00000012796	KIAA1549		-1.75007	8.39186e-06	1	2.3	2.11202e-13	chr1	56234929	56235723
278	-0.269625	ENSGALG00000012796	KIAA1549		-1.75007	8.39186e-06	1	2.4	2.03797e-19	chr1	56240939	56241519
283	0.150654	ENSGALG00000028444	TMEM178B		-2.46178	6.67323e-05	1	-0.61	0.0326236	chr1	57053631	57054229
285	0.226721	ENSGALG00000012874	DENND11	KIAA1147	-2.19415	1.54474e-05	1	-0.72	0.0999901	chr1	57320348	57320634
289	0.214498	ENSGALG00000012877	CREB3L2		-2.50542	2.92033e-15	1	-1.86	3.1248e-12	chr1	57364744	57365605
290	0.17525	ENSGALG00000012877	CREB3L2		-2.50542	2.92033e-15	1	-1.86	3.1248e-12	chr1	57364744	57365605
292	0.226698	ENSGALG00000012877	CREB3L2		-2.50542	2.92033e-15	1	-1.3	4.67504e-05	chr1	57375116	57375615
293	0.205201	ENSGALG00000012877	CREB3L2		-2.50542	2.92033e-15	1	-1.12	0.00367882	chr1	57386862	57387424
298	0.22112	ENSGALG00000053509	DDX11		-2.68272	1.08815e-17	1	-1.37	4.45665e-06	chr1	59933462	59934808
299	0.322154	ENSGALG00000053509	DDX11		-2.68272	1.08815e-17	1	-1.37	4.45665e-06	chr1	59933462	59934808
301	-0.309703	ENSGALG00000012989	NINJ2		2.56114	2.01035e-30	1	2.84	2.87466e-26	chr1	60403736	60404345
304	0.147469	ENSGALG00000012998	WNT5B		1.90308	2.68779e-26	1	0.52	0.164304	chr1	60887169	60887734
308	0.144487	ENSGALG00000012998	WNT5B		1.90308	2.68779e-26	1	-1.43	2.31488e-06	chr1	60914680	60915315
310	0.165936	ENSGALG00000036964			1.84438	4.9848e-09	1	0.51	0.145112	chr1	61025352	61025717
311	-0.403497	ENSGALG00000013022	CACNA1C		-2.49218	0.000748009	1	3.01	2.72121e-10	chr1	61471935	61472512
313	0.137483	ENSGALG00000013034	CECR2		-2.51855	6.4681e-15	1	-0.64	0.020512	chr1	61692007	61692885
315	0.177896	ENSGALG00000013034	CECR2		-2.51855	6.4681e-15	1	-0.38	0.361616	chr1	61751118	61751828
319	0.226383	ENSGALG00000013039	BID		-2.3596	2.60711e-11	1	-0.33	0.00976037	chr1	61859813	61861416
320	-0.379312	ENSGALG00000013085	PTPRO		-4.79042	7.95781e-35	1	2.24	1.32995e-18	chr1	62927482	62929310
327	0.263758	ENSGALG00000032768	SOX5		-2.49905	0.0177214	1	-0.02	0.967962	chr1	66151247	66151526
333	0.206401	ENSGALG00000014106	PPFIBP1		-1.76941	6.36827e-05	1	-1.6	2.26604e-05	chr1	68209732	68210210
336	0.338338	ENSGALG00000014213	PRR5		-1.6891	1.08044e-05	1	-1.6	6.75168e-07	chr1	69743268	69744259
354	0.202362	ENSGALG00000014466	PIANP		-2.94381	2.64639e-13	1	-1.53	6.87573e-05	chr1	77809428	77809752
358	0.286475	ENSGALG00000014662	RBP5		-2.42666	2.52503e-09	1	-1.85	7.71938e-10	chr1	78069634	78070457
358	0.286475	ENSGALG00000014674	CLSTN3		-2.02532	1.10096e-08	1	-1.85	7.71938e-10	chr1	78069634	78070457
361	0.38065	ENSGALG00000039461	TNFRSF1A		-1.96464	2.18543e-06	1	-1.49	1.11022e-05	chr1	80186589	80186916
365	0.296341	ENSGALG00000014970	FSTL1		-2.17717	4.39684e-10	1	-1.49	3.728e-05	chr1	80675658	80675991
372	-0.301103	ENSGALG00000015077	ARHGAP31		-3.2243	7.43799e-05	1	2.36	1.27341e-15	chr1	81530608	81531351
374	0.255755	ENSGALG00000040620	LSAMP		0.592917	0.00442835	1	-1.31	0.00280348	chr1	82082230	82082739
375	0.276493	ENSGALG00000040620	LSAMP		0.592917	0.00442835	1	-2.02	1.83957e-08	chr1	82155644	82156060
378	-0.394405	ENSGALG00000040620	LSAMP		0.592917	0.00442835	1	4.64	9.62368e-21	chr1	82306799	82307484
382	0.2198	ENSGALG00000040620	LSAMP		0.592917	0.00442835	1	-0.94	0.00212329	chr1	82732417	82732985
383	-0.443224	ENSGALG00000040620	LSAMP		0.592917	0.00442835	1	2.42	2.54125e-06	chr1	82762710	82763311
384	0.357012	ENSGALG00000040620	LSAMP		0.592917	0.00442835	1	-1.43	2.1566e-05	chr1	82863825	82864217
385	-0.525867	ENSGALG00000040620	LSAMP		0.592917	0.00442835	1	3.59	4.21569e-30	chr1	82944017	82944437
386	-0.351662	ENSGALG00000040620	LSAMP		0.592917	0.00442835	1	3.64	4.0992e-29	chr1	82946012	82946747
389	0.251226	ENSGALG00000015152	BOC		-3.41015	1.9399e-24	1	-0.65	0.0490538	chr1	84413335	84413805
390	0.312387	ENSGALG00000015152	BOC		-3.41015	1.9399e-24	1	-0.65	0.0490538	chr1	84413335	84413805
393	0.317359	ENSGALG00000015152	BOC		-3.41015	1.9399e-24	1	-1.03	0.000176196	chr1	84426032	84426903
399	0.103002	ENSGALG00000015152	BOC		-3.41015	1.9399e-24	1	-0.74	0.0162608	chr1	84442500	84444146
402	-0.382493	ENSGALG00000015246	TIPRL		1.44995	1.02635e-22	1	4.9	7.20843e-20	chr1	85246905	85247233
402	-0.382493	ENSGALG00000015247	GPR161		-1.64033	0.000418562	1	4.9	7.20843e-20	chr1	85246905	85247233
416	0.210829	ENSGALG00000015446	POU2F1		-1.54895	0.000178689	1	-1.61	1.32866e-09	chr1	93111508	93112393
417	0.125546	ENSGALG00000015446	POU2F1		-1.54895	0.000178689	1	0.54	0.133585	chr1	93187518	93188242
421	0.285777	ENSGALG00000036738	IGSF3		-2.76956	3.2392e-18	1	-1.61	3.28777e-08	chr1	93595394	93596645
426	0.337651	ENSGALG00000036738	IGSF3		-2.76956	3.2392e-18	1	-1.79	1.41601e-08	chr1	93608498	93609808
427	0.225945	ENSGALG00000036738	IGSF3		-2.76956	3.2392e-18	1	-1.79	1.41601e-08	chr1	93608498	93609808
441	0.261385	ENSGALG00000015795	ADAMTS5		-4.48267	6.73482e-08	1	-1.65	9.84033e-06	chr1	104407066	104407503
450	-0.373297	ENSGALG00000036677	ITSN1		-1.93958	2.77536e-06	1	3	1.16821e-09	chr1	106877402	106878014
468	0.130754	ENSGALG00000016217			-1.44489	0.00103735	1	-0.67	4.46748e-05	chr1	112210525	112211488
473	0.116928	ENSGALG00000016245	BCOR		-1.25312	0.0144139	1	-0.82	3.05354e-08	chr1	113673189	113674278
475	-0.113508	ENSGALG00000016245	BCOR		-1.25312	0.0144139	1	0.32	0.0946852	chr1	113677621	113678105
478	-0.137043	ENSGALG00000016245	BCOR		-1.25312	0.0144139	1	0.85	0.00153074	chr1	113693150	113693663
482	0.175625	ENSGALG00000016245	BCOR		-1.25312	0.0144139	1	-0.54	0.0392371	chr1	113706116	113706415
500	-0.451428	ENSGALG00000016281	DMD		-1.53353	0.000378992	1	2.81	3.44778e-21	chr1	116524568	116525129
501	0.352078	ENSGALG00000016281	DMD		-1.53353	0.000378992	1	-2.29	1.89513e-09	chr1	117044196	117044649
506	-0.338213	ENSGALG00000016420	SH3KBP1		0.534973	1.44153e-08	1	2.16	5.42034e-13	chr1	121387536	121388363
507	0.233445	ENSGALG00000016529	CDKL5		-1.93864	4.20689e-05	1	-1.7	4.15928e-06	chr1	121997112	121997875
515	0.127401	ENSGALG00000033541	FRMPD4		-3.27629	1.21962e-29	1	-0.97	0.000199887	chr1	125231109	125233034
519	0.170425	ENSGALG00000038504	MID1		-2.8637	3.74595e-10	1	0.17	0.415338	chr1	126003590	126004741
520	0.304012	ENSGALG00000038504	MID1		-2.8637	3.74595e-10	1	-1.4	0.00203391	chr1	126045357	126045808
524	0.204526	ENSGALG00000040006	TBL1X		-1.77436	2.19497e-06	1	0.52	0.136604	chr1	126670880	126671644
540	0.205631	ENSGALG00000016799	NCK1	NCK2	-2.35212	1.79408e-11	1	-1.36	2.93415e-05	chr1	136584427	136585096
541	0.226872	ENSGALG00000043690	C2orf40	ECRG4	-3.24953	1.11655e-13	1	-1.02	0.000757814	chr1	136718460	136719138
542	0.227623	ENSGALG00000043690	C2orf40	ECRG4	-3.24953	1.11655e-13	1	-1.02	0.000757814	chr1	136718460	136719138
545	0.235167	ENSGALG00000029970	LIMS1		-1.69585	1.16193e-05	1	-1.07	0.00117628	chr1	137517661	137518053
552	0.259882	ENSGALG00000044260			-1.49709	0.000493134	1	0.74	0.257025	chr1	137771758	137772043
553	0.197639	ENSGALG00000016810	SH3RF3		-2.85495	9.84591e-07	1	-0.49	0.184499	chr1	138150341	138151041
554	0.180047	ENSGALG00000026360	SOWAHC		-1.65673	0.00868851	1	0.06	0.847703	chr1	138199018	138199598
555	0.287715	ENSGALG00000016826	ADPRHL1		-5.00546	3.53478e-07	1	-0.96	0.0117487	chr1	138755229	138755827
555	0.287715	ENSGALG00000054982			-5.00546	3.53478e-07	1	-0.96	0.0117487	chr1	138755229	138755827
584	0.285497	ENSGALG00000016886	FARP1		-2.75593	3.60714e-16	1	-1.05	1.80874e-05	chr1	146508219	146509254
587	0.309686	ENSGALG00000049165			-2.58004	0.00991412	1	-2.31	7.66461e-14	chr1	148134866	148135550
591	-0.206529	ENSGALG00000016906	SPRY2		-1.55175	0.000263424	1	1.12	6.74219e-10	chr1	154058663	154059357
598	0.0912741	ENSGALG00000051442	TSC22D1		-1.40986	0.00240512	1	0.26	0.343239	chr1	168741682	168743028
613	-0.346395	ENSGALG00000017053	SPART	SPG20	1.18674	1.73409e-15	1	2.81	1.27845e-08	chr1	173999053	173999319
615	0.133142	ENSGALG00000041263	DCLK1		0.53849	1.3357e-08	1	-0.8	0.0222944	chr1	174302733	174303448
618	0.357955	ENSGALG00000017075	FRY		-3.255	2.55127e-27	1	-2.13	1.7048e-05	chr1	176090315	176091011
624	0.23689	ENSGALG00000017106	ATP8A2		3.22953	1.52916e-34	1	-2.51	3.88832e-14	chr1	178282740	178283825
625	0.304095	ENSGALG00000017106	ATP8A2		3.22953	1.52916e-34	1	-2.01	1.36956e-10	chr1	178297126	178297959
627	0.132105	ENSGALG00000017106	ATP8A2		3.22953	1.52916e-34	1	-1.14	4.56598e-06	chr1	178321864	178322419
628	0.375695	ENSGALG00000017106	ATP8A2		3.22953	1.52916e-34	1	-1.55	0.00306487	chr1	178331106	178331398
631	0.155858	ENSGALG00000043035	SHISA2		-4.40173	3.84539e-38	1	-1.54	3.91818e-11	chr1	178375467	178376745
642	0.247694	ENSGALG00000017199	MAML2		-3.24557	1.19614e-30	1	-0.21	0.232755	chr1	186249841	186250465
645	0.298751	ENSGALG00000017199	MAML2		-3.24557	1.19614e-30	1	-1.98	2.77989e-08	chr1	186263276	186264371
646	0.239339	ENSGALG00000017199	MAML2		-3.24557	1.19614e-30	1	-1.13	7.9861e-05	chr1	186271809	186272308
647	0.416437	ENSGALG00000017199	MAML2		-3.24557	1.19614e-30	1	-1.82	1.89959e-06	chr1	186281125	186281517
649	0.317648	ENSGALG00000017199	MAML2		-3.24557	1.19614e-30	1	-1.35	3.13711e-05	chr1	186309297	186309892
653	0.18922	ENSGALG00000017199	MAML2		-3.24557	1.19614e-30	1	-1.41	8.39628e-06	chr1	186331014	186331571
657	0.145481	ENSGALG00000017199	MAML2		-3.24557	1.19614e-30	1	-1.77	5.36168e-06	chr1	186351277	186351923
658	0.312001	ENSGALG00000017199	MAML2		-3.24557	1.19614e-30	1	-1.67	2.83424e-09	chr1	186352330	186352990
659	0.350045	ENSGALG00000017199	MAML2		-3.24557	1.19614e-30	1	-1.65	3.81112e-06	chr1	186379353	186380372
660	0.342771	ENSGALG00000017199	MAML2		-3.24557	1.19614e-30	1	-2.32	3.26584e-11	chr1	186390370	186391367
662	0.221543	ENSGALG00000017199	MAML2		-3.24557	1.19614e-30	1	-1.81	3.52375e-08	chr1	186432849	186433387
664	-0.184006	ENSGALG00000017208	AMOTL1		-2.37009	0.00134476	1	-0.14	0.7369	chr1	186832922	186833884
671	-0.461694	ENSGALG00000017246	ME3		2.14083	4.65178e-35	1	4.95	1.32238e-29	chr1	190200866	190201817
673	-0.487287	ENSGALG00000033966	TENM4		-2.99613	1.96541e-21	1	3.15	6.99378e-12	chr1	193702460	193702792
677	0.311022	ENSGALG00000054619	GAB2		-2.41715	6.24505e-14	1	-1.12	0.00102319	chr1	193994319	193995928
689	0.145673	ENSGALG00000001258	NUMA1		-1.61284	0.000506707	1	-1.18	0.00117168	chr1	195607811	195608063
690	0.165655	ENSGALG00000001258	NUMA1		-1.61284	0.000506707	1	-0.79	0.000213649	chr1	195617103	195617828
691	0.230651	ENSGALG00000001258	NUMA1		-1.61284	0.000506707	1	-0.64	0.010762	chr1	195618414	195619091
693	0.229149	ENSGALG00000017307	POLD3		-1.36674	0.00425727	1	-0.98	0.0013764	chr1	195902328	195902992
698	0.220037	ENSGALG00000017326	ARHGEF17		-1.29966	0.0401819	1	-1.41	8.39589e-05	chr1	196425357	196425742
701	0.291537	ENSGALG00000017326	ARHGEF17		-1.29966	0.0401819	1	-2.19	2.33071e-07	chr1	196487193	196487826
702	0.269426	ENSGALG00000017326	ARHGEF17		-1.29966	0.0401819	1	-0.53	0.110241	chr1	196556262	196556725
716	0.263239	ENSGALG00000017334			-2.2017	2.60287e-09	1	-1.7	7.6383e-13	chr1	197504500	197505065
721	-0.125272	ENSGALG00000043576	AGAP3		1.01253	5.11823e-15	1	1.67	6.19064e-08	chr2	236648	237023
723	0.160451	ENSGALG00000043576	AGAP3		1.01253	5.11823e-15	1	-0.91	0.00363203	chr2	257912	258630
724	-0.20146	ENSGALG00000043576	AGAP3		1.01253	5.11823e-15	1	1.29	2.13622e-08	chr2	275767	276761
729	-0.189596	ENSGALG00000033058	FASTK		0.569015	6.1234e-09	1	-0.31	0.114383	chr2	314286	315560
762	0.30926	ENSGALG00000005259	VIPR1		-4.43371	2.02325e-29	1	-0.34	0.247753	chr2	1815591	1815995
763	0.38945	ENSGALG00000005259	VIPR1		-4.43371	2.02325e-29	1	-1.75	8.80032e-05	chr2	1819781	1820354
765	0.165044	ENSGALG00000005487	CCDC12		-1.24942	0.034796	1	-0.94	2.662e-07	chr2	3920795	3921957
766	0.213172	ENSGALG00000039120	NBEAL2		-2.68493	3.43711e-21	1	-0.49	0.0539675	chr2	3957636	3958714
770	0.17563	ENSGALG00000005582	KLHL18		-1.34296	0.00940987	1	-1.29	2.662e-07	chr2	4070541	4071692
771	-0.354644	ENSGALG00000038102	TBRG4		0.726643	2.75056e-12	1	1.46	1.27201e-07	chr2	4083874	4085025
774	0.254002	ENSGALG00000005805	PLCD1		-1.58543	0.00774037	1	-1.65	0.000326083	chr2	4718254	4718680
775	-0.244607	ENSGALG00000006025	XIRP1		2.59252	2.36898e-38	1	2.35	1.49192e-05	chr2	5052261	5053457
780	-0.142903	ENSGALG00000006189	CRYGN		2.64142	7.99778e-36	1	2.19	1.13736e-06	chr2	6328460	6329186
795	0.27118	ENSGALG00000006652	DIP2C		-1.91376	6.89223e-08	2	-1.32	3.52008e-08	chr2	10152498	10153231
795	0.27118	ENSGALG00000006652	DIP2C		-1.91376	6.89223e-08	2	-0.21	0.26941	chr2	10153291	10154086
797	-0.343894	ENSGALG00000007076	CCNY		-1.69735	0.0036561	1	3.31	2.04638e-12	chr2	12898699	12899133
806	-0.286195	ENSGALG00000007579	APBB1IP		1.46632	4.84201e-17	1	1.78	3.94243e-23	chr2	16200595	16201860
819	0.32325	ENSGALG00000008764	FAM171A1		-2.33191	6.95344e-14	1	-0.05	0.868696	chr2	20532797	20533575
824	-0.25221	ENSGALG00000031917	ANKIB1		1.81225	3.38405e-20	1	3.94	2.27705e-39	chr2	22574402	22575384
826	0.186777	ENSGALG00000009476	CDK6		0.774003	1.88755e-10	1	-0.57	0.0558976	chr2	22757731	22758213
827	-0.370473	ENSGALG00000009476	CDK6		0.774003	1.88755e-10	1	3.85	1.10184e-11	chr2	22813017	22813726
828	-0.171042	ENSGALG00000009476	CDK6		0.774003	1.88755e-10	1	1.08	7.97335e-05	chr2	22835336	22836585
831	-0.365497	ENSGALG00000009722	DYNC1I1		1.06246	1.32717e-14	1	2.89	1.32777e-23	chr2	23965031	23965496
832	0.324224	ENSGALG00000009722	DYNC1I1		1.06246	1.32717e-14	1	-1.12	0.000385198	chr2	24001874	24002644
841	0.329733	ENSGALG00000010997	DFNA5		-3.89573	6.87156e-36	1	-1.07	0.00163719	chr2	31609156	31609649
842	0.256754	ENSGALG00000010997	DFNA5		-3.89573	6.87156e-36	2	-2.69	4.25306e-06	chr2	31620067	31620543
842	0.256754	ENSGALG00000010997	DFNA5		-3.89573	6.87156e-36	2	-1.94	8.58663e-06	chr2	31621068	31621401
846	0.239962	ENSGALG00000030455	JAZF1		-1.68722	5.83474e-06	1	-1.98	3.52882e-09	chr2	33138611	33139541
870	0.282768	ENSGALG00000011518	POMGNT2		0.910276	3.44366e-14	1	-0.87	2.71693e-05	chr2	41062095	41062763
875	0.203517	ENSGALG00000031163	ZNRF2		-3.33102	7.39229e-26	1	-1.87	5.52654e-09	chr2	41230914	41231878
876	0.263457	ENSGALG00000031163	ZNRF2		-3.33102	7.39229e-26	1	-1.87	5.52654e-09	chr2	41230914	41231878
877	0.0855007	ENSGALG00000031163	ZNRF2		-3.33102	7.39229e-26	1	-0.38	0.071158	chr2	41264165	41265082
882	0.176439	ENSGALG00000036412	TMEM108		-1.95714	5.43669e-09	1	0.01	0.953513	chr2	42472758	42473402
883	-0.117494	ENSGALG00000034585	BFSP2	CP49	3.31088	3.46244e-41	1	1.94	2.61145e-07	chr2	42556185	42557220
884	-0.373511	ENSGALG00000034585	BFSP2	CP49	3.31088	3.46244e-41	1	1.84	2.88977e-08	chr2	42559122	42559661
889	-0.39255	ENSGALG00000036309	LARS2		0.821086	1.10814e-12	1	3.5	6.47407e-24	chr2	42899872	42900416
896	0.306403	ENSGALG00000043240	ARPP21		-2.107	4.35361e-06	1	-1.45	1.37894e-05	chr2	45479098	45479813
904	0.249028	ENSGALG00000042534	NFATC1		-3.7811	3.01965e-18	2	-2.04	6.45005e-07	chr2	56670613	56671259
904	0.249028	ENSGALG00000042534	NFATC1		-3.7811	3.01965e-18	2	-0.86	0.0105566	chr2	56669986	56670530
918	0.285821	ENSGALG00000012709	ATXN1		-2.24446	3.68592e-06	1	-1.38	1.82048e-05	chr2	61582727	61583179
919	0.300006	ENSGALG00000012709	ATXN1		-2.24446	3.68592e-06	2	-2.06	2.94153e-08	chr2	61583775	61584727
919	0.300006	ENSGALG00000012709	ATXN1		-2.24446	3.68592e-06	2	-1.38	1.82048e-05	chr2	61582727	61583179
922	0.280237	ENSGALG00000012709	ATXN1		-2.24446	3.68592e-06	1	-1.99	1.56104e-09	chr2	61638203	61638700
929	-0.139887	ENSGALG00000012712	RBM24		2.06567	1.36619e-20	1	2.74	1.92945e-12	chr2	61930210	61930705
931	0.146108	ENSGALG00000012732	PHACTR1		-2.99659	6.59012e-06	1	-1.76	8.64602e-06	chr2	62255852	62256823
933	0.311301	ENSGALG00000012747	NEDD9		2.41178	1.01713e-31	1	0.75	0.221005	chr2	63091771	63092700
941	0.322274	ENSGALG00000012799	RREB1		-2.45679	1.47583e-14	1	-2.18	5.16095e-09	chr2	64684965	64685398
943	0.231251	ENSGALG00000012799	RREB1		-2.45679	1.47583e-14	1	-1.83	2.64818e-08	chr2	64721426	64722267
945	0.265044	ENSGALG00000012799	RREB1		-2.45679	1.47583e-14	1	-1.05	0.00456344	chr2	64727623	64727958
948	0.191344	ENSGALG00000012799	RREB1		-2.45679	1.47583e-14	1	-1.59	9.58226e-09	chr2	64755599	64756734
949	0.227098	ENSGALG00000012799	RREB1		-2.45679	1.47583e-14	1	-1.59	9.58226e-09	chr2	64755599	64756734
951	0.162518	ENSGALG00000012799	RREB1		-2.45679	1.47583e-14	1	-0.35	0.173752	chr2	64761033	64761431
965	0.261222	ENSGALG00000012885	BCL2		-1.37598	0.00551328	1	-0.71	0.00338278	chr2	67870638	67871134
966	0.308078	ENSGALG00000012885	BCL2		-1.37598	0.00551328	1	-1.76	8.40583e-05	chr2	67916000	67916318
967	0.323627	ENSGALG00000012888	PHLPP1		-2.33974	4.91935e-12	1	-1.88	0.000112165	chr2	68000721	68001090
969	0.259203	ENSGALG00000012888	PHLPP1		-2.33974	4.91935e-12	1	-0.73	0.00839564	chr2	68103288	68103576
972	-0.281332	ENSGALG00000012952	BASP1		2.95305	4.86128e-38	1	4.31	3.9647e-14	chr2	75401940	75402368
974	0.341668	ENSGALG00000050676			-2.7773	9.3257e-21	1	-3.16	0.000185962	chr2	77762653	77762930
976	0.389531	ENSGALG00000013102	COBL		1.58931	4.85821e-09	1	-1.14	0.0250399	chr2	81205160	81205493
986	0.183855	ENSGALG00000013594	PARD6G		-1.92607	3.1701e-08	1	-0.5	0.0445347	chr2	89824063	89824645
988	-0.322223	ENSGALG00000013624			1.40044	1.08648e-18	1	4.29	4.79456e-11	chr2	90155735	90156426
989	0.259173	ENSGALG00000013624			1.40044	1.08648e-18	1	-1.13	2.35847e-08	chr2	90164907	90165633
990	0.192784	ENSGALG00000013624			1.40044	1.08648e-18	1	-0.43	0.0910187	chr2	90165690	90166316
1002	0.357742	ENSGALG00000013814	IMPA2		-1.9179	0.0172014	1	-2.3	1.08706e-12	chr2	97291084	97291586
1003	0.179905	ENSGALG00000013794	MPPE1		-1.5052	0.0136114	1	-0.48	0.185286	chr2	97333504	97334096
1013	0.308829	ENSGALG00000031284	PTPRM		-1.56305	0.000346955	1	-1.03	2.49421e-05	chr2	99260965	99261686
1015	0.331008	ENSGALG00000038678	EPB41L3		-1.40788	0.00245871	1	-1.95	1.97844e-15	chr2	100198732	100199941
1017	0.412608	ENSGALG00000014793	DLGAP1		-2.40739	5.21988e-06	1	-2.32	5.00503e-10	chr2	100747095	100747600
1020	0.337022	ENSGALG00000032997	EMILIN2		-4.92594	2.20462e-29	1	-1.79	1.40339e-05	chr2	101067174	101067592
1021	0.391433	ENSGALG00000014910	COLEC12		-1.6703	4.19633e-06	1	-2.49	1.76907e-13	chr2	102036529	102037095
1027	0.253074	ENSGALG00000015056	LAMA3		-2.37228	5.22176e-14	1	-1.92	2.06835e-06	chr2	103187127	103188157
1028	0.282958	ENSGALG00000015056	LAMA3		-2.37228	5.22176e-14	1	-2.34	3.35371e-12	chr2	103193903	103194502
1030	0.410739	ENSGALG00000015056	LAMA3		-2.37228	5.22176e-14	2	-1.64	0.000655581	chr2	103198519	103199167
1030	0.410739	ENSGALG00000015056	LAMA3		-2.37228	5.22176e-14	2	-1.22	0.0148874	chr2	103197074	103197473
1034	-0.150219	ENSGALG00000015124	KCTD1		-1.81625	3.70909e-07	1	1.73	3.25315e-09	chr2	104283663	104284229
1041	0.18259	ENSGALG00000015211	DTNA		-1.36412	0.0206741	1	-2.09	1.0071e-06	chr2	107361107	107361481
1042	0.235972	ENSGALG00000015211	DTNA		-1.36412	0.0206741	1	-1.14	0.00085191	chr2	107506892	107507245
1057	0.350318	ENSGALG00000041918	CPA6		-2.04182	2.51123e-09	1	-2.29	9.38813e-08	chr2	115519414	115519696
1058	0.434277	ENSGALG00000041918	CPA6		-2.04182	2.51123e-09	1	-1.46	0.000524752	chr2	115521707	115522765
1067	-0.26392	ENSGALG00000043033	EYA1		-2.68135	1.04703e-10	1	0.99	0.0220763	chr2	116929252	116929744
1068	0.12815	ENSGALG00000043033	EYA1		-2.68135	1.04703e-10	1	-0.47	0.0978727	chr2	117008688	117009020
1069	0.213213	ENSGALG00000043033	EYA1		-2.68135	1.04703e-10	1	-0.96	0.00011761	chr2	117010021	117010755
1070	0.228137	ENSGALG00000043033	EYA1		-2.68135	1.04703e-10	1	-1.51	1.54348e-05	chr2	117052228	117053383
1072	0.19632	ENSGALG00000043033	EYA1		-2.68135	1.04703e-10	1	-1.13	0.00543191	chr2	117074167	117074571
1075	0.256195	ENSGALG00000034346	RDH10		-4.32007	3.66704e-40	1	-2.6	5.28365e-07	chr2	117752938	117753520
1076	0.418449	ENSGALG00000034346	RDH10		-4.32007	3.66704e-40	1	-2.57	8.13745e-08	chr2	117754725	117755120
1078	0.108343	ENSGALG00000035031	HEY1		-3.4223	3.52243e-18	1	-0.76	0.00578336	chr2	120664928	120665568
1081	0.282852	ENSGALG00000029678	SNX16		-1.84359	9.56781e-06	1	0.27	0.403635	chr2	121457442	121458036
1083	0.306487	ENSGALG00000030781	CA2		-1.39176	0.0061586	1	-1.41	0.00642631	chr2	122773019	122773356
1085	0.321299	ENSGALG00000033638	SLC26A7		-3.069	3.52079e-27	1	-1.9	9.97267e-07	chr2	124719864	124720167
1086	0.212046	ENSGALG00000033091	RUNX1T1		-3.27521	1.81938e-08	1	-1.16	0.000790025	chr2	125033798	125034266
1088	0.292443	ENSGALG00000032506	GEM		-5.02109	8.7338e-29	1	-1.72	4.41349e-09	chr2	125935003	125935546
1139	0.244017	ENSGALG00000036490	CYRIB	FAM49B	1.07325	2.60813e-17	1	-0.72	0.012157	chr2	140551831	140552470
1140	0.223262	ENSGALG00000036490	CYRIB	FAM49B	1.07325	2.60813e-17	1	-0.23	0.479889	chr2	140552714	140553130
1141	-0.541111	ENSGALG00000037618	ASAP1		2.15005	1.4098e-21	1	4	3.21157e-17	chr2	140569007	140569393
1145	0.0658898	ENSGALG00000040823	CHRAC1		-1.61568	0.00275906	1	0.56	0.0746979	chr2	145631001	145631390
1150	0.262505	ENSGALG00000040969	PTP4A3		-1.87307	2.98144e-07	1	-1.64	1.61276e-07	chr2	146255690	146256036
1156	-0.352801	ENSGALG00000043265	ZC3H3		-1.22128	0.0314693	1	3.61	7.58379e-19	chr2	148718157	148718611
1167	-0.286643	ENSGALG00000029760	NRBP2		0.761359	3.62191e-09	1	2.48	6.891e-16	chr2	149472900	149473698
1168	0.136458	ENSGALG00000029760	NRBP2		0.761359	3.62191e-09	1	-1.5	3.20216e-06	chr2	149487059	149487551
1169	-0.184133	ENSGALG00000029760	NRBP2		0.761359	3.62191e-09	1	1.34	4.71985e-07	chr2	149493818	149494309
1174	0.313939	ENSGALG00000034048	BCL11A		-1.60502	0.000353704	1	-1.18	7.71168e-05	chr3	1900817	1901637
1178	-0.398405	ENSGALG00000029512	SPTBN1		1.11703	3.91341e-14	1	2.3	2.99526e-07	chr3	2748348	2750413
1179	-0.336356	ENSGALG00000029512	SPTBN1		1.11703	3.91341e-14	1	2.05	6.97309e-07	chr3	2757320	2758981
1180	-0.41006	ENSGALG00000029512	SPTBN1		1.11703	3.91341e-14	1	1.21	2.44023e-10	chr3	2787616	2788898
1181	-0.346586	ENSGALG00000029512	SPTBN1		1.11703	3.91341e-14	1	3.14	9.13864e-22	chr3	2792216	2792624
1196	0.140733	ENSGALG00000008567	PACS1		-1.79797	7.64882e-07	1	-0.58	0.00694894	chr3	4322444	4322811
1205	-0.478693	ENSGALG00000037200			0.661378	1.03133e-05	1	2.48	6.64254e-17	chr3	5086070	5086765
1205	-0.478693	ENSGALG00000048886			0.661378	1.03133e-05	1	2.48	6.64254e-17	chr3	5086070	5086765
1209	0.25447	ENSGALG00000037200			0.661378	1.03133e-05	1	-0.53	0.155348	chr3	5413822	5414497
1234	0.279202	ENSGALG00000027096	LGALSL		-2.10107	3.01795e-09	2	-0.64	0.0365992	chr3	10340254	10340622
1234	0.279202	ENSGALG00000027096	LGALSL		-2.10107	3.01795e-09	2	0.96	0.000309927	chr3	10338870	10339554
1239	0.241036	ENSGALG00000008778	SPRED2		-1.64431	0.000257881	1	-1.36	2.79033e-07	chr3	10665316	10665792
1240	-0.181381	ENSGALG00000008778	SPRED2		-1.64431	0.000257881	1	1.9	3.01213e-05	chr3	10703574	10703780
1244	-0.136036	ENSGALG00000041626	MEIS1		-1.47619	0.000353419	1	0.28	0.247231	chr3	11088348	11088804
1246	0.210485	ENSGALG00000041626	MEIS1		-1.47619	0.000353419	1	-0.59	0.0400575	chr3	11096140	11097002
1247	0.235137	ENSGALG00000041626	MEIS1		-1.47619	0.000353419	1	-0.59	0.0400575	chr3	11096140	11097002
1249	0.163374	ENSGALG00000041626	MEIS1		-1.47619	0.000353419	1	-1.08	1.98121e-05	chr3	11102599	11104305
1250	0.16432	ENSGALG00000041626	MEIS1		-1.47619	0.000353419	1	-0.61	0.00269557	chr3	11110659	11111426
1252	0.321783	ENSGALG00000041626	MEIS1		-1.47619	0.000353419	1	-1.47	0.000129635	chr3	11149732	11150091
1253	0.298765	ENSGALG00000041626	MEIS1		-1.47619	0.000353419	1	-2.36	1.94947e-08	chr3	11164486	11164970
1254	0.164244	ENSGALG00000041626	MEIS1		-1.47619	0.000353419	1	-0.72	0.0118947	chr3	11175159	11176247
1257	-0.388169	ENSGALG00000008735	BFSP1		2.63739	1.78922e-30	1	4.95	3.54408e-34	chr3	12088175	12089277
1259	-0.359839	ENSGALG00000008735	BFSP1		2.63739	1.78922e-30	1	5.53	1.02135e-24	chr3	12097576	12098761
1265	0.167579	ENSGALG00000009068	ITPKB		-1.95269	3.99499e-07	1	-1.31	4.04335e-06	chr3	12666728	12667233
1267	0.129151	ENSGALG00000009042	ISM1		-1.36434	0.0290934	1	-0.04	0.901781	chr3	12862157	12862852
1268	0.167938	ENSGALG00000009042	ISM1		-1.36434	0.0290934	1	0.08	0.869944	chr3	12864940	12865217
1271	0.274338	ENSGALG00000008947	PAK5		-1.31519	0.00792283	1	-1.81	6.28109e-06	chr3	13963378	13963890
1272	0.236871	ENSGALG00000008918	LAMP5		-2.07898	0.0183439	1	-1.75	7.7829e-08	chr3	14049229	14050058
1274	0.122939	ENSGALG00000008875	PLCB1		-5.9893	2.24851e-13	1	-1.21	0.000418552	chr3	14408009	14408455
1275	0.329499	ENSGALG00000008875	PLCB1		-5.9893	2.24851e-13	1	-2.33	1.66625e-05	chr3	14522960	14523282
1285	0.0902199	ENSGALG00000038528			-1.7481	4.56659e-06	1	0.35	0.30253	chr3	16635302	16636005
1285	0.0902199	ENSGALG00000013821	GEMIN6		-1.50693	0.000173542	1	0.35	0.30253	chr3	16635302	16636005
1294	0.226828	ENSGALG00000009612	TGFB2		-3.01398	2.30708e-22	1	-1.84	4.24101e-07	chr3	19450141	19450525
1297	0.329635	ENSGALG00000009612	TGFB2		-3.01398	2.30708e-22	1	-1.52	0.000461137	chr3	19482369	19482689
1300	0.312819	ENSGALG00000009612	TGFB2		-3.01398	2.30708e-22	1	-0.79	0.0202667	chr3	19496208	19496530
1310	0.247467	ENSGALG00000020067	VASH2		-1.56728	0.00113732	1	-1.07	1.20956e-05	chr3	21847029	21847868
1322	0.262264	ENSGALG00000009915	EML4		-2.44444	1.07828e-13	2	-0.71	0.0132131	chr3	23700103	23700479
1322	0.262264	ENSGALG00000009915	EML4		-2.44444	1.07828e-13	2	-0.13	0.538224	chr3	23697369	23699527
1326	0.314333	ENSGALG00000009915	EML4		-2.44444	1.07828e-13	1	-1.78	0.000940631	chr3	23788957	23789570
1328	0.437527	ENSGALG00000009915	EML4		-2.44444	1.07828e-13	1	-1.98	3.56666e-08	chr3	23804566	23804958
1329	0.396819	ENSGALG00000009915	EML4		-2.44444	1.07828e-13	1	-2.07	4.00868e-10	chr3	23840006	23841411
1335	0.195232	ENSGALG00000010020	TTC7A		-1.42172	0.0156824	1	-1.01	0.00944274	chr3	27192446	27192760
1336	0.239946	ENSGALG00000010020	TTC7A		-1.42172	0.0156824	1	0.37	0.105837	chr3	27198279	27198803
1338	0.231135	ENSGALG00000010036	FOSL2		-4.32227	2.81614e-17	2	-2.06	2.37126e-10	chr3	27508647	27509179
1338	0.231135	ENSGALG00000010036	FOSL2		-4.32227	2.81614e-17	2	-0.83	3.96944e-05	chr3	27509607	27510129
1350	0.184894	ENSGALG00000030587			-2.4786	7.12232e-16	1	-1.42	1.82686e-08	chr3	30425173	30425587
1351	0.194232	ENSGALG00000030587			-2.4786	7.12232e-16	1	-1.1	0.000101822	chr3	30427155	30427851
1352	0.160284	ENSGALG00000030587			-2.4786	7.12232e-16	1	-1.1	0.000101822	chr3	30427155	30427851
1354	0.164902	ENSGALG00000030587			-2.4786	7.12232e-16	1	-0.86	0.0150731	chr3	30431228	30431577
1355	0.229043	ENSGALG00000030587			-2.4786	7.12232e-16	1	-0.81	0.00350932	chr3	30435607	30437098
1356	0.159263	ENSGALG00000010186	CAPN11		-1.56418	0.00425492	1	-1.32	1.69595e-07	chr3	30452904	30453556
1362	0.150463	ENSGALG00000010290	VEGFA		-1.69808	3.75246e-05	1	0.2	0.538556	chr3	30786986	30787397
1368	0.165017	ENSGALG00000010290	VEGFA		-1.69808	3.75246e-05	1	0.02	0.960502	chr3	30792618	30793205
1372	0.259948	ENSGALG00000010448	LTBP1		-3.16665	7.27541e-23	1	-1.82	5.07755e-07	chr3	31272985	31273575
1373	-0.330013	ENSGALG00000010448	LTBP1		-3.16665	7.27541e-23	1	2.95	1.1475e-09	chr3	31276099	31276568
1386	0.196882	ENSGALG00000010649	CNST		-1.3847	0.00410292	1	-0.85	0.0189401	chr3	33986434	33987006
1387	0.30696	ENSGALG00000010653	SMYD3		-1.36381	0.0136187	1	-1.71	9.96134e-06	chr3	34080097	34080804
1391	0.310236	ENSGALG00000010702	ADSS		-2.24632	2.01553e-13	1	-1.79	5.3736e-09	chr3	34910712	34911010
1393	-0.242863	ENSGALG00000010733	CEP170		-1.1958	0.0343831	1	1.64	8.49868e-07	chr3	35346090	35346515
1394	0.237824	ENSGALG00000055021	GREM2		-3.13338	8.51535e-09	1	-1.12	0.000282149	chr3	36254854	36255311
1401	0.173267	ENSGALG00000039349	DISC1		-1.69817	0.000155524	1	-1.46	3.32639e-09	chr3	39580441	39581275
1409	0.320178	ENSGALG00000011537	PDE10A		-1.59982	0.000729201	1	-1.86	3.18598e-05	chr3	43327917	43328882
1420	-0.313852	ENSGALG00000041575	PPP1R14C		-2.80811	2.50601e-20	1	2.82	4.12559e-19	chr3	48454092	48454511
1421	-0.382132	ENSGALG00000012395	PLEKHG1		-1.60841	6.35527e-05	1	3.61	6.93461e-16	chr3	48679317	48679877
1425	0.203122	ENSGALG00000013683	ARID1B		-1.31009	0.0106622	1	-0.6	0.0262773	chr3	51501605	51502023
1434	-0.405381	ENSGALG00000013935	BCLAF1		-1.75842	1.52724e-06	1	3.21	1.9781e-15	chr3	55425238	55425693
1435	0.13003	ENSGALG00000013980	SLC2A12		-2.50082	4.86579e-16	1	-1.28	8.0617e-05	chr3	56302741	56303894
1445	0.266086	ENSGALG00000029011	SLC35F1		-1.21251	0.0296803	1	-1.88	1.25147e-15	chr3	63358671	63359430
1452	-0.202385	ENSGALG00000015286	SESN1		0.423817	7.29922e-08	1	1.26	0.00065732	chr3	67139017	67139417
1453	-0.197344	ENSGALG00000015286	SESN1		0.423817	7.29922e-08	1	1.76	1.28501e-07	chr3	67140252	67140781
1455	0.343137	ENSGALG00000015297	FOXO3		-1.23596	0.0215258	1	-0.43	0.0613996	chr3	67307890	67308517
1457	0.323424	ENSGALG00000015297	FOXO3		-1.23596	0.0215258	1	-0.88	0.00043178	chr3	67320589	67321031
1458	0.210487	ENSGALG00000015297	FOXO3		-1.23596	0.0215258	1	-0.8	4.26713e-05	chr3	67321500	67322155
1461	0.256563	ENSGALG00000043047	SOBP		-2.5789	8.49902e-16	1	-1.48	2.51874e-08	chr3	67771386	67772146
1462	0.197777	ENSGALG00000043047	SOBP		-2.5789	8.49902e-16	1	-1.48	2.51874e-08	chr3	67771386	67772146
1464	0.296432	ENSGALG00000043047	SOBP		-2.5789	8.49902e-16	1	-0.45	0.0478097	chr3	67831322	67832407
1472	0.334075	ENSGALG00000015768	ANKRD6		-5.02232	2.14641e-37	1	-1.79	6.10251e-09	chr3	75551619	75552250
1473	0.313385	ENSGALG00000015768	ANKRD6		-5.02232	2.14641e-37	1	-2.22	3.35073e-14	chr3	75553592	75554101
1474	0.230075	ENSGALG00000015768	ANKRD6		-5.02232	2.14641e-37	1	-0.84	0.000214438	chr3	75556072	75556581
1483	0.185331	ENSGALG00000015889	PHIP		-1.79719	9.74791e-07	1	-0.33	0.24689	chr3	79512744	79513062
1484	0.164004	ENSGALG00000015889	PHIP		-1.79719	9.74791e-07	1	-0.43	0.16747	chr3	79515022	79515381
1485	0.237073	ENSGALG00000015916	SLC17A5		-1.19152	0.0429623	1	-1.6	4.76557e-05	chr3	81456337	81456915
1486	0.0674772	ENSGALG00000015925	CGAS		-4.83037	5.65818e-24	1	0.44	0.264704	chr3	81526264	81528041
1496	0.294726	ENSGALG00000016361	FAM110C		-4.64991	5.3328e-42	1	-1.02	2.59441e-05	chr3	91782760	91784012
1514	-0.340634	ENSGALG00000016498	MFSD2B		7.57869	4.20422e-60	1	5.23	7.9358e-09	chr3	104074166	104074915
1525	0.187105	ENSGALG00000016536	HADHA		1.02304	4.3695e-14	1	-1.43	2.12768e-08	chr3	104912319	104913421
1529	-0.120843	ENSGALG00000016605	EFR3B		1.31963	2.48224e-14	1	0.66	0.0802509	chr3	105422437	105423040
1530	-0.2457	ENSGALG00000016605	EFR3B		1.31963	2.48224e-14	1	1.95	1.7995e-11	chr3	105424150	105424654
1537	0.14258	ENSGALG00000016624	ELP3		-1.25356	0.0244472	1	-0.1	0.594642	chr3	105783006	105784325
1538	0.320483	ENSGALG00000016624	ELP3		-1.25356	0.0244472	1	-0.1	0.594642	chr3	105783006	105784325
1540	0.32506	ENSGALG00000016639	KIF13B		-2.22368	1.06771e-07	1	-1.19	0.00174612	chr3	106307954	106308398
1541	0.31767	ENSGALG00000028032	MSRA		2.58346	6.80218e-51	1	-1.14	0.00877337	chr3	106442435	106442819
1542	-0.292126	ENSGALG00000028032	MSRA		2.58346	6.80218e-51	1	3.03	2.27802e-20	chr3	106506125	106506640
1553	-0.278056	ENSGALG00000016709	RCAN2		1.27434	1.15278e-12	1	1.95	1.04636e-06	chr3	109725005	109725422
1558	-0.438173	ENSGALG00000042725	ZC4H2		-1.27014	0.0135528	1	3.67	8.33445e-12	chr4	69856	70215
1570	0.181189	ENSGALG00000004346	P2RY4		1.34275	0.0142095	1	-0.48	0.428701	chr4	1225076	1225493
1572	0.242073	ENSGALG00000004169			-1.9949	2.61623e-09	1	-2	2.12624e-08	chr4	1297353	1297966
1590	0.260228	ENSGALG00000033953	SHROOM4		-3.61352	1.51755e-11	1	-1.85	1.01112e-08	chr4	1855779	1856429
1600	0.296658	ENSGALG00000005553	NLGN3		-1.39449	0.00153818	1	-1.22	0.0010549	chr4	2325206	2326572
1601	0.322707	ENSGALG00000005553	NLGN3		-1.39449	0.00153818	1	-1.02	2.15662e-05	chr4	2334601	2335764
1606	0.27476	ENSGALG00000005747			-3.11788	1.14815e-05	1	-1.88	2.03357e-14	chr4	2435338	2437353
1607	0.224664	ENSGALG00000005747			-3.11788	1.14815e-05	1	-1.88	2.03357e-14	chr4	2435338	2437353
1616	0.259004	ENSGALG00000023843	FRMD7		-1.75153	0.0295923	1	-0.63	0.00029757	chr4	3459456	3460121
1633	0.24536	ENSGALG00000006080	GPC4		-3.86858	2.27408e-25	1	-1.84	2.48605e-08	chr4	3808304	3808886
1647	-0.346772	ENSGALG00000006508	FGF13		-2.88306	1.3031e-07	1	3.82	3.30695e-29	chr4	4833443	4833928
1652	0.264271	ENSGALG00000006623	ATP11C		0.467983	9.67239e-07	1	-0.99	0.000800948	chr4	5081351	5082091
1654	0.179282	ENSGALG00000006822	PCDH19		-2.10911	1.82573e-05	1	-1.01	0.00122304	chr4	5220900	5221269
1655	0.248498	ENSGALG00000006822	PCDH19		-2.10911	1.82573e-05	1	-1.24	0.00516859	chr4	5254555	5255033
1666	0.127682	ENSGALG00000007131			-2.319	4.41479e-14	1	-0.92	1.2591e-05	chr4	9391423	9391925
1667	-0.306842	ENSGALG00000033183	GABRB4	GABRQ	-2.71511	3.50592e-17	1	0.32	0.204855	chr4	10661356	10662517
1668	0.164005	ENSGALG00000033183	GABRB4	GABRQ	-2.71511	3.50592e-17	1	-0.31	0.340556	chr4	10709272	10710550
1675	0.240514	ENSGALG00000007608	ARHGEF9		-1.4239	0.00243085	1	-1.13	5.93734e-06	chr4	11686703	11687265
1676	0.206174	ENSGALG00000007608	ARHGEF9		-1.4239	0.00243085	1	0.07	0.78567	chr4	11748650	11749475
1677	0.264062	ENSGALG00000007608	ARHGEF9		-1.4239	0.00243085	1	-0.77	0.00939416	chr4	11768325	11768768
1678	-0.196612	ENSGALG00000007608	ARHGEF9		-1.4239	0.00243085	1	0.8	6.5769e-05	chr4	11773100	11774656
1679	0.296617	ENSGALG00000007608	ARHGEF9		-1.4239	0.00243085	1	-0.65	0.121085	chr4	11774991	11775604
1681	0.22103	ENSGALG00000007608	ARHGEF9		-1.4239	0.00243085	1	-1.54	1.66345e-07	chr4	11824132	11824909
1690	0.203049	ENSGALG00000008072	CHRDL1		-3.89233	6.18866e-34	1	-1.67	2.75117e-11	chr4	13513697	13514102
1693	0.351558	ENSGALG00000008088	ACSL4		-2.82394	1.21521e-23	1	-2.75	2.63263e-09	chr4	13767255	13768092
1695	0.333603	ENSGALG00000008290	VSIG1		2.381	1.74413e-24	1	-1.81	3.29184e-10	chr4	14137790	14138476
1703	0.20345	ENSGALG00000008888	IL1RAPL2		-4.58518	1.05841e-31	1	-0.79	0.066348	chr4	16893217	16893794
1710	0.414104	ENSGALG00000009168	AFF2		-1.84796	1.31783e-06	1	-1.89	5.6713e-05	chr4	18249571	18250001
1716	0.104499	ENSGALG00000009567	TLL1		-3.84529	4.96687e-32	1	-1.14	5.38434e-07	chr4	24070292	24071094
1719	0.215753	ENSGALG00000009692	SH3RF1		-1.73579	2.75795e-06	1	-0.99	8.01355e-06	chr4	25483501	25484294
1724	0.173633	ENSGALG00000009809	MAML3		-1.25387	0.0208272	1	-1.29	2.36317e-06	chr4	29451165	29451610
1725	0.23025	ENSGALG00000009809	MAML3		-1.25387	0.0208272	1	-0.86	0.000250579	chr4	29460377	29460815
1729	0.170923	ENSGALG00000009809	MAML3		-1.25387	0.0208272	1	-0.71	0.00564923	chr4	29540581	29541692
1730	0.368124	ENSGALG00000009809	MAML3		-1.25387	0.0208272	1	-1.56	7.93075e-06	chr4	29549708	29550123
1731	0.162794	ENSGALG00000009809	MAML3		-1.25387	0.0208272	1	-0.77	0.000367052	chr4	29565852	29566768
1732	0.340057	ENSGALG00000009880	INPP4B		-2.76567	4.56804e-07	1	-2.38	1.30489e-06	chr4	30228834	30229193
1735	0.206352	ENSGALG00000009977	SMAD1		-1.26633	0.0218272	1	-1.98	6.01957e-09	chr4	31147006	31147587
1746	0.238071	ENSGALG00000010061	LRBA		-1.21187	0.0258109	1	-1.84	8.49287e-07	chr4	33004149	33004662
1752	0.309799	ENSGALG00000010268			-2.26934	3.34679e-10	1	-1.78	2.86819e-05	chr4	34611667	34612327
1761	0.114769	ENSGALG00000031960	LEF1	Lef-1	-1.70251	3.46691e-06	1	-0.18	0.499762	chr4	37873853	37874380
1769	-0.290575	ENSGALG00000053595	CXXC4		1.19281	7.38533e-17	1	3.23	3.0183e-07	chr4	39021771	39022208
1774	0.193697	ENSGALG00000010628	ACSL1		-1.91879	2.68292e-07	1	-1.67	1.29362e-09	chr4	39431357	39431722
1779	0.2411	ENSGALG00000010645	ENPP6		-3.21328	1.34899e-27	2	-2.44	4.47563e-09	chr4	39575833	39576391
1779	0.2411	ENSGALG00000010645	ENPP6		-3.21328	1.34899e-27	2	-0.51	0.0305759	chr4	39576728	39577116
1780	0.0674623	ENSGALG00000010645	ENPP6		-3.21328	1.34899e-27	1	-0.76	0.000854136	chr4	39577726	39578464
1781	-0.457736	ENSGALG00000010646	STOX2		-2.09157	2.10055e-08	1	3.28	1.08187e-21	chr4	39619905	39620382
1782	0.213476	ENSGALG00000010646	STOX2		-2.09157	2.10055e-08	1	-1.05	0.00101303	chr4	39634957	39635530
1784	0.277374	ENSGALG00000030065	TENM3		-2.90221	1.29164e-20	1	-1.31	0.00391192	chr4	40084704	40085241
1787	0.153183	ENSGALG00000030065	TENM3		-2.90221	1.29164e-20	1	-0.32	0.324717	chr4	40132514	40132879
1790	0.1573	ENSGALG00000030065	TENM3		-2.90221	1.29164e-20	1	-1.25	0.000136226	chr4	40301817	40303197
1796	0.271964	ENSGALG00000043935	AFF1		-1.74133	3.83618e-06	1	-0.9	2.78848e-05	chr4	45762138	45762564
1798	0.28923	ENSGALG00000043935	AFF1		-1.74133	3.83618e-06	1	-0.86	0.0127056	chr4	45772681	45773050
1806	0.237426	ENSGALG00000011175	TMEM150C		-1.54148	0.00983608	1	-0.5	0.289227	chr4	46380581	46381423
1807	-0.227558	ENSGALG00000011227	CDS1		0.79747	9.87767e-11	1	2.07	5.771e-07	chr4	46828468	46828986
1809	0.340318	ENSGALG00000011266	PPM1K		-2.15956	1.91698e-11	1	-1.63	2.53397e-05	chr4	47005015	47005340
1811	0.211153	ENSGALG00000011319	ADGRL3		1.04308	1.79173e-10	1	0.37	0.137245	chr4	48163389	48164185
1814	0.292229	ENSGALG00000037332	IGFBP7		-2.38987	0.0079414	1	-1.82	1.36463e-07	chr4	49167988	49168509
1822	0.185839	ENSGALG00000011476	SEPT11	SEPTIN11	-1.93815	9.04516e-07	1	-0.28	0.487851	chr4	49659366	49659702
1823	0.283838	ENSGALG00000052932	SHROOM3		-2.35212	1.79408e-11	1	-1.32	0.000138839	chr4	49800547	49801527
1825	0.124953	ENSGALG00000052932	SHROOM3		-2.35212	1.79408e-11	1	-1.77	1.33597e-06	chr4	49815753	49816296
1829	0.29746	ENSGALG00000011623	ADAMTS3		-3.86044	3.69386e-19	1	-1.99	1.00075e-05	chr4	50480321	50480888
1831	0.315765	ENSGALG00000011623	ADAMTS3		-3.86044	3.69386e-19	1	-1.26	0.000278899	chr4	50586211	50587346
1832	0.363561	ENSGALG00000011623	ADAMTS3		-3.86044	3.69386e-19	1	-1.55	1.31797e-11	chr4	50605311	50605866
1837	0.302531	ENSGALG00000042067	SPRY1		-1.76375	0.000497966	1	-0.01	0.958061	chr4	53358270	53360652
1838	0.153887	ENSGALG00000042067	SPRY1		-1.76375	0.000497966	1	-0.01	0.958061	chr4	53358270	53360652
1839	0.177362	ENSGALG00000042067	SPRY1		-1.76375	0.000497966	1	-0.01	0.958061	chr4	53358270	53360652
1842	-0.311114	ENSGALG00000041635	CAMK2D		-1.37309	0.04677	1	-0.48	0.0542385	chr4	56533181	56534503
1843	0.128895	ENSGALG00000041635	CAMK2D		-1.37309	0.04677	1	-0.48	0.0542385	chr4	56533181	56534503
1844	0.320048	ENSGALG00000012044	ANK2		0.508893	3.56364e-06	1	-0.25	0.406932	chr4	56945435	56945821
1854	0.367466	ENSGALG00000013617	PDGFRL		-3.74492	5.48459e-32	1	-1.84	6.13476e-08	chr4	63010201	63010617
1856	0.181899	ENSGALG00000013627	SLC7A2		-3.74492	5.48459e-32	1	-0.66	0.0393494	chr4	63048424	63048832
1857	0.144889	ENSGALG00000013627	SLC7A2		-3.74492	5.48459e-32	1	-1.15	2.03283e-05	chr4	63066117	63067677
1860	0.162543	ENSGALG00000013929	PDGFRA		-2.63458	1.61079e-16	1	-0.59	0.0679779	chr4	65421333	65421932
1862	-0.153262	ENSGALG00000013929	PDGFRA		-2.63458	1.61079e-16	1	-0.46	0.168059	chr4	65431948	65432445
1866	-0.222461	ENSGALG00000046914			2.05476	1.40846e-18	1	2.03	1.05899e-10	chr4	68463965	68464425
1867	-0.221843	ENSGALG00000051022			2.05476	1.40846e-18	1	1.65	4.49946e-09	chr4	68528076	68529616
1875	0.278862	ENSGALG00000014355	STIM2		-1.6491	3.79249e-05	1	-0.66	0.0116822	chr4	73082801	73083516
1883	0.288761	ENSGALG00000014425	NCAPG		-4.16912	1.25229e-18	1	-1.63	3.68218e-08	chr4	75750482	75751067
1886	0.20914	ENSGALG00000014496	Prom1		-1.46004	0.000941363	1	-1.22	9.2446e-10	chr4	76508510	76509229
1894	-0.357703	ENSGALG00000015531	PPP2R2C		2.20617	3.80645e-25	1	3.28	7.07083e-22	chr4	79594133	79594775
1895	0.266557	ENSGALG00000015546	TBC1D14		1.32606	8.06129e-15	2	0.1	0.808322	chr4	79885654	79886105
1895	0.266557	ENSGALG00000015546	TBC1D14		1.32606	8.06129e-15	2	0.3	0.439197	chr4	79885075	79885530
1896	0.281155	ENSGALG00000015554	SORCS2		-2.58925	1.64051e-14	1	-1.61	1.06839e-06	chr4	80035098	80035683
1897	0.224243	ENSGALG00000015554	SORCS2		-2.58925	1.64051e-14	1	-0.71	0.0576683	chr4	80068796	80069160
1907	0.314012	ENSGALG00000015708	FGFR3		-1.90947	7.46272e-08	1	-0.55	0.0485651	chr4	83435896	83436604
1909	0.223543	ENSGALG00000015708	FGFR3		-1.90947	7.46272e-08	2	-0.3	0.2764	chr4	83441097	83441364
1909	0.223543	ENSGALG00000015708	FGFR3		-1.90947	7.46272e-08	2	1.4	0.000116444	chr4	83440019	83440422
1916	0.282643	ENSGALG00000039942	CTBP1		-1.23563	0.0333631	1	-1.4	5.45141e-10	chr4	84631846	84632277
1918	-0.341787	ENSGALG00000039942	CTBP1		-1.23563	0.0333631	1	2.04	4.90726e-11	chr4	84711845	84712222
1919	0.302635	ENSGALG00000037525	FGFRL1		-1.94604	0.00266705	1	-1.32	2.36558e-05	chr4	85100009	85101066
1920	-0.239891	ENSGALG00000037525	FGFRL1		-1.94604	0.00266705	1	0.67	0.0293716	chr4	85224614	85224940
1921	-0.37573	ENSGALG00000033083	ATOH8		0.972221	0.000382887	1	1.55	3.27226e-07	chr4	85315426	85316570
1922	0.216802	ENSGALG00000033083	ATOH8		0.972221	0.000382887	1	-1.11	0.00263902	chr4	85329699	85330396
1948	0.346364	ENSGALG00000016105	DYSF		0.532558	1.56335e-08	1	-1.21	0.00359316	chr4	90654086	90654630
1949	0.273969	ENSGALG00000016105	DYSF		0.532558	1.56335e-08	1	-1.01	0.00301561	chr4	90657228	90657636
1999	0.258817	ENSGALG00000041253	MYRF		-3.86812	9.34606e-36	1	-2.07	4.38165e-08	chr5	447430	447889
2000	0.282604	ENSGALG00000041253	MYRF		-3.86812	9.34606e-36	1	-2.64	1.29821e-09	chr5	456668	457088
2019	-0.445578	ENSGALG00000039334			0.703759	6.77292e-10	1	5.03	5.43208e-34	chr5	962377	963183
2025	-0.447299	ENSGALG00000003999	NAV2		-2.24316	1.93801e-11	1	2.83	1.28746e-21	chr5	2070470	2071288
2026	0.291164	ENSGALG00000003999	NAV2		-2.24316	1.93801e-11	1	-0.16	0.687762	chr5	2123894	2124503
2028	0.339521	ENSGALG00000003748	ANO5		-2.43276	5.37246e-15	1	-1.63	3.62051e-07	chr5	3005144	3006311
2031	-0.132383	ENSGALG00000012136	MPPED2		-1.2247	0.0431608	1	0.86	0.00113962	chr5	4933636	4934077
2032	0.199991	ENSGALG00000012128	IMMP1L		-1.18095	0.0367488	1	-1.37	4.62788e-05	chr5	5288518	5288837
2054	-0.156011	ENSGALG00000039822	RASSF10		1.22986	9.76681e-13	1	1.58	0.000259576	chr5	7963858	7964581
2060	-0.216934	ENSGALG00000005584	GALNT18		-1.60544	0.00019539	1	2.72	2.19605e-08	chr5	8706934	8707252
2064	0.289113	ENSGALG00000005750	SWAP70		-1.78744	2.17575e-07	1	-1.8	9.15169e-12	chr5	9542471	9543214
2065	0.235955	ENSGALG00000005903	NRIP3		-3.38341	7.78813e-06	1	-1.94	4.88219e-10	chr5	9796097	9796606
2066	0.317828	ENSGALG00000047559	DENND2B		1.95385	5.00178e-23	1	-2.19	4.05716e-05	chr5	9963323	9963805
2073	-0.292165	ENSGALG00000006355	SPTY2D1		3.07072	5.3268e-46	1	4.6	4.14899e-22	chr5	12798813	12799321
2084	0.19766	ENSGALG00000006546	CD81		-3.13237	1.22495e-22	1	-1.86	2.15466e-10	chr5	13833943	13834488
2088	0.261864	ENSGALG00000006546	CD81		-3.13237	1.22495e-22	1	-1.35	4.90892e-08	chr5	13839586	13840339
2089	0.307003	ENSGALG00000006546	CD81		-3.13237	1.22495e-22	1	-1.35	4.90892e-08	chr5	13839586	13840339
2092	0.257013	ENSGALG00000006546	CD81		-3.13237	1.22495e-22	1	-2.23	3.99482e-07	chr5	13844972	13845318
2103	-0.249449	ENSGALG00000039335	SLC25A22		2.18014	2.41678e-27	1	0.75	0.0240634	chr5	16015677	16017088
2108	-0.43634	ENSGALG00000039221			0.707043	1.17869e-06	1	1.76	1.4873e-07	chr5	16305331	16305885
2119	0.146875	ENSGALG00000026207	CNTF		0.498524	1.22425e-06	1	-0.56	0.000434428	chr5	17172694	17173509
2129	0.103331	ENSGALG00000007555	CCND1		-1.89256	3.0793e-07	1	0.16	0.4047	chr5	17780831	17782114
2132	-0.197088	ENSGALG00000029892	LMO2		4.38431	5.65975e-77	1	3.67	5.68912e-09	chr5	18663010	18663506
2134	-0.451146	ENSGALG00000047061			3.64236	1.9334e-60	1	5.17	1.99636e-23	chr5	18827404	18828831
2135	-0.450971	ENSGALG00000037556	SLC1A2		-2.54543	2.06025e-15	1	3.95	2.17695e-11	chr5	19310712	19311300
2145	0.330574	ENSGALG00000036901	TSPAN18		-2.58691	1.5125e-14	1	-1.72	9.0141e-08	chr5	22386912	22387731
2159	0.184584	ENSGALG00000008380	DGKZ		-2.38755	2.20349e-10	1	-1.62	3.71056e-08	chr5	23889392	23890007
2160	0.176849	ENSGALG00000008380	DGKZ		-2.38755	2.20349e-10	2	-1.62	3.71056e-08	chr5	23889392	23890007
2160	0.176849	ENSGALG00000008380	DGKZ		-2.38755	2.20349e-10	2	-1.5	4.39548e-11	chr5	23890109	23891050
2161	0.247884	ENSGALG00000008380	DGKZ		-2.38755	2.20349e-10	2	-2.3	3.72809e-09	chr5	23891138	23891475
2161	0.247884	ENSGALG00000008380	DGKZ		-2.38755	2.20349e-10	2	-1.5	4.39548e-11	chr5	23890109	23891050
2163	0.206063	ENSGALG00000008380	DGKZ		-2.38755	2.20349e-10	1	0.11	0.659296	chr5	23915908	23916630
2164	0.276258	ENSGALG00000008380	DGKZ		-2.38755	2.20349e-10	1	-1.23	2.11732e-09	chr5	23918561	23919624
2166	0.183646	ENSGALG00000008380	DGKZ		-2.38755	2.20349e-10	1	-1.27	1.88806e-05	chr5	23928177	23929077
2185	0.264212	ENSGALG00000009352	DPF3		-1.51382	0.000430779	1	-1.21	7.38963e-06	chr5	26864357	26865392
2199	-0.23896	ENSGALG00000042458	ACTN1		-2.11237	1.05416e-09	1	-0.87	0.0284571	chr5	28441205	28441768
2208	0.293607	ENSGALG00000009491	RAD51B		-2.31669	0.000350206	1	-2.02	1.766e-13	chr5	28636989	28638092
2214	-0.237146	ENSGALG00000009723	FMN1		-1.38946	0.0095834	1	0.33	0.025292	chr5	30634566	30636022
2224	-0.160784	ENSGALG00000027864	NFKBIA		3.39063	3.43775e-70	1	1.68	3.41273e-07	chr5	36408484	36408960
2237	0.193368	ENSGALG00000010468	ISM2		-2.9375	1.22997e-21	1	-1.45	7.8041e-09	chr5	39459395	39460555
2249	-0.25292	ENSGALG00000034898	ITPK1		0.581454	3.03036e-10	1	2.29	1.04665e-11	chr5	45101160	45102462
2256	0.196005	ENSGALG00000039735	EML1		-2.01712	0.00178664	1	-1.8	5.05367e-06	chr5	48427261	48427557
2263	0.204765	ENSGALG00000011384	RCOR1		-1.95695	5.08071e-09	1	-0.45	0.098113	chr5	49907723	49908220
2273	0.231226	ENSGALG00000011528			0.620685	1.42444e-08	1	-0.04	0.926778	chr5	50662016	50662434
2276	0.261178	ENSGALG00000011618	ADSS1	ADSSL1	0.841376	1.09389e-05	1	-0.2	0.597442	chr5	51753758	51754154
2278	0.260851	ENSGALG00000011619	SIVA1		0.841376	1.09389e-05	1	-0.26	0.321143	chr5	51773033	51774954
2284	0.17762	ENSGALG00000011696	JAG2		-2.65134	0.0220732	1	-0.28	0.0841467	chr5	52360751	52362664
2285	0.0860094	ENSGALG00000011696	JAG2		-2.65134	0.0220732	1	-0.28	0.0841467	chr5	52360751	52362664
2289	0.275319	ENSGALG00000033813	BTBD6		-2.00095	1.53511e-09	1	-0.09	0.558014	chr5	52936012	52936990
2300	0.217081	ENSGALG00000012017	DAAM1		-2.47962	1.50909e-15	1	-1.57	3.51941e-06	chr5	55015960	55016676
2303	0.161469	ENSGALG00000012017	DAAM1		-2.47962	1.50909e-15	1	-2.05	9.88181e-17	chr5	55084243	55084881
2304	0.17373	ENSGALG00000012017	DAAM1		-2.47962	1.50909e-15	1	-2.05	9.88181e-17	chr5	55084243	55084881
2306	0.17785	ENSGALG00000012023	DACT1		-1.75438	0.012403	1	-1.24	6.68286e-06	chr5	55294753	55295316
2314	-0.534389	ENSGALG00000012137	KTN1		0.975021	1.07372e-10	1	4.56	1.5997e-50	chr5	56332401	56333318
2315	-0.420276	ENSGALG00000012137	KTN1		0.975021	1.07372e-10	1	2.14	2.42406e-13	chr5	56349453	56350281
2316	-0.317212	ENSGALG00000012137	KTN1		0.975021	1.07372e-10	1	2.51	1.20022e-31	chr5	56350841	56351367
2317	-0.338271	ENSGALG00000012137	KTN1		0.975021	1.07372e-10	1	1.67	6.96439e-09	chr5	56353008	56353450
2318	0.333854	ENSGALG00000032563	FBXO34		0.505071	1.83263e-08	1	-1.35	0.00444691	chr5	56403870	56404470
2319	0.224947	ENSGALG00000012200	GCH1		-4.4908	2.00045e-39	1	-1.75	2.77391e-06	chr5	56540860	56541281
2326	0.258235	ENSGALG00000012228	MDGA2		-2.81089	0.000225779	1	-2.45	1.47898e-13	chr5	56977261	56978090
2329	0.297321	ENSGALG00000012228	MDGA2		-2.81089	0.000225779	1	-1.41	0.00113624	chr5	57106752	57107237
2331	0.370092	ENSGALG00000012228	MDGA2		-2.81089	0.000225779	1	-2.08	1.5774e-05	chr5	57128943	57129398
2336	0.321813	ENSGALG00000012295	CDKL1		1.05836	4.77397e-09	1	-1.18	0.000729942	chr5	57942779	57943100
2339	0.20473	ENSGALG00000012339	ATL1		0.560617	1.32366e-07	1	-1.05	0.000480955	chr5	58023560	58024432
2340	0.17309	ENSGALG00000012339	ATL1		0.560617	1.32366e-07	1	-1.05	0.000480955	chr5	58023560	58024432
2341	0.128712	ENSGALG00000012339	ATL1		0.560617	1.32366e-07	1	-0.44	0.226852	chr5	58036498	58037138
2342	0.1645	ENSGALG00000012361	NIN		-2.1924	7.78813e-06	1	-0.4	0.238385	chr5	58089870	58090187
2343	0.187745	ENSGALG00000012361	NIN		-2.1924	7.78813e-06	1	-1.51	9.45236e-06	chr5	58100848	58102031
2345	0.16556	ENSGALG00000012367	TRIM9		-2.55576	1.10051e-07	1	-1.34	3.91561e-08	chr5	58130615	58131240
2346	0.201321	ENSGALG00000012367	TRIM9		-2.55576	1.10051e-07	1	-1.36	5.35351e-05	chr5	58133987	58134451
2359	0.184814	ENSGALG00000012426	DDHD1		3.0761	1.74979e-63	1	0.03	0.935852	chr5	58464398	58465251
2361	0.217121	ENSGALG00000031182	FANCM		-1.26569	0.0137518	1	0.04	0.923576	chr5	58885943	58886567
2362	0.163832	ENSGALG00000031182	FANCM		-1.26569	0.0137518	1	0.39	0.241813	chr5	58887221	58887699
2365	0.143277	ENSGALG00000034773	TOGARAM1		-1.25514	0.012204	1	0.82	0.0477667	chr5	58998839	58999515
2379	-0.325986	ENSGALG00000002015	SNCG		1.82906	9.63645e-10	1	1.14	1.197e-11	chr6	3342771	3344313
2381	0.284613	ENSGALG00000002089			1.066	2.69862e-17	1	0.45	0.275512	chr6	3492188	3493199
2385	0.211411	ENSGALG00000002710	IPMK		-1.72676	0.0194507	1	-0.97	0.00133995	chr6	5987670	5988351
2386	0.322906	ENSGALG00000002710	IPMK		-1.72676	0.0194507	1	-1.93	5.16316e-11	chr6	5993545	5994757
2389	-0.454398	ENSGALG00000002845	CTNNA3		1.28731	1.00753e-08	1	4.93	1.54661e-13	chr6	7749633	7750115
2390	0.19559	ENSGALG00000002845	CTNNA3		1.28731	1.00753e-08	1	-0.28	0.420167	chr6	7803149	7804136
2393	0.257128	ENSGALG00000002942	JMJD1C		-1.66455	4.86537e-05	1	-0.58	0.000598907	chr6	8546811	8547550
2394	0.225229	ENSGALG00000002942	JMJD1C		-1.66455	4.86537e-05	1	-0.51	0.000140422	chr6	8559025	8560432
2395	0.228174	ENSGALG00000002942	JMJD1C		-1.66455	4.86537e-05	1	-0.51	0.000140422	chr6	8559025	8560432
2398	0.340583	ENSGALG00000002942	JMJD1C		-1.66455	4.86537e-05	1	-1.23	0.000261436	chr6	8575900	8577015
2399	0.172413	ENSGALG00000002942	JMJD1C		-1.66455	4.86537e-05	1	-0.78	0.0145401	chr6	8640150	8640714
2400	0.162213	ENSGALG00000002942	JMJD1C		-1.66455	4.86537e-05	1	-0.78	0.0145401	chr6	8640150	8640714
2401	0.251801	ENSGALG00000002942	JMJD1C		-1.66455	4.86537e-05	1	-1.98	4.10202e-08	chr6	8641416	8642100
2427	-0.258498	ENSGALG00000031604	TET1		-1.22805	0.0247267	1	2.84	9.98055e-12	chr6	11401179	11401578
2429	0.229971	ENSGALG00000021039	HKDC1		-2.95756	3.38405e-20	1	-1.67	1.72942e-07	chr6	11554460	11554996
2430	0.179404	ENSGALG00000021039	HKDC1		-2.95756	3.38405e-20	1	0.15	0.432225	chr6	11557895	11558551
2435	0.147423	ENSGALG00000026019	ASCC1		0.816303	5.93678e-11	1	0.54	0.107891	chr6	12180129	12181971
2437	0.184854	ENSGALG00000026019	ASCC1		0.816303	5.93678e-11	1	0.3	0.344565	chr6	12207845	12208820
2437	0.184854	ENSGALG00000049951	SPOCK2		0.490373	3.23083e-06	1	0.3	0.344565	chr6	12207845	12208820
2442	0.146341	ENSGALG00000039219	ADAMTS14		-1.20912	0.035124	1	-0.33	0.181907	chr6	12259693	12260120
2450	0.25724	ENSGALG00000024056	CHST3		-4.14797	3.09859e-18	1	-1.49	6.8379e-11	chr6	12682581	12683219
2451	0.126547	ENSGALG00000024056	CHST3		-4.14797	3.09859e-18	1	-1.06	1.66383e-05	chr6	12684358	12685287
2477	0.16615	ENSGALG00000039528	PLCE1		-3.7454	8.28351e-30	1	-1.51	9.669e-05	chr6	21086664	21087339
2479	-0.481598	ENSGALG00000006912	CPEB3		1.21023	6.84711e-13	1	2.58	4.59742e-08	chr6	21828049	21829108
2486	0.187336	ENSGALG00000045403	R3HCC1L		-1.19075	0.0414335	1	-2.23	5.80583e-13	chr6	23225440	23226721
2487	0.156066	ENSGALG00000045403	R3HCC1L		-1.19075	0.0414335	1	-2.23	5.80583e-13	chr6	23225440	23226721
2492	0.20621	ENSGALG00000007609	ARHGAP19		-2.2219	6.19693e-12	1	-0.38	0.178062	chr6	23326530	23326799
2496	-0.279089	ENSGALG00000020742	PPRC1		1.26717	1.37787e-16	1	2.22	2.3365e-22	chr6	23468547	23469118
2518	-0.21618	ENSGALG00000008179	NT5C2		4.10471	2.57953e-74	1	4.47	7.01953e-08	chr6	24467296	24468130
2521	0.25162	ENSGALG00000008293	SH3PXD2A		-2.62363	0.0015287	1	-0.86	0.00760039	chr6	24837254	24837647
2530	0.246165	ENSGALG00000008883	TCF7L2		-2.24367	1.82318e-09	1	-0.65	0.0249313	chr6	28051805	28052810
2531	0.29913	ENSGALG00000008883	TCF7L2		-2.24367	1.82318e-09	1	-0.42	0.143821	chr6	28117722	28118690
2533	-0.149917	ENSGALG00000008883	TCF7L2		-2.24367	1.82318e-09	1	0.77	0.00133689	chr6	28140143	28140766
2534	-0.116435	ENSGALG00000008883	TCF7L2		-2.24367	1.82318e-09	1	-0.17	0.601134	chr6	28170517	28171252
2535	0.142763	ENSGALG00000008883	TCF7L2		-2.24367	1.82318e-09	1	-0.59	0.0329397	chr6	28175932	28176513
2549	0.273197	ENSGALG00000009422	RGS10		-2.6879	6.71171e-12	1	-1.74	8.36468e-05	chr6	31184059	31184361
2551	0.357899	ENSGALG00000009495	FGFR2		-2.18482	1.16539e-06	1	-2.41	1.06156e-06	chr6	31838156	31838621
2553	0.255478	ENSGALG00000009495	FGFR2		-2.18482	1.16539e-06	1	-0.13	0.726852	chr6	31895169	31895477
2557	0.235246	ENSGALG00000032373			-3.31103	2.56751e-21	1	-1.4	0.000396427	chr6	32143789	32144060
2563	0.16738	ENSGALG00000054797			-1.54033	8.25029e-05	1	-0.11	0.555096	chr6	33226703	33227732
2567	0.458285	ENSGALG00000052052			-2.59738	0.00877462	1	-2.53	1.45569e-05	chr6	33737420	33737763
2570	0.188219	ENSGALG00000042259	DOCK1		-1.76535	3.58382e-06	1	-0.22	0.1043	chr6	33982446	33984517
2580	0.182077	ENSGALG00000010493	INPP5A		0.410984	8.81337e-08	1	0.36	0.454226	chr6	36030067	36030916
2581	0.373659	ENSGALG00000010493	INPP5A		0.410984	8.81337e-08	1	-1.89	1.48286e-13	chr6	36062765	36063229
2582	-0.289975	ENSGALG00000010493	INPP5A		0.410984	8.81337e-08	1	2.89	5.4695e-14	chr6	36098364	36099095
2587	0.256705	ENSGALG00000037778	NAB1		-1.76251	3.03091e-05	1	-1.22	2.80276e-05	chr7	108610	109167
2588	0.228089	ENSGALG00000040817	NEMP2		-2.0823	2.61595e-07	1	-0.38	0.17095	chr7	133375	133593
2592	0.272238	ENSGALG00000002789	MAP2		0.680557	7.7895e-10	1	-1.25	0.000143716	chr7	2498075	2498573
2611	0.284713	ENSGALG00000003484	BARD1		-2.64665	4.97646e-09	1	-1.29	0.012255	chr7	4255830	4256359
2612	0.215567	ENSGALG00000003484	BARD1		-2.64665	4.97646e-09	1	-1.29	0.012255	chr7	4255830	4256359
2627	0.264383	ENSGALG00000004288	HDAC4		-1.45405	0.000987648	1	-1.11	5.35912e-07	chr7	6220462	6221605
2631	0.391289	ENSGALG00000004288	HDAC4		-1.45405	0.000987648	1	-0.99	0.000476266	chr7	6332000	6332461
2632	0.397147	ENSGALG00000004288	HDAC4		-1.45405	0.000987648	1	-1.79	0.0037969	chr7	6347569	6347960
2639	-0.301693	ENSGALG00000030419	GLS	GLS2	0.987018	3.52289e-13	1	2.34	1.61465e-14	chr7	7859924	7860769
2640	-0.25102	ENSGALG00000033087	STAT4		3.01338	3.80994e-39	1	3.58	8.07749e-19	chr7	7974650	7975422
2651	0.290734	ENSGALG00000008428	CDK15		-2.00812	0.0143267	1	-2.21	1.25952e-08	chr7	11612086	11613160
2663	0.22664	ENSGALG00000009264	MTX2		0.477605	6.62058e-09	1	-0.45	0.140208	chr7	16222821	16223211
2665	0.528018	ENSGALG00000009293	CHN1		-2.00206	1.30653e-08	1	-2.18	2.31577e-11	chr7	16756634	16757150
2666	0.309259	ENSGALG00000009293	CHN1		-2.00206	1.30653e-08	1	-2.36	6.09561e-11	chr7	16793401	16794309
2673	-0.459989	ENSGALG00000043694	RAPGEF4		-1.82606	0.000261007	1	3.19	9.33564e-17	chr7	17457899	17458360
2677	0.29236	ENSGALG00000010858	LRP2		-2.99968	2.84901e-22	1	-2.26	1.58587e-09	chr7	18810081	18810762
2692	0.121145	ENSGALG00000032915	CHPF		-2.89871	2.94318e-05	1	-0.41	0.0186376	chr7	22075118	22076018
2693	0.18898	ENSGALG00000032915	CHPF		-2.89871	2.94318e-05	1	-0.41	0.0186376	chr7	22075118	22076018
2694	0.120216	ENSGALG00000011250	ASIC4		0.936138	3.89592e-07	1	0.88	0.00103514	chr7	22099820	22100542
2695	0.238932	ENSGALG00000011250	ASIC4		0.936138	3.89592e-07	1	-1.41	2.2693e-08	chr7	22107100	22108014
2701	0.20991	ENSGALG00000043198			-1.47075	0.0296661	1	-0.26	0.259405	chr7	22138235	22138633
2730	-0.199288	ENSGALG00000041013	TNS1		-6.14965	1.68673e-19	1	1.45	1.33395e-05	chr7	22640727	22641392
2739	-0.443933	ENSGALG00000011566	GYPC		2.48303	4.15888e-14	1	2.49	1.57021e-13	chr7	24048454	24048697
2740	0.0960923	ENSGALG00000011605	EPB41L5		-2.59621	1.34618e-18	1	0.44	0.181184	chr7	25427355	25428687
2744	-0.249993	ENSGALG00000011630	GLI2		0.598155	4.03654e-08	1	2.23	9.33739e-12	chr7	25784652	25785111
2746	-0.436255	ENSGALG00000011630	GLI2		0.598155	4.03654e-08	1	3.38	2.89185e-14	chr7	25886182	25886520
2749	0.35847	ENSGALG00000011686	SEMA5B		-2.4136	1.608e-12	1	-2.28	1.0486e-10	chr7	26592565	26593516
2750	-0.597544	ENSGALG00000011686	SEMA5B		-2.4136	1.608e-12	1	4.57	9.90063e-26	chr7	26658396	26659029
2751	0.2806	ENSGALG00000011686	SEMA5B		-2.4136	1.608e-12	1	-0.24	0.37842	chr7	26660966	26661612
2752	0.29521	ENSGALG00000011686	SEMA5B		-2.4136	1.608e-12	1	-0.73	0.0994865	chr7	26669625	26670003
2754	0.163671	ENSGALG00000011686	SEMA5B		-2.4136	1.608e-12	1	-0.65	0.107876	chr7	26722620	26723088
2756	0.264316	ENSGALG00000031244	ADCY5	ADCY6	1.04176	1.61642e-16	1	-0.9	0.00681209	chr7	26985318	26985742
2757	0.459921	ENSGALG00000031244	ADCY5	ADCY6	1.04176	1.61642e-16	1	1.28	0.00640752	chr7	27124542	27126890
2758	0.306257	ENSGALG00000031244	ADCY5	ADCY6	1.04176	1.61642e-16	1	1.28	0.00640752	chr7	27124542	27126890
2759	0.276991	ENSGALG00000011708	MYLK		-3.28534	2.2495e-24	1	-2.1	1.21313e-08	chr7	27178298	27179148
2759	0.276991	ENSGALG00000050781			-3.33868	1.37664e-07	1	-2.1	1.21313e-08	chr7	27178298	27179148
2767	0.400367	ENSGALG00000012177	NCKAP5		-1.30442	0.00959951	1	-2.19	2.39259e-10	chr7	30034102	30034891
2768	0.243754	ENSGALG00000012177	NCKAP5		-1.30442	0.00959951	1	-1.02	0.000879436	chr7	30076070	30076705
2771	0.115317	ENSGALG00000012362	THSD7B		-2.78495	5.56615e-10	1	0.68	0.028777	chr7	31179905	31180284
2773	0.166303	ENSGALG00000033461			-2.78495	5.56615e-10	1	-1	0.00996199	chr7	31211567	31212545
2775	-0.373858	ENSGALG00000048656			1.17388	1.00146e-08	1	3	1.73779e-11	chr7	31492822	31493091
2776	0.184309	ENSGALG00000048656			1.17388	1.00146e-08	1	-1.29	1.36701e-07	chr7	31581223	31582459
2779	0.214829	ENSGALG00000040465	Sip1	ZEB2	-1.27404	0.0177675	1	-0.71	0.000933075	chr7	33339129	33339773
2784	0.181299	ENSGALG00000012444	ACVR2A		-1.3674	0.00200901	1	-0.73	0.00795154	chr7	34550724	34551363
2794	0.362093	ENSGALG00000012513	STAM2		0.617522	7.9538e-10	1	-1.4	8.53432e-07	chr7	35405434	35405928
2808	0.231403	ENSGALG00000012544			-5.67431	1.20759e-08	1	-0.93	2.55417e-06	chr7	36205560	36207273
2809	-0.149622	ENSGALG00000020575	ERMN		0.585417	0.0147515	1	0.99	0.0103606	chr7	36212674	36213922
2813	-0.293349	ENSGALG00000012561	PKP4		0.570114	1.04925e-08	1	1.75	7.0729e-09	chr7	36370735	36371232
2837	0.260393	ENSGALG00000039322	DDR2		-2.00061	1.44101e-09	1	-1.3	4.60194e-10	chr8	4200594	4202645
2839	0.24794	ENSGALG00000036871	NOS1AP		-3.88478	5.68834e-21	1	-1.21	8.88659e-06	chr8	4232882	4233450
2840	0.263671	ENSGALG00000036871	NOS1AP		-3.88478	5.68834e-21	1	-1.27	0.00027822	chr8	4235797	4237659
2854	0.164215	ENSGALG00000002922	NOTCH2		-3.13858	7.39036e-21	1	-0.39	0.150473	chr8	4545419	4546648
2856	0.28531	ENSGALG00000002922	NOTCH2		-3.13858	7.39036e-21	1	-1.2	6.44285e-05	chr8	4557502	4558163
2862	0.130651	ENSGALG00000001678	PRKAB2		0.567995	1.3031e-07	1	0.12	0.70858	chr8	4674327	4675855
2865	-0.307534	ENSGALG00000003081	SUCO		0.440314	1.10702e-07	1	2.52	2.76324e-10	chr8	4864625	4865899
2869	0.111018	ENSGALG00000031381	VAMP4		0.62498	4.14459e-09	1	-0.02	0.95825	chr8	5106944	5107502
2869	0.111018	ENSGALG00000021074	MYOC		-2.6659	0.000407503	1	-0.02	0.95825	chr8	5106944	5107502
2897	0.247601	ENSGALG00000003933	QSOX1		-1.96638	9.7856e-10	1	-0.24	0.16112	chr8	6373466	6374893
2901	0.291547	ENSGALG00000004323	RASAL2		-1.48206	0.0115533	1	-1.39	2.0559e-05	chr8	6866766	6867454
2904	0.161421	ENSGALG00000004323	RASAL2		-1.48206	0.0115533	1	-1.17	0.000189105	chr8	6913734	6914556
2905	0.283635	ENSGALG00000004323	RASAL2		-1.48206	0.0115533	1	-0.83	0.00723831	chr8	6951831	6952105
2922	-0.295091	ENSGALG00000020922	C1orf21		0.579635	2.0125e-09	1	1.37	1.49846e-06	chr8	8273988	8274295
2927	-0.420662	ENSGALG00000005302	SASS6		5.06188	3.5775e-95	1	4.65	3.10392e-06	chr8	12343463	12344040
2944	0.372231	ENSGALG00000008661	CYR61		-3.39055	4.55826e-12	1	-0.78	0.0308283	chr8	16589224	16589941
2946	0.231428	ENSGALG00000008663	DDAH1		-2.56171	8.3887e-08	1	-1.63	1.67776e-06	chr8	16643011	16643445
2947	0.299055	ENSGALG00000008663	DDAH1		-2.56171	8.3887e-08	1	-1.95	9.94954e-09	chr8	16667982	16668621
2948	0.229993	ENSGALG00000028935	BCL10		-1.46869	0.0064819	1	-0.57	0.116538	chr8	16679936	16680343
2951	-0.485979	ENSGALG00000036789	ADGRL2		0.642662	2.91062e-10	1	1.88	1.27542e-09	chr8	17859826	17860583
2953	-0.444269	ENSGALG00000009971	CDC20		1.66439	4.78593e-29	1	3.52	2.71867e-34	chr8	20030402	20030930
2954	0.154362	ENSGALG00000028561	SZT2		0.679294	3.68307e-11	1	-1.54	1.23444e-09	chr8	20119375	20119910
2960	0.139224	ENSGALG00000010053	PTPRF		-2.21473	4.85276e-10	1	-1.05	0.000913964	chr8	20302818	20303979
2962	0.259797	ENSGALG00000010053	PTPRF		-2.21473	4.85276e-10	1	-1.75	3.16338e-08	chr8	20317400	20318238
2965	0.127162	ENSGALG00000010053	PTPRF		-2.21473	4.85276e-10	1	0.06	0.818475	chr8	20366001	20367676
2966	0.373672	ENSGALG00000010053	PTPRF		-2.21473	4.85276e-10	1	-1.55	9.83426e-06	chr8	20397141	20397772
2967	0.320565	ENSGALG00000010053	PTPRF		-2.21473	4.85276e-10	1	-0.62	0.0189521	chr8	20400901	20401301
2968	0.243301	ENSGALG00000010053	PTPRF		-2.21473	4.85276e-10	1	-1.29	2.74178e-08	chr8	20408792	20409582
2969	0.097811	ENSGALG00000010053	PTPRF		-2.21473	4.85276e-10	1	-1.47	2.55649e-07	chr8	20419152	20419869
2972	0.136141	ENSGALG00000010053	PTPRF		-2.21473	4.85276e-10	1	-1.4	2.60054e-09	chr8	20434006	20434601
2975	0.169354	ENSGALG00000010053	PTPRF		-2.21473	4.85276e-10	1	-0.31	0.385118	chr8	20452348	20453066
2976	0.128335	ENSGALG00000010053	PTPRF		-2.21473	4.85276e-10	1	-1.47	1.15012e-06	chr8	20461431	20462044
2978	0.205569	ENSGALG00000010053	PTPRF		-2.21473	4.85276e-10	1	-1.23	1.27627e-05	chr8	20485256	20486076
2979	0.223202	ENSGALG00000010053	PTPRF		-2.21473	4.85276e-10	1	-1.23	1.27627e-05	chr8	20485256	20486076
3027	0.208616	ENSGALG00000049851			-2.34004	5.64581e-08	1	-0.92	0.0709193	chr8	21867137	21867478
3029	0.157541	ENSGALG00000025946	MOB3C		-2.18324	0.0040954	1	-0.83	2.52794e-10	chr8	22190785	22191723
3030	0.108099	ENSGALG00000028153			-3.28938	2.69877e-28	1	-0.44	0.110804	chr8	22326520	22327312
3044	0.0766835	ENSGALG00000031423	DMRTA2		-5.39845	6.5993e-57	1	-0.94	1.38926e-06	chr8	24139022	24139578
3045	0.0544509	ENSGALG00000031423	DMRTA2		-5.39845	6.5993e-57	1	-0.94	1.38926e-06	chr8	24139022	24139578
3070	0.212183	ENSGALG00000010826	PRKAA2		-2.38976	0.0424513	1	-2	2.05531e-05	chr8	26119657	26120210
3074	0.2501	ENSGALG00000010924	cNFI-A	NFIA	-2.84449	2.29916e-22	1	-1.03	0.00377339	chr8	27398864	27399481
3078	0.119936	ENSGALG00000010924	cNFI-A	NFIA	-2.84449	2.29916e-22	1	-1.15	0.000397801	chr8	27418004	27419114
3079	0.338076	ENSGALG00000010924	cNFI-A	NFIA	-2.84449	2.29916e-22	1	-1.15	0.000397801	chr8	27418004	27419114
3083	0.1571	ENSGALG00000010924	cNFI-A	NFIA	-2.84449	2.29916e-22	1	-1.23	2.43746e-05	chr8	27430488	27431431
3086	-0.0857103	ENSGALG00000010924	cNFI-A	NFIA	-2.84449	2.29916e-22	1	-0.22	0.506492	chr8	27441703	27442211
3089	0.291909	ENSGALG00000010924	cNFI-A	NFIA	-2.84449	2.29916e-22	1	-1.58	2.0931e-05	chr8	27461197	27462635
3090	0.365912	ENSGALG00000010924	cNFI-A	NFIA	-2.84449	2.29916e-22	1	-1.58	2.0931e-05	chr8	27461197	27462635
3091	0.239637	ENSGALG00000010924	cNFI-A	NFIA	-2.84449	2.29916e-22	1	-1.38	6.76809e-05	chr8	27473359	27473894
3092	0.337514	ENSGALG00000010924	cNFI-A	NFIA	-2.84449	2.29916e-22	1	-1.38	6.76809e-05	chr8	27473359	27473894
3093	0.265275	ENSGALG00000010924	cNFI-A	NFIA	-2.84449	2.29916e-22	1	-1.1	0.0057271	chr8	27476729	27477005
3094	0.273468	ENSGALG00000010924	cNFI-A	NFIA	-2.84449	2.29916e-22	1	-1.11	0.00457434	chr8	27478860	27479129
3097	0.265492	ENSGALG00000010924	cNFI-A	NFIA	-2.84449	2.29916e-22	1	-2.24	2.53152e-09	chr8	27497827	27498363
3099	0.194963	ENSGALG00000010924	cNFI-A	NFIA	-2.84449	2.29916e-22	1	-1.05	0.0235973	chr8	27518016	27518389
3100	0.272257	ENSGALG00000010924	cNFI-A	NFIA	-2.84449	2.29916e-22	1	-1.87	1.32236e-05	chr8	27533603	27533925
3101	0.423547	ENSGALG00000010924	cNFI-A	NFIA	-2.84449	2.29916e-22	1	-1.2	0.00387033	chr8	27573462	27574079
3102	-0.348961	ENSGALG00000010924	cNFI-A	NFIA	-2.84449	2.29916e-22	1	1.71	1.28696e-08	chr8	27605812	27606364
3103	0.118163	ENSGALG00000010924	cNFI-A	NFIA	-2.84449	2.29916e-22	1	-1.09	6.22085e-05	chr8	27618650	27620217
3104	0.14311	ENSGALG00000010924	cNFI-A	NFIA	-2.84449	2.29916e-22	1	-1.09	6.22085e-05	chr8	27618650	27620217
3106	0.163648	ENSGALG00000010924	cNFI-A	NFIA	-2.84449	2.29916e-22	1	-0.83	0.00518042	chr8	27625301	27626858
3115	-0.307253	ENSGALG00000011016	PGM1		2.74497	5.41414e-47	1	2.77	6.6952e-07	chr8	28220079	28220737
3116	-0.158147	ENSGALG00000011016	PGM1		2.74497	5.41414e-47	1	2.77	6.6952e-07	chr8	28220079	28220737
3119	0.291891	ENSGALG00000011019	ROR1		-2.44258	1.5353e-14	1	-1.49	1.84701e-14	chr8	28339826	28340721
3120	-0.22931	ENSGALG00000011019	ROR1		-2.44258	1.5353e-14	1	0.74	0.0032327	chr8	28341856	28342240
3121	0.158613	ENSGALG00000011019	ROR1		-2.44258	1.5353e-14	1	-0.67	0.00135695	chr8	28347769	28348737
3122	0.25293	ENSGALG00000011019	ROR1		-2.44258	1.5353e-14	1	-0.71	0.000987929	chr8	28365059	28366337
3123	0.189625	ENSGALG00000011024	CACHD1		-1.70876	4.52637e-06	1	-0.84	0.00809236	chr8	28426861	28427103
3124	0.254962	ENSGALG00000011024	CACHD1		-1.70876	4.52637e-06	1	-1.17	0.000453096	chr8	28430116	28430750
3139	0.35608	ENSGALG00000011113	SGIP1		-2.55598	6.53871e-17	1	-1.26	0.000261063	chr8	28898355	28899267
3140	0.248334	ENSGALG00000011113	SGIP1		-2.55598	6.53871e-17	1	-1.59	8.92272e-09	chr8	28899375	28899962
3159	0.264107	ENSGALG00000023142	PTGER3		-2.31855	0.0024444	1	-0.73	0.00182679	chr8	29457365	29458021
3169	0.299134	ENSGALG00000002155	HS6ST1		-2.43036	1.65568e-14	1	-1.37	0.00403468	chr9	1809054	1809445
3170	0.250026	ENSGALG00000002155	HS6ST1		-2.43036	1.65568e-14	1	-0.55	0.0041763	chr9	1830197	1831263
3185	0.259824	ENSGALG00000040316	GPC1		-1.6164	2.54669e-05	1	-1.84	6.66302e-06	chr9	2952975	2953544
3186	0.284709	ENSGALG00000040316	GPC1		-1.6164	2.54669e-05	1	-1.36	2.48885e-06	chr9	2982892	2983374
3188	0.274128	ENSGALG00000006724			-2.30747	5.61365e-13	1	-1.31	0.000111174	chr9	3193014	3193829
3195	0.163839	ENSGALG00000006547	PROCR		-2.43232	2.4028e-06	1	0.21	0.406401	chr9	4550803	4552493
3195	0.163839	ENSGALG00000006539	C21orf2	C9H21orf2	0.558963	9.59177e-05	1	0.21	0.406401	chr9	4550803	4552493
3197	0.12132	ENSGALG00000054723	AMOTL2		-1.5311	0.000582258	1	-0.02	0.949041	chr9	4637183	4637586
3202	0.151568	ENSGALG00000053490	FBXO45		-1.84444	0.000177888	1	0.47	0.130536	chr9	4870379	4871603
3203	0.055008	ENSGALG00000053490	FBXO45		-1.84444	0.000177888	1	0.64	0.0985438	chr9	4871777	4872711
3205	0.177686	ENSGALG00000006221	KIF1A		0.960979	3.37623e-11	1	0.44	0.130947	chr9	5009542	5011027
3205	0.177686	ENSGALG00000006253	ILKAP		-1.49312	0.0058792	1	0.44	0.130947	chr9	5009542	5011027
3206	0.156587	ENSGALG00000006221	KIF1A		0.960979	3.37623e-11	1	0.44	0.130947	chr9	5009542	5011027
3206	0.156587	ENSGALG00000006253	ILKAP		-1.49312	0.0058792	1	0.44	0.130947	chr9	5009542	5011027
3207	0.151785	ENSGALG00000006221	KIF1A		0.960979	3.37623e-11	1	-1.06	0.00396492	chr9	5017800	5018139
3208	0.153431	ENSGALG00000006221	KIF1A		0.960979	3.37623e-11	1	-0.2	0.336912	chr9	5018487	5019247
3209	0.196545	ENSGALG00000006044	MAB21L4		-2.28593	2.06823e-08	1	-0.99	3.65477e-05	chr9	5048941	5049538
3210	0.215299	ENSGALG00000006044	MAB21L4		-2.28593	2.06823e-08	1	-0.99	3.65477e-05	chr9	5048941	5049538
3213	0.207175	ENSGALG00000043596	SNED1		-2.96869	2.71587e-20	1	-1.02	2.55221e-11	chr9	5055853	5056273
3218	0.172459	ENSGALG00000043596	SNED1		-2.96869	2.71587e-20	1	0.03	0.929766	chr9	5066027	5067174
3230	-0.260932	ENSGALG00000005550	ST6GAL1		0.986213	0.0032237	1	2.4	1.37896e-15	chr9	5415788	5416289
3231	0.278546	ENSGALG00000005550	ST6GAL1		0.986213	0.0032237	1	-1.32	4.72305e-05	chr9	5428437	5428802
3233	0.269946	ENSGALG00000036111	ITM2C		-1.58712	6.09433e-05	1	-1.69	2.31086e-05	chr9	5555513	5555885
3239	0.34522	ENSGALG00000005256	EPHA4		-2.63279	0.0044238	1	-1.97	1.27729e-08	chr9	7840179	7840846
3247	0.106348	ENSGALG00000004959	IRS1		-2.0861	1.20887e-08	1	-0.45	0.0600441	chr9	9399697	9400225
3251	0.316713	ENSGALG00000002963	PID1		-2.50323	3.73521e-13	1	-1.47	8.26057e-05	chr9	10022146	10022893
3259	0.438158	ENSGALG00000006783	PLOD2		-2.15258	6.0996e-10	1	-2.5	5.38984e-06	chr9	11650583	11650897
3260	0.271898	ENSGALG00000006783	PLOD2		-2.15258	6.0996e-10	1	-1.19	0.00560193	chr9	11673638	11674725
3261	0.312954	ENSGALG00000006783	PLOD2		-2.15258	6.0996e-10	1	-1.35	6.87856e-05	chr9	11696484	11696835
3280	0.139683	ENSGALG00000052927			-2.08287	4.17109e-08	1	-0.95	9.39058e-06	chr9	13600292	13601184
3281	0.251963	ENSGALG00000052927			-2.08287	4.17109e-08	1	-0.24	0.310496	chr9	13601298	13601985
3282	-0.433211	ENSGALG00000052927			-2.08287	4.17109e-08	1	3.73	3.36814e-12	chr9	13670878	13671684
3290	0.245395	ENSGALG00000007337	LPP		-2.33873	9.73565e-13	1	-1.34	2.1919e-08	chr9	14535107	14536343
3291	0.165513	ENSGALG00000007337	LPP		-2.33873	9.73565e-13	1	-1.34	2.1919e-08	chr9	14535107	14536343
3293	0.294014	ENSGALG00000007337	LPP		-2.33873	9.73565e-13	1	-0.79	0.00424144	chr9	14605787	14606256
3295	0.176108	ENSGALG00000007337	LPP		-2.33873	9.73565e-13	1	-0.91	2.04451e-05	chr9	14651777	14652721
3296	-0.222544	ENSGALG00000007337	LPP		-2.33873	9.73565e-13	1	-0.2	0.469247	chr9	14661569	14663034
3297	0.343614	ENSGALG00000007337	LPP		-2.33873	9.73565e-13	1	-1.23	7.28482e-06	chr9	14711808	14712980
3298	0.34515	ENSGALG00000007337	LPP		-2.33873	9.73565e-13	1	-1.77	1.07225e-06	chr9	14733386	14733930
3303	0.104024	ENSGALG00000027983	TNK2		-1.57933	0.0179869	1	-0.52	0.0643119	chr9	15112635	15112925
3304	0.266055	ENSGALG00000027983	TNK2		-1.57933	0.0179869	1	-1.59	3.27016e-05	chr9	15116235	15116855
3305	0.14538	ENSGALG00000007595	LRCH3		-1.77273	0.000140306	1	-1.8	1.12728e-09	chr9	15246418	15246961
3351	-0.379375	ENSGALG00000032526	B3GNT5		1.25627	2.81753e-15	1	4.98	1.81913e-32	chr9	16463255	16464203
3351	-0.379375	ENSGALG00000008744	MCF2L2		0.507615	2.57058e-07	1	4.98	1.81913e-32	chr9	16463255	16464203
3363	-0.09222	ENSGALG00000043460	SOX2		1.10942	4.82594e-17	1	1.33	2.9977e-05	chr9	17025785	17026361
3364	-0.0959505	ENSGALG00000043460	SOX2		1.10942	4.82594e-17	1	1.33	2.9977e-05	chr9	17025785	17026361
3378	0.375974	ENSGALG00000040938	nlgn1		-1.37602	0.00460108	1	-1.84	1.81484e-06	chr9	18947652	18948043
3386	0.328208	ENSGALG00000009222	FNDC3B		-2.61793	6.54474e-19	2	-2.66	4.28699e-17	chr9	19516977	19517383
3386	0.328208	ENSGALG00000009222	FNDC3B		-2.61793	6.54474e-19	2	-2.11	9.00106e-07	chr9	19516406	19516764
3388	0.278446	ENSGALG00000009222	FNDC3B		-2.61793	6.54474e-19	1	-2.43	1.12537e-09	chr9	19534264	19534899
3389	0.238251	ENSGALG00000009222	FNDC3B		-2.61793	6.54474e-19	1	-1.94	3.19116e-10	chr9	19550771	19551337
3392	0.21088	ENSGALG00000009222	FNDC3B		-2.61793	6.54474e-19	1	-1.42	2.38826e-08	chr9	19556964	19557904
3393	0.204678	ENSGALG00000009222	FNDC3B		-2.61793	6.54474e-19	1	-1.51	4.35539e-08	chr9	19571895	19572589
3394	0.157793	ENSGALG00000009222	FNDC3B		-2.61793	6.54474e-19	1	-0.79	0.00168104	chr9	19613990	19614757
3398	0.154528	ENSGALG00000009252	PLD1		-1.26097	0.0349184	1	-1.56	8.16224e-08	chr9	19678771	19679801
3404	0.387515	ENSGALG00000050897	TNIK		-1.22472	0.0317107	1	-1.71	8.36914e-15	chr9	19770605	19771229
3405	0.449801	ENSGALG00000050897	TNIK		-1.22472	0.0317107	1	-2.06	1.90272e-19	chr9	19772963	19773434
3407	0.199002	ENSGALG00000050897	TNIK		-1.22472	0.0317107	1	-0.48	0.212596	chr9	19803647	19803977
3408	0.267029	ENSGALG00000050897	TNIK		-1.22472	0.0317107	1	-1.65	0.000929887	chr9	19809089	19809661
3411	0.301187	ENSGALG00000009298	TNIK		-1.22472	0.0317107	1	-1.23	0.000148424	chr9	19836494	19837290
3413	0.250443	ENSGALG00000009298	TNIK		-1.22472	0.0317107	1	-1.49	0.000309157	chr9	19842383	19842709
3414	-0.516858	ENSGALG00000039989	GPR160		1.26688	0.000116298	1	5.4	7.75533e-28	chr9	20022553	20023101
3429	-0.304085	ENSGALG00000039468			0.424351	1.06501e-06	1	0.15	0.501433	chr9	22425667	22426403
3448	0.19013	ENSGALG00000010364	AADAC		-1.4795	0.0127935	1	-1.32	9.36222e-06	chr9	23602845	23603485
3451	0.14499	ENSGALG00000040367	P2RY14		-2.50048	2.80544e-06	1	-1	0.00013097	chr9	23707623	23708155
3458	0.372472	ENSGALG00000038637	SHF		-2.31702	0.00355654	1	-2.23	7.56453e-17	chr10	1323378	1323904
3460	0.358483	ENSGALG00000039164			-2.2395	9.72042e-11	1	-1.71	3.42723e-09	chr10	1380141	1380820
3467	0.220592	ENSGALG00000040087	ZNF609		-1.52657	0.000117292	1	-1.62	6.52128e-10	chr10	1614803	1615645
3468	0.159316	ENSGALG00000040087	ZNF609		-1.52657	0.000117292	1	-0.81	3.4685e-05	chr10	1617809	1618408
3469	0.281519	ENSGALG00000040087	ZNF609		-1.52657	0.000117292	1	0	0.996978	chr10	1621340	1621785
3472	0.253011	ENSGALG00000040087	ZNF609		-1.52657	0.000117292	1	-0.8	0.000528933	chr10	1628426	1628863
3475	0.160839	ENSGALG00000040087	ZNF609		-1.52657	0.000117292	1	-0.55	0.0478224	chr10	1633577	1633853
3476	0.191822	ENSGALG00000040087	ZNF609		-1.52657	0.000117292	1	-0.85	7.55448e-06	chr10	1635993	1636751
3478	0.188797	ENSGALG00000030672	TRIP4		-1.52657	0.000117292	1	-1.41	1.79528e-12	chr10	1644596	1645336
3478	0.188797	ENSGALG00000040087	ZNF609		-1.52657	0.000117292	1	-1.41	1.79528e-12	chr10	1644596	1645336
3481	0.218096	ENSGALG00000030672	TRIP4		-1.52657	0.000117292	1	-0.66	0.00133007	chr10	1650984	1651859
3482	0.220892	ENSGALG00000030672	TRIP4		-1.52657	0.000117292	1	-0.66	0.00133007	chr10	1650984	1651859
3487	0.182439	ENSGALG00000030812	CSNK1G1		-1.65392	1.86202e-05	1	-0.57	0.011308	chr10	1725938	1727240
3488	0.170662	ENSGALG00000030812	CSNK1G1		-1.65392	1.86202e-05	1	-0.57	0.011308	chr10	1725938	1727240
3517	0.144569	ENSGALG00000031313			-1.25955	0.0350705	1	-0.48	0.0268406	chr10	2067820	2069123
3519	0.233763	ENSGALG00000001798	BBS4		-1.27016	0.0120199	1	-0.66	0.032641	chr10	2159605	2159917
3521	0.31952	ENSGALG00000001788	ADPGK		-2.19599	5.07001e-12	1	-1.64	2.1446e-15	chr10	2178580	2179563
3523	0.250256	ENSGALG00000001774	NEO1		-1.88184	2.11546e-08	1	-1.63	8.48085e-12	chr10	2273241	2274035
3539	0.223866	ENSGALG00000001325	CYP1A1		-4.42164	6.05554e-11	1	-0.81	0.0159938	chr10	2901436	2901929
3542	0.215161	ENSGALG00000034982	CYP11A1		-2.9214	9.62777e-05	1	-0.2	0.174042	chr10	3013523	3014421
3555	0.296352	ENSGALG00000021525	ISLR		-4.05225	3.54384e-05	1	-1.26	1.38437e-05	chr10	3053708	3055063
3556	0.191977	ENSGALG00000021525	ISLR		-4.05225	3.54384e-05	1	-1.51	2.91479e-07	chr10	3055736	3057093
3561	0.274405	ENSGALG00000002708	LINGO1		1.81358	4.00213e-19	1	-1.23	2.40651e-05	chr10	3212637	3213109
3564	0.181642	ENSGALG00000002708	LINGO1		1.81358	4.00213e-19	1	-2.05	1.12699e-09	chr10	3230736	3231284
3565	0.268173	ENSGALG00000002708	LINGO1		1.81358	4.00213e-19	1	-1.2	1.0567e-09	chr10	3237350	3238526
3567	-0.259632	ENSGALG00000002708	LINGO1		1.81358	4.00213e-19	1	0.64	0.09684	chr10	3269279	3269762
3568	0.244042	ENSGALG00000002708	LINGO1		1.81358	4.00213e-19	1	-0.52	0.021182	chr10	3276242	3276716
3569	0.158927	ENSGALG00000002708	LINGO1		1.81358	4.00213e-19	1	-0.52	0.021182	chr10	3276242	3276716
3570	0.212548	ENSGALG00000002708	LINGO1		1.81358	4.00213e-19	1	0.47	0.0225933	chr10	3276930	3277511
3571	-0.123822	ENSGALG00000002708	LINGO1		1.81358	4.00213e-19	1	0.84	0.0014429	chr10	3277672	3278547
3572	-0.423937	ENSGALG00000002883	SCAPER		-1.24703	0.0255394	1	3.79	3.8841e-39	chr10	3752436	3754018
3573	0.0997452	ENSGALG00000002883	SCAPER		-1.24703	0.0255394	1	-1.32	2.61347e-07	chr10	3783776	3784573
3574	-0.358607	ENSGALG00000002883	SCAPER		-1.24703	0.0255394	1	4.8	3.12203e-21	chr10	3795467	3796064
3588	0.375356	ENSGALG00000004150	MYO1E		0.430761	8.28857e-09	1	-0.46	0.0410728	chr10	7235205	7235940
3599	0.242311	ENSGALG00000031987	MYO5A		-2.68411	9.01245e-19	1	-1.54	5.15207e-11	chr10	9193777	9195313
3600	0.307667	ENSGALG00000031987	MYO5A		-2.68411	9.01245e-19	1	-1.54	5.15207e-11	chr10	9193777	9195313
3602	0.178607	ENSGALG00000033198	MYO5C		-1.64626	2.30997e-05	1	-1	0.0148378	chr10	9299128	9299527
3603	0.116579	ENSGALG00000033198	MYO5C		-1.64626	2.30997e-05	1	-1.02	0.00359316	chr10	9299672	9300334
3604	0.193172	ENSGALG00000039307	GNB5		-1.64626	2.30997e-05	1	-1.96	1.22126e-23	chr10	9336084	9336700
3611	0.183929	ENSGALG00000030542	SEMA6D		-1.20286	0.0322755	1	-1.01	0.000522606	chr10	10264595	10265214
3612	0.352668	ENSGALG00000030542	SEMA6D		-1.20286	0.0322755	1	-2.15	2.43116e-09	chr10	10277898	10278616
3613	0.229005	ENSGALG00000030542	SEMA6D		-1.20286	0.0322755	1	-0.18	0.484195	chr10	10350009	10350389
3616	0.236671	ENSGALG00000048077			-1.46958	0.00217399	1	-1.54	4.35564e-09	chr10	10842743	10843288
3633	0.188844	ENSGALG00000006702	MFGE8		-1.57578	6.36861e-05	1	-1.62	4.85123e-08	chr10	13478700	13479168
3634	0.21944	ENSGALG00000006702	MFGE8		-1.57578	6.36861e-05	1	-1.62	4.85123e-08	chr10	13478700	13479168
3638	0.386815	ENSGALG00000006819	AGBL1		-2.23485	6.91044e-09	1	-2.78	4.34204e-07	chr10	14101956	14102636
3639	0.37033	ENSGALG00000006819	AGBL1		-2.23485	6.91044e-09	1	-2.77	5.64927e-13	chr10	14229836	14230373
3640	-0.368675	ENSGALG00000006819	AGBL1		-2.23485	6.91044e-09	1	1.95	0.000204286	chr10	14295082	14295408
3642	0.155567	ENSGALG00000006840			-1.23615	0.0432302	1	3.47	7.55359e-10	chr10	14473331	14473914
3643	0.209489	ENSGALG00000046779			-1.23615	0.0432302	1	-1.07	0.00469639	chr10	14534472	14534832
3644	0.273651	ENSGALG00000046779			-1.23615	0.0432302	1	-1.67	9.33925e-11	chr10	14545300	14545928
3656	0.210859	ENSGALG00000039173	RGMA		-2.68026	1.31189e-15	1	-1.19	0.0105316	chr10	15120481	15120744
3659	0.167388	ENSGALG00000039173	RGMA		-2.68026	1.31189e-15	1	-0.2	0.566551	chr10	15122828	15123417
3660	0.201507	ENSGALG00000039173	RGMA		-2.68026	1.31189e-15	1	-0.87	0.0103878	chr10	15125158	15125622
3661	0.271712	ENSGALG00000039173	RGMA		-2.68026	1.31189e-15	1	-0.44	0.215863	chr10	15127449	15127798
3664	0.153769	ENSGALG00000039173	RGMA		-2.68026	1.31189e-15	1	-0.24	0.490866	chr10	15136139	15137059
3669	-0.421283	ENSGALG00000030157	MCTP2		-3.1926	2.98949e-11	1	2.56	5.34358e-07	chr10	15442610	15442962
3684	-0.28171	ENSGALG00000038688	ADAMTS17		-3.3983	1.73341e-29	1	1.37	0.0162455	chr10	17711400	17711668
3687	-0.298569	ENSGALG00000026468	CHSY1		-1.30527	0.0218294	1	1.62	5.58629e-06	chr10	18034546	18035205
3689	0.223981	ENSGALG00000007248			-2.33217	0.00307721	1	-1.63	9.34725e-09	chr10	18066062	18066684
3691	-0.386398	ENSGALG00000007248			-2.33217	0.00307721	1	2.05	1.15809e-11	chr10	18080965	18081701
3700	0.14719	ENSGALG00000007410	IGDCC4		-1.8654	1.06669e-07	1	-1.2	4.34628e-11	chr10	18401557	18402076
3701	0.247928	ENSGALG00000007410	IGDCC4		-1.8654	1.06669e-07	1	0.02	0.961702	chr10	18408320	18408888
3703	0.149221	ENSGALG00000007410	IGDCC4		-1.8654	1.06669e-07	1	0.42	0.276185	chr10	18446333	18446815
3710	-0.168527	ENSGALG00000025898	SMAD6		-1.384	0.00489799	1	0.81	0.00451843	chr10	19131340	19131817
3713	0.165986	ENSGALG00000035701	SMAD3		-1.90345	9.15289e-08	1	-1.08	0.000746457	chr10	19280134	19280419
3714	0.224221	ENSGALG00000035701	SMAD3		-1.90345	9.15289e-08	1	-0.71	0.000159616	chr10	19284528	19285749
3744	0.231779	ENSGALG00000008256	BLM		-1.82407	4.37078e-07	1	-1.75	2.9173e-10	chr10	20347271	20347799
3744	0.231779	ENSGALG00000035465	WDR76		-1.8075	0.00299346	1	-1.75	2.9173e-10	chr10	20347271	20347799
3749	0.21917	ENSGALG00000008262	RASGRF1		-1.82407	4.37078e-07	1	-1.72	5.47891e-10	chr10	20379871	20380392
3750	0.226313	ENSGALG00000008262	RASGRF1		-1.82407	4.37078e-07	1	-0.36	0.00666692	chr10	20386417	20387941
3751	0.165753	ENSGALG00000008262	RASGRF1		-1.82407	4.37078e-07	1	-0.36	0.00666692	chr10	20386417	20387941
3753	0.225763	ENSGALG00000008262	RASGRF1		-1.82407	4.37078e-07	1	-1.56	3.99309e-08	chr10	20389562	20390202
3764	0.146141	ENSGALG00000036163	ZNF710		-1.53123	0.00717646	1	0.1	0.587987	chr10	20455224	20456012
3765	0.25987	ENSGALG00000036163	ZNF710		-1.53123	0.00717646	1	-0.88	1.07631e-07	chr10	20461576	20462413
3766	0.197786	ENSGALG00000036163	ZNF710		-1.53123	0.00717646	1	-0.88	1.07631e-07	chr10	20461576	20462413
3771	0.244847	ENSGALG00000008297	SEMA4B		-1.22447	0.0428965	1	-1.34	5.33691e-08	chr10	20482996	20484056
3772	0.199988	ENSGALG00000008297	SEMA4B		-1.22447	0.0428965	1	-1.34	5.33691e-08	chr10	20482996	20484056
3782	0.251746	ENSGALG00000034950	SMPD3		0.477103	0.00302221	1	-1.01	3.02939e-05	chr11	202540	203153
3789	0.16211	ENSGALG00000037939	ADGRG1		-1.45752	0.000436645	1	-1.09	0.00112096	chr11	540524	542354
3790	0.0621965	ENSGALG00000037939	ADGRG1		-1.45752	0.000436645	1	-1.09	0.00112096	chr11	540524	542354
3791	0.148404	ENSGALG00000029999	CCDC102A		-2.26737	0.00227948	1	-0.93	0.000967171	chr11	548688	549049
3796	0.394059	ENSGALG00000001439	RANBP10		1.52701	1.96647e-25	1	-1.18	0.00504363	chr11	826827	827214
3801	0.156317	ENSGALG00000030055	RIPOR1		-2.08028	3.56364e-06	1	-1.57	2.37669e-09	chr11	1088715	1089117
3805	0.16006	ENSGALG00000030055	RIPOR1		-2.08028	3.56364e-06	1	-0.33	0.18936	chr11	1096541	1097066
3806	0.186917	ENSGALG00000027183			-2.9831	1.29474e-25	2	-1.29	6.15327e-06	chr11	1196260	1197128
3806	0.186917	ENSGALG00000035945			-2.90473	4.13733e-13	2	-1.29	6.15327e-06	chr11	1196260	1197128
3806	0.186917	ENSGALG00000027183			-2.9831	1.29474e-25	2	-0.68	0.000838436	chr11	1197167	1197675
3806	0.186917	ENSGALG00000035945			-2.90473	4.13733e-13	2	-0.68	0.000838436	chr11	1197167	1197675
3807	0.27112	ENSGALG00000027183			-2.9831	1.29474e-25	1	-0.68	0.000838436	chr11	1197167	1197675
3807	0.27112	ENSGALG00000035945			-2.90473	4.13733e-13	1	-0.68	0.000838436	chr11	1197167	1197675
3809	-0.420222	ENSGALG00000023898			1.29449	6.53534e-19	1	3.5	3.4549e-16	chr11	1295870	1296493
3821	-0.415231	ENSGALG00000002531	SF3B3		-1.26434	0.0190228	1	3.76	4.24529e-15	chr11	1741893	1742508
3822	0.13442	ENSGALG00000002651	ST3GAL2		0.513263	3.90412e-08	1	-0.34	0.0237625	chr11	1774666	1775559
3823	0.172016	ENSGALG00000039818	GLG1		-1.52391	0.000397634	1	-1.54	4.60129e-05	chr11	1826856	1827196
3825	0.180758	ENSGALG00000039818	GLG1		-1.52391	0.000397634	1	-1.25	3.94951e-05	chr11	1838185	1838766
3826	-0.324847	ENSGALG00000039818	GLG1		-1.52391	0.000397634	1	1.71	6.54421e-12	chr11	1854805	1855439
3827	0.395202	ENSGALG00000036234	RFWD3		-2.64593	7.89905e-07	1	-2.18	1.10711e-07	chr11	1878474	1879209
3838	-0.255137	ENSGALG00000003163	GNAO1		0.45947	0.000394677	1	2.12	1.16164e-10	chr11	2245926	2246912
3839	0.210343	ENSGALG00000003163	GNAO1		0.45947	0.000394677	1	-2.09	1.6386e-12	chr11	2269003	2270014
3840	0.265571	ENSGALG00000003163	GNAO1		0.45947	0.000394677	1	-0.89	0.00921864	chr11	2281172	2281525
3841	0.297808	ENSGALG00000003163	GNAO1		0.45947	0.000394677	1	-1.49	3.0674e-10	chr11	2291031	2292013
3842	0.23637	ENSGALG00000003163	GNAO1		0.45947	0.000394677	1	-2.03	1.47804e-15	chr11	2308117	2308778
3843	-0.263967	ENSGALG00000003224	HSF4		5.12935	1.12384e-66	1	4.17	1.04598e-18	chr11	2460176	2460834
3844	-0.38516	ENSGALG00000003224	HSF4		5.12935	1.12384e-66	1	4.44	1.34987e-32	chr11	2467303	2467743
3860	0.373499	ENSGALG00000003767	NKD1		-3.406	1.10877e-24	1	-2.09	1.97036e-11	chr11	6301042	6302212
3862	0.294319	ENSGALG00000003891	ZNF423		-1.48887	0.0188358	1	-0.16	0.591161	chr11	6704620	6705183
3863	0.218865	ENSGALG00000003891	ZNF423		-1.48887	0.0188358	1	-1.37	5.72808e-08	chr11	6753497	6753869
3864	0.125149	ENSGALG00000003891	ZNF423		-1.48887	0.0188358	1	-1.06	3.07868e-05	chr11	6787491	6788226
3865	0.143371	ENSGALG00000003891	ZNF423		-1.48887	0.0188358	1	-1.32	5.91645e-05	chr11	6796425	6797582
3866	0.124535	ENSGALG00000003891	ZNF423		-1.48887	0.0188358	1	-0.42	0.00949642	chr11	6801947	6803476
3868	0.218603	ENSGALG00000003891	ZNF423		-1.48887	0.0188358	1	0.83	0.0259588	chr11	6841807	6842205
3870	0.174583	ENSGALG00000003891	ZNF423		-1.48887	0.0188358	1	-1.22	0.000877843	chr11	6847504	6847905
3871	0.243191	ENSGALG00000003891	ZNF423		-1.48887	0.0188358	1	-2.21	2.35116e-07	chr11	6850534	6850915
3880	-0.317831	ENSGALG00000035602	ZNF536		-2.37852	1.29718e-11	1	2.17	1.95248e-11	chr11	8871243	8871634
3881	0.292614	ENSGALG00000035602	ZNF536		-2.37852	1.29718e-11	1	-0.79	0.0184865	chr11	8872365	8872795
3883	0.22386	ENSGALG00000004528	TSHZ3		-2.33422	2.66162e-05	1	-0.24	0.313605	chr11	9274355	9275267
3889	0.192524	ENSGALG00000025864	WTIP		-1.55275	0.00808407	1	-0.67	0.000100863	chr11	11112742	11113505
3893	0.331311	ENSGALG00000039985	CDH11		-4.32964	4.967e-38	1	-1.35	6.70292e-07	chr11	12118287	12118733
3904	-0.349898	ENSGALG00000038494	CMIP		1.63508	5.36416e-26	1	3.44	8.43801e-22	chr11	15615349	15615819
3905	0.414801	ENSGALG00000033507	PLCG2		-3.75122	2.90278e-07	1	-1.63	0.000769776	chr11	15678281	15678535
3906	0.315846	ENSGALG00000005483	CDH13		2.64259	1.48264e-19	1	-1.52	1.32011e-05	chr11	15985062	15986026
3911	0.11531	ENSGALG00000032143	CRISPLD2		-2.85889	1.83058e-05	1	-1.22	0.00157392	chr11	16914704	16915157
3944	0.257098	ENSGALG00000005845	SLC7A5		-1.3812	0.00602909	1	0.16	0.642494	chr11	17979794	17980334
3961	0.226589	ENSGALG00000039673	GALNS		-1.44086	0.00140213	1	-1.03	0.0127299	chr11	18487824	18488689
4009	0.240044	ENSGALG00000000713	ZFHX3		-1.30003	0.0236939	1	-0.36	0.1096	chr11	19511294	19511900
4010	0.214404	ENSGALG00000000713	ZFHX3		-1.30003	0.0236939	1	-1.64	9.1394e-13	chr11	19530234	19530806
4011	0.232862	ENSGALG00000000713	ZFHX3		-1.30003	0.0236939	1	-0.85	0.000120251	chr11	19537761	19538467
4012	0.228649	ENSGALG00000000713	ZFHX3		-1.30003	0.0236939	1	-0.54	0.0364408	chr11	19541311	19541609
4016	-0.196935	ENSGALG00000000713	ZFHX3		-1.30003	0.0236939	1	1.78	2.31154e-11	chr11	19556612	19557027
4031	0.253026	ENSGALG00000002099	PFKFB4		-1.43124	0.00283682	1	-1.49	2.58952e-13	chr12	1790146	1791429
4032	0.309556	ENSGALG00000002099	PFKFB4		-1.43124	0.00283682	1	-1.49	2.58952e-13	chr12	1790146	1791429
4033	0.26957	ENSGALG00000002099	PFKFB4		-1.43124	0.00283682	1	-1.73	2.27681e-06	chr12	1803016	1803409
4037	0.192737	ENSGALG00000038242	CACNA2D2		-1.42682	0.000858325	1	-0.56	0.030629	chr12	1887098	1887789
4041	-0.165026	ENSGALG00000038242	CACNA2D2		-1.42682	0.000858325	1	0.43	0.143867	chr12	1920860	1921455
4045	-0.331362	ENSGALG00000038242	CACNA2D2		-1.42682	0.000858325	1	2.04	2.42641e-31	chr12	2002441	2003341
4049	0.226035	ENSGALG00000002260	CISH		-1.31596	0.0142331	1	-1.83	1.70995e-18	chr12	2265029	2265514
4051	-0.336529	ENSGALG00000002283	MAPKAPK3		0.531163	1.53148e-08	1	1.82	2.68511e-11	chr12	2289942	2290960
4058	0.231986	ENSGALG00000036263	UBA7		-1.99702	0.00723146	1	-1.06	0.000213122	chr12	2850668	2851731
4059	0.173258	ENSGALG00000036263	UBA7		-1.99702	0.00723146	1	-1.06	0.000213122	chr12	2850668	2851731
4071	0.209597	ENSGALG00000002722	MST1		-1.92619	0.00794912	1	-1.07	3.5598e-06	chr12	2899370	2900495
4072	0.173815	ENSGALG00000033303			-2.04145	0.00576218	1	-0.05	0.781122	chr12	2909198	2910254
4073	0.215634	ENSGALG00000001849	BSN		-2.84202	7.87371e-15	1	-0.64	0.0978505	chr12	2923901	2924358
4074	0.110392	ENSGALG00000001849	BSN		-2.84202	7.87371e-15	1	-1.58	1.79352e-07	chr12	2932147	2932884
4075	0.261745	ENSGALG00000001849	BSN		-2.84202	7.87371e-15	1	-1.98	4.20132e-09	chr12	2941028	2941555
4080	0.244087	ENSGALG00000003832	TEX264		0.883564	1.13184e-14	1	-0.93	0.00208061	chr12	3294124	3294551
4083	0.0764498	ENSGALG00000003832	TEX264		0.883564	1.13184e-14	1	0.28	0.156067	chr12	3306129	3307239
4085	0.151332	ENSGALG00000004476	SEMA3G		-2.9616	9.13882e-10	1	-0.94	0.000888891	chr12	3533147	3533682
4089	0.220768	ENSGALG00000029621	SEMA3F		-1.65158	1.45271e-05	1	-1.09	6.79347e-08	chr12	3591997	3592717
4090	0.159643	ENSGALG00000028871	SLC38A3		-2.54937	4.74144e-17	1	-0.78	0.00715913	chr12	3620204	3620978
4092	0.185745	ENSGALG00000028871	SLC38A3		-2.54937	4.74144e-17	1	-0.89	3.96774e-07	chr12	3624173	3624915
4096	0.401085	ENSGALG00000026736	OGN		-4.98307	9.28772e-09	1	-1.58	0.000501699	chr12	3836112	3836466
4096	0.401085	ENSGALG00000004687	CENPP		-4.55122	1.78001e-08	1	-1.58	0.000501699	chr12	3836112	3836466
4102	0.136047	ENSGALG00000039208	PHF2		-2.00819	7.00991e-07	1	-1.07	9.48319e-13	chr12	6772810	6773526
4106	0.330941	ENSGALG00000005237	FGD3		-2.71384	1.64789e-11	1	-1.34	3.24995e-06	chr12	7161833	7162514
4109	0.133238	ENSGALG00000005237	FGD3		-2.71384	1.64789e-11	1	-0.95	0.00418691	chr12	7198799	7199116
4111	0.248332	ENSGALG00000005309	TKT		-1.71177	5.7416e-06	1	-1.83	0.000118624	chr12	7351276	7351600
4112	0.257648	ENSGALG00000005309	TKT		-1.71177	5.7416e-06	1	0.77	0.00405499	chr12	7357699	7358178
4113	0.324838	ENSGALG00000005400	CACNA2D3		-3.18644	5.48272e-21	1	-1.29	0.0148808	chr12	7793245	7793515
4115	-0.226143	ENSGALG00000005499	IL17RD		-1.51607	0.00118414	1	0.94	0.012504	chr12	8978176	8978552
4124	-0.225115	ENSGALG00000005713	NCKIPSD		0.979731	7.93495e-16	1	1.27	2.60598e-10	chr12	9401032	9401607
4148	0.181532	ENSGALG00000006425	SLC6A6		-3.61099	6.81264e-34	1	-0.47	0.0163227	chr12	11316448	11317137
4149	0.224108	ENSGALG00000006425	SLC6A6		-3.61099	6.81264e-34	1	-0.92	0.000806582	chr12	11350762	11351294
4150	0.168363	ENSGALG00000006425	SLC6A6		-3.61099	6.81264e-34	1	0.23	0.521566	chr12	11358741	11359698
4154	0.293096	ENSGALG00000006425	SLC6A6		-3.61099	6.81264e-34	1	-1.42	1.11534e-07	chr12	11369979	11370339
4155	0.263702	ENSGALG00000006425	SLC6A6		-3.61099	6.81264e-34	1	-0.66	0.000216276	chr12	11371117	11371955
4160	0.281424	ENSGALG00000006526	PLXNB1	PLXNB3	-1.79636	6.25722e-06	1	-1.82	1.92989e-06	chr12	11683899	11684311
4164	-0.313961	ENSGALG00000006526	PLXNB1	PLXNB3	-1.79636	6.25722e-06	1	2.77	1.42892e-11	chr12	11720859	11721288
4168	0.173944	ENSGALG00000006601	MTMR14		0.439251	4.00892e-07	1	-0.55	0.0368275	chr12	11854232	11854712
4179	0.221363	ENSGALG00000006944			-2.20132	0.0231116	1	-1.06	5.11864e-06	chr12	12066513	12067023
4180	0.165146	ENSGALG00000007052	PXK		0.408522	4.19955e-07	1	-0.93	8.50892e-06	chr12	12194031	12194778
4183	-0.341492	ENSGALG00000007168	CFAP20DC		-3.35517	3.89436e-09	1	3.53	2.37558e-10	chr12	12296080	12296527
4187	-0.213716	ENSGALG00000007177	PTPRG		-1.24826	0.0138277	1	1.31	0.000285748	chr12	13399056	13399815
4189	-0.214317	ENSGALG00000007302	ATXN7		-1.33088	0.00880213	1	4.8	1.59747e-21	chr12	13963863	13964396
4193	-0.460208	ENSGALG00000007332	PRICKLE2		0.657435	1.08897e-10	1	2.89	5.70906e-19	chr12	14071398	14071834
4194	0.270649	ENSGALG00000007332	PRICKLE2		0.657435	1.08897e-10	1	-0.73	0.0769552	chr12	14081798	14082143
4198	-0.370448	ENSGALG00000007431	MAGI1		-2.28457	1.62729e-11	1	4.64	1.46922e-26	chr12	14489252	14489752
4199	0.232323	ENSGALG00000007431	MAGI1		-2.28457	1.62729e-11	1	-1.48	1.52515e-09	chr12	14661841	14662700
4201	0.321999	ENSGALG00000007431	MAGI1		-2.28457	1.62729e-11	1	-1.19	8.72965e-12	chr12	14672383	14672814
4206	0.244859	ENSGALG00000007467	SLC25A26		-1.9935	9.19195e-08	1	-0.73	0.000967006	chr12	14810087	14810514
4207	0.325203	ENSGALG00000007467	SLC25A26		-1.9935	9.19195e-08	1	-1.83	4.59609e-10	chr12	14826405	14826899
4208	0.331329	ENSGALG00000007467	SLC25A26		-1.9935	9.19195e-08	1	-0.87	1.16354e-06	chr12	14842696	14843773
4209	0.241776	ENSGALG00000007467	SLC25A26		-1.9935	9.19195e-08	1	-0.46	0.0316622	chr12	14846780	14847182
4210	0.232638	ENSGALG00000007483	LRIG1		-2.35921	2.97522e-12	1	0.76	0.0145252	chr12	14848422	14848847
4210	0.232638	ENSGALG00000007467	SLC25A26		-1.9935	9.19195e-08	1	0.76	0.0145252	chr12	14848422	14848847
4212	0.234337	ENSGALG00000007483	LRIG1		-2.35921	2.97522e-12	1	-1.7	5.60798e-11	chr12	14854915	14855564
4215	0.254782	ENSGALG00000007483	LRIG1		-2.35921	2.97522e-12	1	-1.43	0.00122834	chr12	14879907	14880180
4222	0.182346	ENSGALG00000007483	LRIG1		-2.35921	2.97522e-12	1	-0.16	0.421073	chr12	14923724	14924404
4229	0.187558	ENSGALG00000007769	FOXP1		-2.48635	7.15056e-15	1	-1.16	1.8011e-08	chr12	16320027	16321240
4230	0.291548	ENSGALG00000007769	FOXP1		-2.48635	7.15056e-15	1	-1.16	1.8011e-08	chr12	16320027	16321240
4232	0.278231	ENSGALG00000007769	FOXP1		-2.48635	7.15056e-15	1	-2.48	9.72975e-10	chr12	16331802	16332335
4237	0.209573	ENSGALG00000007769	FOXP1		-2.48635	7.15056e-15	1	-1.24	3.45956e-05	chr12	16358500	16358984
4239	0.224964	ENSGALG00000007769	FOXP1		-2.48635	7.15056e-15	1	-1.39	1.28118e-06	chr12	16368037	16368505
4245	0.230185	ENSGALG00000007769	FOXP1		-2.48635	7.15056e-15	1	0.85	1.04141e-05	chr12	16381049	16381482
4248	0.100409	ENSGALG00000007769	FOXP1		-2.48635	7.15056e-15	1	-0.62	6.40255e-06	chr12	16383466	16385470
4251	0.23465	ENSGALG00000007769	FOXP1		-2.48635	7.15056e-15	1	-1.22	2.5512e-06	chr12	16398505	16398808
4252	0.202088	ENSGALG00000007769	FOXP1		-2.48635	7.15056e-15	1	-1.16	5.31841e-06	chr12	16399612	16401186
4260	0.260276	ENSGALG00000007769	FOXP1		-2.48635	7.15056e-15	1	0.04	0.893369	chr12	16422533	16423431
4264	0.280459	ENSGALG00000007769	FOXP1		-2.48635	7.15056e-15	1	-1.17	4.51379e-05	chr12	16442724	16443306
4267	0.246476	ENSGALG00000007769	FOXP1		-2.48635	7.15056e-15	1	0.31	0.539836	chr12	16463694	16464076
4268	0.210389	ENSGALG00000007769	FOXP1		-2.48635	7.15056e-15	1	-0.45	0.0575086	chr12	16467759	16468464
4270	0.26683	ENSGALG00000007769	FOXP1		-2.48635	7.15056e-15	1	-1.12	2.87443e-06	chr12	16478110	16478930
4271	0.185763	ENSGALG00000007769	FOXP1		-2.48635	7.15056e-15	1	-1.12	2.87443e-06	chr12	16478110	16478930
4272	0.168495	ENSGALG00000007769	FOXP1		-2.48635	7.15056e-15	1	-0.42	0.109464	chr12	16482990	16483451
4273	0.311417	ENSGALG00000007769	FOXP1		-2.48635	7.15056e-15	1	-1.79	5.77407e-06	chr12	16489055	16489565
4274	0.158269	ENSGALG00000007769	FOXP1		-2.48635	7.15056e-15	1	-0.84	0.000296431	chr12	16491018	16491472
4283	-0.332458	ENSGALG00000033025	RYBP		-2.24999	0.000690251	1	2.58	3.38204e-11	chr12	16817346	16817950
4289	0.184108	ENSGALG00000008294	ITPR1		-1.44629	0.000601662	1	-0.41	0.356575	chr12	18837922	18838148
4290	0.251458	ENSGALG00000008294	ITPR1		-1.44629	0.000601662	1	-0.71	0.0381098	chr12	18872414	18872832
4292	0.273432	ENSGALG00000008294	ITPR1		-1.44629	0.000601662	1	-1.41	6.23217e-08	chr12	18888437	18888868
4294	-0.267239	ENSGALG00000008294	ITPR1		-1.44629	0.000601662	1	4.07	2.8127e-10	chr12	18907706	18908367
4295	0.231821	ENSGALG00000008294	ITPR1		-1.44629	0.000601662	1	-0.71	0.00679873	chr12	18941811	18942327
4296	0.227966	ENSGALG00000008294	ITPR1		-1.44629	0.000601662	1	-0.82	0.0001633	chr12	18947932	18948412
4307	0.31872	ENSGALG00000008349	LMCD1		-1.95917	0.000932564	1	-1.74	0.000172932	chr12	19643309	19643770
4308	0.177858	ENSGALG00000008349	LMCD1		-1.95917	0.000932564	1	-1.6	4.69373e-08	chr12	19650314	19650825
4320	0.219707	ENSGALG00000008473	PLXND1		-1.93892	0.000174704	1	-0.66	0.012219	chr12	19933737	19934032
4321	0.218281	ENSGALG00000008473	PLXND1		-1.93892	0.000174704	1	-0.28	0.0637106	chr12	19935209	19936119
4326	0.31178	ENSGALG00000052653	PCDHAC1		-2.46879	3.84363e-14	1	-2.58	7.25126e-08	chr13	1350161	1350985
4362	0.246713	ENSGALG00000030836	PSD2		-2.61674	2.28134e-05	1	-1.04	0.0368711	chr13	1830525	1831221
4376	0.172091	ENSGALG00000002553	PCDH1		-4.85767	8.01114e-43	1	-0.92	0.00160059	chr13	2792010	2792822
4379	0.201854	ENSGALG00000002553	PCDH1		-4.85767	8.01114e-43	1	-1.52	1.18764e-10	chr13	2806996	2807753
4380	0.325762	ENSGALG00000002553	PCDH1		-4.85767	8.01114e-43	1	-2.34	1.94088e-05	chr13	2823358	2823623
4382	0.224463	ENSGALG00000002553	PCDH1		-4.85767	8.01114e-43	1	0.56	0.00746718	chr13	2827694	2828796
4400	0.27215	ENSGALG00000002152	GABRP		1.78476	5.6948e-19	1	-0.31	0.329249	chr13	4254160	4254608
4404	0.122064	ENSGALG00000001916	SLIT3		-2.53533	5.01271e-12	1	-1.6	1.08801e-06	chr13	5103742	5104258
4405	0.380751	ENSGALG00000001916	SLIT3		-2.53533	5.01271e-12	1	-0.72	0.0735409	chr13	5364129	5365488
4409	0.338882	ENSGALG00000001768	TENM2		-1.67216	8.1018e-05	1	-1.17	0.00828261	chr13	5702818	5703110
4411	0.0961432	ENSGALG00000001768	TENM2		-1.67216	8.1018e-05	1	-0.22	0.349537	chr13	6176183	6177176
4419	0.151306	ENSGALG00000027232	C1QTNF2		-2.24878	0.0314247	1	-0.66	0.00973497	chr13	8558734	8559325
4421	0.456053	ENSGALG00000001383	HTR4		-7.42794	1.56803e-15	1	-1.56	1.60045e-14	chr13	8987786	8988730
4422	0.186596	ENSGALG00000001383	HTR4		-7.42794	1.56803e-15	1	-1.55	2.01283e-06	chr13	9017581	9018563
4427	0.155265	ENSGALG00000039652	ARHGEF37		5.45394	2.04179e-62	1	0.52	0.17071	chr13	9149765	9150121
4430	0.133301	ENSGALG00000050577	GRPEL2		0.480632	2.08915e-06	1	0.68	0.0323609	chr13	9241362	9242714
4435	-0.22869	ENSGALG00000037395	UBTD2		1.53638	9.29619e-16	1	2.87	5.63702e-12	chr13	9470698	9471257
4436	-0.305133	ENSGALG00000037395	UBTD2		1.53638	9.29619e-16	1	1.03	0.000264439	chr13	9508606	9509004
4438	0.362726	ENSGALG00000002831	SH3PXD2B		-1.7656	5.46181e-06	1	-1.72	3.6077e-05	chr13	9586320	9586922
4439	-0.376476	ENSGALG00000002831	SH3PXD2B		-1.7656	5.46181e-06	1	2.99	5.02314e-15	chr13	9604877	9605262
4449	0.15886	ENSGALG00000028602	HMP19		-1.5254	0.000240076	1	0.29	0.239212	chr13	10210962	10211620
4451	0.268163	ENSGALG00000028602	HMP19		-1.5254	0.000240076	2	-0.86	0.00129164	chr13	10216891	10218059
4451	0.268163	ENSGALG00000028602	HMP19		-1.5254	0.000240076	2	-0.7	0.000133303	chr13	10216129	10216617
4452	-0.645693	ENSGALG00000033956	SFXN1		1.31801	2.02426e-18	1	3.7	7.04744e-25	chr13	10757144	10757527
4459	0.3025	ENSGALG00000026159	PDLIM7		-2.36647	1.05416e-09	1	-2.32	1.92423e-14	chr13	10887600	10888383
4472	0.319041	ENSGALG00000018998	UNC5A		-1.67238	0.0282225	1	-1.18	8.32933e-07	chr13	11046976	11048172
4481	0.386508	ENSGALG00000045520			0.492422	0.00529468	1	-1.37	0.000179339	chr13	11297558	11298941
4483	0.275917	ENSGALG00000003699	EBF1		3.06896	1.47318e-10	1	-1.37	1.57985e-07	chr13	11404289	11404883
4486	0.312875	ENSGALG00000004083	GRIA1		-2.03952	3.17909e-10	1	-1.62	4.87691e-06	chr13	13128746	13129316
4491	0.29558	ENSGALG00000027534	GM2A		-3.34787	4.08899e-07	1	-1.68	1.79446e-11	chr13	13724643	13725143
4503	0.236912	ENSGALG00000005802	FLT4		-3.41625	2.84474e-11	1	-1.43	1.28646e-05	chr13	14055760	14056284
4505	0.257643	ENSGALG00000035476			-3.52511	5.69499e-08	1	-1.28	0.000172131	chr13	14162624	14163068
4511	0.252687	ENSGALG00000006076	RASGEF1C		-1.53382	0.00735438	1	-1.78	4.23318e-07	chr13	14770834	14771348
4512	-0.323054	ENSGALG00000006076	RASGEF1C		-1.53382	0.00735438	1	2.59	2.02583e-24	chr13	14811254	14812021
4518	0.261397	ENSGALG00000039124	KLHL3		-2.93901	5.80816e-14	1	-1.19	1.34685e-06	chr13	15196448	15196911
4542	0.242766	ENSGALG00000029896			1.01115	7.04134e-17	1	1.72	0.0334877	chr13	17185075	17186164
4543	0.350752	ENSGALG00000029896			1.01115	7.04134e-17	1	-1.55	8.96617e-06	chr13	17208829	17209173
4544	0.21905	ENSGALG00000029896			1.01115	7.04134e-17	1	-0.5	0.144486	chr13	17225980	17226698
4546	0.200739	ENSGALG00000029896			1.01115	7.04134e-17	1	-0.25	0.461218	chr13	17252964	17253406
4547	-0.177439	ENSGALG00000029896			1.01115	7.04134e-17	1	2.11	1.43716e-07	chr13	17254028	17254437
4572	-0.225976	ENSGALG00000032992	NR3C1		-1.38335	0.00189676	1	0.38	0.143422	chr13	18124516	18125521
4574	0.180353	ENSGALG00000032992	NR3C1		-1.38335	0.00189676	1	-0.9	0.0121415	chr13	18145259	18145632
4601	0.166243	ENSGALG00000021314	PLA2G10		-1.53479	0.00104161	1	-1.52	6.49001e-16	chr14	1251145	1251660
4602	0.278086	ENSGALG00000053246	OCM2		2.06982	4.10318e-09	1	-1.05	0.0215406	chr14	1452055	1452351
4621	0.243695	ENSGALG00000004055	C7orf50		0.977073	5.06385e-13	1	-0.87	0.00149911	chr14	2745719	2746268
4621	0.243695	ENSGALG00000050332			-3.33709	3.95961e-06	1	-0.87	0.00149911	chr14	2745719	2746268
4645	-0.34585	ENSGALG00000004420	SDK1		0.789471	7.43001e-13	1	2.94	2.88403e-16	chr14	4256334	4256776
4646	-0.378656	ENSGALG00000004420	SDK1		0.789471	7.43001e-13	1	3.1	2.40942e-08	chr14	4282036	4282389
4654	0.234782	ENSGALG00000004611	FBXL18		-1.27836	0.0158945	1	-1.09	9.90644e-05	chr14	4552084	4552867
4655	0.211856	ENSGALG00000004611	FBXL18		-1.27836	0.0158945	1	-0.52	0.107001	chr14	4554957	4555343
4669	0.144536	ENSGALG00000004798	MPRIP		-1.33206	0.00649513	1	-0.46	0.2842	chr14	5080166	5080526
4671	0.224229	ENSGALG00000004798	MPRIP		-1.33206	0.00649513	1	-0.19	0.328307	chr14	5117045	5117596
4672	0.193479	ENSGALG00000004798	MPRIP		-1.33206	0.00649513	1	-1.93	4.71613e-12	chr14	5117983	5119039
4684	-0.211386	ENSGALG00000004916	DRC3		1.48043	2.17406e-17	1	3.64	6.13192e-06	chr14	5380652	5381348
4690	-0.183915	ENSGALG00000005087	FAM83G		-2.81091	0.00020014	1	0.03	0.938061	chr14	5550742	5552124
4691	0.274524	ENSGALG00000005087	FAM83G		-2.81091	0.00020014	1	-1.77	6.23074e-11	chr14	5554524	5555141
4704	0.170567	ENSGALG00000005414	MSRB1		0.865471	3.72616e-13	1	0.46	0.150135	chr14	6519786	6520224
4708	0.270823	ENSGALG00000005608	SLC9A3R2		-1.71628	0.000670317	1	-1.04	0.000834475	chr14	6654394	6654998
4733	0.194851	ENSGALG00000006757	XYLT1		-2.19197	2.22015e-06	1	-1.48	2.44192e-10	chr14	8454392	8455170
4735	0.260288	ENSGALG00000006757	XYLT1		-2.19197	2.22015e-06	1	-1.51	2.15112e-10	chr14	8497301	8497876
4736	0.294878	ENSGALG00000006757	XYLT1		-2.19197	2.22015e-06	1	-1.13	3.51635e-06	chr14	8498477	8498909
4737	0.191391	ENSGALG00000006757	XYLT1		-2.19197	2.22015e-06	1	-0.93	2.8927e-05	chr14	8581554	8582071
4744	-0.29497	ENSGALG00000007278	GRIN2A		0.868831	5.7161e-09	1	2.78	4.42893e-14	chr14	9661122	9661895
4745	-0.317221	ENSGALG00000053043	CARHSP1		1.77486	9.62213e-25	1	4.18	7.23891e-07	chr14	10437508	10438322
4760	-0.242271	ENSGALG00000037492	MGRN1		0.818091	1.36286e-13	1	2.92	5.7982e-21	chr14	12791637	12792113
4761	0.127563	ENSGALG00000007762	CREBBP		-1.43133	0.00134412	1	0.13	0.635735	chr14	12911696	12912981
4762	-0.272242	ENSGALG00000007762	CREBBP		-1.43133	0.00134412	1	2.1	1.43154e-11	chr14	12916793	12917160
4763	0.127255	ENSGALG00000007762	CREBBP		-1.43133	0.00134412	1	-0.03	0.918242	chr14	12956110	12956845
4782	0.0890374	ENSGALG00000014179	SBK1		1.22751	3.39764e-08	1	-0.31	0.178803	chr14	13342838	13343313
4793	0.180268	ENSGALG00000002201	PPL		1.05904	1.50904e-10	1	-0.26	0.243412	chr14	13672449	13673798
4795	-0.268896	ENSGALG00000002018	CAPN15		-1.20123	0.0401048	1	1.26	1.7535e-05	chr14	13822391	13823151
4796	0.293081	ENSGALG00000002018	CAPN15		-1.20123	0.0401048	1	-1.38	1.82427e-05	chr14	13834538	13835003
4797	0.18097	ENSGALG00000002018	CAPN15		-1.20123	0.0401048	1	-0.93	2.03669e-07	chr14	13844293	13845297
4800	0.142142	ENSGALG00000000044	WFIKKN1		-1.86024	7.72098e-05	1	-0.03	0.913046	chr14	13962752	13963114
4805	0.229523	ENSGALG00000009318	IFT140		-1.64117	5.27164e-05	1	-1.74	0.000106262	chr14	14087129	14087516
4806	0.20892	ENSGALG00000029072	NTN3		-2.70742	1.81393e-07	1	-1.26	0.00148479	chr14	14367705	14368504
4807	-0.245224	ENSGALG00000029072	NTN3		-2.70742	1.81393e-07	1	1.47	3.97614e-08	chr14	14370754	14371154
4833	-0.181461	ENSGALG00000002273	LYRM1		0.442781	7.01267e-07	1	0.73	0.0521846	chr14	15268933	15269447
4864	0.148855	ENSGALG00000002461			-3.66575	9.65507e-11	1	-0.01	0.982817	chr15	3015508	3015791
4865	0.214177	ENSGALG00000002461			-3.66575	9.65507e-11	1	-1.21	0.00204716	chr15	3019035	3019532
4903	0.181677	ENSGALG00000003146	CCDC92		-1.29088	0.0233537	1	-1.29	3.63302e-07	chr15	5138641	5139348
4910	0.237219	ENSGALG00000004225	KDM2B		-1.41511	0.0217516	1	-0.86	0.00905227	chr15	5776659	5776965
4917	-0.402678	ENSGALG00000041153	FAM109A	PHETA1	0.591352	0.000353583	1	2.29	9.01377e-06	chr15	6394701	6395238
4923	-0.641385	ENSGALG00000041821	NAA25		2.04737	3.74045e-25	1	5.12	9.43205e-16	chr15	6573653	6573928
4943	0.263792	ENSGALG00000005515	CRYBB3		0.631648	4.94692e-10	1	-0.7	0.0204601	chr15	7282560	7283298
4943	0.263792	ENSGALG00000026086	CRYBB2		-1.54033	8.25029e-05	1	-0.7	0.0204601	chr15	7282560	7283298
4944	0.14171	ENSGALG00000026086	CRYBB2		-1.54033	8.25029e-05	1	-0.43	0.134507	chr15	7284193	7285027
4949	0.127415	ENSGALG00000037097	GRK3		-2.50956	4.34424e-15	1	-1.97	2.58022e-31	chr15	7299974	7300743
4950	0.263193	ENSGALG00000037097	GRK3		-2.50956	4.34424e-15	1	-1.97	2.58022e-31	chr15	7299974	7300743
4953	0.187382	ENSGALG00000037097	GRK3		-2.50956	4.34424e-15	1	-1.97	1.15262e-14	chr15	7311380	7312033
4954	0.326489	ENSGALG00000037097	GRK3		-2.50956	4.34424e-15	1	-1.24	6.40902e-07	chr15	7318942	7319433
4955	0.250473	ENSGALG00000037097	GRK3		-2.50956	4.34424e-15	1	-0.19	0.455892	chr15	7323662	7324668
4957	-0.219045	ENSGALG00000032415	SEZ6L		-3.81446	0.00549626	1	4.3	1.23595e-19	chr15	7411505	7412388
4958	-0.383777	ENSGALG00000005634	CRYBA4		1.96746	8.06565e-23	1	2.88	9.41566e-10	chr15	7467158	7468186
4958	-0.383777	ENSGALG00000005630	CRYBB1		2.20969	8.34531e-22	1	2.88	9.41566e-10	chr15	7467158	7468186
4970	-0.216768	ENSGALG00000005891	DGCR2		-1.23014	0.0237437	1	1.18	8.68324e-07	chr15	8161723	8162090
4996	-0.461103	ENSGALG00000007732	RTN4R		1.88786	1.52575e-10	1	3.95	1.68904e-33	chr15	10681769	10683181
4997	0.240918	ENSGALG00000007758	OSBP2		0.510971	1.0104e-08	1	-1.52	5.71707e-06	chr15	10990423	10991155
4998	0.177834	ENSGALG00000007758	OSBP2		0.510971	1.0104e-08	1	-0.46	0.0786186	chr15	11003086	11003627
5004	0.145087	ENSGALG00000008051	MTMR3		-1.40065	0.00348966	1	-0.76	0.00664343	chr15	11210111	11210463
5005	0.191719	ENSGALG00000008051	MTMR3		-1.40065	0.00348966	1	-2	8.49455e-09	chr15	11223084	11223478
5046	0.110866	ENSGALG00000038789	CLIC3		-3.64869	8.21322e-06	1	-1.07	3.67684e-08	chr17	780687	782213
5046	0.110866	ENSGALG00000036894	ABCA2		-1.73136	1.09635e-05	1	-1.07	3.67684e-08	chr17	780687	782213
5047	0.124213	ENSGALG00000036894	ABCA2		-1.73136	1.09635e-05	1	-1.48	1.60454e-05	chr17	804583	805421
5053	-0.148264	ENSGALG00000027231	NRARP		-1.66179	1.79306e-05	1	0.41	0.23517	chr17	1016257	1017761
5075	-0.284436	ENSGALG00000054209			-3.23646	4.12434e-09	1	0.72	0.0491054	chr17	1766832	1767255
5076	0.0959334	ENSGALG00000008859	WDR31		-3.6194	5.70377e-05	1	-0.37	0.0163105	chr17	1828203	1830048
5078	0.352465	ENSGALG00000008736	PNPLA7		0.794973	5.55502e-12	1	-1.35	1.50316e-05	chr17	1978831	1979247
5086	0.15298	ENSGALG00000008616	DDR1		-1.69602	0.0100616	1	-1.11	2.58857e-06	chr17	2195309	2196150
5087	0.171181	ENSGALG00000008616	DDR1		-1.69602	0.0100616	1	-1.59	1.6361e-08	chr17	2197393	2198029
5088	0.219981	ENSGALG00000008616	DDR1		-1.69602	0.0100616	1	-1.59	1.6361e-08	chr17	2197393	2198029
5093	0.303798	ENSGALG00000033678	EHMT1		-1.79423	6.90508e-07	1	-0.6	0.0879097	chr17	2401966	2402430
5099	0.11516	ENSGALG00000039990	TNC		-2.35626	1.75096e-13	1	-1.18	3.19222e-08	chr17	3080237	3081362
5101	0.411868	ENSGALG00000007079	PAPPA		-1.49079	0.0473372	1	-0.62	0.0158834	chr17	3430313	3431266
5102	0.435239	ENSGALG00000007079	PAPPA		-1.49079	0.0473372	1	-2.36	8.82145e-12	chr17	3450298	3451241
5106	0.24333	ENSGALG00000007079	PAPPA		-1.49079	0.0473372	1	-1.4	0.000783418	chr17	3511791	3512671
5107	0.22557	ENSGALG00000007079	PAPPA		-1.49079	0.0473372	1	-0.41	0.437129	chr17	3559416	3559931
5110	0.223414	ENSGALG00000007038	ASTN2		-1.65222	0.00275572	1	-2.13	1.0958e-14	chr17	3646755	3647111
5112	-0.220537	ENSGALG00000007038	ASTN2		-1.65222	0.00275572	1	3.02	2.61877e-09	chr17	3698365	3699075
5113	0.186481	ENSGALG00000007038	ASTN2		-1.65222	0.00275572	1	-1.3	6.76696e-06	chr17	3739101	3740158
5114	0.324418	ENSGALG00000007038	ASTN2		-1.65222	0.00275572	1	-1.3	6.76696e-06	chr17	3739101	3740158
5124	0.298234	ENSGALG00000006958	COL27A1		-3.39061	2.86397e-14	1	-1.66	0.000390024	chr17	5099536	5099912
5125	0.176024	ENSGALG00000006958	COL27A1		-3.39061	2.86397e-14	1	-0.55	0.036422	chr17	5106154	5106691
5133	0.175155	ENSGALG00000004986	CERCAM		-1.58377	0.000168391	1	-0.26	0.390815	chr17	5309177	5309706
5135	0.183323	ENSGALG00000043394	NUP188		-1.36961	0.00339964	1	-2.59	5.61989e-08	chr17	5726034	5727047
5156	-0.325909	ENSGALG00000003677	NTNG2		2.03514	3.04281e-12	1	0.74	0.000781842	chr17	6767076	6768543
5165	0.188727	ENSGALG00000033597	ADAMTS13		-3.12743	1.78638e-25	1	-0.33	0.288793	chr17	7205503	7206596
5176	0.271957	ENSGALG00000002699	VAV2		-2.448	4.09776e-12	1	-2.11	7.56443e-07	chr17	7395963	7396520
5177	0.213432	ENSGALG00000002699	VAV2		-2.448	4.09776e-12	1	-0.48	0.268364	chr17	7409748	7410108
5181	0.227188	ENSGALG00000002699	VAV2		-2.448	4.09776e-12	1	0.05	0.862326	chr17	7424721	7425537
5184	0.243304	ENSGALG00000042055	RXRA		-2.36202	1.02118e-13	1	-1.04	8.3232e-06	chr17	7587041	7587445
5185	0.245418	ENSGALG00000042055	RXRA		-2.36202	1.02118e-13	1	-1.04	8.3232e-06	chr17	7587041	7587445
5188	-0.351769	ENSGALG00000042055	RXRA		-2.36202	1.02118e-13	1	2.41	1.85932e-10	chr17	7605385	7605672
5190	0.331576	ENSGALG00000042055	RXRA		-2.36202	1.02118e-13	1	-2.11	3.35713e-08	chr17	7615849	7616170
5191	0.310169	ENSGALG00000042055	RXRA		-2.36202	1.02118e-13	1	-1.96	5.48888e-07	chr17	7617844	7618115
5193	0.223308	ENSGALG00000042055	RXRA		-2.36202	1.02118e-13	1	-0.88	2.7746e-06	chr17	7623531	7624864
5194	0.19491	ENSGALG00000042055	RXRA		-2.36202	1.02118e-13	1	-1.38	9.72864e-09	chr17	7626220	7626663
5195	0.165749	ENSGALG00000042055	RXRA		-2.36202	1.02118e-13	1	-1.38	9.72864e-09	chr17	7626220	7626663
5198	0.237664	ENSGALG00000042055	RXRA		-2.36202	1.02118e-13	1	-1.55	9.40522e-15	chr17	7629629	7630979
5199	0.0739421	ENSGALG00000042055	RXRA		-2.36202	1.02118e-13	1	-1.55	9.40522e-15	chr17	7629629	7630979
5200	0.257855	ENSGALG00000042055	RXRA		-2.36202	1.02118e-13	1	-1.39	3.02105e-05	chr17	7649854	7650762
5207	0.158117	ENSGALG00000002375	NOTCH1		-2.54559	4.8662e-17	1	0.15	0.499127	chr17	8110811	8111352
5209	0.121044	ENSGALG00000002375	NOTCH1		-2.54559	4.8662e-17	1	-0.88	6.67528e-05	chr17	8114419	8114944
5210	0.111437	ENSGALG00000002375	NOTCH1		-2.54559	4.8662e-17	1	-0.88	6.67528e-05	chr17	8114419	8114944
5211	0.139124	ENSGALG00000002375	NOTCH1		-2.54559	4.8662e-17	1	-1.76	1.74832e-19	chr17	8128255	8128773
5212	-0.297334	ENSGALG00000002375	NOTCH1		-2.54559	4.8662e-17	1	3.23	1.44615e-35	chr17	8129735	8130216
5223	0.321263	ENSGALG00000001645	KCNT1		-3.66387	0.000550403	1	-1.97	5.25366e-09	chr17	8539989	8540964
5224	0.229054	ENSGALG00000001620			-2.9875	0.000314915	1	0.4	0.170709	chr17	8577875	8579415
5237	0.1192	ENSGALG00000001389	TTLL11		-1.35809	0.00974879	1	-0.72	0.00129693	chr17	8956037	8956449
5238	0.251558	ENSGALG00000041238			-1.91286	0.000168828	1	-1.31	1.73631e-06	chr17	8982463	8982779
5239	0.268095	ENSGALG00000001314	PTGS1		-4.14873	4.67149e-06	1	-2.1	5.1782e-13	chr17	9064515	9065147
5240	-0.46108	ENSGALG00000001157	DENND1A		-1.82812	0.00304111	1	3.33	4.21471e-25	chr17	9349783	9350728
5242	0.135284	ENSGALG00000001094	ADGRD2		-2.57957	0.00100804	1	-1.19	7.84964e-07	chr17	9702061	9702816
5245	-0.418056	ENSGALG00000001073	NR6A1		-1.45023	0.00111795	1	2.84	8.38732e-15	chr17	9765542	9765927
5246	0.0991194	ENSGALG00000001073	NR6A1		-1.45023	0.00111795	1	-0.7	0.00497096	chr17	9771349	9771721
5247	0.14634	ENSGALG00000001073	NR6A1		-1.45023	0.00111795	1	-0.52	0.0797567	chr17	9773934	9774988
5249	0.341754	ENSGALG00000001073	NR6A1		-1.45023	0.00111795	1	-1.51	0.000280716	chr17	9792331	9792665
5250	0.211533	ENSGALG00000001048	OLFML2A		-1.56227	0.000256845	1	-0.33	0.0177253	chr17	9814020	9815927
5258	0.121826	ENSGALG00000001000	HSPA5		-1.35244	0.00772421	1	0.35	0.273685	chr17	9894567	9895792
5307	0.153835	ENSGALG00000037812	USP43		-2.32783	7.89685e-05	1	-1.24	2.91441e-07	chr18	2201848	2202483
5311	-0.34938	ENSGALG00000001348	TEKT3		4.24921	9.82847e-17	1	4.06	9.44735e-21	chr18	2269075	2269556
5312	0.137029	ENSGALG00000001348	TEKT3		4.24921	9.82847e-17	1	0.29	0.223526	chr18	2283121	2283700
5313	0.334299	ENSGALG00000001348	TEKT3		4.24921	9.82847e-17	1	-1.37	3.94957e-05	chr18	2299112	2299845
5314	-0.193056	ENSGALG00000031425	PMP22		1.82495	1.00724e-10	1	0.33	0.362246	chr18	2316648	2317146
5329	0.211951	ENSGALG00000040244	SEPT9	SEPTIN9	-1.53269	8.12742e-05	1	-0.4	0.218542	chr18	3818347	3818883
5330	0.0908447	ENSGALG00000040244	SEPT9	SEPTIN9	-1.53269	8.12742e-05	1	-1.25	2.39338e-07	chr18	3828350	3829162
5345	0.136836	ENSGALG00000001805	MXRA7		-1.58245	6.64308e-05	1	-0.5	0.00710617	chr18	4264081	4265267
5350	-0.323109	ENSGALG00000001971	UBE2O		2.31618	7.31787e-41	1	3.45	5.07548e-11	chr18	4404374	4404865
5351	0.0980454	ENSGALG00000001971	UBE2O		2.31618	7.31787e-41	1	-0.37	0.249016	chr18	4425528	4426338
5369	0.174845	ENSGALG00000003059	HLF		-2.18605	4.56917e-05	1	0.4	0.233247	chr18	5904554	5905932
5370	0.0763034	ENSGALG00000003059	HLF		-2.18605	4.56917e-05	1	0.4	0.233247	chr18	5904554	5905932
5373	0.24115	ENSGALG00000003059	HLF		-2.18605	4.56917e-05	1	-1.99	2.32235e-11	chr18	5928919	5930030
5374	0.295142	ENSGALG00000003059	HLF		-2.18605	4.56917e-05	1	-1.99	2.32235e-11	chr18	5928919	5930030
5376	0.181255	ENSGALG00000003078	MMD		-1.59422	8.68337e-05	1	-1.98	5.14514e-15	chr18	5970176	5970805
5388	0.0910808	ENSGALG00000003540	CEP95		-1.97759	3.4951e-07	1	0.38	0.190941	chr18	6895440	6896162
5392	0.182365	ENSGALG00000025950	PRKCA		-2.47786	1.46399e-15	1	0.24	0.204608	chr18	7389279	7390658
5393	0.274234	ENSGALG00000025950	PRKCA		-2.47786	1.46399e-15	1	-2.02	0.00053618	chr18	7414319	7414614
5400	0.195903	ENSGALG00000004193	ARSG		2.14616	2.33132e-30	1	-0.12	0.598786	chr18	7815810	7816434
5401	-0.19485	ENSGALG00000004370	MAP2K6		1.03116	5.62542e-05	1	1.5	4.53572e-06	chr18	7977283	7977546
5403	0.223752	ENSGALG00000004370	MAP2K6		1.03116	5.62542e-05	1	-0.26	0.269408	chr18	8007627	8008173
5411	-0.164981	ENSGALG00000031895	SDK2		0.915239	2.69835e-10	1	2.02	5.97261e-13	chr18	9030493	9030891
5413	-0.28318	ENSGALG00000031895	SDK2		0.915239	2.69835e-10	1	1.25	7.54746e-07	chr18	9052567	9052978
5414	-0.36887	ENSGALG00000026940	TTYH2		2.84668	6.31029e-41	1	3.92	4.79557e-25	chr18	9104086	9104407
5425	0.266979	ENSGALG00000006880	SLC38A10		-2.30817	5.08789e-10	1	-1.29	3.07252e-05	chr18	9228597	9229012
5426	0.26333	ENSGALG00000006880	SLC38A10		-2.30817	5.08789e-10	1	-2.09	3.23954e-06	chr18	9229765	9230205
5432	0.22066	ENSGALG00000006880	SLC38A10		-2.30817	5.08789e-10	1	0.13	0.500501	chr18	9243974	9244580
5433	0.190132	ENSGALG00000006880	SLC38A10		-2.30817	5.08789e-10	1	-1.59	1.65139e-11	chr18	9249382	9250894
5434	0.0799267	ENSGALG00000006880	SLC38A10		-2.30817	5.08789e-10	1	-1.59	1.65139e-11	chr18	9249382	9250894
5435	0.208038	ENSGALG00000006901	AATK		-3.02231	4.57009e-15	1	-1.41	8.63779e-07	chr18	9276951	9277576
5435	0.208038	ENSGALG00000006900			-3.02231	4.57009e-15	1	-1.41	8.63779e-07	chr18	9276951	9277576
5437	0.302795	ENSGALG00000006901	AATK		-3.02231	4.57009e-15	1	-1.9	1.99522e-13	chr18	9284498	9285332
5438	0.206746	ENSGALG00000006901	AATK		-3.02231	4.57009e-15	1	-0.9	0.0167173	chr18	9290768	9291342
5440	0.291915	ENSGALG00000006901	AATK		-3.02231	4.57009e-15	1	-1.62	1.48417e-06	chr18	9292867	9293943
5443	0.17975	ENSGALG00000042538	BAIAP2		-1.75996	0.000263822	1	-1.78	4.12559e-19	chr18	9318251	9319882
5454	0.135695	ENSGALG00000032889	RBFOX3		0.573575	0.000189603	1	0.22	0.27254	chr18	9727013	9728010
5464	0.166284	ENSGALG00000037018	USP36		-1.79353	8.56921e-07	1	-1.01	7.45703e-07	chr18	9774668	9774986
5469	0.243572	ENSGALG00000007093	CYTH1		-1.79353	8.56921e-07	1	-1.4	3.41044e-24	chr18	9783428	9784267
5470	0.134592	ENSGALG00000007093	CYTH1		-1.79353	8.56921e-07	1	-2.11	2.57068e-33	chr18	9784910	9785726
5473	0.189316	ENSGALG00000007093	CYTH1		-1.79353	8.56921e-07	1	-0.96	2.36072e-08	chr18	9789506	9790260
5476	0.141814	ENSGALG00000027786	SOCS3		-5.03438	5.93035e-05	1	-0.56	0.0347916	chr18	9836011	9838206
5482	0.176994	ENSGALG00000045753	MRPL12		0.721683	9.528e-11	1	-0.06	0.775536	chr18	9892202	9892856
5501	0.173907	ENSGALG00000007661	MYCBPAP		-2.70012	0.000147691	1	-0.98	0.000346276	chr18	10338408	10338987
5502	0.386326	ENSGALG00000019768	ACSF2		-1.96618	0.000155912	1	-1.84	5.76543e-06	chr18	10349061	10349443
5505	0.162487	ENSGALG00000007955	SLC16A5		-1.81035	6.10012e-07	1	-0.53	0.00199055	chr18	10638358	10639412
5506	-0.414833	ENSGALG00000007999	MRPS7		1.03274	9.15361e-16	1	4.98	9.36353e-20	chr18	10718874	10719492
5507	0.305157	ENSGALG00000008034	CASKIN2		-2.81764	3.07433e-19	1	-1.77	2.07655e-15	chr18	10852039	10852772
5525	0.425938	ENSGALG00000001028	RNF43		-1.88418	0.00810954	1	-1.95	4.68317e-11	chr19	733887	734280
5526	0.222886	ENSGALG00000001028	RNF43		-1.88418	0.00810954	1	-1.51	6.81322e-17	chr19	737115	738047
5534	0.316	ENSGALG00000001130	GALNT17	WBSCR17	-1.9288	1.7652e-08	1	-1.25	0.000134583	chr19	1340652	1341295
5535	0.280258	ENSGALG00000001130	GALNT17	WBSCR17	-1.9288	1.7652e-08	1	-2.52	8.43566e-09	chr19	1343973	1344562
5538	0.241115	ENSGALG00000001153	AUTS2		-2.03576	3.62699e-06	1	-2.05	1.30854e-08	chr19	1543902	1544693
5539	0.287603	ENSGALG00000001153	AUTS2		-2.03576	3.62699e-06	1	-2.05	1.30854e-08	chr19	1543902	1544693
5543	0.279892	ENSGALG00000001153	AUTS2		-2.03576	3.62699e-06	1	-1.43	1.16576e-09	chr19	1608298	1608905
5544	-0.322525	ENSGALG00000001153	AUTS2		-2.03576	3.62699e-06	1	2.69	9.59628e-12	chr19	1673841	1674253
5547	-0.173599	ENSGALG00000001153	AUTS2		-2.03576	3.62699e-06	1	1.21	0.000184303	chr19	1841205	1841657
5549	0.273729	ENSGALG00000001153	AUTS2		-2.03576	3.62699e-06	1	-1.4	1.5007e-05	chr19	1893844	1894630
5550	0.277881	ENSGALG00000001153	AUTS2		-2.03576	3.62699e-06	1	-1.25	0.000243717	chr19	1919665	1920274
5551	-0.318322	ENSGALG00000001153	AUTS2		-2.03576	3.62699e-06	1	3.57	5.07619e-16	chr19	2014973	2016365
5553	0.256806	ENSGALG00000001153	AUTS2		-2.03576	3.62699e-06	1	-0.85	0.00678095	chr19	2156387	2156682
5554	-0.312157	ENSGALG00000001153	AUTS2		-2.03576	3.62699e-06	1	2.59	4.43899e-19	chr19	2158742	2159422
5556	-0.58196	ENSGALG00000036742	GATSL2		1.5797	4.00048e-23	1	3.94	8.31184e-36	chr19	2740699	2741573
5566	-0.299167	ENSGALG00000043223	COL26A1		-3.72643	9.37239e-22	1	4.14	4.14042e-20	chr19	3774400	3774885
5569	0.246125	ENSGALG00000021636	CUX1		-2.03114	5.59698e-07	1	-1.06	0.00167209	chr19	4053460	4053837
5570	-0.408829	ENSGALG00000021636	CUX1		-2.03114	5.59698e-07	1	2.17	1.29005e-15	chr19	4061266	4061671
5572	0.238985	ENSGALG00000021636	CUX1		-2.03114	5.59698e-07	1	-0.69	0.0167312	chr19	4105888	4106210
5575	0.0951859	ENSGALG00000021636	CUX1		-2.03114	5.59698e-07	1	-0.54	0.0536667	chr19	4118177	4118482
5578	0.203434	ENSGALG00000021636	CUX1		-2.03114	5.59698e-07	1	-1.64	1.64902e-07	chr19	4215769	4216614
5579	0.343486	ENSGALG00000021636	CUX1		-2.03114	5.59698e-07	1	-1.64	1.64902e-07	chr19	4215769	4216614
5581	0.20144	ENSGALG00000021636	CUX1		-2.03114	5.59698e-07	1	-0.52	0.0888719	chr19	4234842	4235232
5590	0.137511	ENSGALG00000001926	HSPB1		1.08601	5.61977e-10	1	0.37	0.139894	chr19	4405014	4405576
5591	0.163614	ENSGALG00000001926	HSPB1		1.08601	5.61977e-10	1	0.37	0.139894	chr19	4405014	4405576
5596	0.319162	ENSGALG00000002288	LIG3		-1.2591	0.0168982	1	-1.08	0.00160318	chr19	4653767	4654837
5599	-0.291618	ENSGALG00000002587	CRCP		1.55378	8.22931e-21	1	3.65	3.29024e-18	chr19	5108681	5109718
5599	-0.291618	ENSGALG00000002598	TPST1		1.55378	8.22931e-21	1	3.65	3.29024e-18	chr19	5108681	5109718
5601	-0.21427	ENSGALG00000002783	SLC43A2		0.94237	5.19428e-05	1	0.92	0.00394895	chr19	5475287	5475817
5609	0.125515	ENSGALG00000003108	SMG6		0.411155	2.22507e-07	1	-0.4	0.00389328	chr19	5682587	5683870
5611	0.280092	ENSGALG00000003108	SMG6		0.411155	2.22507e-07	1	-1.3	5.78128e-08	chr19	5686323	5687177
5613	-0.139045	ENSGALG00000003108	SMG6		0.411155	2.22507e-07	1	0.18	0.615975	chr19	5691126	5691911
5617	0.276316	ENSGALG00000003108	SMG6		0.411155	2.22507e-07	1	-1.17	0.000421707	chr19	5715563	5716360
5619	0.25373	ENSGALG00000003108	SMG6		0.411155	2.22507e-07	1	-0.44	0.130504	chr19	5743721	5744328
5620	0.124399	ENSGALG00000003657	UNC119		-2.20005	9.63333e-10	1	-1.36	1.64226e-05	chr19	5875824	5876252
5621	0.329546	ENSGALG00000003979	NEK8		-1.45606	0.01409	1	-1.53	1.67539e-18	chr19	5963503	5964164
5622	0.188668	ENSGALG00000003979	NEK8		-1.45606	0.01409	1	-1.53	1.67539e-18	chr19	5963503	5964164
5623	0.23715	ENSGALG00000003979	NEK8		-1.45606	0.01409	1	-2.64	1.1462e-17	chr19	5965663	5966129
5626	0.0986329	ENSGALG00000003987	TRAF4		-2.31244	1.24882e-13	1	0.67	0.0339251	chr19	5972602	5972918
5641	0.289003	ENSGALG00000003741	MYO18A		0.455075	4.86816e-07	1	-1.38	1.5164e-05	chr19	6082720	6083663
5642	0.292182	ENSGALG00000003741	MYO18A		0.455075	4.86816e-07	1	-1.38	1.5164e-05	chr19	6082720	6083663
5665	-0.191769	ENSGALG00000004679	AKAP10		1.2101	1.56435e-17	1	2.73	9.81617e-10	chr19	6926365	6926780
5673	0.246969	ENSGALG00000004917	DOC2B		-2.25971	0.00407449	1	-1.99	1.94707e-10	chr19	7189226	7189848
5674	0.285064	ENSGALG00000004917	DOC2B		-2.25971	0.00407449	1	-1.41	9.84395e-06	chr19	7190167	7191654
5675	0.28204	ENSGALG00000004917	DOC2B		-2.25971	0.00407449	1	-1.41	9.84395e-06	chr19	7190167	7191654
5707	0.190129	ENSGALG00000005420	AATF		-1.40582	0.00856243	1	-0.55	0.055377	chr19	8558534	8558919
5733	0.125115	ENSGALG00000005567	MSI2		-1.45784	0.00250887	1	-2	4.58948e-10	chr19	8936584	8937030
5735	0.277978	ENSGALG00000005567	MSI2		-1.45784	0.00250887	1	-1.18	7.24802e-06	chr19	8944675	8945552
5736	0.222648	ENSGALG00000005567	MSI2		-1.45784	0.00250887	1	-1.9	8.16825e-10	chr19	8946880	8947493
5743	0.185946	ENSGALG00000005567	MSI2		-1.45784	0.00250887	1	-0.44	0.00787881	chr19	8964962	8965848
5744	0.162423	ENSGALG00000005567	MSI2		-1.45784	0.00250887	1	-0.44	0.00787881	chr19	8964962	8965848
5747	0.303381	ENSGALG00000005567	MSI2		-1.45784	0.00250887	1	-0.98	2.32744e-09	chr19	8975872	8976789
5750	0.183946	ENSGALG00000005567	MSI2		-1.45784	0.00250887	1	-1.05	1.20077e-06	chr19	8992644	8993125
5754	-0.19375	ENSGALG00000005567	MSI2		-1.45784	0.00250887	1	1.73	1.17243e-07	chr19	9026564	9026960
5755	-0.379883	ENSGALG00000005567	MSI2		-1.45784	0.00250887	1	2.16	2.86591e-24	chr19	9043216	9043827
5759	0.231637	ENSGALG00000005567	MSI2		-1.45784	0.00250887	1	0.34	0.358524	chr19	9083737	9084138
5775	-0.219663	ENSGALG00000005886	WSCD1		1.39554	2.67459e-13	1	0.85	7.63615e-05	chr19	9783652	9784248
5776	0.174246	ENSGALG00000005886	WSCD1		1.39554	2.67459e-13	1	-0.72	0.0120477	chr19	9802289	9802719
5779	0.225066	ENSGALG00000028567	MYL9		-1.69386	0.0172508	1	-0.79	4.60712e-06	chr20	488641	489770
5781	0.131287	ENSGALG00000001332	RBL1		-1.28703	0.0218234	1	-0.77	0.0100937	chr20	683776	684168
5806	0.201879	ENSGALG00000003409	SOGA1		-2.24887	2.69852e-07	1	-1.04	0.000711366	chr20	2681551	2681889
5807	0.204599	ENSGALG00000003409	SOGA1		-2.24887	2.69852e-07	1	-0.17	0.350189	chr20	2688845	2689410
5808	0.357598	ENSGALG00000003409	SOGA1		-2.24887	2.69852e-07	1	-1.01	0.00136345	chr20	2690774	2691128
5809	0.0880754	ENSGALG00000003409	SOGA1		-2.24887	2.69852e-07	1	-1.18	3.26683e-07	chr20	2691647	2692777
5818	0.235117	ENSGALG00000003568	PPP1R16B		-2.83254	2.65055e-17	1	-1.08	0.000144753	chr20	3765562	3765865
5819	0.170944	ENSGALG00000003568	PPP1R16B		-2.83254	2.65055e-17	1	-1.1	5.84369e-05	chr20	3798828	3799466
5837	0.240574	ENSGALG00000003855	SRC		-1.46379	0.0215952	1	-0.32	0.0444718	chr20	5064786	5066148
5838	0.306979	ENSGALG00000003855	SRC		-1.46379	0.0215952	1	-0.43	0.00164148	chr20	5069771	5071239
5840	0.136108	ENSGALG00000003855	SRC		-1.46379	0.0215952	1	-0.48	0.0412531	chr20	5073458	5073740
5841	0.214189	ENSGALG00000003855	SRC		-1.46379	0.0215952	1	-0.45	0.0261187	chr20	5076578	5077413
5846	0.297073	ENSGALG00000003932	SDC4		-2.83349	3.44258e-13	1	-1.99	1.49242e-13	chr20	5132963	5133539
5847	-0.300426	ENSGALG00000003952	RBPJL		1.51726	9.26376e-05	1	2.23	3.10252e-11	chr20	5151557	5151850
5850	0.259754	ENSGALG00000004244	TTPAL		-1.76601	2.11673e-05	1	-1.13	1.84522e-05	chr20	5409527	5409776
5858	0.125788	ENSGALG00000054473	SLC13A3		-1.80422	2.99839e-06	1	-1.32	1.31326e-08	chr20	5572567	5573236
5862	0.115916	ENSGALG00000004469	TP53RK		-1.80422	2.99839e-06	1	-0.48	0.00839449	chr20	5580148	5580614
5862	0.115916	ENSGALG00000004498	SLC2A10		-1.3036	0.0099817	1	-0.48	0.00839449	chr20	5580148	5580614
5863	0.224055	ENSGALG00000004498	SLC2A10		-1.3036	0.0099817	1	-1.09	0.000138623	chr20	5581952	5582924
5868	0.240389	ENSGALG00000005321	LAMA5		0.715976	3.55222e-11	1	-0.98	0.0467203	chr20	7834606	7835153
5873	0.142373	ENSGALG00000045499	TCFL5		0.60834	0.00252236	1	-0.34	0.012655	chr20	8378413	8379841
5883	0.334242	ENSGALG00000036838	PXDNL		-3.04579	2.48674e-15	1	-0.89	0.00373694	chr20	9059261	9060407
5884	0.204025	ENSGALG00000036838	PXDNL		-3.04579	2.48674e-15	1	-1.11	0.00439294	chr20	9072833	9073369
5891	0.302178	ENSGALG00000006062	ZBTB46		0.481277	1.19634e-08	1	0.17	0.44147	chr20	9603242	9603619
5892	-0.194472	ENSGALG00000036219	STK35		1.10867	2.85869e-18	1	3.46	1.21739e-10	chr20	9768607	9769796
5893	0.250318	ENSGALG00000036219	STK35		1.10867	2.85869e-18	1	-0.99	8.33567e-05	chr20	9775567	9776161
5903	0.224676	ENSGALG00000028912	SCRT2		-1.84366	0.0288268	1	0.17	0.455946	chr20	9918337	9919325
5913	0.161498	ENSGALG00000006612	ASXL1		-1.22657	0.0407663	1	0.34	0.23877	chr20	10170000	10170378
5935	0.120475	ENSGALG00000006876	CTSA		0.608284	9.18549e-09	1	0.75	0.0765593	chr20	10528417	10529189
5947	-0.343505	ENSGALG00000030859	GNAS		0.542807	2.25843e-09	1	2.9	3.71578e-14	chr20	11041497	11041932
5955	0.192268	ENSGALG00000037780	PMEPA1		-2.39888	5.34309e-12	1	-0.79	0.00284703	chr20	11508448	11508764
5956	0.219584	ENSGALG00000037780	PMEPA1		-2.39888	5.34309e-12	1	-1.4	6.30948e-06	chr20	11518319	11518758
5958	0.311242	ENSGALG00000037780	PMEPA1		-2.39888	5.34309e-12	1	-2.29	1.60875e-13	chr20	11523887	11524598
5959	0.362422	ENSGALG00000037780	PMEPA1		-2.39888	5.34309e-12	1	-2.29	1.60875e-13	chr20	11523887	11524598
5963	-0.376717	ENSGALG00000026081	RBM38		2.57582	1.96775e-41	1	3.96	9.32594e-18	chr20	11620055	11621173
5964	-0.36774	ENSGALG00000026081	RBM38		2.57582	1.96775e-41	1	3.96	9.32594e-18	chr20	11620055	11621173
5973	-0.174924	ENSGALG00000007771	FAM210B		0.611751	6.30518e-10	1	1.83	9.37339e-10	chr20	12033599	12034431
6019	0.0716464	ENSGALG00000001136			-3.05368	1.47285e-20	1	-1.91	2.43652e-20	chr21	1419160	1419965
6021	0.358675	ENSGALG00000001141	HES5		-1.40004	0.00407103	1	-1.35	5.08873e-21	chr21	1435239	1435739
6021	0.358675	ENSGALG00000001165	PANK4		-1.40004	0.00407103	1	-1.35	5.08873e-21	chr21	1435239	1435739
6022	0.112986	ENSGALG00000001165	PANK4		-1.40004	0.00407103	1	0.39	0.2764	chr21	1437378	1439038
6025	0.203577	ENSGALG00000001229	SKI		-1.76432	2.44293e-06	1	-0.91	5.11749e-06	chr21	1696116	1696662
6027	0.144009	ENSGALG00000001229	SKI		-1.76432	2.44293e-06	1	-0.98	1.10314e-10	chr21	1726086	1727155
6029	0.339511	ENSGALG00000001334	GNB1		-1.32251	0.00874915	1	-2.26	1.29102e-06	chr21	1955070	1955583
6030	0.259852	ENSGALG00000001561	MXRA8		-2.59065	8.44446e-12	1	-1.75	1.62604e-06	chr21	2253826	2254199
6032	0.325172	ENSGALG00000001561	MXRA8		-2.59065	8.44446e-12	1	-0.1	0.718734	chr21	2258388	2259072
6038	0.206655	ENSGALG00000039193	AGRN		-6.26633	4.18536e-09	1	-1.46	0.000249575	chr21	2757132	2757484
6042	0.162553	ENSGALG00000002055	hairy1	HES4	-3.53742	6.05319e-27	2	-0.99	0.000154076	chr21	2808681	2809076
6042	0.162553	ENSGALG00000002055	hairy1	HES4	-3.53742	6.05319e-27	2	-0.46	0.0679673	chr21	2807772	2808309
6054	0.172493	ENSGALG00000034453	SAMD11		-2.99073	4.72668e-10	1	-1.11	6.39233e-07	chr21	2935959	2936552
6068	0.301751	ENSGALG00000002390	CA6		-1.98114	1.29812e-07	1	-1.55	6.12724e-12	chr21	3237340	3237700
6081	0.213043	ENSGALG00000002888	CASZ1		-2.57063	3.55761e-16	1	-0.22	0.400383	chr21	3876600	3876976
6083	0.102812	ENSGALG00000002888	CASZ1		-2.57063	3.55761e-16	1	0.04	0.911209	chr21	3880787	3881296
6092	0.106158	ENSGALG00000002888	CASZ1		-2.57063	3.55761e-16	1	-0.54	0.00207957	chr21	3896391	3897014
6095	0.226335	ENSGALG00000002888	CASZ1		-2.57063	3.55761e-16	1	-0.14	0.445766	chr21	3901335	3902474
6096	0.138417	ENSGALG00000002888	CASZ1		-2.57063	3.55761e-16	1	-0.14	0.445766	chr21	3901335	3902474
6097	0.123499	ENSGALG00000002888	CASZ1		-2.57063	3.55761e-16	1	-0.14	0.445766	chr21	3901335	3902474
6098	0.0873874	ENSGALG00000002888	CASZ1		-2.57063	3.55761e-16	1	-0.14	0.445766	chr21	3901335	3902474
6104	0.140672	ENSGALG00000002888	CASZ1		-2.57063	3.55761e-16	1	-0.73	4.84003e-08	chr21	3907389	3908642
6106	0.242046	ENSGALG00000002888	CASZ1		-2.57063	3.55761e-16	1	-2.17	1.57504e-07	chr21	3914110	3914485
6111	0.23884	ENSGALG00000002888	CASZ1		-2.57063	3.55761e-16	1	0.06	0.855908	chr21	3930754	3931529
6113	0.249708	ENSGALG00000002888	CASZ1		-2.57063	3.55761e-16	1	-0.54	0.000809731	chr21	3932976	3934004
6115	0.0524598	ENSGALG00000002888	CASZ1		-2.57063	3.55761e-16	1	-1.75	3.29903e-14	chr21	3935733	3936246
6116	0.235246	ENSGALG00000002888	CASZ1		-2.57063	3.55761e-16	2	-1.75	3.29903e-14	chr21	3935733	3936246
6116	0.235246	ENSGALG00000002888	CASZ1		-2.57063	3.55761e-16	2	-0.54	0.00397557	chr21	3936363	3937103
6120	0.169813	ENSGALG00000002888	CASZ1		-2.57063	3.55761e-16	1	-0.49	0.140066	chr21	3945829	3946172
6123	0.171983	ENSGALG00000002888	CASZ1		-2.57063	3.55761e-16	1	-1.39	3.51794e-07	chr21	3949943	3950913
6124	0.173899	ENSGALG00000002888	CASZ1		-2.57063	3.55761e-16	1	-1.39	3.51794e-07	chr21	3949943	3950913
6125	0.193453	ENSGALG00000002888	CASZ1		-2.57063	3.55761e-16	1	-1.39	3.51794e-07	chr21	3949943	3950913
6151	0.144588	ENSGALG00000042184	ALDH4A1		-1.63512	0.00438061	1	-1.2	0.000964968	chr21	4556069	4556508
6152	0.257496	ENSGALG00000042184	ALDH4A1		-1.63512	0.00438061	1	-1.2	0.000964968	chr21	4556069	4556508
6154	0.329433	ENSGALG00000029831	IFFO2		-3.9267	3.4354e-05	1	-1.62	0.000205581	chr21	4577224	4577718
6155	0.190751	ENSGALG00000029831	IFFO2		-3.9267	3.4354e-05	1	-1.47	2.04943e-09	chr21	4594774	4595197
6158	0.291583	ENSGALG00000004034	CAPZB		0.961679	4.64602e-14	1	-1.07	0.0228831	chr21	4694904	4695355
6159	0.268966	ENSGALG00000004034	CAPZB		0.961679	4.64602e-14	1	-2.55	8.15013e-08	chr21	4725723	4726140
6161	0.141851	ENSGALG00000040297	NBL1		-4.68045	4.32073e-27	1	-0.8	0.00125162	chr21	4773594	4774469
6170	0.235212	ENSGALG00000004097	LRRC38		-1.59236	0.00153416	1	-1.23	0.000837211	chr21	5220413	5220882
6177	0.211651	ENSGALG00000004741	EPHB2		-2.37967	1.90823e-11	1	-1.57	2.35262e-07	chr21	6014336	6015793
6178	0.13841	ENSGALG00000004741	EPHB2		-2.37967	1.90823e-11	1	0.23	0.293315	chr21	6026945	6027809
6179	0.338535	ENSGALG00000004741	EPHB2		-2.37967	1.90823e-11	1	-1.99	2.61838e-08	chr21	6042021	6042618
6187	0.160968	ENSGALG00000004889	SLC2A1		-1.2403	0.0221872	1	-0.68	0.0132053	chr21	6461498	6461750
6197	0.0962623	ENSGALG00000043327			1.18351	4.87829e-05	1	-0.07	0.821426	chr21	6498434	6498844
6198	0.132364	ENSGALG00000039532	PHC2		0.743943	2.44549e-07	1	0.17	0.478095	chr21	6505020	6505906
6199	0.156588	ENSGALG00000026558	ZNF362		-1.75093	6.50064e-06	1	-0.52	0.0124822	chr21	6508541	6509155
6215	0.249046	ENSGALG00000023542	ALPL		-2.65316	3.78021e-11	1	-0.52	0.128038	chr21	6603379	6603726
6216	0.121855	ENSGALG00000031343	ECE1	ECE-1	-2.13227	4.15964e-09	1	0.65	0.0336869	chr21	6612027	6612878
6217	0.1886	ENSGALG00000031343	ECE1	ECE-1	-2.13227	4.15964e-09	1	-0.52	0.0133983	chr21	6613615	6614112
6218	0.20091	ENSGALG00000031343	ECE1	ECE-1	-2.13227	4.15964e-09	1	-0.52	0.0133983	chr21	6613615	6614112
6222	-0.330822	ENSGALG00000044997	SH2D5		4.23538	2.07476e-25	1	4	6.99699e-18	chr21	6753958	6754690
6229	0.302893	ENSGALG00000000195	SLC23A2	SVCT2	-1.68354	0.000105142	1	-1.04	0.00563383	chr22	518332	518723
6236	0.163937	ENSGALG00000034020	RHOBTB2		1.06114	2.14136e-16	1	0.54	0.0292507	chr22	1428201	1428596
6273	-0.152647	ENSGALG00000003349	PLEKHA2		0.789211	4.67627e-09	1	1.32	0.000861125	chr22	2719604	2719996
6356	0.266296	ENSGALG00000014012	WASF2		0.587113	7.11107e-09	1	-0.84	0.00171534	chr23	2083412	2083791
6367	0.206754	ENSGALG00000055006	AHDC1		-2.56902	0.000131586	1	-1.11	4.7251e-05	chr23	2187173	2187816
6369	0.144941	ENSGALG00000055006	AHDC1		-2.56902	0.000131586	1	-1	0.000176399	chr23	2190084	2192660
6370	0.133137	ENSGALG00000055006	AHDC1		-2.56902	0.000131586	1	-1	0.000176399	chr23	2190084	2192660
6371	0.227664	ENSGALG00000055006	AHDC1		-2.56902	0.000131586	1	-1.46	5.02402e-07	chr23	2197929	2198305
6374	0.210002	ENSGALG00000055006	AHDC1		-2.56902	0.000131586	1	-1.41	2.57724e-06	chr23	2200719	2201142
6401	-0.341846	ENSGALG00000001329	EPB41		1.05037	4.21628e-12	1	2.96	5.22342e-34	chr23	2764394	2765344
6402	-0.185514	ENSGALG00000001329	EPB41		1.05037	4.21628e-12	1	1.64	4.36537e-12	chr23	2775541	2776327
6412	0.123558	ENSGALG00000043829	EXTL1		-2.31351	4.92883e-05	1	-1.64	7.99899e-08	chr23	3377396	3378060
6416	0.285642	ENSGALG00000035187	FHL3		-2.9164	5.04694e-23	1	-2.12	1.84215e-11	chr23	3650934	3651906
6418	0.294414	ENSGALG00000035187	FHL3		-2.9164	5.04694e-23	1	-1.8	1.77025e-07	chr23	3658846	3659452
6426	0.0957343	ENSGALG00000001996	DNALI1		1.20421	4.63243e-05	1	0.91	0.013728	chr23	3898490	3899285
6426	0.0957343	ENSGALG00000049411			1.20421	4.63243e-05	1	0.91	0.013728	chr23	3898490	3899285
6428	-0.344222	ENSGALG00000002098	GRIK3		2.76782	6.42151e-37	1	2.23	1.0428e-09	chr23	4019418	4020570
6429	0.198466	ENSGALG00000002098	GRIK3		2.76782	6.42151e-37	1	0.16	0.726215	chr23	4031643	4032314
6430	0.214005	ENSGALG00000002098	GRIK3		2.76782	6.42151e-37	1	0.16	0.726215	chr23	4031643	4032314
6432	0.313762	ENSGALG00000002098	GRIK3		2.76782	6.42151e-37	1	0.14	0.856426	chr23	4047197	4047535
6433	-0.241922	ENSGALG00000002098	GRIK3		2.76782	6.42151e-37	1	2.47	1.8701e-09	chr23	4048540	4049020
6434	0.341535	ENSGALG00000002098	GRIK3		2.76782	6.42151e-37	1	-0.55	0.0890508	chr23	4050384	4050666
6435	0.180833	ENSGALG00000002098	GRIK3		2.76782	6.42151e-37	1	0.01	0.95546	chr23	4054960	4055576
6436	-0.236024	ENSGALG00000002098	GRIK3		2.76782	6.42151e-37	1	0.82	3.67231e-05	chr23	4061477	4062997
6465	0.20875	ENSGALG00000030229	CSMD2		-1.8231	0.000111277	1	-1.43	3.46093e-05	chr23	4808911	4809295
6469	-0.302174	ENSGALG00000030229	CSMD2		-1.8231	0.000111277	1	1.81	1.55387e-11	chr23	4881377	4882298
6470	0.168701	ENSGALG00000030229	CSMD2		-1.8231	0.000111277	1	-1.18	6.94679e-05	chr23	4892190	4893235
6472	0.310554	ENSGALG00000030229	CSMD2		-1.8231	0.000111277	1	-1.95	2.14567e-11	chr23	4919081	4919750
6473	0.295131	ENSGALG00000030229	CSMD2		-1.8231	0.000111277	1	-0.64	1.39408e-06	chr23	4961400	4963257
6474	0.325442	ENSGALG00000030229	CSMD2		-1.8231	0.000111277	1	-1.7	1.55407e-06	chr23	4977020	4977487
6477	0.222354	ENSGALG00000038708	KCNQ4		-3.43206	1.5307e-10	1	-1.92	1.70206e-09	chr23	5089693	5090259
6478	0.227109	ENSGALG00000038708	KCNQ4		-3.43206	1.5307e-10	1	-1.09	0.000252369	chr23	5095541	5096243
6479	0.0699824	ENSGALG00000038708	KCNQ4		-3.43206	1.5307e-10	1	-0.87	0.00033857	chr23	5097690	5098034
6481	0.0673939	ENSGALG00000017715	TINAGL1		-1.78583	1.00366e-06	1	-1.06	2.48335e-05	chr23	5105626	5106089
6484	0.123126	ENSGALG00000017715	TINAGL1		-1.78583	1.00366e-06	1	-0.95	2.01721e-05	chr23	5109012	5109595
6485	0.166604	ENSGALG00000017715	TINAGL1		-1.78583	1.00366e-06	1	-0.95	2.01721e-05	chr23	5109012	5109595
6487	0.14728	ENSGALG00000040519	PEF1		0.558357	3.23463e-08	1	-1.32	8.82242e-05	chr23	5114733	5115250
6495	0.30943	ENSGALG00000003272	KHDRBS1		-1.56163	0.000100971	1	-1.17	1.12556e-07	chr23	5243255	5244539
6497	0.232159	ENSGALG00000003297	HDAC1		-1.39602	0.0244626	1	0.25	0.243505	chr23	5286787	5287645
6497	0.232159	ENSGALG00000000466	LCK		-1.39602	0.0244626	1	0.25	0.243505	chr23	5286787	5287645
6502	-0.391332	ENSGALG00000003539	KIAA1522		1.3069	3.45686e-16	1	3.31	1.48957e-11	chr23	5403292	5403899
6504	0.14472	ENSGALG00000003539	KIAA1522		1.3069	3.45686e-16	1	0.29	0.401284	chr23	5409302	5409591
6550	0.216475	ENSGALG00000035419	CDON		-1.67064	9.95763e-05	1	-1.59	1.29853e-08	chr24	361369	362093
6553	0.190668	ENSGALG00000035419	CDON		-1.67064	9.95763e-05	1	-1.28	1.37484e-13	chr24	368746	369493
6567	0.259703	ENSGALG00000001370	ADAMTS8		-2.10206	1.38836e-08	1	-0.51	9.81445e-06	chr24	1701215	1702377
6598	0.0877665	ENSGALG00000001450	IGSF9B		3.25082	4.06382e-57	1	0.44	0.149603	chr24	2490603	2491189
6603	0.21266	ENSGALG00000006507	CLMP		-1.99688	0.00876036	1	-0.66	0.0995173	chr24	3086544	3086828
6620	0.394647	ENSGALG00000040857	TECTA		0.697819	0.00431148	1	-1.18	0.000358112	chr24	3580688	3581075
6626	0.144643	ENSGALG00000006663	ARHGEF12		-1.82939	1.85537e-05	1	-0.94	3.76434e-05	chr24	3796781	3797914
6638	0.162831	ENSGALG00000030027	MCAM		-2.80825	1.41447e-09	1	-1.27	1.85523e-07	chr24	4241942	4243313
6645	0.238514	ENSGALG00000014582	CADM1		-1.53775	0.000384873	1	-1.11	0.000824549	chr24	4713423	4713935
6646	0.28923	ENSGALG00000014582	CADM1		-1.53775	0.000384873	1	-1.67	3.06256e-05	chr24	4760554	4760966
6648	-0.326241	ENSGALG00000014582	CADM1		-1.53775	0.000384873	1	2.59	8.7931e-10	chr24	4791850	4792179
6649	0.259088	ENSGALG00000014582	CADM1		-1.53775	0.000384873	1	-1	0.00599474	chr24	4822863	4823463
6650	0.321056	ENSGALG00000014582	CADM1		-1.53775	0.000384873	1	-1.27	0.00233682	chr24	4844046	4844440
6664	-0.273292	ENSGALG00000021272	SCN2B		-2.20844	0.00732178	1	2.96	8.41567e-16	chr24	5456260	5456651
6665	0.240455	ENSGALG00000007685	BCL9L		-2.06062	2.35348e-09	1	-1.21	6.3785e-07	chr24	5617983	5618321
6666	0.270784	ENSGALG00000040030	PHLDB1		-1.74089	7.27637e-07	1	-0.79	0.000358681	chr24	5707862	5708404
6672	0.225636	ENSGALG00000040842	HSPB2		-2.22796	1.31644e-05	1	-1.15	0.00104216	chr24	6245236	6245682
6704	0.321153	ENSGALG00000013348	OTUD7B		1.15695	2.09851e-11	1	0.04	0.943053	chr25	1803403	1804032
6712	0.149608	ENSGALG00000029528	KIRREL	KIRREL1	-2.16989	2.30128e-11	1	1.14	4.49975e-06	chr25	2497785	2498655
6765	-0.225901	ENSGALG00000039130	TBC1D22B		0.59182	1.70113e-09	2	2.88	2.48741e-22	chr26	229848	230242
6765	-0.225901	ENSGALG00000039130	TBC1D22B		0.59182	1.70113e-09	2	3.2	4.51036e-28	chr26	230510	230940
6767	0.0924934	ENSGALG00000000584			-1.47616	0.00091441	1	-0.58	0.025415	chr26	384369	385774
6768	0.171773	ENSGALG00000000584			-1.47616	0.00091441	1	-0.96	0.00159817	chr26	388244	388565
6775	0.305451	ENSGALG00000031175	LZTR1		0.427868	3.01534e-08	1	-1.46	1.34223e-05	chr26	613033	613960
6777	0.105236	ENSGALG00000037370	NAV1		-1.62261	4.63171e-05	1	-1.83	6.01941e-13	chr26	653716	655280
6778	0.199582	ENSGALG00000037370	NAV1		-1.62261	4.63171e-05	1	-1.83	6.01941e-13	chr26	653716	655280
6786	-0.316514	ENSGALG00000000299	PKP1		1.39746	0.0225245	1	1.01	0.00932177	chr26	844618	845953
6789	0.267815	ENSGALG00000000094	ADIPOR1		0.520932	2.48361e-09	1	-1.3	1.79306e-05	chr26	1110773	1111524
6810	0.118622	ENSGALG00000000523	STK38		-1.32144	0.00610772	1	0.76	0.0174865	chr26	1575991	1576891
6812	-0.174992	ENSGALG00000000583	SOX13		0.457798	1.45078e-08	1	2.91	6.6817e-12	chr26	1697471	1698157
6814	0.175475	ENSGALG00000000557	ETNK2		-1.68836	0.0178898	1	-0.42	0.20828	chr26	1721148	1721958
6820	-0.133998	ENSGALG00000038399	PLEKHA6		-2.09798	0.000103056	1	0.89	0.00108587	chr26	1764528	1764892
6829	-0.228546	ENSGALG00000034281	TMCC2		1.70959	1.0646e-20	1	2.28	5.98612e-14	chr26	2061578	2062808
6836	-0.423908	ENSGALG00000000724	PM20D1		0.765623	9.93131e-08	1	3.46	3.08058e-21	chr26	2305105	2305550
6836	-0.423908	ENSGALG00000000721	SLC41A1		0.765623	9.93131e-08	1	3.46	3.08058e-21	chr26	2305105	2305550
6839	-0.162389	ENSGALG00000000816			0.619577	5.6399e-11	1	1.91	3.78522e-14	chr26	2401720	2402401
6843	0.13751	ENSGALG00000001264	PLXNA2		-2.72062	2.73235e-14	1	-0.84	0.0110352	chr26	2777337	2777818
6844	0.21365	ENSGALG00000001264	PLXNA2		-2.72062	2.73235e-14	1	-1.9	1.50296e-05	chr26	2783504	2784036
6846	0.206134	ENSGALG00000001264	PLXNA2		-2.72062	2.73235e-14	1	-2.02	3.88059e-15	chr26	2810801	2811270
6848	0.231638	ENSGALG00000001264	PLXNA2		-2.72062	2.73235e-14	1	-1.19	2.29306e-06	chr26	2814126	2814455
6854	0.230581	ENSGALG00000001512	KCND3		-2.50501	0.0013124	2	-1.79	1.57398e-10	chr26	3368995	3369453
6854	0.230581	ENSGALG00000001512	KCND3		-2.50501	0.0013124	2	0	0.988347	chr26	3369557	3369887
6856	0.316691	ENSGALG00000001512	KCND3		-2.50501	0.0013124	1	-2.28	2.3702e-10	chr26	3376160	3377322
6857	0.330344	ENSGALG00000001512	KCND3		-2.50501	0.0013124	1	-2.28	2.3702e-10	chr26	3376160	3377322
6866	0.140651	ENSGALG00000034196	WNT2B		-2.56633	5.45515e-17	1	-1.5	2.59051e-08	chr26	3492927	3493591
6867	0.15279	ENSGALG00000034196	WNT2B		-2.56633	5.45515e-17	1	-0.9	0.000732969	chr26	3498349	3499012
6868	0.242613	ENSGALG00000034196	WNT2B		-2.56633	5.45515e-17	1	-0.9	0.000732969	chr26	3498349	3499012
6870	0.289382	ENSGALG00000034196	WNT2B		-2.56633	5.45515e-17	1	-1.72	1.18036e-12	chr26	3503395	3503792
6879	0.199307	ENSGALG00000001733	LRIG2		-1.36078	0.00320998	1	-1.1	0.0033169	chr26	3652557	3653710
6880	0.241188	ENSGALG00000001939	HIPK1		-1.44031	0.0106745	1	-1.24	0.000761336	chr26	3792503	3793234
6881	0.0881643	ENSGALG00000001956	OLFML3		-3.38503	9.77677e-29	1	-0.76	1.43456e-05	chr26	3801120	3802076
6883	0.190924	ENSGALG00000001968	SYT6		-2.90659	0.00980082	1	-0.84	2.53818e-05	chr26	3808048	3809055
6887	0.126453	ENSGALG00000002675	SCUBE3		-4.35952	4.01568e-06	1	0.01	0.987798	chr26	4160794	4161568
6888	0.23115	ENSGALG00000002675	SCUBE3		-4.35952	4.01568e-06	1	0.01	0.987798	chr26	4160794	4161568
6894	0.174554	ENSGALG00000002762	UHRF1BP1		-2.46479	1.15143e-13	1	-1.23	1.18751e-10	chr26	4295353	4297572
6896	0.104619	ENSGALG00000002762	UHRF1BP1		-2.46479	1.15143e-13	1	0.2	0.23796	chr26	4302445	4303373
6901	0.25744	ENSGALG00000002840	GRM4		-3.16889	7.3311e-32	1	-1.73	1.68945e-09	chr26	4472595	4473695
6953	0.184935	ENSGALG00000030847	FZD2		-1.99477	8.25008e-06	2	-0.79	0.000137017	chr27	3905033	3905621
6953	0.184935	ENSGALG00000030847	FZD2		-1.99477	8.25008e-06	2	-0.62	0.0118656	chr27	3904117	3904503
6968	0.191876	ENSGALG00000029304	SMARCD2		-1.71438	0.000228036	1	-0.95	0.0017668	chr27	4131980	4132353
7037	0.25789	ENSGALG00000037633	WIPF2		0.641867	3.01172e-06	1	-0.59	0.00120625	chr27	7204083	7204484
7038	0.324235	ENSGALG00000037633	WIPF2		0.641867	3.01172e-06	1	-1.35	2.21153e-08	chr27	7208002	7208475
7041	0.114625	ENSGALG00000003922	TOP2A		-3.89974	1.77657e-46	1	-0.52	0.0106144	chr27	7254755	7255308
7041	0.114625	ENSGALG00000052798			-3.89974	1.77657e-46	1	-0.52	0.0106144	chr27	7254755	7255308
7045	0.319986	ENSGALG00000019719	KRT19	KRT24	-5.10058	4.71246e-09	1	-1.63	1.27532e-08	chr27	7370305	7370728
7046	0.162057	ENSGALG00000019719	KRT19	KRT24	-5.10058	4.71246e-09	1	-2.44	4.95893e-06	chr27	7373670	7374195
7047	-0.32434	ENSGALG00000041442			2.59311	7.05529e-25	1	4.78	2.25588e-13	chr27	7384237	7384638
7048	0.243379	ENSGALG00000034349			0.589506	0.046248	1	-0.13	0.557924	chr27	7403130	7403926
7051	0.140455	ENSGALG00000028517	EIF1		0.72653	2.83196e-10	1	-0.81	0.000150778	chr27	7454989	7455404
7062	0.197375	ENSGALG00000003267	STAT3		0.801305	1.35775e-09	1	0.06	0.877873	chr27	7717968	7718919
7063	-0.382991	ENSGALG00000003256	ATP6V0A1		0.547548	1.46695e-09	1	4.18	6.59374e-25	chr27	7760334	7760719
7064	-0.158197	ENSGALG00000003256	ATP6V0A1		0.547548	1.46695e-09	1	1.76	2.46427e-05	chr27	7776040	7776543
7069	0.398225	ENSGALG00000037625	FBN3		-1.53853	0.000163491	1	-0.45	0.0278063	chr28	448799	450312
7071	-0.133592	ENSGALG00000021692			1.29678	5.87196e-18	1	3.28	3.90979e-35	chr28	889997	890667
7097	0.135184	ENSGALG00000051146	TLE5		-2.41512	1.64462e-16	1	-0.78	0.0010151	chr28	1342947	1343955
7101	0.147518	ENSGALG00000049273	MICOS13		0.816996	1.16634e-05	1	0.44	0.260724	chr28	1435416	1436569
7114	0.198747	ENSGALG00000033157	ADAMTS10		-2.32839	0.0014474	1	-0.36	0.282135	chr28	1887238	1888359
7130	0.270979	ENSGALG00000001093	TCF3		-1.18987	0.038976	1	-0.29	0.38257	chr28	2478391	2478749
7131	0.232205	ENSGALG00000001093	TCF3		-1.18987	0.038976	1	-1.44	7.93545e-12	chr28	2493040	2493611
7132	0.223298	ENSGALG00000001093	TCF3		-1.18987	0.038976	1	-1.44	7.93545e-12	chr28	2493040	2493611
7136	0.325773	ENSGALG00000001093	TCF3		-1.18987	0.038976	1	-1.96	3.32801e-07	chr28	2506314	2506530
7148	0.17114	ENSGALG00000026231	ARID3A		0.965447	1.70914e-09	1	0.17	0.58153	chr28	2961820	2962105
7151	-0.169114	ENSGALG00000026231	ARID3A		0.965447	1.70914e-09	1	1.7	1.34126e-07	chr28	2969152	2969995
7201	0.0426015	ENSGALG00000030344	ISYNA1		-2.37344	1.48843e-12	1	-0.5	0.0320661	chr28	4032045	4032835
7209	0.212404	ENSGALG00000041429	MPV17L2		0.961318	2.16203e-12	1	0.39	0.200609	chr28	4096236	4096564
7210	0.278903	ENSGALG00000003428			-1.24346	0.0193361	1	-0.88	8.98544e-09	chr28	4105295	4106034
7223	0.0659674	ENSGALG00000004048	PTPRS		-1.48627	0.000470707	1	-0.15	0.502651	chr28	4726028	4727245
7226	0.109119	ENSGALG00000004048	PTPRS		-1.48627	0.000470707	1	-0.17	0.408896	chr28	4757924	4758468
7456	0.141612	ENSGALG00000055022			-2.09561	0.00326747	1	-1.34	0.000967171	chrZ	31547	32052
7463	0.0880439	ENSGALG00000033770			-2.09561	0.00326747	1	-0.73	0.00759692	chrZ	65724	66425
7465	0.202006	ENSGALG00000033770			-2.09561	0.00326747	1	-0.98	0.00139182	chrZ	77042	77980
7466	0.356555	ENSGALG00000033770			-2.09561	0.00326747	1	-0.98	0.00139182	chrZ	77042	77980
7471	0.271695	ENSGALG00000033770			-2.09561	0.00326747	1	-2.17	4.33654e-06	chrZ	84013	84371
7472	-0.301057	ENSGALG00000033770			-2.09561	0.00326747	1	0.64	0.000863373	chrZ	93363	94112
7481	0.208607	ENSGALG00000033770			-2.09561	0.00326747	1	-0.54	0.074503	chrZ	135100	135767
7482	0.220875	ENSGALG00000033770			-2.09561	0.00326747	2	-1.1	4.83237e-05	chrZ	137664	138098
7482	0.220875	ENSGALG00000033770			-2.09561	0.00326747	2	-0.35	0.253984	chrZ	136242	136691
7483	-0.26102	ENSGALG00000034584			-2.12384	8.14124e-11	1	1.82	1.687e-07	chrZ	622204	623221
7489	-0.279002	ENSGALG00000035912	CTIF		3.33547	1.80389e-46	1	4.81	3.49174e-11	chrZ	1369336	1369790
7492	0.325584	ENSGALG00000035927	ST8SIA5		2.93365	2.41644e-48	1	-1.26	0.00204572	chrZ	1833511	1833913
7501	0.166633	ENSGALG00000028140	CNTFR		-3.57804	1.59687e-28	1	0.01	0.95283	chrZ	8136079	8136735
7505	0.332495	ENSGALG00000028140	CNTFR		-3.57804	1.59687e-28	1	-1.13	7.7611e-05	chrZ	8179942	8180251
7506	0.222699	ENSGALG00000028140	CNTFR		-3.57804	1.59687e-28	1	-1.17	0.0103664	chrZ	8185672	8185970
7510	0.214065	ENSGALG00000028140	CNTFR		-3.57804	1.59687e-28	1	-1.2	9.21506e-08	chrZ	8205039	8205421
7511	0.258902	ENSGALG00000028140	CNTFR		-3.57804	1.59687e-28	1	-1.85	3.77609e-09	chrZ	8206532	8207280
7512	0.244737	ENSGALG00000028140	CNTFR		-3.57804	1.59687e-28	1	-1.38	8.20289e-05	chrZ	8208959	8209217
7513	0.200442	ENSGALG00000028140	CNTFR		-3.57804	1.59687e-28	1	-0.83	0.00522835	chrZ	8216910	8217708
7517	0.290335	ENSGALG00000028140	CNTFR		-3.57804	1.59687e-28	1	-1.8	1.27781e-06	chrZ	8260073	8260418
7518	0.344058	ENSGALG00000028140	CNTFR		-3.57804	1.59687e-28	1	-1.76	6.90984e-09	chrZ	8262028	8262531
7524	0.249242	ENSGALG00000005848	IL11RA		-5.04746	1.06486e-11	1	-1.31	2.21511e-06	chrZ	8327211	8327816
7526	0.192282	ENSGALG00000005848	IL11RA		-5.04746	1.06486e-11	1	-1.56	9.48501e-09	chrZ	8335206	8336407
7527	0.217012	ENSGALG00000005848	IL11RA		-5.04746	1.06486e-11	1	-1.56	9.48501e-09	chrZ	8335206	8336407
7528	0.260633	ENSGALG00000005848	IL11RA		-5.04746	1.06486e-11	1	-1.56	9.48501e-09	chrZ	8335206	8336407
7535	-0.380998	ENSGALG00000002854	PDZD2		1.93296	2.50601e-20	1	3.39	5.68249e-29	chrZ	9481976	9482509
7536	-0.383538	ENSGALG00000002854	PDZD2		1.93296	2.50601e-20	1	4.17	2.62055e-31	chrZ	9537349	9538253
7538	0.199992	ENSGALG00000002854	PDZD2		1.93296	2.50601e-20	1	-1.37	0.00122858	chrZ	9642827	9643224
7539	0.162735	ENSGALG00000017405	NPR3		-4.48419	3.57541e-50	1	-0.94	1.06349e-05	chrZ	10085491	10086594
7542	0.493314	ENSGALG00000014855	GHR		-1.41487	0.00397569	1	-1.52	1.7496e-05	chrZ	13427091	13427562
7550	0.144435	ENSGALG00000004437	LHFPL2		-2.22806	3.79013e-10	1	0.26	0.430932	chrZ	22702272	22703202
7556	-0.373294	ENSGALG00000015020	TMEM171		1.74985	1.55295e-19	1	4.37	2.64541e-22	chrZ	24914163	24914653
7558	0.405379	ENSGALG00000010158	KANK1		-3.41805	8.05825e-32	1	-0.98	0.0032476	chrZ	25835115	25836385
7559	0.22774	ENSGALG00000005441	NFIB		-2.66273	2.02475e-15	1	-0.4	0.234666	chrZ	31538737	31539383
7561	-0.610733	ENSGALG00000015101	BNC2		-2.76845	3.5766e-09	1	2.64	4.17181e-07	chrZ	32402517	32403056
7573	0.488781	ENSGALG00000000280	EFNA5		-1.79974	1.54651e-05	1	-2.25	1.76715e-07	chrZ	48334370	48335015
7580	0.202868	ENSGALG00000027483	GLRX		2.67612	8.01166e-27	1	0.88	0.00187106	chrZ	57547996	57548935
7584	0.187692	ENSGALG00000002022	B4GALT1		-2.48341	1.06975e-06	1	-0.51	0.0388641	chrZ	70838501	70839269
7586	0.222547	ENSGALG00000002022	B4GALT1		-2.48341	1.06975e-06	1	-1.53	3.75292e-06	chrZ	70850643	70851277
7588	0.413327	ENSGALG00000002142	DGKQ		0.809619	8.76229e-09	1	-1.56	1.66457e-06	chrZ	71094142	71094795
7616	0.308835	ENSGALG00000016431	PAX5	Pax5B	3.14695	5.8109e-24	1	-1.46	1.58602e-07	chrZ	82064886	82065627
7617	0.223496	ENSGALG00000016431	PAX5	Pax5B	3.14695	5.8109e-24	1	-0.8	0.0261472	chrZ	82087055	82087720
7618	0.317073	ENSGALG00000016431	PAX5	Pax5B	3.14695	5.8109e-24	1	-1.97	9.59234e-09	chrZ	82113245	82113944

## Sheet: S8B. promoter
mCG DMR Site Number	diff.Methy	Ensemble gene ID	Gene Symbol	Alternate Gene Symbol	log2(fold change RNAseq FPKM Fiber/Epi)	qval RNAseq	Numer of OCRs overlapped	ATACseq OCR Log2FC (Fiber/Epi)	ATACseq OCR padj (Fiber/Epi)	OCR chromosome	OCR Start	OCR End
63	0.220969	ENSGALG00000030140	CCDC3		-5.36072	1.10664e-43	1	-2.23	1.02801e-11	chr1	7200699	7201848
94	-0.180936	ENSGALG00000008805	LMOD2		1.69988	3.96464e-05	1	0.12	0.705344	chr1	22425652	22426408
119	0.155569	ENSGALG00000008497	SLC38A2		-1.86705	0.000101213	1	-0.41	0.00392021	chr1	31121270	31123410
191	0.062728	ENSGALG00000038969			-3.17273	2.25784e-18	1	-0.35	0.106148	chr1	48086716	48087407
191	0.062728	ENSGALG00000049408	HIST1H2B8		-2.05146	0.00604401	1	-0.35	0.106148	chr1	48086716	48087407
192	0.178637	ENSGALG00000038969			-3.17273	2.25784e-18	1	-0.35	0.106148	chr1	48086716	48087407
209	0.199956	ENSGALG00000011914	CENPM		-3.52339	7.93275e-08	1	0.05	0.83801	chr1	49460873	49462655
217	-0.327026	ENSGALG00000012013	SLC25A17		0.473297	6.23548e-08	1	0.4	0.103673	chr1	49930669	49932263
268	0.132984	ENSGALG00000012792	HIPK2		-2.11092	0.000594842	1	-0.68	0.000117484	chr1	56019401	56020304
301	-0.309703	ENSGALG00000012989	NINJ2		2.56114	2.01035e-30	1	2.84	2.87466e-26	chr1	60403736	60404345
319	0.226383	ENSGALG00000013039	BID		-2.3596	2.60711e-11	1	-0.33	0.00976037	chr1	61859813	61861416
354	0.202362	ENSGALG00000014466	PIANP		-2.94381	2.64639e-13	1	-1.53	6.87573e-05	chr1	77809428	77809752
358	0.286475	ENSGALG00000014674	CLSTN3		-2.02532	1.10096e-08	1	-1.85	7.71938e-10	chr1	78069634	78070457
361	0.38065	ENSGALG00000039461	TNFRSF1A		-1.96464	2.18543e-06	1	-1.49	1.11022e-05	chr1	80186589	80186916
372	-0.301103	ENSGALG00000015077	ARHGAP31		-3.2243	7.43799e-05	1	2.36	1.27341e-15	chr1	81530608	81531351
402	-0.382493	ENSGALG00000015247	GPR161		-1.64033	0.000418562	1	4.9	7.20843e-20	chr1	85246905	85247233
417	0.125546	ENSGALG00000015446	POU2F1		-1.54895	0.000178689	1	0.54	0.133585	chr1	93187518	93188242
421	0.285777	ENSGALG00000036738	IGSF3		-2.76956	3.2392e-18	1	-1.61	3.28777e-08	chr1	93595394	93596645
613	-0.346395	ENSGALG00000017053	SPART	SPG20	1.18674	1.73409e-15	1	2.81	1.27845e-08	chr1	173999053	173999319
691	0.230651	ENSGALG00000001258	NUMA1		-1.61284	0.000506707	1	-0.64	0.010762	chr1	195618414	195619091
828	-0.171042	ENSGALG00000009476	CDK6		0.774003	1.88755e-10	1	1.08	7.97335e-05	chr2	22835336	22836585
972	-0.281332	ENSGALG00000012952	BASP1		2.95305	4.86128e-38	1	4.31	3.9647e-14	chr2	75401940	75402368
1028	0.282958	ENSGALG00000015056	LAMA3		-2.37228	5.22176e-14	1	-2.34	3.35371e-12	chr2	103193903	103194502
1072	0.19632	ENSGALG00000043033	EYA1		-2.68135	1.04703e-10	1	-1.13	0.00543191	chr2	117074167	117074571
1145	0.0658898	ENSGALG00000040823	CHRAC1		-1.61568	0.00275906	1	0.56	0.0746979	chr2	145631001	145631390
1180	-0.41006	ENSGALG00000029512	SPTBN1		1.11703	3.91341e-14	1	1.21	2.44023e-10	chr3	2787616	2788898
1268	0.167938	ENSGALG00000009042	ISM1		-1.36434	0.0290934	1	0.08	0.869944	chr3	12864940	12865217
1285	0.0902199	ENSGALG00000013821	GEMIN6		-1.50693	0.000173542	1	0.35	0.30253	chr3	16635302	16636005
1355	0.229043	ENSGALG00000030587			-2.4786	7.12232e-16	1	-0.81	0.00350932	chr3	30435607	30437098
1393	-0.242863	ENSGALG00000010733	CEP170		-1.1958	0.0343831	1	1.64	8.49868e-07	chr3	35346090	35346515
1445	0.266086	ENSGALG00000029011	SLC35F1		-1.21251	0.0296803	1	-1.88	1.25147e-15	chr3	63358671	63359430
1485	0.237073	ENSGALG00000015916	SLC17A5		-1.19152	0.0429623	1	-1.6	4.76557e-05	chr3	81456337	81456915
1486	0.0674772	ENSGALG00000015925	CGAS		-4.83037	5.65818e-24	1	0.44	0.264704	chr3	81526264	81528041
1541	0.31767	ENSGALG00000028032	MSRA		2.58346	6.80218e-51	1	-1.14	0.00877337	chr3	106442435	106442819
1606	0.27476	ENSGALG00000005747			-3.11788	1.14815e-05	1	-1.88	2.03357e-14	chr4	2435338	2437353
1677	0.264062	ENSGALG00000007608	ARHGEF9		-1.4239	0.00243085	1	-0.77	0.00939416	chr4	11768325	11768768
1678	-0.196612	ENSGALG00000007608	ARHGEF9		-1.4239	0.00243085	1	0.8	6.5769e-05	chr4	11773100	11774656
1716	0.104499	ENSGALG00000009567	TLL1		-3.84529	4.96687e-32	1	-1.14	5.38434e-07	chr4	24070292	24071094
1774	0.193697	ENSGALG00000010628	ACSL1		-1.91879	2.68292e-07	1	-1.67	1.29362e-09	chr4	39431357	39431722
1779	0.2411	ENSGALG00000010645	ENPP6		-3.21328	1.34899e-27	2	-2.44	4.47563e-09	chr4	39575833	39576391
1779	0.2411	ENSGALG00000010645	ENPP6		-3.21328	1.34899e-27	2	-0.51	0.0305759	chr4	39576728	39577116
1780	0.0674623	ENSGALG00000010645	ENPP6		-3.21328	1.34899e-27	1	-0.76	0.000854136	chr4	39577726	39578464
1782	0.213476	ENSGALG00000010646	STOX2		-2.09157	2.10055e-08	1	-1.05	0.00101303	chr4	39634957	39635530
1790	0.1573	ENSGALG00000030065	TENM3		-2.90221	1.29164e-20	1	-1.25	0.000136226	chr4	40301817	40303197
1832	0.363561	ENSGALG00000011623	ADAMTS3		-3.86044	3.69386e-19	1	-1.55	1.31797e-11	chr4	50605311	50605866
1839	0.177362	ENSGALG00000042067	SPRY1		-1.76375	0.000497966	1	-0.01	0.958061	chr4	53358270	53360652
1842	-0.311114	ENSGALG00000041635	CAMK2D		-1.37309	0.04677	1	-0.48	0.0542385	chr4	56533181	56534503
1843	0.128895	ENSGALG00000041635	CAMK2D		-1.37309	0.04677	1	-0.48	0.0542385	chr4	56533181	56534503
1857	0.144889	ENSGALG00000013627	SLC7A2		-3.74492	5.48459e-32	1	-1.15	2.03283e-05	chr4	63066117	63067677
1862	-0.153262	ENSGALG00000013929	PDGFRA		-2.63458	1.61079e-16	1	-0.46	0.168059	chr4	65431948	65432445
1897	0.224243	ENSGALG00000015554	SORCS2		-2.58925	1.64051e-14	1	-0.71	0.0576683	chr4	80068796	80069160
2054	-0.156011	ENSGALG00000039822	RASSF10		1.22986	9.76681e-13	1	1.58	0.000259576	chr5	7963858	7964581
2092	0.257013	ENSGALG00000006546	CD81		-3.13237	1.22495e-22	1	-2.23	3.99482e-07	chr5	13844972	13845318
2166	0.183646	ENSGALG00000008380	DGKZ		-2.38755	2.20349e-10	1	-1.27	1.88806e-05	chr5	23928177	23929077
2199	-0.23896	ENSGALG00000042458	ACTN1		-2.11237	1.05416e-09	1	-0.87	0.0284571	chr5	28441205	28441768
2224	-0.160784	ENSGALG00000027864	NFKBIA		3.39063	3.43775e-70	1	1.68	3.41273e-07	chr5	36408484	36408960
2284	0.17762	ENSGALG00000011696	JAG2		-2.65134	0.0220732	1	-0.28	0.0841467	chr5	52360751	52362664
2285	0.0860094	ENSGALG00000011696	JAG2		-2.65134	0.0220732	1	-0.28	0.0841467	chr5	52360751	52362664
2427	-0.258498	ENSGALG00000031604	TET1		-1.22805	0.0247267	1	2.84	9.98055e-12	chr6	11401179	11401578
2429	0.229971	ENSGALG00000021039	HKDC1		-2.95756	3.38405e-20	1	-1.67	1.72942e-07	chr6	11554460	11554996
2435	0.147423	ENSGALG00000026019	ASCC1		0.816303	5.93678e-11	1	0.54	0.107891	chr6	12180129	12181971
2437	0.184854	ENSGALG00000049951	SPOCK2		0.490373	3.23083e-06	1	0.3	0.344565	chr6	12207845	12208820
2450	0.25724	ENSGALG00000024056	CHST3		-4.14797	3.09859e-18	1	-1.49	6.8379e-11	chr6	12682581	12683219
2451	0.126547	ENSGALG00000024056	CHST3		-4.14797	3.09859e-18	1	-1.06	1.66383e-05	chr6	12684358	12685287
2486	0.187336	ENSGALG00000045403	R3HCC1L		-1.19075	0.0414335	1	-2.23	5.80583e-13	chr6	23225440	23226721
2487	0.156066	ENSGALG00000045403	R3HCC1L		-1.19075	0.0414335	1	-2.23	5.80583e-13	chr6	23225440	23226721
2492	0.20621	ENSGALG00000007609	ARHGAP19		-2.2219	6.19693e-12	1	-0.38	0.178062	chr6	23326530	23326799
2563	0.16738	ENSGALG00000054797			-1.54033	8.25029e-05	1	-0.11	0.555096	chr6	33226703	33227732
2588	0.228089	ENSGALG00000040817	NEMP2		-2.0823	2.61595e-07	1	-0.38	0.17095	chr7	133375	133593
2611	0.284713	ENSGALG00000003484	BARD1		-2.64665	4.97646e-09	1	-1.29	0.012255	chr7	4255830	4256359
2612	0.215567	ENSGALG00000003484	BARD1		-2.64665	4.97646e-09	1	-1.29	0.012255	chr7	4255830	4256359
2640	-0.25102	ENSGALG00000033087	STAT4		3.01338	3.80994e-39	1	3.58	8.07749e-19	chr7	7974650	7975422
2692	0.121145	ENSGALG00000032915	CHPF		-2.89871	2.94318e-05	1	-0.41	0.0186376	chr7	22075118	22076018
2693	0.18898	ENSGALG00000032915	CHPF		-2.89871	2.94318e-05	1	-0.41	0.0186376	chr7	22075118	22076018
2695	0.238932	ENSGALG00000011250	ASIC4		0.936138	3.89592e-07	1	-1.41	2.2693e-08	chr7	22107100	22108014
2754	0.163671	ENSGALG00000011686	SEMA5B		-2.4136	1.608e-12	1	-0.65	0.107876	chr7	26722620	26723088
2773	0.166303	ENSGALG00000033461			-2.78495	5.56615e-10	1	-1	0.00996199	chr7	31211567	31212545
2809	-0.149622	ENSGALG00000020575	ERMN		0.585417	0.0147515	1	0.99	0.0103606	chr7	36212674	36213922
2837	0.260393	ENSGALG00000039322	DDR2		-2.00061	1.44101e-09	1	-1.3	4.60194e-10	chr8	4200594	4202645
2854	0.164215	ENSGALG00000002922	NOTCH2		-3.13858	7.39036e-21	1	-0.39	0.150473	chr8	4545419	4546648
2862	0.130651	ENSGALG00000001678	PRKAB2		0.567995	1.3031e-07	1	0.12	0.70858	chr8	4674327	4675855
2869	0.111018	ENSGALG00000031381	VAMP4		0.62498	4.14459e-09	1	-0.02	0.95825	chr8	5106944	5107502
2869	0.111018	ENSGALG00000021074	MYOC		-2.6659	0.000407503	1	-0.02	0.95825	chr8	5106944	5107502
2904	0.161421	ENSGALG00000004323	RASAL2		-1.48206	0.0115533	1	-1.17	0.000189105	chr8	6913734	6914556
3029	0.157541	ENSGALG00000025946	MOB3C		-2.18324	0.0040954	1	-0.83	2.52794e-10	chr8	22190785	22191723
3074	0.2501	ENSGALG00000010924	cNFI-A	NFIA	-2.84449	2.29916e-22	1	-1.03	0.00377339	chr8	27398864	27399481
3123	0.189625	ENSGALG00000011024	CACHD1		-1.70876	4.52637e-06	1	-0.84	0.00809236	chr8	28426861	28427103
3195	0.163839	ENSGALG00000006547	PROCR		-2.43232	2.4028e-06	1	0.21	0.406401	chr9	4550803	4552493
3203	0.055008	ENSGALG00000053490	FBXO45		-1.84444	0.000177888	1	0.64	0.0985438	chr9	4871777	4872711
3205	0.177686	ENSGALG00000006253	ILKAP		-1.49312	0.0058792	1	0.44	0.130947	chr9	5009542	5011027
3206	0.156587	ENSGALG00000006253	ILKAP		-1.49312	0.0058792	1	0.44	0.130947	chr9	5009542	5011027
3213	0.207175	ENSGALG00000043596	SNED1		-2.96869	2.71587e-20	1	-1.02	2.55221e-11	chr9	5055853	5056273
3303	0.104024	ENSGALG00000027983	TNK2		-1.57933	0.0179869	1	-0.52	0.0643119	chr9	15112635	15112925
3460	0.358483	ENSGALG00000039164			-2.2395	9.72042e-11	1	-1.71	3.42723e-09	chr10	1380141	1380820
3542	0.215161	ENSGALG00000034982	CYP11A1		-2.9214	9.62777e-05	1	-0.2	0.174042	chr10	3013523	3014421
3561	0.274405	ENSGALG00000002708	LINGO1		1.81358	4.00213e-19	1	-1.23	2.40651e-05	chr10	3212637	3213109
3644	0.273651	ENSGALG00000046779			-1.23615	0.0432302	1	-1.67	9.33925e-11	chr10	14545300	14545928
3744	0.231779	ENSGALG00000035465	WDR76		-1.8075	0.00299346	1	-1.75	2.9173e-10	chr10	20347271	20347799
3753	0.225763	ENSGALG00000008262	RASGRF1		-1.82407	4.37078e-07	1	-1.56	3.99309e-08	chr10	20389562	20390202
3764	0.146141	ENSGALG00000036163	ZNF710		-1.53123	0.00717646	1	0.1	0.587987	chr10	20455224	20456012
3791	0.148404	ENSGALG00000029999	CCDC102A		-2.26737	0.00227948	1	-0.93	0.000967171	chr11	548688	549049
3801	0.156317	ENSGALG00000030055	RIPOR1		-2.08028	3.56364e-06	1	-1.57	2.37669e-09	chr11	1088715	1089117
3806	0.186917	ENSGALG00000027183			-2.9831	1.29474e-25	2	-1.29	6.15327e-06	chr11	1196260	1197128
3806	0.186917	ENSGALG00000027183			-2.9831	1.29474e-25	2	-0.68	0.000838436	chr11	1197167	1197675
3807	0.27112	ENSGALG00000027183			-2.9831	1.29474e-25	1	-0.68	0.000838436	chr11	1197167	1197675
3822	0.13442	ENSGALG00000002651	ST3GAL2		0.513263	3.90412e-08	1	-0.34	0.0237625	chr11	1774666	1775559
3838	-0.255137	ENSGALG00000003163	GNAO1		0.45947	0.000394677	1	2.12	1.16164e-10	chr11	2245926	2246912
3843	-0.263967	ENSGALG00000003224	HSF4		5.12935	1.12384e-66	1	4.17	1.04598e-18	chr11	2460176	2460834
3866	0.124535	ENSGALG00000003891	ZNF423		-1.48887	0.0188358	1	-0.42	0.00949642	chr11	6801947	6803476
3889	0.192524	ENSGALG00000025864	WTIP		-1.55275	0.00808407	1	-0.67	0.000100863	chr11	11112742	11113505
3893	0.331311	ENSGALG00000039985	CDH11		-4.32964	4.967e-38	1	-1.35	6.70292e-07	chr11	12118287	12118733
4045	-0.331362	ENSGALG00000038242	CACNA2D2		-1.42682	0.000858325	1	2.04	2.42641e-31	chr12	2002441	2003341
4071	0.209597	ENSGALG00000002722	MST1		-1.92619	0.00794912	1	-1.07	3.5598e-06	chr12	2899370	2900495
4072	0.173815	ENSGALG00000033303			-2.04145	0.00576218	1	-0.05	0.781122	chr12	2909198	2910254
4092	0.185745	ENSGALG00000028871	SLC38A3		-2.54937	4.74144e-17	1	-0.89	3.96774e-07	chr12	3624173	3624915
4106	0.330941	ENSGALG00000005237	FGD3		-2.71384	1.64789e-11	1	-1.34	3.24995e-06	chr12	7161833	7162514
4148	0.181532	ENSGALG00000006425	SLC6A6		-3.61099	6.81264e-34	1	-0.47	0.0163227	chr12	11316448	11317137
4150	0.168363	ENSGALG00000006425	SLC6A6		-3.61099	6.81264e-34	1	0.23	0.521566	chr12	11358741	11359698
4419	0.151306	ENSGALG00000027232	C1QTNF2		-2.24878	0.0314247	1	-0.66	0.00973497	chr13	8558734	8559325
4491	0.29558	ENSGALG00000027534	GM2A		-3.34787	4.08899e-07	1	-1.68	1.79446e-11	chr13	13724643	13725143
4505	0.257643	ENSGALG00000035476			-3.52511	5.69499e-08	1	-1.28	0.000172131	chr13	14162624	14163068
4602	0.278086	ENSGALG00000053246	OCM2		2.06982	4.10318e-09	1	-1.05	0.0215406	chr14	1452055	1452351
4782	0.0890374	ENSGALG00000014179	SBK1		1.22751	3.39764e-08	1	-0.31	0.178803	chr14	13342838	13343313
4793	0.180268	ENSGALG00000002201	PPL		1.05904	1.50904e-10	1	-0.26	0.243412	chr14	13672449	13673798
4800	0.142142	ENSGALG00000000044	WFIKKN1		-1.86024	7.72098e-05	1	-0.03	0.913046	chr14	13962752	13963114
4865	0.214177	ENSGALG00000002461			-3.66575	9.65507e-11	1	-1.21	0.00204716	chr15	3019035	3019532
4903	0.181677	ENSGALG00000003146	CCDC92		-1.29088	0.0233537	1	-1.29	3.63302e-07	chr15	5138641	5139348
4943	0.263792	ENSGALG00000026086	CRYBB2		-1.54033	8.25029e-05	1	-0.7	0.0204601	chr15	7282560	7283298
4944	0.14171	ENSGALG00000026086	CRYBB2		-1.54033	8.25029e-05	1	-0.43	0.134507	chr15	7284193	7285027
4958	-0.383777	ENSGALG00000005634	CRYBA4		1.96746	8.06565e-23	1	2.88	9.41566e-10	chr15	7467158	7468186
4958	-0.383777	ENSGALG00000005630	CRYBB1		2.20969	8.34531e-22	1	2.88	9.41566e-10	chr15	7467158	7468186
4970	-0.216768	ENSGALG00000005891	DGCR2		-1.23014	0.0237437	1	1.18	8.68324e-07	chr15	8161723	8162090
5046	0.110866	ENSGALG00000038789	CLIC3		-3.64869	8.21322e-06	1	-1.07	3.67684e-08	chr17	780687	782213
5053	-0.148264	ENSGALG00000027231	NRARP		-1.66179	1.79306e-05	1	0.41	0.23517	chr17	1016257	1017761
5076	0.0959334	ENSGALG00000008859	WDR31		-3.6194	5.70377e-05	1	-0.37	0.0163105	chr17	1828203	1830048
5086	0.15298	ENSGALG00000008616	DDR1		-1.69602	0.0100616	1	-1.11	2.58857e-06	chr17	2195309	2196150
5224	0.229054	ENSGALG00000001620			-2.9875	0.000314915	1	0.4	0.170709	chr17	8577875	8579415
5242	0.135284	ENSGALG00000001094	ADGRD2		-2.57957	0.00100804	1	-1.19	7.84964e-07	chr17	9702061	9702816
5258	0.121826	ENSGALG00000001000	HSPA5		-1.35244	0.00772421	1	0.35	0.273685	chr17	9894567	9895792
5307	0.153835	ENSGALG00000037812	USP43		-2.32783	7.89685e-05	1	-1.24	2.91441e-07	chr18	2201848	2202483
5369	0.174845	ENSGALG00000003059	HLF		-2.18605	4.56917e-05	1	0.4	0.233247	chr18	5904554	5905932
5370	0.0763034	ENSGALG00000003059	HLF		-2.18605	4.56917e-05	1	0.4	0.233247	chr18	5904554	5905932
5388	0.0910808	ENSGALG00000003540	CEP95		-1.97759	3.4951e-07	1	0.38	0.190941	chr18	6895440	6896162
5401	-0.19485	ENSGALG00000004370	MAP2K6		1.03116	5.62542e-05	1	1.5	4.53572e-06	chr18	7977283	7977546
5435	0.208038	ENSGALG00000006901	AATK		-3.02231	4.57009e-15	1	-1.41	8.63779e-07	chr18	9276951	9277576
5501	0.173907	ENSGALG00000007661	MYCBPAP		-2.70012	0.000147691	1	-0.98	0.000346276	chr18	10338408	10338987
5505	0.162487	ENSGALG00000007955	SLC16A5		-1.81035	6.10012e-07	1	-0.53	0.00199055	chr18	10638358	10639412
5591	0.163614	ENSGALG00000001926	HSPB1		1.08601	5.61977e-10	1	0.37	0.139894	chr19	4405014	4405576
5599	-0.291618	ENSGALG00000002587	CRCP		1.55378	8.22931e-21	1	3.65	3.29024e-18	chr19	5108681	5109718
5599	-0.291618	ENSGALG00000002598	TPST1		1.55378	8.22931e-21	1	3.65	3.29024e-18	chr19	5108681	5109718
5620	0.124399	ENSGALG00000003657	UNC119		-2.20005	9.63333e-10	1	-1.36	1.64226e-05	chr19	5875824	5876252
5665	-0.191769	ENSGALG00000004679	AKAP10		1.2101	1.56435e-17	1	2.73	9.81617e-10	chr19	6926365	6926780
5779	0.225066	ENSGALG00000028567	MYL9		-1.69386	0.0172508	1	-0.79	4.60712e-06	chr20	488641	489770
5781	0.131287	ENSGALG00000001332	RBL1		-1.28703	0.0218234	1	-0.77	0.0100937	chr20	683776	684168
5818	0.235117	ENSGALG00000003568	PPP1R16B		-2.83254	2.65055e-17	1	-1.08	0.000144753	chr20	3765562	3765865
5837	0.240574	ENSGALG00000003855	SRC		-1.46379	0.0215952	1	-0.32	0.0444718	chr20	5064786	5066148
5838	0.306979	ENSGALG00000003855	SRC		-1.46379	0.0215952	1	-0.43	0.00164148	chr20	5069771	5071239
5840	0.136108	ENSGALG00000003855	SRC		-1.46379	0.0215952	1	-0.48	0.0412531	chr20	5073458	5073740
5847	-0.300426	ENSGALG00000003952	RBPJL		1.51726	9.26376e-05	1	2.23	3.10252e-11	chr20	5151557	5151850
5862	0.115916	ENSGALG00000004469	TP53RK		-1.80422	2.99839e-06	1	-0.48	0.00839449	chr20	5580148	5580614
5862	0.115916	ENSGALG00000004498	SLC2A10		-1.3036	0.0099817	1	-0.48	0.00839449	chr20	5580148	5580614
5863	0.224055	ENSGALG00000004498	SLC2A10		-1.3036	0.0099817	1	-1.09	0.000138623	chr20	5581952	5582924
5873	0.142373	ENSGALG00000045499	TCFL5		0.60834	0.00252236	1	-0.34	0.012655	chr20	8378413	8379841
5935	0.120475	ENSGALG00000006876	CTSA		0.608284	9.18549e-09	1	0.75	0.0765593	chr20	10528417	10529189
5973	-0.174924	ENSGALG00000007771	FAM210B		0.611751	6.30518e-10	1	1.83	9.37339e-10	chr20	12033599	12034431
6019	0.0716464	ENSGALG00000001136			-3.05368	1.47285e-20	1	-1.91	2.43652e-20	chr21	1419160	1419965
6021	0.358675	ENSGALG00000001165	PANK4		-1.40004	0.00407103	1	-1.35	5.08873e-21	chr21	1435239	1435739
6022	0.112986	ENSGALG00000001165	PANK4		-1.40004	0.00407103	1	0.39	0.2764	chr21	1437378	1439038
6030	0.259852	ENSGALG00000001561	MXRA8		-2.59065	8.44446e-12	1	-1.75	1.62604e-06	chr21	2253826	2254199
6155	0.190751	ENSGALG00000029831	IFFO2		-3.9267	3.4354e-05	1	-1.47	2.04943e-09	chr21	4594774	4595197
6159	0.268966	ENSGALG00000004034	CAPZB		0.961679	4.64602e-14	1	-2.55	8.15013e-08	chr21	4725723	4726140
6197	0.0962623	ENSGALG00000043327			1.18351	4.87829e-05	1	-0.07	0.821426	chr21	6498434	6498844
6356	0.266296	ENSGALG00000014012	WASF2		0.587113	7.11107e-09	1	-0.84	0.00171534	chr23	2083412	2083791
6426	0.0957343	ENSGALG00000001996	DNALI1		1.20421	4.63243e-05	1	0.91	0.013728	chr23	3898490	3899285
6477	0.222354	ENSGALG00000038708	KCNQ4		-3.43206	1.5307e-10	1	-1.92	1.70206e-09	chr23	5089693	5090259
6481	0.0673939	ENSGALG00000017715	TINAGL1		-1.78583	1.00366e-06	1	-1.06	2.48335e-05	chr23	5105626	5106089
6497	0.232159	ENSGALG00000003297	HDAC1		-1.39602	0.0244626	1	0.25	0.243505	chr23	5286787	5287645
6502	-0.391332	ENSGALG00000003539	KIAA1522		1.3069	3.45686e-16	1	3.31	1.48957e-11	chr23	5403292	5403899
6567	0.259703	ENSGALG00000001370	ADAMTS8		-2.10206	1.38836e-08	1	-0.51	9.81445e-06	chr24	1701215	1702377
6767	0.0924934	ENSGALG00000000584			-1.47616	0.00091441	1	-0.58	0.025415	chr26	384369	385774
6810	0.118622	ENSGALG00000000523	STK38		-1.32144	0.00610772	1	0.76	0.0174865	chr26	1575991	1576891
6836	-0.423908	ENSGALG00000000721	SLC41A1		0.765623	9.93131e-08	1	3.46	3.08058e-21	chr26	2305105	2305550
6866	0.140651	ENSGALG00000034196	WNT2B		-2.56633	5.45515e-17	1	-1.5	2.59051e-08	chr26	3492927	3493591
6887	0.126453	ENSGALG00000002675	SCUBE3		-4.35952	4.01568e-06	1	0.01	0.987798	chr26	4160794	4161568
6888	0.23115	ENSGALG00000002675	SCUBE3		-4.35952	4.01568e-06	1	0.01	0.987798	chr26	4160794	4161568
6968	0.191876	ENSGALG00000029304	SMARCD2		-1.71438	0.000228036	1	-0.95	0.0017668	chr27	4131980	4132353
7037	0.25789	ENSGALG00000037633	WIPF2		0.641867	3.01172e-06	1	-0.59	0.00120625	chr27	7204083	7204484
7041	0.114625	ENSGALG00000003922	TOP2A		-3.89974	1.77657e-46	1	-0.52	0.0106144	chr27	7254755	7255308
7048	0.243379	ENSGALG00000034349			0.589506	0.046248	1	-0.13	0.557924	chr27	7403130	7403926
7051	0.140455	ENSGALG00000028517	EIF1		0.72653	2.83196e-10	1	-0.81	0.000150778	chr27	7454989	7455404
7101	0.147518	ENSGALG00000049273	MICOS13		0.816996	1.16634e-05	1	0.44	0.260724	chr28	1435416	1436569
7131	0.232205	ENSGALG00000001093	TCF3		-1.18987	0.038976	1	-1.44	7.93545e-12	chr28	2493040	2493611
7132	0.223298	ENSGALG00000001093	TCF3		-1.18987	0.038976	1	-1.44	7.93545e-12	chr28	2493040	2493611
7201	0.0426015	ENSGALG00000030344	ISYNA1		-2.37344	1.48843e-12	1	-0.5	0.0320661	chr28	4032045	4032835
7223	0.0659674	ENSGALG00000004048	PTPRS		-1.48627	0.000470707	1	-0.15	0.502651	chr28	4726028	4727245
7456	0.141612	ENSGALG00000055022			-2.09561	0.00326747	1	-1.34	0.000967171	chrZ	31547	32052
7482	0.220875	ENSGALG00000033770			-2.09561	0.00326747	2	-1.1	4.83237e-05	chrZ	137664	138098
7482	0.220875	ENSGALG00000033770			-2.09561	0.00326747	2	-0.35	0.253984	chrZ	136242	136691
7483	-0.26102	ENSGALG00000034584			-2.12384	8.14124e-11	1	1.82	1.687e-07	chrZ	622204	623221
7511	0.258902	ENSGALG00000028140	CNTFR		-3.57804	1.59687e-28	1	-1.85	3.77609e-09	chrZ	8206532	8207280
7512	0.244737	ENSGALG00000028140	CNTFR		-3.57804	1.59687e-28	1	-1.38	8.20289e-05	chrZ	8208959	8209217
7524	0.249242	ENSGALG00000005848	IL11RA		-5.04746	1.06486e-11	1	-1.31	2.21511e-06	chrZ	8327211	8327816
7527	0.217012	ENSGALG00000005848	IL11RA		-5.04746	1.06486e-11	1	-1.56	9.48501e-09	chrZ	8335206	8336407
7528	0.260633	ENSGALG00000005848	IL11RA		-5.04746	1.06486e-11	1	-1.56	9.48501e-09	chrZ	8335206	8336407
7542	0.493314	ENSGALG00000014855	GHR		-1.41487	0.00397569	1	-1.52	1.7496e-05	chrZ	13427091	13427562
7556	-0.373294	ENSGALG00000015020	TMEM171		1.74985	1.55295e-19	1	4.37	2.64541e-22	chrZ	24914163	24914653
7558	0.405379	ENSGALG00000010158	KANK1		-3.41805	8.05825e-32	1	-0.98	0.0032476	chrZ	25835115	25836385
