# Supplementary material for: Changes in DNA methylation hallmark alterations in chromatin accessibility and gene expression for eye lens differentiation
Source: Epigenetics Chromatin. 2022 Mar 5;15:8. doi: 10.1186/s13072-022-00440-z (PMC8897925; doi:10.1186/s13072-022-00440-z)
Supplement: Supplementary file 13 — Additional file 13: Table S9. Significantly enriched transcription factor binding motifs found within A hypermethylated mCG regions in promoters or genebodies of epithelial cell preferred genes, or B hypomethylated mCG regions in promoters or genebodies of epithelial cell preferred genes. [file 13072_2022_440_MOESM13_ESM.xlsx]

## Sheet: ReadME
		JASPAR motif_ID	Motif ID from JASPAR database
		motif symbol	Common gene symbol
		alternate symbol	alternate gene symbol
		Known Lens Functions	description of known lens functions associated with transcription factor
		PMID	pubmed ID of literature reference
		consensus sequence	consensus sequence of transcription factor motif
		adj_p-value(AME)	AME tool FDR adjusted p-value
		log10adjpval(AME)	negative log of adjusted p-value from AME tool
		number of DMRs motif is mapped to (FIMO p < 1x10-4)	number of differentially methylated DMRs of Epithelial or Fiber cell genes that the motif is found in (FIMO tool p < 1x10-4)
		log2(fold change) RNAseq Fiber/Epi FPKM	from RNAseq data: log2 fold change expression levels of the indicated transcription factor in Fiber cells relative to epithelial cells
		qval RNAseq	from RNAseq data: statistic calculated for fold change difference in expression levels
		TF Epi, Fiber, Non	is the indicated transcription factor more highly expressed in epithelial cells, fiber cells, or is there no significant difference in expression levels (Non)
		Average Epi FPKM	FPKM expression level of transcription factor in epithelial cells
		Average Fiber FPKM	FPKM expression level of transcription factor in fiber cells
		total FPKM	total SUM FPKM expression level of transcription factor in epithelial and fiber cells
		Gene methylated or demethylated?	If the gene encoding the transcription factor is also differentially methylated, is it methylated or demethylated in fiber cells relative to epithelial cells

## Sheet: S9A.Methyl.EpiDMRs
JASPAR motif_ID	motif symbol	alternate symbol	Known Lens Functions	PMID	consensus sequence	adj_p-value(AME)	log10adjpval(AME)	number of epimethylDMRs motif is mapped to (FIMO p < 1x10-4)	log2(fold change) RNAseq Fiber/Epi FPKM	qval RNAseq	TF Epi, Fiber, Non	Average Epi FPKM	Average Fiber FPKM	total FPKM	Gene methylated or demethylated?
MA0259.1	ARNT::HIF1A	HIF1A	HIF1A regulates lens gene expression and organelle degradation during lens differentiaiton	34215186; 32628953	VBACGTGC	1.98e-32	31.7033	276	-2.03718	7.53722e-09	Epi	98.6676	24.0393	122.707	Methylated
MA0259.1	ARNT::HIF1A	ARNT			VBACGTGC	1.98e-32	31.7033	276	-0.367752	0.0936424	Non	9.56207	7.41049	16.9726
MA0601.1	Arid3b				ATATTAATWAN	5.44e-31	30.2644	91	-1.12932	0.166926	Non	4.54346	2.07695	6.62041
MA0593.1	FOXP2				RWGTAAACAVR	1.97e-23	22.7055	217	-2.28573	2.72768e-09	Epi	3.37078	0.691285	4.06206
MA1125.1	ZNF384				DNWMAAAAAAAA	2.78e-20	19.556	257	-0.975816	0.297052	Non	5.20284	2.6454	7.84823
MA1106.1	HIF1A				SBACGTGCNN	1.08e-19	18.9666	265	-2.03718	7.53722e-09	Epi	98.6676	24.0393	122.707	Methylated
MA1103.1	FOXK2				WDGTAAACANV	1.14e-19	18.9431	130	-0.633162	0.699784	Non	3.18358	2.05265	5.23623
MA0481.2	FOXP1		lens development and differentiation	28384713	NDGTAAACAGNN	4.56e-19	18.341	174	-2.48635	7.15056e-15	Epi	5.99207	1.06933	7.0614	Methylated
MA0108.2	TBP		PAX6 interacts with TBP(TFIID) in lens cells	10359315	STATAAAWRSVVVBN	3.95e-18	17.4034	74	0.256713	1.17615e-05	Non	4.57166	5.462	10.0337
MA0606.1	NFAT5		hyperosmotic stress response in HLECs	34208226	NTTTTCCAYN	9.11e-18	17.0405	240	-0.845218	0.638274	Non	11.3745	6.33134	17.7058
MA0852.2	FOXK1				NRDGTAAACAAGNN	8.5e-17	16.0706	150	-0.619201	0.67083	Non	5.26345	3.42667	8.69012
MA0825.1	MNT				RVCACGTGMH	1.47e-14	13.8327	220	-0.753569	0.974757	Non	3.6987	2.19383	5.89253
MA0521.1	Tcf12				RACAGCTGSNV	1.4e-13	12.8539	641	-0.855845	0.687134	Non	10.8792	6.0112	16.8904
MA0147.3	MYC		regulates cell proliferation during lens development	24503550	NNCCACGTGCNB	2.56e-13	12.5918	373	-1.51371	0.102156	Non	5.20485	1.82279	7.02763
MA0522.2	TCF3				HRCACCTGBN	4.12e-13	12.3851	375	-1.18987	0.038976	Epi	8.21416	3.60061	11.8148	Methylated
MA0622.1	Mlxip				BCACGTGK	5.83e-13	12.2343	225	-0.839678	0.636965	Non	5.73008	3.20179	8.93186
MA1108.1	MXI1				NVVCCACGTGSNB	1.32e-12	11.8794	298	-0.273491	0.102632	Non	7.89723	6.5335	14.4307
MA0052.3	MEF2A				KCTAWAAATAGM	2.24e-12	11.6498	143	-1.51158	0.000268436	Epi	5.01081	1.75743	6.76824	Methylated
MA1116.1	RBPJ		early mouse lens development; Notch signaling regulates lens growth and differentiation	22275127; 18588871	BVTGGGAANN	2.63e-12	11.58	381	-1.01475	0.191508	Non	6.04898	2.99372	9.04271
MA0625.1	NFATC3				WTTTTCCRYH	3.07e-12	11.5129	182	-0.966387	0.309652	Non	11.564	5.9183	17.4823
MA0624.1	NFATC1				WWTTTCCRHN	4.16e-12	11.3809	177	-3.7811	3.01965e-18	Epi	2.01692	0.146712	2.16363	Methylated
MA0058.3	MAX				AVCACGTGNY	8.24e-12	11.0841	221	-0.877011	0.725413	Non	7.51196	4.09022	11.6022
MA0819.1	CLOCK				AACACGTGTH	1.04e-11	10.983	179	-0.231959	0.0669519	Non	2.08444	1.77486	3.8593
MA0823.1	HEY1		highly expressed in mice lens fiber cells	26330747	GRCACGTGCC	8.75e-11	10.058	244	-3.4223	3.52243e-18	Epi	46.0333	4.29395	50.3272	Methylated
MA0518.1	Stat4				YTTCYRGGAARNVR	3.22e-10	9.49214	261	3.01338	3.80994e-39	Fiber	0.793268	6.40528	7.19855	Demethylated
MA0649.1	HEY2				GRCACGTGYC	4e-10	9.39794	260	-2.77906	8.88678e-15	Epi	5.32072	0.775159	6.09587
MA0517.1	STAT1::STAT2	STAT1	regulation of lens cell gene expression and proliferation	9851859; 14985304; 14978477	THAGTTTCRKTTTCY	1.02e-09	8.9914	259	-0.0855679	0.00251085	Non	6.20531	5.84796	12.0533
MA0517.1	STAT1::STAT2	STAT2			THAGTTTCRKTTTCY	1.02e-09	8.9914	259	-0.73472	0.980663	Non	2.24327	1.34806	3.59133
MA0808.1	TEAD3				RCATTCCW	2.23e-09	8.6517	239	-2.3885	0.000822572	Epi	1.22994	0.234895	1.46484
MA0090.2	TEAD1				YRCATTCCWH	3.33e-09	8.47756	246	-1.18313	0.0801706	Non	11.4801	5.0558	16.5359
MA0144.2	STAT3		regulates gene transcription activation in the lens	14978477	YTTCYKGGAAD	6.49e-09	8.18776	296	0.801305	1.35775e-09	Fiber	10.5304	18.3511	28.8815	Methylated
MA0471.1	E2F6				RGGCGGGARRV	1.97e-07	6.70553	437	-0.389555	0.184023	Non	3.58436	2.73618	6.32054
MA0104.4	MYCN		regulates lens differentiation and development	28716713	VVCCACGTGGBB	7.73e-07	6.11182	218	-1.62658	3.04885e-05	Epi	12.8102	4.14863	16.9588
MA0137.3	STAT1		regulation of lens cell gene expression and proliferation	9851859; 14985304; 14978477	TTTCYRGGAAA	8.66e-07	6.06248	206	-0.0855679	0.00251085	Non	6.20531	5.84796	12.0533
MA0614.1	Foxj2				RTAAACAA	9.47e-07	6.02365	80	-1.01028	0.221717	Non	8.95933	4.44787	13.4072
MA0773.1	MEF2D				DCTAWAAATAGM	1.09e-06	5.96257	134	-0.895112	0.598462	Non	1.74057	0.935912	2.67648
MA0059.1	MAX::MYC	MAX			RASCACGTGGT	1.24e-06	5.90658	231	-0.877011	0.725413	Non	7.51196	4.09022	11.6022
MA0059.1	MAX::MYC	MYC	regulates cell proliferation during lens development	24503550	RASCACGTGGT	1.24e-06	5.90658	231	-1.51371	0.102156	Non	5.20485	1.82279	7.02763
MA0894.1	HESX1				GHTAATTRRH	2.6e-06	5.58503	69	-1.51607	0.00118414	Epi	2.08882	0.73033	2.81914
MA0608.1	Creb3l2				GCCACGTGD	4.42e-06	5.35458	164	-2.50542	2.92033e-15	Epi	7.18354	1.26512	8.44866	Methylated
MA0839.1	CREB3L1				VTGCCACGTCAYCA	5.94e-06	5.22621	218	-4.57572	4.54676e-11	Epi	1.3926	0.058398	1.451	Methylated
MA0809.1	TEAD4				NRCATTCCWN	6.65e-06	5.17718	259	-0.635251	0.676341	Non	2.6959	1.7357	4.4316
MA1099.1	Hes1		early eye development including early lens development	16038893	SVCACGYGHN	8.82e-06	5.05453	277	-2.94696	3.49204e-19	Epi	17.4583	2.26402	19.7223
MA0666.1	MSX1				SCAATTAV	1.15e-05	4.9393	98	-1.40891	0.00337382	Epi	26.4919	9.97675	36.4686	Methylated
MA0691.1	TFAP4				AWCAGCTGWT	1.46e-05	4.83565	324	-1.6945	0.00448769	Epi	5.53346	1.70963	7.24309
MA0603.1	Arntl				NGTCACGTGH	1.71e-05	4.767	169	-0.746079	0.943061	Non	5.4181	3.23039	8.64849
MA0516.1	SP2				GYCCCGCCYCYBSSS	4.92e-05	4.30803	656	0.226531	0.000782213	Non	2.03107	2.37639	4.40746
MA0079.3	SP1		regulation of lens cell gene expression and lens differentiation	9421492; 24706897; 27507241	GCCCCKCCCCC	8.48e-05	4.0716	597	-0.841642	0.726122	Non	3.79403	2.1171	5.91114
MA0768.1	LEF1		constitutively activated Wnt signaling resulted in delayed fiber cell differentiation and cataract formation in transgenic mouse model	24205179	AAAGATCAAAGGRWW	0.000102	3.9914	215	-1.70251	3.46691e-06	Epi	4.65705	1.43089	6.08794	Methylated
MA0073.1	RREB1				CCCCMAAMCAMCCMCMMMCV	0.000124	3.90658	507	-2.45679	1.47583e-14	Epi	8.26423	1.50534	9.76957	Methylated
MA0602.1	Arid5a				SYAATATTGVDANH	0.000408	3.38934	69	1.11379	5.0816e-10	Fiber	1.20041	2.59786	3.79827
MA0464.2	BHLHE40				VKCACGTGMC	0.000524	3.28067	172	-0.975007	0.363792	Non	4.5648	2.32229	6.88709
MA0663.1	MLX				RTCACGTGAT	0.000531	3.27491	133	0.451843	2.6755e-08	Fiber	8.73713	11.9505	20.6876
MA0463.1	Bcl6				DTTCCTRGAAAGCH	0.000583	3.23433	218	-3.28644	4.18194e-21	Epi	4.36547	0.447419	4.81289	Methylated
MA0523.1	TCF7L2				DRASATCAAAGRVA	0.00138	2.86012	278	-2.24367	1.82318e-09	Epi	3.4066	0.719297	4.12589	Methylated
MA0738.1	HIC2				RTGCCCRSB	0.00334	2.47625	381	-1.25249	0.10906	Non	3.3721	1.41535	4.78745
MA0597.1	THAP1				YTGCCCDBA	0.0147	1.83268	472	-0.0704228	0.00596405	Non	2.38118	2.26774	4.64892

## Sheet: S9B.Demethyl.FibDMRs
JASPAR motif_ID	motif symbol	alternate symbol	Known Lens Functions	PMID	consensus sequence	adj_p-value(AME)	log10adjpval(AME)	number of fiberdemethylDMRs motif is mapped to (FIMO p < 1x10-4)	log2(fold change) RNAseq Fiber/Epi FPKM	qval RNAseq	TF Epi, Fiber, Non	Average Epi FPKM	Average Fiber FPKM	total FPKM	Gene methylated or demethylated?
MA0117.2	Mafb		regulation of lens gene expression in lens development and differentiation; may not be essential for lens development	17262012; 15558475; 12081646; 19624757	AWWNTGCTGACD	3.73e-09	1.97469	36	-0.0908574	0.0044357	Non	27.5634	25.881	53.4444
MA0495.2	MAFF				DWWTTGCTGAGTCAGCAAWWW	1.38e-06	4.58838	34	-0.333721	0.363792	Non	2.16837	1.72058	3.88895
MA0496.2	MAFK		cataract-associated, regulation of non-crystallin lens gene expression	25896808	WWWTGCTGASTCAGCAWWW	1.82e-05	4.73993	33	0.152114	0.0193431	Non	2.73536	3.03953	5.77489
MA0143.3	Sox2		lens development	26310154	CCWTTGTY	2.19e-05	2.22113	12	1.10942	4.82594e-17	Fiber	3.8215	8.2452	12.0667	Demethylated
MA0659.1	MAFG		cataract-associated, regulation of non-crystallin lens gene expression	25896808	WWWNTGCTGASTCAGCAHWWW	2.58e-05	5.86012	33	0.19396	0.000855074	Non	5.22916	5.98163	11.2108
MA0606.1	NFAT5		hyperosmotic stress response in HLECs	34208226	NTTTTCCAYN	0.000134	3.12901	17	-0.845218	0.638274	Non	11.3745	6.33134	17.7058
MA0624.1	NFATC1				WWTTTCCRHN	0.000157	2.68613	12	-3.7811	3.01965e-18	Epi	2.01692	0.146712	2.16363	Methylated genebody; Promoter is demethylated
MA0625.1	NFATC3				WTTTTCCRYH	0.000743	8.42829	37	-0.966387	0.309652	Non	11.564	5.9183	17.4823
MA0052.3	MEF2A				KCTAWAAATAGM	0.00206	3.8041	17	-1.51158	0.000268436	Epi	5.01081	1.75743	6.76824	Methylated
MA0773.1	MEF2D				DCTAWAAATAGM	0.00601	3.8729	21	-0.895112	0.598462	Non	1.74057	0.935912	2.67648
MA1101.1	BACH2		found in embryonic mouse lens, may regulate MAF-dependent gene expression	12204112	NMTGACTCAGCANH	0.0106	4.65956	34	-0.970969	0.282285	Non	5.23874	2.67261	7.91136
