# Supplementary material for: Changes in DNA methylation hallmark alterations in chromatin accessibility and gene expression for eye lens differentiation
Source: Epigenetics Chromatin. 2022 Mar 5;15:8. doi: 10.1186/s13072-022-00440-z (PMC8897925; doi:10.1186/s13072-022-00440-z)
Supplement: Supplementary file 14 — Additional file 14: Table S10. Target binding sites of enriched transcription factor binding motifs along with corresponding methylation changes and gene expression changes. Target binding sites of enriched transcription factor motifs from demethylated DMRs of Fiber cell genes (A), and from methylated DMRs of Epithelial cell genes (B). [file 13072_2022_440_MOESM14_ESM.xlsx]

## Sheet: README
		motif_id	JASPAR motif ID
		Motif Gene Symbol	Transcription factor gene symbol
		chr (binding site)	chromosome where indicated binding site is mapped to
		start (binding site)	start coordinate of indicated binding site
		end (binding site)	end coordinate of indicated binding site
		strand	forward (+) or reverse (-) strand
		p-value	FIMO tool p-value of indicated binding site match
		matched_sequence	sequence of binding site at the indicated location
		mCG DMR Site Number	mCG DMR reference number from table S2
		chr (mCG DMR site)	chromosome where mCG DMR site is mapped to
		start (mCG DMR site)	start coordinate of mCG DMR site
		end (mCG DMR site)	end coordinate of mCG DMR site
		diff.Methy (mCG DMR site)	change in methylation level at the mCG DMR site. Positive values indicate increased methylation, negative values indicate decreased methylation
		Ensemble gene ID	Ensemble gene ID ENSGALG… of gene that the mCG DMR site is mapped to
		Gene Symbol	Common gene symbol
		Alternate Gene Symbol	alternative gene symbol
		log2fc RNAseq FPKM (Fiber/Epi)	from Table S3: log2 fold change FPKM Fiber/Epi for indicated gene. Positive values indicate gene is more highly expressed in fiber cells, negative values indicate gene is more highly expressed in epithelial cells
		RNAseq qval	statistic from RNAseq data Table S3 calculated for fold change FPKM Fiber/Epi for indicated gene

## Sheet: S10A.Demethyl.Fiber.TFtargets
motif_id	Motif Gene Symbol	chr (binding site)	start (binding site)	end (binding site)	strand	p-value	matched_sequence	mCG DMR Site Number	chr (mCG DMR site)	start (mCG DMR site)	end (mCG DMR site)	diff.Methy (mCG DMR site)	Ensemble gene ID	Gene Symbol	Alternate Gene Symbol	log2fc RNAseq FPKM (Fiber/Epi)	RNAseq qval
MA0624.1	NFATC1	chr2	22574946	22574955	-	2.2e-05	AGTTTCCATT	824	chr2	22574480	22575248	-0.25221	ENSGALG00000031917	ANKIB1		1.81225	3.38405e-20
MA0625.1	NFATC3	chr2	22574946	22574955	-	2.34e-05	AGTTTCCATT	824	chr2	22574480	22575248	-0.25221	ENSGALG00000031917	ANKIB1		1.81225	3.38405e-20
MA0606.1	NFAT5	chr2	22574946	22574955	-	5.92e-05	AGTTTCCATT	824	chr2	22574480	22575248	-0.25221	ENSGALG00000031917	ANKIB1		1.81225	3.38405e-20
MA0117.2	Mafb	chr2	22575141	22575152	-	8.39e-05	GAAGTGCTGATG	824	chr2	22574480	22575248	-0.25221	ENSGALG00000031917	ANKIB1		1.81225	3.38405e-20
MA0496.2	MAFK	chr2	140569124	140569142	+	1.39e-05	ACAAGCAGATTCAGCAACT	1141	chr2	140569040	140569279	-0.541111	ENSGALG00000037618	ASAP1		2.15005	1.4098e-21
MA0496.2	MAFK	chr2	140569124	140569142	-	1.6e-05	AGTTGCTGAATCTGCTTGT	1141	chr2	140569040	140569279	-0.541111	ENSGALG00000037618	ASAP1		2.15005	1.4098e-21
MA0659.1	MAFG	chr2	140569123	140569143	-	2.29e-05	TAGTTGCTGAATCTGCTTGTG	1141	chr2	140569040	140569279	-0.541111	ENSGALG00000037618	ASAP1		2.15005	1.4098e-21
MA0659.1	MAFG	chr2	140569170	140569190	-	2.33e-05	AAGCTGCTGTATTAGCAACAT	1141	chr2	140569040	140569279	-0.541111	ENSGALG00000037618	ASAP1		2.15005	1.4098e-21
MA0495.2	MAFF	chr2	140569170	140569190	-	2.52e-05	AAGCTGCTGTATTAGCAACAT	1141	chr2	140569040	140569279	-0.541111	ENSGALG00000037618	ASAP1		2.15005	1.4098e-21
MA0495.2	MAFF	chr2	140569123	140569143	+	2.67e-05	CACAAGCAGATTCAGCAACTA	1141	chr2	140569040	140569279	-0.541111	ENSGALG00000037618	ASAP1		2.15005	1.4098e-21
MA0495.2	MAFF	chr2	140569123	140569143	-	2.71e-05	TAGTTGCTGAATCTGCTTGTG	1141	chr2	140569040	140569279	-0.541111	ENSGALG00000037618	ASAP1		2.15005	1.4098e-21
MA0495.2	MAFF	chr2	140569170	140569190	+	3.72e-05	ATGTTGCTAATACAGCAGCTT	1141	chr2	140569040	140569279	-0.541111	ENSGALG00000037618	ASAP1		2.15005	1.4098e-21
MA0496.2	MAFK	chr2	140569171	140569189	-	3.92e-05	AGCTGCTGTATTAGCAACA	1141	chr2	140569040	140569279	-0.541111	ENSGALG00000037618	ASAP1		2.15005	1.4098e-21
MA0659.1	MAFG	chr2	140569123	140569143	+	4.37e-05	CACAAGCAGATTCAGCAACTA	1141	chr2	140569040	140569279	-0.541111	ENSGALG00000037618	ASAP1		2.15005	1.4098e-21
MA0659.1	MAFG	chr2	140569170	140569190	+	4.49e-05	ATGTTGCTAATACAGCAGCTT	1141	chr2	140569040	140569279	-0.541111	ENSGALG00000037618	ASAP1		2.15005	1.4098e-21
MA0496.2	MAFK	chr2	140569171	140569189	+	4.82e-05	TGTTGCTAATACAGCAGCT	1141	chr2	140569040	140569279	-0.541111	ENSGALG00000037618	ASAP1		2.15005	1.4098e-21
MA0606.1	NFAT5	chr27	7760400	7760409	+	9.54e-06	CTTTTCCATG	7063	chr27	7760362	7760655	-0.382991	ENSGALG00000003256	ATP6V0A1		0.547548	1.46695e-09
MA0052.3	MEF2A	chr27	7760462	7760473	+	4.65e-05	GCTAAAAATATT	7063	chr27	7760362	7760655	-0.382991	ENSGALG00000003256	ATP6V0A1		0.547548	1.46695e-09
MA0496.2	MAFK	chr27	7776270	7776288	+	5.66e-05	GAGTGCTGATGCAGCCGAA	7064	chr27	7776258	7776399	-0.158197	ENSGALG00000003256	ATP6V0A1		0.547548	1.46695e-09
MA0659.1	MAFG	chr27	7776269	7776289	+	5.85e-05	CGAGTGCTGATGCAGCCGAAA	7064	chr27	7776258	7776399	-0.158197	ENSGALG00000003256	ATP6V0A1		0.547548	1.46695e-09
MA1101.1	BACH2	chr27	7760542	7760555	+	5.94e-05	CGTGACACAGAAGT	7063	chr27	7760362	7760655	-0.382991	ENSGALG00000003256	ATP6V0A1		0.547548	1.46695e-09
MA0496.2	MAFK	chr27	7776270	7776288	-	6.78e-05	TTCGGCTGCATCAGCACTC	7064	chr27	7776258	7776399	-0.158197	ENSGALG00000003256	ATP6V0A1		0.547548	1.46695e-09
MA0773.1	MEF2D	chr27	7760462	7760473	+	7.24e-05	GCTAAAAATATT	7063	chr27	7760362	7760655	-0.382991	ENSGALG00000003256	ATP6V0A1		0.547548	1.46695e-09
MA0495.2	MAFF	chr27	7776269	7776289	+	8.54e-05	CGAGTGCTGATGCAGCCGAAA	7064	chr27	7776258	7776399	-0.158197	ENSGALG00000003256	ATP6V0A1		0.547548	1.46695e-09
MA0495.2	MAFF	chr27	7776269	7776289	-	9.53e-05	TTTCGGCTGCATCAGCACTCG	7064	chr27	7776258	7776399	-0.158197	ENSGALG00000003256	ATP6V0A1		0.547548	1.46695e-09
MA0117.2	Mafb	chr1	79977205	79977216	+	1.34e-05	ACAATGCTGACG	360	chr1	79977100	79977384	-0.432953	ENSGALG00000014800	ATP6V1A		0.55747	1.82167e-08
MA0117.2	Mafb	chr9	16463574	16463585	-	4.56e-07	AAAGTGCTGACT	3351	chr9	16463458	16463912	-0.379375	ENSGALG00000032526	B3GNT5		1.25627	2.81753e-15
MA0773.1	MEF2D	chr9	16463786	16463797	+	3.64e-05	ACTAAAAATATC	3351	chr9	16463458	16463912	-0.379375	ENSGALG00000032526	B3GNT5		1.25627	2.81753e-15
MA0052.3	MEF2A	chr9	16463786	16463797	+	3.93e-05	ACTAAAAATATC	3351	chr9	16463458	16463912	-0.379375	ENSGALG00000032526	B3GNT5		1.25627	2.81753e-15
MA0117.2	Mafb	chr9	16463656	16463667	-	4.82e-05	AAGTTGCTGAGT	3351	chr9	16463458	16463912	-0.379375	ENSGALG00000032526	B3GNT5		1.25627	2.81753e-15
MA0495.2	MAFF	chr2	75402087	75402107	+	3.04e-05	TTACTGCACATTCAGCAAAGC	972	chr2	75402070	75402444	-0.281332	ENSGALG00000012952	BASP1		2.95305	4.86128e-38
MA0496.2	MAFK	chr2	75402088	75402106	+	3.05e-05	TACTGCACATTCAGCAAAG	972	chr2	75402070	75402444	-0.281332	ENSGALG00000012952	BASP1		2.95305	4.86128e-38
MA0659.1	MAFG	chr2	75402087	75402107	-	4.97e-05	GCTTTGCTGAATGTGCAGTAA	972	chr2	75402070	75402444	-0.281332	ENSGALG00000012952	BASP1		2.95305	4.86128e-38
MA0495.2	MAFF	chr2	75402087	75402107	-	5.19e-05	GCTTTGCTGAATGTGCAGTAA	972	chr2	75402070	75402444	-0.281332	ENSGALG00000012952	BASP1		2.95305	4.86128e-38
MA0659.1	MAFG	chr2	75402087	75402107	+	5.7e-05	TTACTGCACATTCAGCAAAGC	972	chr2	75402070	75402444	-0.281332	ENSGALG00000012952	BASP1		2.95305	4.86128e-38
MA0496.2	MAFK	chr2	75402088	75402106	-	6.21e-05	CTTTGCTGAATGTGCAGTA	972	chr2	75402070	75402444	-0.281332	ENSGALG00000012952	BASP1		2.95305	4.86128e-38
MA1101.1	BACH2	chr3	12091159	12091172	+	9.02e-06	TCTGACACAGCATC	1258	chr3	12090561	12092554	-0.376786	ENSGALG00000008735	BFSP1		2.63739	1.78922e-30
MA0143.3	Sox2	chr3	12098180	12098187	+	3.58e-05	CCATTGTT	1259	chr3	12097951	12098823	-0.359839	ENSGALG00000008735	BFSP1		2.63739	1.78922e-30
MA0052.3	MEF2A	chr3	12092288	12092299	-	5.85e-05	CTTAAAAATAAA	1258	chr3	12090561	12092554	-0.376786	ENSGALG00000008735	BFSP1		2.63739	1.78922e-30
MA0117.2	Mafb	chr3	12091240	12091251	-	6.69e-05	GTATTGCTGACC	1258	chr3	12090561	12092554	-0.376786	ENSGALG00000008735	BFSP1		2.63739	1.78922e-30
MA0495.2	MAFF	chr3	12091912	12091932	+	7.42e-05	TGTGTACTGAGTAATCACAGA	1258	chr3	12090561	12092554	-0.376786	ENSGALG00000008735	BFSP1		2.63739	1.78922e-30
MA0496.2	MAFK	chr3	12091155	12091173	-	7.58e-05	TGATGCTGTGTCAGATCCT	1258	chr3	12090561	12092554	-0.376786	ENSGALG00000008735	BFSP1		2.63739	1.78922e-30
MA1101.1	BACH2	chr3	12098379	12098392	+	7.73e-05	AATGAAACAGCAGC	1259	chr3	12097951	12098823	-0.359839	ENSGALG00000008735	BFSP1		2.63739	1.78922e-30
MA0117.2	Mafb	chr3	12091818	12091829	-	8.63e-05	GTGCTGCTGACT	1258	chr3	12090561	12092554	-0.376786	ENSGALG00000008735	BFSP1		2.63739	1.78922e-30
MA1101.1	BACH2	chr3	12098279	12098292	-	8.93e-05	TGTGAGGCAGCAAC	1259	chr3	12097951	12098823	-0.359839	ENSGALG00000008735	BFSP1		2.63739	1.78922e-30
MA1101.1	BACH2	chr3	12091360	12091373	+	8.97e-05	GTTCACTCAGCAGC	1258	chr3	12090561	12092554	-0.376786	ENSGALG00000008735	BFSP1		2.63739	1.78922e-30
MA0495.2	MAFF	chr3	12091308	12091328	-	9.53e-05	ATTTTTCTGAGAAATCACTAA	1258	chr3	12090561	12092554	-0.376786	ENSGALG00000008735	BFSP1		2.63739	1.78922e-30
MA0624.1	NFATC1	chr2	42559953	42559962	-	4.34e-06	ATTTTCCACT	884	chr2	42559529	42560979	-0.373511	ENSGALG00000034585	BFSP2	CP49	3.31088	3.46244e-41
MA0606.1	NFAT5	chr2	42560110	42560119	+	4.63e-06	ATTTTCCATA	884	chr2	42559529	42560979	-0.373511	ENSGALG00000034585	BFSP2	CP49	3.31088	3.46244e-41
MA0625.1	NFATC3	chr2	42559953	42559962	-	5.98e-06	ATTTTCCACT	884	chr2	42559529	42560979	-0.373511	ENSGALG00000034585	BFSP2	CP49	3.31088	3.46244e-41
MA0606.1	NFAT5	chr2	42559953	42559962	-	1.09e-05	ATTTTCCACT	884	chr2	42559529	42560979	-0.373511	ENSGALG00000034585	BFSP2	CP49	3.31088	3.46244e-41
MA0625.1	NFATC3	chr2	42560110	42560119	+	1.17e-05	ATTTTCCATA	884	chr2	42559529	42560979	-0.373511	ENSGALG00000034585	BFSP2	CP49	3.31088	3.46244e-41
MA0624.1	NFATC1	chr2	42560110	42560119	+	1.52e-05	ATTTTCCATA	884	chr2	42559529	42560979	-0.373511	ENSGALG00000034585	BFSP2	CP49	3.31088	3.46244e-41
MA1101.1	BACH2	chr2	42560570	42560583	-	6.9e-05	GATGGCTCAGCTTC	884	chr2	42559529	42560979	-0.373511	ENSGALG00000034585	BFSP2	CP49	3.31088	3.46244e-41
MA0143.3	Sox2	chr2	4106893	4106900	-	1.79e-05	CCTTTGTT	772	chr2	4106617	4107142	-0.285031	ENSGALG00000005612	CCM2		0.64261	7.69134e-10
MA0773.1	MEF2D	chr20	7429210	7429221	-	6.39e-05	CCTATAAATACA	5865	chr20	7429086	7429295	-0.424837	ENSGALG00000005102	CDH4		0.655998	0.000888979
MA0052.3	MEF2A	chr20	7429210	7429221	-	6.91e-05	CCTATAAATACA	5865	chr20	7429086	7429295	-0.424837	ENSGALG00000005102	CDH4		0.655998	0.000888979
MA0606.1	NFAT5	chr20	7429280	7429289	+	8.12e-05	GTTTTCCAAA	5865	chr20	7429086	7429295	-0.424837	ENSGALG00000005102	CDH4		0.655998	0.000888979
MA0495.2	MAFF	chr2	22835645	22835665	-	7.28e-06	TATCTGCTGTGTTAGCATCGT	828	chr2	22835615	22835801	-0.171042	ENSGALG00000009476	CDK6		0.774003	1.88755e-10
MA0659.1	MAFG	chr2	22835645	22835665	-	1.03e-05	TATCTGCTGTGTTAGCATCGT	828	chr2	22835615	22835801	-0.171042	ENSGALG00000009476	CDK6		0.774003	1.88755e-10
MA0496.2	MAFK	chr2	22835646	22835664	-	1.05e-05	ATCTGCTGTGTTAGCATCG	828	chr2	22835615	22835801	-0.171042	ENSGALG00000009476	CDK6		0.774003	1.88755e-10
MA0143.3	Sox2	chr2	22813273	22813280	+	1.79e-05	CCTTTGTT	827	chr2	22813145	22813360	-0.370473	ENSGALG00000009476	CDK6		0.774003	1.88755e-10
MA0659.1	MAFG	chr2	22835645	22835665	+	1.86e-05	ACGATGCTAACACAGCAGATA	828	chr2	22835615	22835801	-0.171042	ENSGALG00000009476	CDK6		0.774003	1.88755e-10
MA0496.2	MAFK	chr2	22835646	22835664	+	2.45e-05	CGATGCTAACACAGCAGAT	828	chr2	22835615	22835801	-0.171042	ENSGALG00000009476	CDK6		0.774003	1.88755e-10
MA0495.2	MAFF	chr2	22835645	22835665	+	2.91e-05	ACGATGCTAACACAGCAGATA	828	chr2	22835615	22835801	-0.171042	ENSGALG00000009476	CDK6		0.774003	1.88755e-10
MA0143.3	Sox2	chr2	22835674	22835681	-	7.98e-05	CCTTTGTG	828	chr2	22835615	22835801	-0.171042	ENSGALG00000009476	CDK6		0.774003	1.88755e-10
MA0496.2	MAFK	chr4	46828686	46828704	-	6.98e-05	AACAGAAGTGTCAGCATCT	1807	chr4	46828632	46828815	-0.227558	ENSGALG00000011227	CDS1		0.79747	9.87767e-11
MA0117.2	Mafb	chr4	46828685	46828696	+	7.44e-05	CAGATGCTGACA	1807	chr4	46828632	46828815	-0.227558	ENSGALG00000011227	CDS1		0.79747	9.87767e-11
MA0117.2	Mafb	chr1	1612470	1612481	+	3.76e-06	ATAGTGCTGACA	31	chr1	1612288	1612546	-0.269398	ENSGALG00000008103	CEP41		1.60159	5.09283e-20
MA0143.3	Sox2	chr1	1612478	1612485	-	6.51e-05	CCATTGTC	31	chr1	1612288	1612546	-0.269398	ENSGALG00000008103	CEP41		1.60159	5.09283e-20
MA0659.1	MAFG	chr1	1612448	1612468	+	9.33e-05	GCTTTGCTGGCTCCGCGTGAA	31	chr1	1612288	1612546	-0.269398	ENSGALG00000008103	CEP41		1.60159	5.09283e-20
MA0117.2	Mafb	chr6	21828386	21828397	+	4.55e-05	CTACTGCTGACA	2479	chr6	21828322	21828716	-0.481598	ENSGALG00000006912	CPEB3		1.21023	6.84711e-13
MA1101.1	BACH2	chr19	5109302	5109315	-	7.31e-05	CCTGACACAGAACA	5599	chr19	5109108	5109650	-0.291618	ENSGALG00000002587	CRCP		1.55378	8.22931e-21
MA0606.1	NFAT5	chr19	5109235	5109244	-	7.85e-05	AGTTTCCATA	5599	chr19	5109108	5109650	-0.291618	ENSGALG00000002587	CRCP		1.55378	8.22931e-21
MA0625.1	NFATC3	chr19	5109235	5109244	-	8.68e-05	AGTTTCCATA	5599	chr19	5109108	5109650	-0.291618	ENSGALG00000002587	CRCP		1.55378	8.22931e-21
MA0624.1	NFATC1	chr19	5109235	5109244	-	9.82e-05	AGTTTCCATA	5599	chr19	5109108	5109650	-0.291618	ENSGALG00000002587	CRCP		1.55378	8.22931e-21
MA0143.3	Sox2	chr15	7467684	7467691	-	9.45e-05	CCATTGTG	4958	chr15	7467559	7467955	-0.383777	ENSGALG00000005634	CRYBA4		1.96746	8.06565e-23
MA0143.3	Sox2	chr15	7467684	7467691	-	9.45e-05	CCATTGTG	4958	chr15	7467559	7467955	-0.383777	ENSGALG00000005630	CRYBB1		2.20969	8.34531e-22
MA1101.1	BACH2	chrZ	1369811	1369824	-	3.08e-06	AGTGACTCAGCCAT	7489	chrZ	1369736	1369875	-0.279002	ENSGALG00000035912	CTIF		3.33547	1.80389e-46
MA0624.1	NFATC1	chr6	7749814	7749823	+	2.07e-05	ATTTTCCAAT	2389	chr6	7749685	7749968	-0.454398	ENSGALG00000002845	CTNNA3		1.28731	1.00753e-08
MA0625.1	NFATC3	chr6	7749814	7749823	+	3.1e-05	ATTTTCCAAT	2389	chr6	7749685	7749968	-0.454398	ENSGALG00000002845	CTNNA3		1.28731	1.00753e-08
MA0606.1	NFAT5	chr6	7749814	7749823	+	4.48e-05	ATTTTCCAAT	2389	chr6	7749685	7749968	-0.454398	ENSGALG00000002845	CTNNA3		1.28731	1.00753e-08
MA0117.2	Mafb	chr15	6369210	6369221	+	5.98e-06	AAGATGCTGACG	4916	chr15	6369104	6369225	-0.365015	ENSGALG00000004598	CUX2		0.543499	2.89718e-07
MA0659.1	MAFG	chr25	3606652	3606672	-	7.13e-05	GGTTTGCTGATGGAGCAATCC	6746	chr25	3606561	3606697	-0.17591	ENSGALG00000019796	DAP3		0.667921	4.33802e-09
MA0496.2	MAFK	chr25	3606653	3606671	+	7.61e-05	GATTGCTCCATCAGCAAAC	6746	chr25	3606561	3606697	-0.17591	ENSGALG00000019796	DAP3		0.667921	4.33802e-09
MA0495.2	MAFF	chr25	3606652	3606672	+	8.01e-05	GGATTGCTCCATCAGCAAACC	6746	chr25	3606561	3606697	-0.17591	ENSGALG00000019796	DAP3		0.667921	4.33802e-09
MA0659.1	MAFG	chr25	3606652	3606672	+	9.81e-05	GGATTGCTCCATCAGCAAACC	6746	chr25	3606561	3606697	-0.17591	ENSGALG00000019796	DAP3		0.667921	4.33802e-09
MA0659.1	MAFG	chr19	8315496	8315516	-	5.36e-06	GAAGTGCTGCGTCTGCATGGA	5696	chr19	8315391	8315582	-0.192576	ENSGALG00000005403	DHRS11		1.0528	8.34381e-12
MA0659.1	MAFG	chr19	8315496	8315516	+	1.53e-05	TCCATGCAGACGCAGCACTTC	5696	chr19	8315391	8315582	-0.192576	ENSGALG00000005403	DHRS11		1.0528	8.34381e-12
MA0496.2	MAFK	chr19	8315497	8315515	-	2.93e-05	AAGTGCTGCGTCTGCATGG	5696	chr19	8315391	8315582	-0.192576	ENSGALG00000005403	DHRS11		1.0528	8.34381e-12
MA0495.2	MAFF	chr19	8315496	8315516	-	3.41e-05	GAAGTGCTGCGTCTGCATGGA	5696	chr19	8315391	8315582	-0.192576	ENSGALG00000005403	DHRS11		1.0528	8.34381e-12
MA0496.2	MAFK	chr19	8315497	8315515	+	4.09e-05	CCATGCAGACGCAGCACTT	5696	chr19	8315391	8315582	-0.192576	ENSGALG00000005403	DHRS11		1.0528	8.34381e-12
MA0659.1	MAFG	chr19	8315513	8315533	-	5.91e-05	AATGGGCTGGGGCAGCAGAAG	5696	chr19	8315391	8315582	-0.192576	ENSGALG00000005403	DHRS11		1.0528	8.34381e-12
MA0495.2	MAFF	chr19	8315513	8315533	-	7.29e-05	AATGGGCTGGGGCAGCAGAAG	5696	chr19	8315391	8315582	-0.192576	ENSGALG00000005403	DHRS11		1.0528	8.34381e-12
MA0496.2	MAFK	chr19	8315514	8315532	-	7.55e-05	ATGGGCTGGGGCAGCAGAA	5696	chr19	8315391	8315582	-0.192576	ENSGALG00000005403	DHRS11		1.0528	8.34381e-12
MA0495.2	MAFF	chr19	8315496	8315516	+	7.94e-05	TCCATGCAGACGCAGCACTTC	5696	chr19	8315391	8315582	-0.192576	ENSGALG00000005403	DHRS11		1.0528	8.34381e-12
MA1101.1	BACH2	chr14	5381094	5381107	-	2.79e-07	GGTGACTCAGCAGG	4684	chr14	5380886	5381174	-0.211386	ENSGALG00000004916	DRC3		1.48043	2.17406e-17
MA1101.1	BACH2	chr14	5381128	5381141	-	1.47e-06	CATGAGTCAGCAAG	4684	chr14	5380886	5381174	-0.211386	ENSGALG00000004916	DRC3		1.48043	2.17406e-17
MA0495.2	MAFF	chr14	5381092	5381112	+	2.93e-05	AGCCTGCTGAGTCACCCCGTC	4684	chr14	5380886	5381174	-0.211386	ENSGALG00000004916	DRC3		1.48043	2.17406e-17
MA0117.2	Mafb	chr14	5381126	5381137	+	8.02e-05	ACCTTGCTGACT	4684	chr14	5380886	5381174	-0.211386	ENSGALG00000004916	DRC3		1.48043	2.17406e-17
MA0496.2	MAFK	chr14	5381093	5381111	+	8.51e-05	GCCTGCTGAGTCACCCCGT	4684	chr14	5380886	5381174	-0.211386	ENSGALG00000004916	DRC3		1.48043	2.17406e-17
MA0495.2	MAFF	chr14	5381126	5381146	-	9.1e-05	GCTGGCATGAGTCAGCAAGGT	4684	chr14	5380886	5381174	-0.211386	ENSGALG00000004916	DRC3		1.48043	2.17406e-17
MA0495.2	MAFF	chr14	5381092	5381112	-	9.3e-05	GACGGGGTGACTCAGCAGGCT	4684	chr14	5380886	5381174	-0.211386	ENSGALG00000004916	DRC3		1.48043	2.17406e-17
MA0143.3	Sox2	chr2	23965322	23965329	+	6.51e-05	CCATTGTC	831	chr2	23965180	23965489	-0.365497	ENSGALG00000009722	DYNC1I1		1.06246	1.32717e-14
MA0143.3	Sox2	chr2	23965264	23965271	-	9.45e-05	CCATTGTG	831	chr2	23965180	23965489	-0.365497	ENSGALG00000009722	DYNC1I1		1.06246	1.32717e-14
MA0143.3	Sox2	chr1	155293507	155293514	+	7.98e-05	CCTTTGTG	593	chr1	155293430	155293806	-0.278597	ENSGALG00000016912	EDNRB		1.29856	1.9033e-13
MA0117.2	Mafb	chr1	155293535	155293546	+	8.72e-05	AAGCTGCTGAGA	593	chr1	155293430	155293806	-0.278597	ENSGALG00000016912	EDNRB		1.29856	1.9033e-13
MA1101.1	BACH2	chr3	105424302	105424315	-	1.67e-05	GATGGCTCAGCAGG	1530	chr3	105424163	105424457	-0.2457	ENSGALG00000016605	EFR3B		1.31963	2.48224e-14
MA0143.3	Sox2	chr3	105422828	105422835	+	5.04e-05	CCTTTGTC	1529	chr3	105422811	105423000	-0.120843	ENSGALG00000016605	EFR3B		1.31963	2.48224e-14
MA1101.1	BACH2	chr3	105424387	105424400	+	8.54e-05	TGTGACTCAGTGGC	1530	chr3	105424163	105424457	-0.2457	ENSGALG00000016605	EFR3B		1.31963	2.48224e-14
MA0117.2	Mafb	chr23	2759598	2759609	-	5.1e-05	GCAATGCTGACG	6400	chr23	2759506	2759685	-0.224382	ENSGALG00000001329	EPB41		1.05037	4.21628e-12
MA0117.2	Mafb	chr23	2765072	2765083	-	9.11e-05	ATATTGCTGAAA	6401	chr23	2764818	2765275	-0.341846	ENSGALG00000001329	EPB41		1.05037	4.21628e-12
MA0143.3	Sox2	chr7	36213535	36213542	+	7.98e-05	CCTTTGTG	2809	chr7	36213382	36213739	-0.149622	ENSGALG00000020575	ERMN		0.585417	0.0147515
MA0143.3	Sox2	chr7	36213526	36213533	-	9.45e-05	CCATTGTG	2809	chr7	36213382	36213739	-0.149622	ENSGALG00000020575	ERMN		0.585417	0.0147515
MA0143.3	Sox2	chr15	6394986	6394993	+	7.98e-05	CCTTTGTG	4917	chr15	6394858	6395122	-0.402678	ENSGALG00000041153	FAM109A	PHETA1	0.591352	0.000353583
MA0143.3	Sox2	chr15	7118241	7118248	+	9.45e-05	CCATTGTG	4937	chr15	7118144	7118329	-0.16898	ENSGALG00000029944	FAM222A		2.0342	2.90188e-18
MA0052.3	MEF2A	chr19	2741022	2741033	+	2.13e-06	TCTAATAATAGA	5556	chr19	2740918	2741086	-0.58196	ENSGALG00000036742	GATSL2		1.5797	4.00048e-23
MA0773.1	MEF2D	chr19	2741022	2741033	+	3.14e-06	TCTAATAATAGA	5556	chr19	2740918	2741086	-0.58196	ENSGALG00000036742	GATSL2		1.5797	4.00048e-23
MA0773.1	MEF2D	chr19	2741022	2741033	-	2.61e-05	TCTATTATTAGA	5556	chr19	2740918	2741086	-0.58196	ENSGALG00000036742	GATSL2		1.5797	4.00048e-23
MA0052.3	MEF2A	chr19	2741022	2741033	-	2.64e-05	TCTATTATTAGA	5556	chr19	2740918	2741086	-0.58196	ENSGALG00000036742	GATSL2		1.5797	4.00048e-23
MA0117.2	Mafb	chr7	25840969	25840980	+	1.27e-05	AATTTGCTGAGG	2745	chr7	25840897	25841018	-0.274081	ENSGALG00000011630	GLI2		0.598155	4.03654e-08
MA0625.1	NFATC3	chr7	7860248	7860257	-	1.3e-05	TTTTTCCATC	2639	chr7	7859851	7860488	-0.301693	ENSGALG00000030419	GLS	GLS2	0.987018	3.52289e-13
MA0624.1	NFATC1	chr7	7860248	7860257	-	1.77e-05	TTTTTCCATC	2639	chr7	7859851	7860488	-0.301693	ENSGALG00000030419	GLS	GLS2	0.987018	3.52289e-13
MA0606.1	NFAT5	chr7	7860248	7860257	-	3.43e-05	TTTTTCCATC	2639	chr7	7859851	7860488	-0.301693	ENSGALG00000030419	GLS	GLS2	0.987018	3.52289e-13
MA0143.3	Sox2	chr7	7860143	7860150	+	3.58e-05	CCATTGTT	2639	chr7	7859851	7860488	-0.301693	ENSGALG00000030419	GLS	GLS2	0.987018	3.52289e-13
MA0624.1	NFATC1	chr7	7859859	7859868	+	4.99e-05	AATTTCCACT	2639	chr7	7859851	7860488	-0.301693	ENSGALG00000030419	GLS	GLS2	0.987018	3.52289e-13
MA0606.1	NFAT5	chr7	7859859	7859868	+	5.52e-05	AATTTCCACT	2639	chr7	7859851	7860488	-0.301693	ENSGALG00000030419	GLS	GLS2	0.987018	3.52289e-13
MA0117.2	Mafb	chr7	7860153	7860164	+	6.57e-05	ATTGAGCTGACT	2639	chr7	7859851	7860488	-0.301693	ENSGALG00000030419	GLS	GLS2	0.987018	3.52289e-13
MA0625.1	NFATC3	chr7	7859859	7859868	+	7.23e-05	AATTTCCACT	2639	chr7	7859851	7860488	-0.301693	ENSGALG00000030419	GLS	GLS2	0.987018	3.52289e-13
MA0052.3	MEF2A	chr14	9661447	9661458	-	2.46e-06	GCTATAAATAAA	4744	chr14	9661303	9661639	-0.29497	ENSGALG00000007278	GRIN2A		0.868831	5.7161e-09
MA0773.1	MEF2D	chr14	9661447	9661458	-	3.73e-06	GCTATAAATAAA	4744	chr14	9661303	9661639	-0.29497	ENSGALG00000007278	GRIN2A		0.868831	5.7161e-09
MA0117.2	Mafb	chr14	9661618	9661629	-	9.91e-05	TTGGTGCTGACA	4744	chr14	9661303	9661639	-0.29497	ENSGALG00000007278	GRIN2A		0.868831	5.7161e-09
MA0496.2	MAFK	chr7	24049209	24049227	-	2.39e-06	CTCTGCCAAGTCAGCAAAT	2739	chr7	24048587	24049291	-0.443933	ENSGALG00000011566	GYPC		2.48303	4.15888e-14
MA0496.2	MAFK	chr7	24049209	24049227	+	6.99e-06	ATTTGCTGACTTGGCAGAG	2739	chr7	24048587	24049291	-0.443933	ENSGALG00000011566	GYPC		2.48303	4.15888e-14
MA0495.2	MAFF	chr7	24049208	24049228	-	7.32e-06	CCTCTGCCAAGTCAGCAAATG	2739	chr7	24048587	24049291	-0.443933	ENSGALG00000011566	GYPC		2.48303	4.15888e-14
MA0659.1	MAFG	chr7	24049208	24049228	+	9.46e-06	CATTTGCTGACTTGGCAGAGG	2739	chr7	24048587	24049291	-0.443933	ENSGALG00000011566	GYPC		2.48303	4.15888e-14
MA0117.2	Mafb	chr7	24049208	24049219	+	1.72e-05	CATTTGCTGACT	2739	chr7	24048587	24049291	-0.443933	ENSGALG00000011566	GYPC		2.48303	4.15888e-14
MA0659.1	MAFG	chr7	24049208	24049228	-	1.76e-05	CCTCTGCCAAGTCAGCAAATG	2739	chr7	24048587	24049291	-0.443933	ENSGALG00000011566	GYPC		2.48303	4.15888e-14
MA0495.2	MAFF	chr7	24049208	24049228	+	2.03e-05	CATTTGCTGACTTGGCAGAGG	2739	chr7	24048587	24049291	-0.443933	ENSGALG00000011566	GYPC		2.48303	4.15888e-14
MA1101.1	BACH2	chr7	24049242	24049255	+	9.16e-05	TGTGAAACAGCAAT	2739	chr7	24048587	24049291	-0.443933	ENSGALG00000011566	GYPC		2.48303	4.15888e-14
MA0117.2	Mafb	chr11	2460525	2460536	+	3.52e-05	ATTGTGCTGAGT	3843	chr11	2460266	2460667	-0.263967	ENSGALG00000003224	HSF4		5.12935	1.12384e-66
MA0143.3	Sox2	chr11	2460321	2460328	-	5.04e-05	CCTTTGTC	3843	chr11	2460266	2460667	-0.263967	ENSGALG00000003224	HSF4		5.12935	1.12384e-66
MA1101.1	BACH2	chr11	2467353	2467366	+	7.16e-05	TGTGACTGAGCATG	3844	chr11	2466642	2467742	-0.38516	ENSGALG00000003224	HSF4		5.12935	1.12384e-66
MA0625.1	NFATC3	chr5	45201851	45201860	+	1.3e-05	TTTTTCCATC	2250	chr5	45201776	45201991	-0.391191	ENSGALG00000034898	ITPK1		0.581454	3.03036e-10
MA0624.1	NFATC1	chr5	45201851	45201860	+	1.77e-05	TTTTTCCATC	2250	chr5	45201776	45201991	-0.391191	ENSGALG00000034898	ITPK1		0.581454	3.03036e-10
MA0496.2	MAFK	chr5	45102232	45102250	+	3.33e-05	GTCTGCTCAGCCAGCAGCT	2249	chr5	45101436	45102276	-0.25292	ENSGALG00000034898	ITPK1		0.581454	3.03036e-10
MA0606.1	NFAT5	chr5	45201851	45201860	+	3.43e-05	TTTTTCCATC	2250	chr5	45201776	45201991	-0.391191	ENSGALG00000034898	ITPK1		0.581454	3.03036e-10
MA0495.2	MAFF	chr5	45102231	45102251	+	3.92e-05	GGTCTGCTCAGCCAGCAGCTT	2249	chr5	45101436	45102276	-0.25292	ENSGALG00000034898	ITPK1		0.581454	3.03036e-10
MA0659.1	MAFG	chr5	45102231	45102251	-	4.21e-05	AAGCTGCTGGCTGAGCAGACC	2249	chr5	45101436	45102276	-0.25292	ENSGALG00000034898	ITPK1		0.581454	3.03036e-10
MA0659.1	MAFG	chr5	45102231	45102251	+	7.78e-05	GGTCTGCTCAGCCAGCAGCTT	2249	chr5	45101436	45102276	-0.25292	ENSGALG00000034898	ITPK1		0.581454	3.03036e-10
MA0143.3	Sox2	chr5	45201820	45201827	-	7.98e-05	CCTTTGTG	2250	chr5	45201776	45201991	-0.391191	ENSGALG00000034898	ITPK1		0.581454	3.03036e-10
MA1101.1	BACH2	chr5	45102260	45102273	-	8.07e-05	GGTGACCCAGCTAA	2249	chr5	45101436	45102276	-0.25292	ENSGALG00000034898	ITPK1		0.581454	3.03036e-10
MA0496.2	MAFK	chr5	45102232	45102250	-	8.1e-05	AGCTGCTGGCTGAGCAGAC	2249	chr5	45101436	45102276	-0.25292	ENSGALG00000034898	ITPK1		0.581454	3.03036e-10
MA0495.2	MAFF	chr5	45102231	45102251	-	9.99e-05	AAGCTGCTGGCTGAGCAGACC	2249	chr5	45101436	45102276	-0.25292	ENSGALG00000034898	ITPK1		0.581454	3.03036e-10
MA0052.3	MEF2A	chr5	56351053	56351064	-	1.23e-05	CCTAAAAATAGG	2316	chr5	56350846	56351396	-0.317212	ENSGALG00000012137	KTN1		0.975021	1.07372e-10
MA0143.3	Sox2	chr5	56349790	56349797	+	1.79e-05	CCTTTGTT	2315	chr5	56349480	56350246	-0.420276	ENSGALG00000012137	KTN1		0.975021	1.07372e-10
MA0117.2	Mafb	chr5	56333073	56333084	+	2.15e-05	GACATGCTGACT	2314	chr5	56332971	56333108	-0.534389	ENSGALG00000012137	KTN1		0.975021	1.07372e-10
MA0773.1	MEF2D	chr5	56351053	56351064	-	2.41e-05	CCTAAAAATAGG	2316	chr5	56350846	56351396	-0.317212	ENSGALG00000012137	KTN1		0.975021	1.07372e-10
MA1101.1	BACH2	chr5	56351314	56351327	+	2.43e-05	CCTGGCTCAGCACA	2316	chr5	56350846	56351396	-0.317212	ENSGALG00000012137	KTN1		0.975021	1.07372e-10
MA0606.1	NFAT5	chr5	56351237	56351246	-	3.67e-05	TTTTTCCACA	2316	chr5	56350846	56351396	-0.317212	ENSGALG00000012137	KTN1		0.975021	1.07372e-10
MA0625.1	NFATC3	chr5	56351237	56351246	-	5.16e-05	TTTTTCCACA	2316	chr5	56350846	56351396	-0.317212	ENSGALG00000012137	KTN1		0.975021	1.07372e-10
MA0659.1	MAFG	chr5	56353197	56353217	-	6.26e-05	CATATGCTGATGCTGCTTTCT	2317	chr5	56352767	56353305	-0.338271	ENSGALG00000012137	KTN1		0.975021	1.07372e-10
MA0624.1	NFATC1	chr5	56351237	56351246	-	6.43e-05	TTTTTCCACA	2316	chr5	56350846	56351396	-0.317212	ENSGALG00000012137	KTN1		0.975021	1.07372e-10
MA1101.1	BACH2	chr5	56349725	56349738	+	8.34e-05	TCTGATACAGCAAA	2315	chr5	56349480	56350246	-0.420276	ENSGALG00000012137	KTN1		0.975021	1.07372e-10
MA0117.2	Mafb	chr5	56349935	56349946	-	9e-05	AGACTGCTGACC	2315	chr5	56349480	56350246	-0.420276	ENSGALG00000012137	KTN1		0.975021	1.07372e-10
MA0495.2	MAFF	chr2	42899982	42900002	+	2.46e-05	GCTTTGCTGGGTAAGTAATTT	889	chr2	42899762	42900181	-0.39255	ENSGALG00000036309	LARS2		0.821086	1.10814e-12
MA0496.2	MAFK	chr2	42899983	42900001	+	4.59e-05	CTTTGCTGGGTAAGTAATT	889	chr2	42899762	42900181	-0.39255	ENSGALG00000036309	LARS2		0.821086	1.10814e-12
MA0495.2	MAFF	chr2	42899982	42900002	-	5.82e-05	AAATTACTTACCCAGCAAAGC	889	chr2	42899762	42900181	-0.39255	ENSGALG00000036309	LARS2		0.821086	1.10814e-12
MA0496.2	MAFK	chr2	42899983	42900001	-	6.86e-05	AATTACTTACCCAGCAAAG	889	chr2	42899762	42900181	-0.39255	ENSGALG00000036309	LARS2		0.821086	1.10814e-12
MA1101.1	BACH2	chr1	22425880	22425893	-	7.96e-05	GGTGCCTCAGCTAC	94	chr1	22425826	22425969	-0.180936	ENSGALG00000008805	LMOD2		1.69988	3.96464e-05
MA0143.3	Sox2	chr8	15476710	15476717	+	9.45e-05	CCATTGTG	2938	chr8	15476700	15476959	-0.234596	ENSGALG00000006170	LRRC8C		1.22631	5.93284e-10
MA1101.1	BACH2	chr14	15269320	15269333	+	8.84e-06	TCTGATTCAGCAAA	4833	chr14	15269133	15269344	-0.181461	ENSGALG00000002273	LYRM1		0.442781	7.01267e-07
MA1101.1	BACH2	chr14	15269253	15269266	+	4.28e-05	GGTGACTCACCCAA	4833	chr14	15269133	15269344	-0.181461	ENSGALG00000002273	LYRM1		0.442781	7.01267e-07
MA0659.1	MAFG	chr18	7977101	7977121	-	3.63e-05	TGCCCGCTGCCTCTGCGTAAT	5401	chr18	7977071	7977381	-0.19485	ENSGALG00000004370	MAP2K6		1.03116	5.62542e-05
MA0495.2	MAFF	chr18	7996474	7996494	+	3.75e-05	TTTTTGCTGGGTTTGCACAAC	5402	chr18	7996408	7996604	-0.286097	ENSGALG00000004370	MAP2K6		1.03116	5.62542e-05
MA0659.1	MAFG	chr18	7977101	7977121	+	3.88e-05	ATTACGCAGAGGCAGCGGGCA	5401	chr18	7977071	7977381	-0.19485	ENSGALG00000004370	MAP2K6		1.03116	5.62542e-05
MA0659.1	MAFG	chr18	7996474	7996494	+	4.51e-05	TTTTTGCTGGGTTTGCACAAC	5402	chr18	7996408	7996604	-0.286097	ENSGALG00000004370	MAP2K6		1.03116	5.62542e-05
MA0496.2	MAFK	chr18	7996475	7996493	-	5.09e-05	TTGTGCAAACCCAGCAAAA	5402	chr18	7996408	7996604	-0.286097	ENSGALG00000004370	MAP2K6		1.03116	5.62542e-05
MA0495.2	MAFF	chr18	7996474	7996494	-	5.1e-05	GTTGTGCAAACCCAGCAAAAA	5402	chr18	7996408	7996604	-0.286097	ENSGALG00000004370	MAP2K6		1.03116	5.62542e-05
MA0496.2	MAFK	chr18	7996475	7996493	+	5.5e-05	TTTTGCTGGGTTTGCACAA	5402	chr18	7996408	7996604	-0.286097	ENSGALG00000004370	MAP2K6		1.03116	5.62542e-05
MA0659.1	MAFG	chr18	7996474	7996494	-	5.91e-05	GTTGTGCAAACCCAGCAAAAA	5402	chr18	7996408	7996604	-0.286097	ENSGALG00000004370	MAP2K6		1.03116	5.62542e-05
MA0117.2	Mafb	chr9	16463574	16463585	-	4.56e-07	AAAGTGCTGACT	3351	chr9	16463458	16463912	-0.379375	ENSGALG00000008744	MCF2L2		0.507615	2.57058e-07
MA0773.1	MEF2D	chr9	16463786	16463797	+	3.64e-05	ACTAAAAATATC	3351	chr9	16463458	16463912	-0.379375	ENSGALG00000008744	MCF2L2		0.507615	2.57058e-07
MA0052.3	MEF2A	chr9	16463786	16463797	+	3.93e-05	ACTAAAAATATC	3351	chr9	16463458	16463912	-0.379375	ENSGALG00000008744	MCF2L2		0.507615	2.57058e-07
MA0117.2	Mafb	chr9	16463656	16463667	-	4.82e-05	AAGTTGCTGAGT	3351	chr9	16463458	16463912	-0.379375	ENSGALG00000008744	MCF2L2		0.507615	2.57058e-07
MA0117.2	Mafb	chr14	12791870	12791881	+	3.36e-05	AATGAGCTGACG	4760	chr14	12791822	12791972	-0.242271	ENSGALG00000037492	MGRN1		0.818091	1.36286e-13
MA0117.2	Mafb	chr18	10719142	10719153	-	1.61e-05	AATGTGCTGAGG	5506	chr18	10719119	10719377	-0.414833	ENSGALG00000007999	MRPS7		1.03274	9.15361e-16
MA0117.2	Mafb	chr18	10719192	10719203	+	7.04e-05	GCAGTGCTGACT	5506	chr18	10719119	10719377	-0.414833	ENSGALG00000007999	MRPS7		1.03274	9.15361e-16
MA0143.3	Sox2	chr15	7070378	7070385	-	9.45e-05	CCATTGTG	4930	chr15	7070244	7070483	-0.265913	ENSGALG00000013848	MVK		0.549964	1.29789e-09
MA0495.2	MAFF	chr15	6586977	6586997	+	4.12e-05	ATGTTGCTGTATCAGATATTC	4924	chr15	6586959	6587255	-0.266538	ENSGALG00000041821	NAA25		2.04737	3.74045e-25
MA0496.2	MAFK	chr15	6586978	6586996	+	5.93e-05	TGTTGCTGTATCAGATATT	4924	chr15	6586959	6587255	-0.266538	ENSGALG00000041821	NAA25		2.04737	3.74045e-25
MA1101.1	BACH2	chr15	6586979	6586992	-	9.34e-05	TCTGATACAGCAAC	4924	chr15	6586959	6587255	-0.266538	ENSGALG00000041821	NAA25		2.04737	3.74045e-25
MA0495.2	MAFF	chr15	6586977	6586997	-	9.7e-05	GAATATCTGATACAGCAACAT	4924	chr15	6586959	6587255	-0.266538	ENSGALG00000041821	NAA25		2.04737	3.74045e-25
MA1101.1	BACH2	chr12	9394137	9394150	+	3.41e-05	TGTGTCTCAGCAGA	4123	chr12	9394009	9394158	-0.384512	ENSGALG00000005713	NCKIPSD		0.979731	7.93495e-16
MA0052.3	MEF2A	chr5	36408736	36408747	-	7.19e-07	TCTAAAAATAGC	2224	chr5	36408645	36408819	-0.160784	ENSGALG00000027864	NFKBIA		3.39063	3.43775e-70
MA0773.1	MEF2D	chr5	36408736	36408747	-	1.27e-06	TCTAAAAATAGC	2224	chr5	36408645	36408819	-0.160784	ENSGALG00000027864	NFKBIA		3.39063	3.43775e-70
MA0773.1	MEF2D	chr5	36408736	36408747	+	9.29e-05	GCTATTTTTAGA	2224	chr5	36408645	36408819	-0.160784	ENSGALG00000027864	NFKBIA		3.39063	3.43775e-70
MA0495.2	MAFF	chr1	60404279	60404299	-	6.96e-06	TCTTTGCTGTGGCAGCAGCTA	301	chr1	60403950	60404346	-0.309703	ENSGALG00000012989	NINJ2		2.56114	2.01035e-30
MA0496.2	MAFK	chr1	60404280	60404298	-	1.04e-05	CTTTGCTGTGGCAGCAGCT	301	chr1	60403950	60404346	-0.309703	ENSGALG00000012989	NINJ2		2.56114	2.01035e-30
MA0659.1	MAFG	chr1	60404279	60404299	+	1.29e-05	TAGCTGCTGCCACAGCAAAGA	301	chr1	60403950	60404346	-0.309703	ENSGALG00000012989	NINJ2		2.56114	2.01035e-30
MA0659.1	MAFG	chr1	60404279	60404299	-	1.7e-05	TCTTTGCTGTGGCAGCAGCTA	301	chr1	60403950	60404346	-0.309703	ENSGALG00000012989	NINJ2		2.56114	2.01035e-30
MA0495.2	MAFF	chr1	60404279	60404299	+	2.8e-05	TAGCTGCTGCCACAGCAAAGA	301	chr1	60403950	60404346	-0.309703	ENSGALG00000012989	NINJ2		2.56114	2.01035e-30
MA0496.2	MAFK	chr1	60404280	60404298	+	3.23e-05	AGCTGCTGCCACAGCAAAG	301	chr1	60403950	60404346	-0.309703	ENSGALG00000012989	NINJ2		2.56114	2.01035e-30
MA0624.1	NFATC1	chr1	60404320	60404329	+	4.99e-05	AATTTCCACT	301	chr1	60403950	60404346	-0.309703	ENSGALG00000012989	NINJ2		2.56114	2.01035e-30
MA0606.1	NFAT5	chr1	60404320	60404329	+	5.52e-05	AATTTCCACT	301	chr1	60403950	60404346	-0.309703	ENSGALG00000012989	NINJ2		2.56114	2.01035e-30
MA0625.1	NFATC3	chr1	60404320	60404329	+	7.23e-05	AATTTCCACT	301	chr1	60403950	60404346	-0.309703	ENSGALG00000012989	NINJ2		2.56114	2.01035e-30
MA0052.3	MEF2A	chr1	60404334	60404345	-	7.71e-05	ACTATAAACAGA	301	chr1	60403950	60404346	-0.309703	ENSGALG00000012989	NINJ2		2.56114	2.01035e-30
MA0624.1	NFATC1	chr2	149494034	149494043	-	8.43e-06	ATTTTCCGCT	1169	chr2	149493947	149494164	-0.184133	ENSGALG00000029760	NRBP2		0.761359	3.62191e-09
MA0625.1	NFATC3	chr2	149494034	149494043	-	1.55e-05	ATTTTCCGCT	1169	chr2	149493947	149494164	-0.184133	ENSGALG00000029760	NRBP2		0.761359	3.62191e-09
MA0659.1	MAFG	chr2	149494041	149494061	-	4.99e-05	GAGCTGCTGGGAAAGCAGATT	1169	chr2	149493947	149494164	-0.184133	ENSGALG00000029760	NRBP2		0.761359	3.62191e-09
MA0496.2	MAFK	chr2	149494042	149494060	+	6.78e-05	ATCTGCTTTCCCAGCAGCT	1169	chr2	149493947	149494164	-0.184133	ENSGALG00000029760	NRBP2		0.761359	3.62191e-09
MA0496.2	MAFK	chr2	149494042	149494060	-	6.78e-05	AGCTGCTGGGAAAGCAGAT	1169	chr2	149493947	149494164	-0.184133	ENSGALG00000029760	NRBP2		0.761359	3.62191e-09
MA0659.1	MAFG	chr2	149494041	149494061	+	7.82e-05	AATCTGCTTTCCCAGCAGCTC	1169	chr2	149493947	149494164	-0.184133	ENSGALG00000029760	NRBP2		0.761359	3.62191e-09
MA0495.2	MAFF	chr2	149494041	149494061	-	8.36e-05	GAGCTGCTGGGAAAGCAGATT	1169	chr2	149493947	149494164	-0.184133	ENSGALG00000029760	NRBP2		0.761359	3.62191e-09
MA0625.1	NFATC3	chr1	28705476	28705485	+	3.28e-06	TTTTTCCATT	110	chr1	28705442	28705783	-0.453006	ENSGALG00000009514	NRCAM		1.74718	1.07351e-13
MA0624.1	NFATC1	chr1	28705476	28705485	+	5.98e-06	TTTTTCCATT	110	chr1	28705442	28705783	-0.453006	ENSGALG00000009514	NRCAM		1.74718	1.07351e-13
MA0606.1	NFAT5	chr1	28705476	28705485	+	1.77e-05	TTTTTCCATT	110	chr1	28705442	28705783	-0.453006	ENSGALG00000009514	NRCAM		1.74718	1.07351e-13
MA0143.3	Sox2	chr1	28707483	28707490	-	1.79e-05	CCTTTGTT	111	chr1	28707056	28707792	-0.3195	ENSGALG00000009514	NRCAM		1.74718	1.07351e-13
MA0495.2	MAFF	chr1	28707756	28707776	+	8.33e-05	AAGATGCTCAGTAAACAAGTA	111	chr1	28707056	28707792	-0.3195	ENSGALG00000009514	NRCAM		1.74718	1.07351e-13
MA0659.1	MAFG	chr1	28707756	28707776	+	9.29e-05	AAGATGCTCAGTAAACAAGTA	111	chr1	28707056	28707792	-0.3195	ENSGALG00000009514	NRCAM		1.74718	1.07351e-13
MA0659.1	MAFG	chr1	28707756	28707776	-	9.43e-05	TACTTGTTTACTGAGCATCTT	111	chr1	28707056	28707792	-0.3195	ENSGALG00000009514	NRCAM		1.74718	1.07351e-13
MA0624.1	NFATC1	chrZ	9537679	9537688	+	2.2e-05	AGTTTCCATT	7536	chrZ	9537484	9537975	-0.383538	ENSGALG00000002854	PDZD2		1.93296	2.50601e-20
MA0625.1	NFATC3	chrZ	9537679	9537688	+	2.34e-05	AGTTTCCATT	7536	chrZ	9537484	9537975	-0.383538	ENSGALG00000002854	PDZD2		1.93296	2.50601e-20
MA0606.1	NFAT5	chrZ	9537679	9537688	+	5.92e-05	AGTTTCCATT	7536	chrZ	9537484	9537975	-0.383538	ENSGALG00000002854	PDZD2		1.93296	2.50601e-20
MA0143.3	Sox2	chrZ	9482200	9482207	-	7.98e-05	CCTTTGTG	7535	chrZ	9482044	9482294	-0.380998	ENSGALG00000002854	PDZD2		1.93296	2.50601e-20
MA0495.2	MAFF	chr1	29290629	29290649	-	5.2e-06	AAACTGCAGATTCAGGATATA	113	chr1	29290542	29290737	-0.549398	ENSGALG00000009530	PDZRN4		1.10679	3.64443e-10
MA0496.2	MAFK	chr1	29290630	29290648	-	5.69e-06	AACTGCAGATTCAGGATAT	113	chr1	29290542	29290737	-0.549398	ENSGALG00000009530	PDZRN4		1.10679	3.64443e-10
MA0496.2	MAFK	chr1	29290630	29290648	+	9.01e-06	ATATCCTGAATCTGCAGTT	113	chr1	29290542	29290737	-0.549398	ENSGALG00000009530	PDZRN4		1.10679	3.64443e-10
MA0659.1	MAFG	chr1	29290629	29290649	-	9.07e-06	AAACTGCAGATTCAGGATATA	113	chr1	29290542	29290737	-0.549398	ENSGALG00000009530	PDZRN4		1.10679	3.64443e-10
MA0495.2	MAFF	chr1	29290629	29290649	+	9.12e-06	TATATCCTGAATCTGCAGTTT	113	chr1	29290542	29290737	-0.549398	ENSGALG00000009530	PDZRN4		1.10679	3.64443e-10
MA0659.1	MAFG	chr1	29290629	29290649	+	2.49e-05	TATATCCTGAATCTGCAGTTT	113	chr1	29290542	29290737	-0.549398	ENSGALG00000009530	PDZRN4		1.10679	3.64443e-10
MA0495.2	MAFF	chr8	28220538	28220558	+	4.55e-05	GATCTGCTGGGCTAGCAAAAA	3116	chr8	28220511	28220681	-0.158147	ENSGALG00000011016	PGM1		2.74497	5.41414e-47
MA0496.2	MAFK	chr8	28220539	28220557	+	5.85e-05	ATCTGCTGGGCTAGCAAAA	3116	chr8	28220511	28220681	-0.158147	ENSGALG00000011016	PGM1		2.74497	5.41414e-47
MA0496.2	MAFK	chr8	28220539	28220557	-	7.3e-05	TTTTGCTAGCCCAGCAGAT	3116	chr8	28220511	28220681	-0.158147	ENSGALG00000011016	PGM1		2.74497	5.41414e-47
MA0495.2	MAFF	chr8	28220538	28220558	-	8.36e-05	TTTTTGCTAGCCCAGCAGATC	3116	chr8	28220511	28220681	-0.158147	ENSGALG00000011016	PGM1		2.74497	5.41414e-47
MA0659.1	MAFG	chr8	28220538	28220558	+	9.48e-05	GATCTGCTGGGCTAGCAAAAA	3116	chr8	28220511	28220681	-0.158147	ENSGALG00000011016	PGM1		2.74497	5.41414e-47
MA1101.1	BACH2	chr26	845572	845585	+	1.17e-05	CATGACTCATCTGA	6786	chr26	845412	845684	-0.316514	ENSGALG00000000299	PKP1		1.39746	0.0225245
MA1101.1	BACH2	chr7	36371588	36371601	+	1e-05	TCTGAGTCAGCTCT	2814	chr7	36371538	36371738	-0.22251	ENSGALG00000012561	PKP4		0.570114	1.04925e-08
MA1101.1	BACH2	chr7	36371585	36371598	-	3.84e-05	GCTGACTCAGAGCG	2814	chr7	36371538	36371738	-0.22251	ENSGALG00000012561	PKP4		0.570114	1.04925e-08
MA0117.2	Mafb	chr18	2316652	2316663	+	6.76e-05	AATCTGCTTACT	5314	chr18	2316576	2316710	-0.193056	ENSGALG00000031425	PMP22		1.82495	1.00724e-10
MA0496.2	MAFK	chr4	79594529	79594547	+	2.58e-05	CAGTGCTGAGCCTGCAACA	1894	chr4	79594510	79594579	-0.357703	ENSGALG00000015531	PPP2R2C		2.20617	3.80645e-25
MA0496.2	MAFK	chr4	79594529	79594547	-	3.13e-05	TGTTGCAGGCTCAGCACTG	1894	chr4	79594510	79594579	-0.357703	ENSGALG00000015531	PPP2R2C		2.20617	3.80645e-25
MA0495.2	MAFF	chr4	79594528	79594548	+	4.25e-05	TCAGTGCTGAGCCTGCAACAG	1894	chr4	79594510	79594579	-0.357703	ENSGALG00000015531	PPP2R2C		2.20617	3.80645e-25
MA0659.1	MAFG	chr4	79594528	79594548	+	4.58e-05	TCAGTGCTGAGCCTGCAACAG	1894	chr4	79594510	79594579	-0.357703	ENSGALG00000015531	PPP2R2C		2.20617	3.80645e-25
MA0659.1	MAFG	chr4	79594528	79594548	-	5.18e-05	CTGTTGCAGGCTCAGCACTGA	1894	chr4	79594510	79594579	-0.357703	ENSGALG00000015531	PPP2R2C		2.20617	3.80645e-25
MA0495.2	MAFF	chr4	79594528	79594548	-	6.75e-05	CTGTTGCAGGCTCAGCACTGA	1894	chr4	79594510	79594579	-0.357703	ENSGALG00000015531	PPP2R2C		2.20617	3.80645e-25
MA0495.2	MAFF	chr12	14071536	14071556	-	4.16e-05	TGCTGGCTGAGTTAGCAGGGA	4193	chr12	14071510	14071782	-0.460208	ENSGALG00000007332	PRICKLE2		0.657435	1.08897e-10
MA0496.2	MAFK	chr12	14071537	14071555	-	6.67e-05	GCTGGCTGAGTTAGCAGGG	4193	chr12	14071510	14071782	-0.460208	ENSGALG00000007332	PRICKLE2		0.657435	1.08897e-10
MA0495.2	MAFF	chr12	14071536	14071556	+	6.95e-05	TCCCTGCTAACTCAGCCAGCA	4193	chr12	14071510	14071782	-0.460208	ENSGALG00000007332	PRICKLE2		0.657435	1.08897e-10
MA1101.1	BACH2	chr12	14071538	14071551	-	7.7e-05	GCTGAGTTAGCAGG	4193	chr12	14071510	14071782	-0.460208	ENSGALG00000007332	PRICKLE2		0.657435	1.08897e-10
MA0496.2	MAFK	chr12	14071537	14071555	+	8.44e-05	CCCTGCTAACTCAGCCAGC	4193	chr12	14071510	14071782	-0.460208	ENSGALG00000007332	PRICKLE2		0.657435	1.08897e-10
MA0117.2	Mafb	chr1	14594945	14594956	+	1.83e-05	CTAATGCTGACT	74	chr1	14594829	14595178	-0.424683	ENSGALG00000008060	PRKAR2B		1.51903	7.68523e-19
MA0606.1	NFAT5	chr1	49736609	49736618	+	6.79e-05	AGTTTCCATG	215	chr1	49736298	49736729	-0.26336	ENSGALG00000011966	RANGAP1		2.53276	1.42718e-47
MA0606.1	NFAT5	chr1	49736615	49736624	-	7.45e-05	TATTTCCATG	215	chr1	49736298	49736729	-0.26336	ENSGALG00000011966	RANGAP1		2.53276	1.42718e-47
MA0624.1	NFATC1	chr1	49736609	49736618	+	8.59e-05	AGTTTCCATG	215	chr1	49736298	49736729	-0.26336	ENSGALG00000011966	RANGAP1		2.53276	1.42718e-47
MA0625.1	NFATC3	chr1	49736609	49736618	+	9.22e-05	AGTTTCCATG	215	chr1	49736298	49736729	-0.26336	ENSGALG00000011966	RANGAP1		2.53276	1.42718e-47
MA0495.2	MAFF	chr1	49736697	49736717	-	9.45e-05	TATTGCCTAAGTCAGCGGAGT	215	chr1	49736298	49736729	-0.26336	ENSGALG00000011966	RANGAP1		2.53276	1.42718e-47
MA0496.2	MAFK	chr1	49736665	49736683	+	9.93e-05	ACATGATTTTTCAGCAACT	215	chr1	49736298	49736729	-0.26336	ENSGALG00000011966	RANGAP1		2.53276	1.42718e-47
MA0659.1	MAFG	chr2	61929769	61929789	+	8.66e-07	TGTGTGCTGAGTCTGCATAGC	928	chr2	61929418	61929927	-0.242916	ENSGALG00000012712	RBM24		2.06567	1.36619e-20
MA0495.2	MAFF	chr2	61929769	61929789	+	1.09e-06	TGTGTGCTGAGTCTGCATAGC	928	chr2	61929418	61929927	-0.242916	ENSGALG00000012712	RBM24		2.06567	1.36619e-20
MA0496.2	MAFK	chr2	61929770	61929788	+	1.26e-06	GTGTGCTGAGTCTGCATAG	928	chr2	61929418	61929927	-0.242916	ENSGALG00000012712	RBM24		2.06567	1.36619e-20
MA0496.2	MAFK	chr2	61929770	61929788	-	1.81e-06	CTATGCAGACTCAGCACAC	928	chr2	61929418	61929927	-0.242916	ENSGALG00000012712	RBM24		2.06567	1.36619e-20
MA0659.1	MAFG	chr2	61929769	61929789	-	1.91e-06	GCTATGCAGACTCAGCACACA	928	chr2	61929418	61929927	-0.242916	ENSGALG00000012712	RBM24		2.06567	1.36619e-20
MA0495.2	MAFF	chr2	61929769	61929789	-	2.08e-06	GCTATGCAGACTCAGCACACA	928	chr2	61929418	61929927	-0.242916	ENSGALG00000012712	RBM24		2.06567	1.36619e-20
MA1101.1	BACH2	chr2	61929771	61929784	-	2.84e-05	GCAGACTCAGCACA	928	chr2	61929418	61929927	-0.242916	ENSGALG00000012712	RBM24		2.06567	1.36619e-20
MA1101.1	BACH2	chr2	61929774	61929787	+	3.94e-05	GCTGAGTCTGCATA	928	chr2	61929418	61929927	-0.242916	ENSGALG00000012712	RBM24		2.06567	1.36619e-20
MA0143.3	Sox2	chr2	61929679	61929686	+	5.04e-05	CCTTTGTC	928	chr2	61929418	61929927	-0.242916	ENSGALG00000012712	RBM24		2.06567	1.36619e-20
MA0117.2	Mafb	chr20	11620788	11620799	-	5.16e-05	TAAATGCTGATG	5964	chr20	11620608	11620868	-0.36774	ENSGALG00000026081	RBM38		2.57582	1.96775e-41
MA0659.1	MAFG	chr20	11620304	11620324	-	6.36e-05	CCACTGCTGATGCTGCGTATC	5963	chr20	11620229	11620331	-0.376717	ENSGALG00000026081	RBM38		2.57582	1.96775e-41
MA0659.1	MAFG	chr3	109725250	109725270	-	1.45e-05	CTGGTGCTTAATCAGCTCTAT	1553	chr3	109725196	109725342	-0.278056	ENSGALG00000016709	RCAN2		1.27434	1.15278e-12
MA0659.1	MAFG	chr3	109725250	109725270	+	1.84e-05	ATAGAGCTGATTAAGCACCAG	1553	chr3	109725196	109725342	-0.278056	ENSGALG00000016709	RCAN2		1.27434	1.15278e-12
MA0496.2	MAFK	chr3	109725251	109725269	-	1.92e-05	TGGTGCTTAATCAGCTCTA	1553	chr3	109725196	109725342	-0.278056	ENSGALG00000016709	RCAN2		1.27434	1.15278e-12
MA0496.2	MAFK	chr3	109725251	109725269	+	2.14e-05	TAGAGCTGATTAAGCACCA	1553	chr3	109725196	109725342	-0.278056	ENSGALG00000016709	RCAN2		1.27434	1.15278e-12
MA0495.2	MAFF	chr3	109725250	109725270	+	3.87e-05	ATAGAGCTGATTAAGCACCAG	1553	chr3	109725196	109725342	-0.278056	ENSGALG00000016709	RCAN2		1.27434	1.15278e-12
MA0495.2	MAFF	chr3	109725250	109725270	-	4.01e-05	CTGGTGCTTAATCAGCTCTAT	1553	chr3	109725196	109725342	-0.278056	ENSGALG00000016709	RCAN2		1.27434	1.15278e-12
MA1101.1	BACH2	chr3	109725255	109725268	+	9.49e-05	GCTGATTAAGCACC	1553	chr3	109725196	109725342	-0.278056	ENSGALG00000016709	RCAN2		1.27434	1.15278e-12
MA0606.1	NFAT5	chr23	3867769	3867778	-	9.07e-05	GATTTCCACT	6424	chr23	3867670	3867835	-0.225665	ENSGALG00000001946	RSPO1		0.597452	8.36593e-08
MA0143.3	Sox2	chr15	10682696	10682703	-	1.79e-05	CCTTTGTT	4996	chr15	10682417	10683080	-0.461103	ENSGALG00000007732	RTN4R		1.88786	1.52575e-10
MA1101.1	BACH2	chr1	169451785	169451798	-	2.66e-05	CCTGATTCAGCTCA	602	chr1	169451562	169452315	-0.345325	ENSGALG00000016988	RUBCNL		2.03257	7.99113e-35
MA0624.1	NFATC1	chr1	169451726	169451735	+	4.86e-05	AATTTCCGTT	602	chr1	169451562	169452315	-0.345325	ENSGALG00000016988	RUBCNL		2.03257	7.99113e-35
MA0496.2	MAFK	chr1	169451784	169451802	+	5.85e-05	ATGAGCTGAATCAGGGCAA	602	chr1	169451562	169452315	-0.345325	ENSGALG00000016988	RUBCNL		2.03257	7.99113e-35
MA0496.2	MAFK	chr1	169451784	169451802	-	5.85e-05	TTGCCCTGATTCAGCTCAT	602	chr1	169451562	169452315	-0.345325	ENSGALG00000016988	RUBCNL		2.03257	7.99113e-35
MA0625.1	NFATC3	chr1	169451726	169451735	+	6.11e-05	AATTTCCGTT	602	chr1	169451562	169452315	-0.345325	ENSGALG00000016988	RUBCNL		2.03257	7.99113e-35
MA0659.1	MAFG	chr1	169451783	169451803	+	9.86e-05	CATGAGCTGAATCAGGGCAAG	602	chr1	169451562	169452315	-0.345325	ENSGALG00000016988	RUBCNL		2.03257	7.99113e-35
MA0606.1	NFAT5	chr1	169451732	169451741	+	9.96e-05	CGTTTCCATT	602	chr1	169451562	169452315	-0.345325	ENSGALG00000016988	RUBCNL		2.03257	7.99113e-35
MA0606.1	NFAT5	chr11	5939037	5939046	+	8.12e-05	GTTTTCCAAA	3858	chr11	5938616	5939061	-0.246469	ENSGALG00000039238	SALL1		2.74854	9.31848e-28
MA0117.2	Mafb	chr14	4256483	4256494	+	6.49e-06	AAATTGCTGAGT	4645	chr14	4256384	4256656	-0.34585	ENSGALG00000004420	SDK1		0.789471	7.43001e-13
MA0659.1	MAFG	chr14	4256483	4256503	+	9.18e-06	AAATTGCTGAGTGGGCTCCAT	4645	chr14	4256384	4256656	-0.34585	ENSGALG00000004420	SDK1		0.789471	7.43001e-13
MA0659.1	MAFG	chr14	4256483	4256503	-	2.42e-05	ATGGAGCCCACTCAGCAATTT	4645	chr14	4256384	4256656	-0.34585	ENSGALG00000004420	SDK1		0.789471	7.43001e-13
MA0495.2	MAFF	chr14	4256483	4256503	+	4.2e-05	AAATTGCTGAGTGGGCTCCAT	4645	chr14	4256384	4256656	-0.34585	ENSGALG00000004420	SDK1		0.789471	7.43001e-13
MA0496.2	MAFK	chr14	4256484	4256502	+	4.9e-05	AATTGCTGAGTGGGCTCCA	4645	chr14	4256384	4256656	-0.34585	ENSGALG00000004420	SDK1		0.789471	7.43001e-13
MA0496.2	MAFK	chr14	4256484	4256502	-	4.94e-05	TGGAGCCCACTCAGCAATT	4645	chr14	4256384	4256656	-0.34585	ENSGALG00000004420	SDK1		0.789471	7.43001e-13
MA0495.2	MAFF	chr14	4256483	4256503	-	7.29e-05	ATGGAGCCCACTCAGCAATTT	4645	chr14	4256384	4256656	-0.34585	ENSGALG00000004420	SDK1		0.789471	7.43001e-13
MA1101.1	BACH2	chr14	4256542	4256555	-	9.62e-05	AGTGACACATCATG	4645	chr14	4256384	4256656	-0.34585	ENSGALG00000004420	SDK1		0.789471	7.43001e-13
MA1101.1	BACH2	chr18	9052653	9052666	+	4.31e-05	AATGAATCAGCCCA	5413	chr18	9052628	9052852	-0.28318	ENSGALG00000031895	SDK2		0.915239	2.69835e-10
MA1101.1	BACH2	chr18	9052679	9052692	+	6.53e-05	GGTGACTCTGCCCC	5413	chr18	9052628	9052852	-0.28318	ENSGALG00000031895	SDK2		0.915239	2.69835e-10
MA0659.1	MAFG	chr3	67140645	67140665	-	1.15e-05	ATAGTGCTGAGTTTTCAGAAA	1453	chr3	67140241	67140735	-0.197344	ENSGALG00000015286	SESN1		0.423817	7.29922e-08
MA0495.2	MAFF	chr3	67140645	67140665	-	1.57e-05	ATAGTGCTGAGTTTTCAGAAA	1453	chr3	67140241	67140735	-0.197344	ENSGALG00000015286	SESN1		0.423817	7.29922e-08
MA0143.3	Sox2	chr3	67139335	67139342	+	1.79e-05	CCTTTGTT	1452	chr3	67139169	67139377	-0.202385	ENSGALG00000015286	SESN1		0.423817	7.29922e-08
MA0117.2	Mafb	chr3	67140654	67140665	-	2.1e-05	ATAGTGCTGAGT	1453	chr3	67140241	67140735	-0.197344	ENSGALG00000015286	SESN1		0.423817	7.29922e-08
MA0659.1	MAFG	chr3	67140645	67140665	+	2.37e-05	TTTCTGAAAACTCAGCACTAT	1453	chr3	67140241	67140735	-0.197344	ENSGALG00000015286	SESN1		0.423817	7.29922e-08
MA0496.2	MAFK	chr3	67140646	67140664	-	2.52e-05	TAGTGCTGAGTTTTCAGAA	1453	chr3	67140241	67140735	-0.197344	ENSGALG00000015286	SESN1		0.423817	7.29922e-08
MA0496.2	MAFK	chr3	67140646	67140664	+	2.92e-05	TTCTGAAAACTCAGCACTA	1453	chr3	67140241	67140735	-0.197344	ENSGALG00000015286	SESN1		0.423817	7.29922e-08
MA0495.2	MAFF	chr3	67140645	67140665	+	3.26e-05	TTTCTGAAAACTCAGCACTAT	1453	chr3	67140241	67140735	-0.197344	ENSGALG00000015286	SESN1		0.423817	7.29922e-08
MA0606.1	NFAT5	chr3	67140618	67140627	+	3.85e-05	GTTTTCCACC	1453	chr3	67140241	67140735	-0.197344	ENSGALG00000015286	SESN1		0.423817	7.29922e-08
MA1101.1	BACH2	chr3	67140404	67140417	-	4.37e-05	CATGAGACAGCTGT	1453	chr3	67140241	67140735	-0.197344	ENSGALG00000015286	SESN1		0.423817	7.29922e-08
MA0773.1	MEF2D	chr3	67140397	67140408	-	9.5e-05	GCTGTTAATAGC	1453	chr3	67140241	67140735	-0.197344	ENSGALG00000015286	SESN1		0.423817	7.29922e-08
MA0496.2	MAFK	chr13	10757381	10757399	-	6.43e-06	TGCTGCAGAATCAGCAGCA	4452	chr13	10757308	10757479	-0.645693	ENSGALG00000033956	SFXN1		1.31801	2.02426e-18
MA0495.2	MAFF	chr13	10757380	10757400	-	7.06e-06	TTGCTGCAGAATCAGCAGCAA	4452	chr13	10757308	10757479	-0.645693	ENSGALG00000033956	SFXN1		1.31801	2.02426e-18
MA0659.1	MAFG	chr13	10757380	10757400	+	8.63e-06	TTGCTGCTGATTCTGCAGCAA	4452	chr13	10757308	10757479	-0.645693	ENSGALG00000033956	SFXN1		1.31801	2.02426e-18
MA0496.2	MAFK	chr13	10757381	10757399	+	9.4e-06	TGCTGCTGATTCTGCAGCA	4452	chr13	10757308	10757479	-0.645693	ENSGALG00000033956	SFXN1		1.31801	2.02426e-18
MA0495.2	MAFF	chr13	10757380	10757400	+	9.64e-06	TTGCTGCTGATTCTGCAGCAA	4452	chr13	10757308	10757479	-0.645693	ENSGALG00000033956	SFXN1		1.31801	2.02426e-18
MA0659.1	MAFG	chr13	10757380	10757400	-	1.1e-05	TTGCTGCAGAATCAGCAGCAA	4452	chr13	10757308	10757479	-0.645693	ENSGALG00000033956	SFXN1		1.31801	2.02426e-18
MA0117.2	Mafb	chr13	10757309	10757320	-	1.52e-05	AAAATGCTGATT	4452	chr13	10757308	10757479	-0.645693	ENSGALG00000033956	SFXN1		1.31801	2.02426e-18
MA0143.3	Sox2	chr13	10757413	10757420	+	7.98e-05	CCTTTGTG	4452	chr13	10757308	10757479	-0.645693	ENSGALG00000033956	SFXN1		1.31801	2.02426e-18
MA1101.1	BACH2	chr1	49930822	49930835	+	1.09e-05	TGTGAATCAGCAGA	217	chr1	49930707	49930965	-0.327026	ENSGALG00000012013	SLC25A17		0.473297	6.23548e-08
MA0117.2	Mafb	chr1	49930826	49930837	-	4.18e-05	AATCTGCTGATT	217	chr1	49930707	49930965	-0.327026	ENSGALG00000012013	SLC25A17		0.473297	6.23548e-08
MA1101.1	BACH2	chr5	16017036	16017049	+	5.45e-05	GCTGACTCTGCCAC	2103	chr5	16016896	16017207	-0.249449	ENSGALG00000039335	SLC25A22		2.18014	2.41678e-27
MA0495.2	MAFF	chr5	16017031	16017051	-	7.05e-05	TCGTGGCAGAGTCAGCCTAGA	2103	chr5	16016896	16017207	-0.249449	ENSGALG00000039335	SLC25A22		2.18014	2.41678e-27
MA0143.3	Sox2	chr6	3342941	3342948	+	9.45e-05	CCATTGTG	2379	chr6	3342801	3343156	-0.325986	ENSGALG00000002015	SNCG		1.82906	9.63645e-10
MA0606.1	NFAT5	chr20	9843638	9843647	-	9.96e-05	CCTTTCCATT	5898	chr20	9843461	9843664	-0.364395	ENSGALG00000037274	SNPH		3.47183	1.35021e-06
MA0659.1	MAFG	chr26	1702310	1702330	+	4.14e-05	GAAACGCTGAGTGAGTGAAAT	6813	chr26	1702252	1702530	-0.277218	ENSGALG00000000583	SOX13		0.457798	1.45078e-08
MA0143.3	Sox2	chr26	1697720	1697727	+	6.51e-05	CCATTGTC	6812	chr26	1697696	1698075	-0.174992	ENSGALG00000000583	SOX13		0.457798	1.45078e-08
MA0117.2	Mafb	chr26	1702310	1702321	+	7.49e-05	GAAACGCTGAGT	6813	chr26	1702252	1702530	-0.277218	ENSGALG00000000583	SOX13		0.457798	1.45078e-08
MA0624.1	NFATC1	chr9	17026473	17026482	+	3.06e-05	ATTTTCCGCC	3364	chr9	17026247	17026510	-0.0959505	ENSGALG00000043460	SOX2		1.10942	4.82594e-17
MA0625.1	NFATC3	chr9	17026473	17026482	+	4.36e-05	ATTTTCCGCC	3364	chr9	17026247	17026510	-0.0959505	ENSGALG00000043460	SOX2		1.10942	4.82594e-17
MA0624.1	NFATC1	chr9	17026407	17026416	+	4.59e-05	AGTTTCCACT	3364	chr9	17026247	17026510	-0.0959505	ENSGALG00000043460	SOX2		1.10942	4.82594e-17
MA0625.1	NFATC3	chr9	17026407	17026416	+	5.73e-05	AGTTTCCACT	3364	chr9	17026247	17026510	-0.0959505	ENSGALG00000043460	SOX2		1.10942	4.82594e-17
MA0052.3	MEF2A	chr3	2787378	2787389	+	1.7e-05	GCTAAAAATATC	1180	chr3	2787296	2787699	-0.41006	ENSGALG00000029512	SPTBN1		1.11703	3.91341e-14
MA0625.1	NFATC3	chr3	2757245	2757254	-	3.24e-05	TCTTTCCATT	1179	chr3	2757226	2757413	-0.336356	ENSGALG00000029512	SPTBN1		1.11703	3.91341e-14
MA0773.1	MEF2D	chr3	2787378	2787389	+	3.47e-05	GCTAAAAATATC	1180	chr3	2787296	2787699	-0.41006	ENSGALG00000029512	SPTBN1		1.11703	3.91341e-14
MA0624.1	NFATC1	chr3	2787485	2787494	-	3.58e-05	TTTTTCCACC	1180	chr3	2787296	2787699	-0.41006	ENSGALG00000029512	SPTBN1		1.11703	3.91341e-14
MA0625.1	NFATC3	chr3	2787485	2787494	-	3.78e-05	TTTTTCCACC	1180	chr3	2787296	2787699	-0.41006	ENSGALG00000029512	SPTBN1		1.11703	3.91341e-14
MA0624.1	NFATC1	chr3	2757245	2757254	-	4.48e-05	TCTTTCCATT	1179	chr3	2757226	2757413	-0.336356	ENSGALG00000029512	SPTBN1		1.11703	3.91341e-14
MA0606.1	NFAT5	chr3	2787485	2787494	-	4.59e-05	TTTTTCCACC	1180	chr3	2787296	2787699	-0.41006	ENSGALG00000029512	SPTBN1		1.11703	3.91341e-14
MA0117.2	Mafb	chr5	36112889	36112900	-	4.12e-05	ACTTTGCTGACA	2222	chr5	36112660	36113024	-0.33195	ENSGALG00000025755	SPTSSA		1.77442	2.1294e-29
MA0117.2	Mafb	chr5	12798715	12798726	-	3.45e-05	AACATGCTGAGG	2073	chr5	12798580	12798945	-0.292165	ENSGALG00000006355	SPTY2D1		3.07072	5.3268e-46
MA0659.1	MAFG	chr7	7974995	7975015	-	1.18e-05	AAGCCGCTGGGGCAGCATAAA	2640	chr7	7974937	7975089	-0.25102	ENSGALG00000033087	STAT4		3.01338	3.80994e-39
MA0659.1	MAFG	chr7	7974995	7975015	+	3.29e-05	TTTATGCTGCCCCAGCGGCTT	2640	chr7	7974937	7975089	-0.25102	ENSGALG00000033087	STAT4		3.01338	3.80994e-39
MA1101.1	BACH2	chr8	4864836	4864849	-	5.69e-05	CATGACGCAGCTAG	2865	chr8	4864799	4864997	-0.307534	ENSGALG00000003081	SUCO		0.440314	1.10702e-07
MA0659.1	MAFG	chr26	230521	230541	-	1.01e-05	GATCTGCTGATGCAGCTTTGT	6765	chr26	230115	230802	-0.225901	ENSGALG00000039130	TBC1D22B		0.59182	1.70113e-09
MA0496.2	MAFK	chr26	230719	230737	+	2.28e-05	TACCACTGAGTCAGGAGTT	6765	chr26	230115	230802	-0.225901	ENSGALG00000039130	TBC1D22B		0.59182	1.70113e-09
MA1101.1	BACH2	chr26	230723	230736	+	2.37e-05	ACTGAGTCAGGAGT	6765	chr26	230115	230802	-0.225901	ENSGALG00000039130	TBC1D22B		0.59182	1.70113e-09
MA0496.2	MAFK	chr26	230522	230540	-	2.48e-05	ATCTGCTGATGCAGCTTTG	6765	chr26	230115	230802	-0.225901	ENSGALG00000039130	TBC1D22B		0.59182	1.70113e-09
MA0495.2	MAFF	chr26	230521	230541	-	2.49e-05	GATCTGCTGATGCAGCTTTGT	6765	chr26	230115	230802	-0.225901	ENSGALG00000039130	TBC1D22B		0.59182	1.70113e-09
MA0659.1	MAFG	chr26	230521	230541	+	2.59e-05	ACAAAGCTGCATCAGCAGATC	6765	chr26	230115	230802	-0.225901	ENSGALG00000039130	TBC1D22B		0.59182	1.70113e-09
MA0496.2	MAFK	chr26	230522	230540	+	2.77e-05	CAAAGCTGCATCAGCAGAT	6765	chr26	230115	230802	-0.225901	ENSGALG00000039130	TBC1D22B		0.59182	1.70113e-09
MA0495.2	MAFF	chr26	230521	230541	+	2.92e-05	ACAAAGCTGCATCAGCAGATC	6765	chr26	230115	230802	-0.225901	ENSGALG00000039130	TBC1D22B		0.59182	1.70113e-09
MA1101.1	BACH2	chr26	230720	230733	-	3.57e-05	CCTGACTCAGTGGT	6765	chr26	230115	230802	-0.225901	ENSGALG00000039130	TBC1D22B		0.59182	1.70113e-09
MA0496.2	MAFK	chr26	230719	230737	-	4.09e-05	AACTCCTGACTCAGTGGTA	6765	chr26	230115	230802	-0.225901	ENSGALG00000039130	TBC1D22B		0.59182	1.70113e-09
MA0495.2	MAFF	chr26	230718	230738	+	4.86e-05	ATACCACTGAGTCAGGAGTTG	6765	chr26	230115	230802	-0.225901	ENSGALG00000039130	TBC1D22B		0.59182	1.70113e-09
MA0117.2	Mafb	chr26	230497	230508	-	8.02e-05	GATGTGCTGAGA	6765	chr26	230115	230802	-0.225901	ENSGALG00000039130	TBC1D22B		0.59182	1.70113e-09
MA0495.2	MAFF	chr26	230718	230738	-	8.65e-05	CAACTCCTGACTCAGTGGTAT	6765	chr26	230115	230802	-0.225901	ENSGALG00000039130	TBC1D22B		0.59182	1.70113e-09
MA0052.3	MEF2A	chr26	230313	230324	+	9.91e-05	TATAAAAATATA	6765	chr26	230115	230802	-0.225901	ENSGALG00000039130	TBC1D22B		0.59182	1.70113e-09
MA0659.1	MAFG	chr2	4083940	4083960	+	4.61e-07	AACTTGCAGAGGCAGCATAAT	771	chr2	4083936	4084349	-0.354644	ENSGALG00000038102	TBRG4		0.726643	2.75056e-12
MA0659.1	MAFG	chr2	4083940	4083960	-	8.92e-07	ATTATGCTGCCTCTGCAAGTT	771	chr2	4083936	4084349	-0.354644	ENSGALG00000038102	TBRG4		0.726643	2.75056e-12
MA0495.2	MAFF	chr2	4083940	4083960	+	1.62e-06	AACTTGCAGAGGCAGCATAAT	771	chr2	4083936	4084349	-0.354644	ENSGALG00000038102	TBRG4		0.726643	2.75056e-12
MA0496.2	MAFK	chr2	4083941	4083959	+	3.98e-06	ACTTGCAGAGGCAGCATAA	771	chr2	4083936	4084349	-0.354644	ENSGALG00000038102	TBRG4		0.726643	2.75056e-12
MA0495.2	MAFF	chr2	4083940	4083960	-	5.2e-06	ATTATGCTGCCTCTGCAAGTT	771	chr2	4083936	4084349	-0.354644	ENSGALG00000038102	TBRG4		0.726643	2.75056e-12
MA0496.2	MAFK	chr2	4083941	4083959	-	1.06e-05	TTATGCTGCCTCTGCAAGT	771	chr2	4083936	4084349	-0.354644	ENSGALG00000038102	TBRG4		0.726643	2.75056e-12
MA0496.2	MAFK	chr2	4084168	4084186	-	2.22e-05	TGTTGCTGTGGCAGCTGTT	771	chr2	4083936	4084349	-0.354644	ENSGALG00000038102	TBRG4		0.726643	2.75056e-12
MA0659.1	MAFG	chr2	4084167	4084187	-	3.03e-05	CTGTTGCTGTGGCAGCTGTTT	771	chr2	4083936	4084349	-0.354644	ENSGALG00000038102	TBRG4		0.726643	2.75056e-12
MA0495.2	MAFF	chr2	4084167	4084187	-	3.55e-05	CTGTTGCTGTGGCAGCTGTTT	771	chr2	4083936	4084349	-0.354644	ENSGALG00000038102	TBRG4		0.726643	2.75056e-12
MA0659.1	MAFG	chr2	4084167	4084187	+	4.51e-05	AAACAGCTGCCACAGCAACAG	771	chr2	4083936	4084349	-0.354644	ENSGALG00000038102	TBRG4		0.726643	2.75056e-12
MA0659.1	MAFG	chr2	4084243	4084263	-	6.39e-05	CACGTGCAGTGTCTGCAGCAT	771	chr2	4083936	4084349	-0.354644	ENSGALG00000038102	TBRG4		0.726643	2.75056e-12
MA0496.2	MAFK	chr2	4084168	4084186	+	7.1e-05	AACAGCTGCCACAGCAACA	771	chr2	4083936	4084349	-0.354644	ENSGALG00000038102	TBRG4		0.726643	2.75056e-12
MA0659.1	MAFG	chr2	4084243	4084263	+	8.48e-05	ATGCTGCAGACACTGCACGTG	771	chr2	4083936	4084349	-0.354644	ENSGALG00000038102	TBRG4		0.726643	2.75056e-12
MA1101.1	BACH2	chr1	85247032	85247045	+	4.55e-05	CATTACACAGCAGT	402	chr1	85246959	85247106	-0.382493	ENSGALG00000015246	TIPRL		1.44995	1.02635e-22
MA0117.2	Mafb	chr1	85247014	85247025	-	4.74e-05	AACCCGCTGACA	402	chr1	85246959	85247106	-0.382493	ENSGALG00000015246	TIPRL		1.44995	1.02635e-22
MA1101.1	BACH2	chr26	2058549	2058562	+	8.4e-05	GGTGATTCAGGACG	6827	chr26	2058366	2058562	-0.367787	ENSGALG00000034281	TMCC2		1.70959	1.0646e-20
MA0117.2	Mafb	chr1	40929056	40929067	-	3.84e-05	AAACTGCTGATA	157	chr1	40928950	40929140	-0.545246	ENSGALG00000010975	TMTC2		1.7764	1.47713e-25
MA1101.1	BACH2	chr19	5109302	5109315	-	7.31e-05	CCTGACACAGAACA	5599	chr19	5109108	5109650	-0.291618	ENSGALG00000002598	TPST1		1.55378	8.22931e-21
MA0606.1	NFAT5	chr19	5109235	5109244	-	7.85e-05	AGTTTCCATA	5599	chr19	5109108	5109650	-0.291618	ENSGALG00000002598	TPST1		1.55378	8.22931e-21
MA0625.1	NFATC3	chr19	5109235	5109244	-	8.68e-05	AGTTTCCATA	5599	chr19	5109108	5109650	-0.291618	ENSGALG00000002598	TPST1		1.55378	8.22931e-21
MA0624.1	NFATC1	chr19	5109235	5109244	-	9.82e-05	AGTTTCCATA	5599	chr19	5109108	5109650	-0.291618	ENSGALG00000002598	TPST1		1.55378	8.22931e-21
MA0117.2	Mafb	chr19	5148950	5148961	+	1.91e-05	TTACTGCTGACA	5600	chr19	5148904	5149087	-0.313688	ENSGALG00000002598	TPST1		1.55378	8.22931e-21
MA0606.1	NFAT5	chr19	5148964	5148973	-	2.64e-05	CTTTTCCATC	5600	chr19	5148904	5149087	-0.313688	ENSGALG00000002598	TPST1		1.55378	8.22931e-21
MA0659.1	MAFG	chr19	5149052	5149072	+	3.03e-05	ATACTGCTCAGTGAGCTGTTT	5600	chr19	5148904	5149087	-0.313688	ENSGALG00000002598	TPST1		1.55378	8.22931e-21
MA0659.1	MAFG	chr19	5149052	5149072	-	3.29e-05	AAACAGCTCACTGAGCAGTAT	5600	chr19	5148904	5149087	-0.313688	ENSGALG00000002598	TPST1		1.55378	8.22931e-21
MA0496.2	MAFK	chr19	5149053	5149071	+	4.37e-05	TACTGCTCAGTGAGCTGTT	5600	chr19	5148904	5149087	-0.313688	ENSGALG00000002598	TPST1		1.55378	8.22931e-21
MA0495.2	MAFF	chr19	5149052	5149072	+	4.37e-05	ATACTGCTCAGTGAGCTGTTT	5600	chr19	5148904	5149087	-0.313688	ENSGALG00000002598	TPST1		1.55378	8.22931e-21
MA0496.2	MAFK	chr19	5149053	5149071	-	7.84e-05	AACAGCTCACTGAGCAGTA	5600	chr19	5148904	5149087	-0.313688	ENSGALG00000002598	TPST1		1.55378	8.22931e-21
MA0773.1	MEF2D	chr15	7914375	7914386	+	8.64e-05	GCTATTAATACT	4969	chr15	7914194	7914394	-0.234122	ENSGALG00000005676	TTC28		0.677891	5.71744e-10
MA0143.3	Sox2	chr15	7914267	7914274	-	9.45e-05	CCATTGTG	4969	chr15	7914194	7914394	-0.234122	ENSGALG00000005676	TTC28		0.677891	5.71744e-10
MA0143.3	Sox2	chr18	9104268	9104275	+	7.98e-05	CCTTTGTG	5414	chr18	9104184	9104318	-0.36887	ENSGALG00000026940	TTYH2		2.84668	6.31029e-41
MA1101.1	BACH2	chr18	4404581	4404594	+	9.11e-06	AGTGATTCAGCAGA	5350	chr18	4404552	4404651	-0.323109	ENSGALG00000001971	UBE2O		2.31618	7.31787e-41
MA0143.3	Sox2	chr13	9470985	9470992	+	5.04e-05	CCTTTGTC	4435	chr13	9470773	9471108	-0.22869	ENSGALG00000037395	UBTD2		1.53638	9.29619e-16
MA0143.3	Sox2	chr18	3393179	3393186	+	5.04e-05	CCTTTGTC	5326	chr18	3393031	3393226	-0.405355	ENSGALG00000001563	WDR45B		0.777219	1.73562e-11
MA0659.1	MAFG	chr4	90987248	90987268	-	9.1e-05	AGTGTGTTGAGGCTGCAAAGC	1962	chr4	90987178	90987402	-0.274566	ENSGALG00000031570	WDR54		0.75755	9.09658e-07
MA0052.3	MEF2A	chr26	2402147	2402158	-	1.47e-06	GCTAATAATAGA	6839	chr26	2401876	2402218	-0.162389	ENSGALG00000000816			0.619577	5.6399e-11
MA0773.1	MEF2D	chr26	2402147	2402158	-	2.13e-06	GCTAATAATAGA	6839	chr26	2401876	2402218	-0.162389	ENSGALG00000000816			0.619577	5.6399e-11
MA1101.1	BACH2	chr19	6867391	6867404	-	3.69e-06	GATGAATCAGCAGC	5663	chr19	6867362	6867442	-0.268066	ENSGALG00000054048			2.1876	6.9659e-10
MA0659.1	MAFG	chr7	31492941	31492961	+	6.4e-06	ATGATGCTGTGTCTGCAGACA	2775	chr7	31492510	31492972	-0.373858	ENSGALG00000048656			1.17388	1.00146e-08
MA0606.1	NFAT5	chr4	68529223	68529232	-	7.32e-06	GTTTTCCATT	1867	chr4	68529116	68529563	-0.221843	ENSGALG00000051022			2.05476	1.40846e-18
MA0495.2	MAFF	chr7	31492941	31492961	+	7.54e-06	ATGATGCTGTGTCTGCAGACA	2775	chr7	31492510	31492972	-0.373858	ENSGALG00000048656			1.17388	1.00146e-08
MA1101.1	BACH2	chr27	7384460	7384473	-	1.03e-05	TGTGAATCAGCACT	7047	chr27	7384245	7384482	-0.32434	ENSGALG00000041442			2.59311	7.05529e-25
MA0659.1	MAFG	chr7	31492941	31492961	-	1.04e-05	TGTCTGCAGACACAGCATCAT	2775	chr7	31492510	31492972	-0.373858	ENSGALG00000048656			1.17388	1.00146e-08
MA0496.2	MAFK	chr7	31492942	31492960	+	1.07e-05	TGATGCTGTGTCTGCAGAC	2775	chr7	31492510	31492972	-0.373858	ENSGALG00000048656			1.17388	1.00146e-08
MA1101.1	BACH2	chr28	890327	890340	-	1.39e-05	GCTGACCCAGCACT	7071	chr28	890294	890449	-0.133592	ENSGALG00000021692			1.29678	5.87196e-18
MA0143.3	Sox2	chr19	6867384	6867391	-	1.79e-05	CCTTTGTT	5663	chr19	6867362	6867442	-0.268066	ENSGALG00000054048			2.1876	6.9659e-10
MA0117.2	Mafb	chr28	890426	890437	-	1.93e-05	GTTTTGCTGACG	7071	chr28	890294	890449	-0.133592	ENSGALG00000021692			1.29678	5.87196e-18
MA0496.2	MAFK	chr7	31492942	31492960	-	2.21e-05	GTCTGCAGACACAGCATCA	2775	chr7	31492510	31492972	-0.373858	ENSGALG00000048656			1.17388	1.00146e-08
MA0496.2	MAFK	chr28	890326	890344	+	2.42e-05	CAGTGCTGGGTCAGCTCTG	7071	chr28	890294	890449	-0.133592	ENSGALG00000021692			1.29678	5.87196e-18
MA0495.2	MAFF	chr7	31492941	31492961	-	2.48e-05	TGTCTGCAGACACAGCATCAT	2775	chr7	31492510	31492972	-0.373858	ENSGALG00000048656			1.17388	1.00146e-08
MA0659.1	MAFG	chr28	890325	890345	+	2.55e-05	GCAGTGCTGGGTCAGCTCTGT	7071	chr28	890294	890449	-0.133592	ENSGALG00000021692			1.29678	5.87196e-18
MA0495.2	MAFF	chr19	6867389	6867409	+	2.6e-05	AGGCTGCTGATTCATCTTAGT	5663	chr19	6867362	6867442	-0.268066	ENSGALG00000054048			2.1876	6.9659e-10
MA0773.1	MEF2D	chr26	2402147	2402158	+	2.63e-05	TCTATTATTAGC	6839	chr26	2401876	2402218	-0.162389	ENSGALG00000000816			0.619577	5.6399e-11
MA0773.1	MEF2D	chr26	2402068	2402079	+	2.82e-05	ACTTTAAATAGC	6839	chr26	2401876	2402218	-0.162389	ENSGALG00000000816			0.619577	5.6399e-11
MA0625.1	NFATC3	chr4	68529223	68529232	-	2.83e-05	GTTTTCCATT	1867	chr4	68529116	68529563	-0.221843	ENSGALG00000051022			2.05476	1.40846e-18
MA0495.2	MAFF	chr28	890325	890345	+	3.11e-05	GCAGTGCTGGGTCAGCTCTGT	7071	chr28	890294	890449	-0.133592	ENSGALG00000021692			1.29678	5.87196e-18
MA0052.3	MEF2A	chr26	2402147	2402158	+	3.2e-05	TCTATTATTAGC	6839	chr26	2401876	2402218	-0.162389	ENSGALG00000000816			0.619577	5.6399e-11
MA0624.1	NFATC1	chr4	68529223	68529232	-	3.71e-05	GTTTTCCATT	1867	chr4	68529116	68529563	-0.221843	ENSGALG00000051022			2.05476	1.40846e-18
MA0495.2	MAFF	chr19	6867389	6867409	-	3.89e-05	ACTAAGATGAATCAGCAGCCT	5663	chr19	6867362	6867442	-0.268066	ENSGALG00000054048			2.1876	6.9659e-10
MA0659.1	MAFG	chr19	6867389	6867409	+	4.01e-05	AGGCTGCTGATTCATCTTAGT	5663	chr19	6867362	6867442	-0.268066	ENSGALG00000054048			2.1876	6.9659e-10
MA0659.1	MAFG	chr28	890325	890345	-	4.42e-05	ACAGAGCTGACCCAGCACTGC	7071	chr28	890294	890449	-0.133592	ENSGALG00000021692			1.29678	5.87196e-18
MA0496.2	MAFK	chr28	890326	890344	-	4.44e-05	CAGAGCTGACCCAGCACTG	7071	chr28	890294	890449	-0.133592	ENSGALG00000021692			1.29678	5.87196e-18
MA0496.2	MAFK	chr19	6867390	6867408	+	4.56e-05	GGCTGCTGATTCATCTTAG	5663	chr19	6867362	6867442	-0.268066	ENSGALG00000054048			2.1876	6.9659e-10
MA0143.3	Sox2	chr7	31492849	31492856	-	5.04e-05	CCTTTGTC	2775	chr7	31492510	31492972	-0.373858	ENSGALG00000048656			1.17388	1.00146e-08
MA0496.2	MAFK	chr19	6867390	6867408	-	5.9e-05	CTAAGATGAATCAGCAGCC	5663	chr19	6867362	6867442	-0.268066	ENSGALG00000054048			2.1876	6.9659e-10
MA0143.3	Sox2	chr9	22425838	22425845	-	6.51e-05	CCATTGTC	3429	chr9	22425718	22425850	-0.304085	ENSGALG00000039468			0.424351	1.06501e-06
MA0052.3	MEF2A	chr26	2402068	2402079	+	7.04e-05	ACTTTAAATAGC	6839	chr26	2401876	2402218	-0.162389	ENSGALG00000000816			0.619577	5.6399e-11
MA0495.2	MAFF	chr28	890325	890345	-	7.94e-05	ACAGAGCTGACCCAGCACTGC	7071	chr28	890294	890449	-0.133592	ENSGALG00000021692			1.29678	5.87196e-18
MA0143.3	Sox2	chr5	16305427	16305434	-	7.98e-05	CCTTTGTG	2108	chr5	16305302	16305568	-0.43634	ENSGALG00000039221			0.707043	1.17869e-06
MA0659.1	MAFG	chr19	6867389	6867409	-	8.7e-05	ACTAAGATGAATCAGCAGCCT	5663	chr19	6867362	6867442	-0.268066	ENSGALG00000054048			2.1876	6.9659e-10
MA0773.1	MEF2D	chr28	890395	890406	-	8.9e-05	TCAATAAATAGT	7071	chr28	890294	890449	-0.133592	ENSGALG00000021692			1.29678	5.87196e-18
MA0117.2	Mafb	chr26	2402030	2402041	+	9.29e-05	ATTGAGCTGACA	6839	chr26	2401876	2402218	-0.162389	ENSGALG00000000816			0.619577	5.6399e-11

## Sheet: S10B.Methyl.Epi.TFtargets
motif_id	Motif Gene Symbol	chr (binding site)	start (binding site)	end (binding site)	strand	p-value	matched_sequence	mCG DMR Site Number	chr (mCG DMR site)	start (mCG DMR site)	end (mCG DMR site)	diff.Methy (mCG DMR site)	Ensemble gene ID	Gene Symbol	Alternate Gene Symbol	log2fc RNAseq FPKM (Fiber/Epi)	RNAseq qval
MA0521.1	Tcf12	chr19	187761	187771	-	5.23e-06	GACAGCTGCCC	5515	chr19	187730	187990	0.0590494	ENSGALG00000033320			-2.2152	1.08388e-05
MA0521.1	Tcf12	chr19	195241	195251	-	5.23e-06	GACAGCTGCCC	5516	chr19	195126	195326	0.075876	ENSGALG00000033320			-2.2152	1.08388e-05
MA0523.1	TCF7L2	chr1	137729894	137729907	+	1.41e-05	TGAGATGAAAGGAC	551	chr1	137729447	137730080	0.193456	ENSGALG00000033619			-1.49709	0.000493134
MA0603.1	Arntl	chr1	137729769	137729778	-	1.45e-05	TATCACGTGC	551	chr1	137729447	137730080	0.193456	ENSGALG00000033619			-1.49709	0.000493134
MA0603.1	Arntl	chr1	137670105	137670114	-	1.45e-05	TATCACGTGC	550	chr1	137669749	137670220	0.268443	ENSGALG00000048911			-1.49709	0.000493134
MA0808.1	TEAD3	chr1	137729816	137729823	+	1.79e-05	ACATTCCA	551	chr1	137729447	137730080	0.193456	ENSGALG00000033619			-1.49709	0.000493134
MA0808.1	TEAD3	chr1	137670152	137670159	+	1.79e-05	ACATTCCA	550	chr1	137669749	137670220	0.268443	ENSGALG00000048911			-1.49709	0.000493134
MA0768.1	LEF1	chr1	137729894	137729908	+	1.86e-05	TGAGATGAAAGGACA	551	chr1	137729447	137730080	0.193456	ENSGALG00000033619			-1.49709	0.000493134
MA0464.2	BHLHE40	chr1	137729768	137729777	+	1.9e-05	CGCACGTGAT	551	chr1	137729447	137730080	0.193456	ENSGALG00000033619			-1.49709	0.000493134
MA0464.2	BHLHE40	chr1	137670104	137670113	+	1.9e-05	CGCACGTGAT	550	chr1	137669749	137670220	0.268443	ENSGALG00000048911			-1.49709	0.000493134
MA0464.2	BHLHE40	chr1	137729768	137729777	-	2.14e-05	ATCACGTGCG	551	chr1	137729447	137730080	0.193456	ENSGALG00000033619			-1.49709	0.000493134
MA0464.2	BHLHE40	chr1	137670104	137670113	-	2.14e-05	ATCACGTGCG	550	chr1	137669749	137670220	0.268443	ENSGALG00000048911			-1.49709	0.000493134
MA0108.2	TBP	chr1	137729532	137729546	+	3.31e-05	GTATAAATGGGAGAT	551	chr1	137729447	137730080	0.193456	ENSGALG00000033619			-1.49709	0.000493134
MA0108.2	TBP	chr1	137669868	137669882	+	3.31e-05	GTATAAATGGGAGAT	550	chr1	137669749	137670220	0.268443	ENSGALG00000048911			-1.49709	0.000493134
MA0809.1	TEAD4	chr1	137729815	137729824	+	3.54e-05	TACATTCCAG	551	chr1	137729447	137730080	0.193456	ENSGALG00000033619			-1.49709	0.000493134
MA0809.1	TEAD4	chr1	137670151	137670160	+	3.54e-05	TACATTCCAG	550	chr1	137669749	137670220	0.268443	ENSGALG00000048911			-1.49709	0.000493134
MA0147.3	MYC	chr1	48086780	48086791	-	4.12e-05	GGCCGCGTGCAC	191	chr1	48086696	48086810	0.062728	ENSGALG00000011747			-1.5683	0.0277906
MA0090.2	TEAD1	chr1	137729815	137729824	+	4.78e-05	TACATTCCAG	551	chr1	137729447	137730080	0.193456	ENSGALG00000033619			-1.49709	0.000493134
MA0090.2	TEAD1	chr1	137670151	137670160	+	4.78e-05	TACATTCCAG	550	chr1	137669749	137670220	0.268443	ENSGALG00000048911			-1.49709	0.000493134
MA0808.1	TEAD3	chr1	137729928	137729935	+	5.04e-05	ACATTCCT	551	chr1	137729447	137730080	0.193456	ENSGALG00000033619			-1.49709	0.000493134
MA1125.1	ZNF384	chr19	187815	187826	+	5.28e-05	TCTCAAAAAAGA	5515	chr19	187730	187990	0.0590494	ENSGALG00000033320			-2.2152	1.08388e-05
MA1125.1	ZNF384	chr19	195295	195306	+	5.28e-05	TCTCAAAAAAGA	5516	chr19	195126	195326	0.075876	ENSGALG00000033320			-2.2152	1.08388e-05
MA0809.1	TEAD4	chr1	137729927	137729936	+	5.76e-05	AACATTCCTG	551	chr1	137729447	137730080	0.193456	ENSGALG00000033619			-1.49709	0.000493134
MA1099.1	Hes1	chr1	48086781	48086790	+	6.05e-05	TGCACGCGGC	191	chr1	48086696	48086810	0.062728	ENSGALG00000011747			-1.5683	0.0277906
MA0521.1	Tcf12	chr19	187762	187772	+	6.11e-05	GGCAGCTGTCC	5515	chr19	187730	187990	0.0590494	ENSGALG00000033320			-2.2152	1.08388e-05
MA0521.1	Tcf12	chr19	195242	195252	+	6.11e-05	GGCAGCTGTCC	5516	chr19	195126	195326	0.075876	ENSGALG00000033320			-2.2152	1.08388e-05
MA0663.1	MLX	chr1	137729768	137729777	+	6.49e-05	CGCACGTGAT	551	chr1	137729447	137730080	0.193456	ENSGALG00000033619			-1.49709	0.000493134
MA0663.1	MLX	chr1	137670104	137670113	+	6.49e-05	CGCACGTGAT	550	chr1	137669749	137670220	0.268443	ENSGALG00000048911			-1.49709	0.000493134
MA0521.1	Tcf12	chr1	137729627	137729637	+	6.63e-05	CGCAGCTGGAA	551	chr1	137729447	137730080	0.193456	ENSGALG00000033619			-1.49709	0.000493134
MA0521.1	Tcf12	chr1	137669963	137669973	+	6.63e-05	CGCAGCTGGAA	550	chr1	137669749	137670220	0.268443	ENSGALG00000048911			-1.49709	0.000493134
MA1108.1	MXI1	chr1	48086780	48086792	-	6.79e-05	GGGCCGCGTGCAC	191	chr1	48086696	48086810	0.062728	ENSGALG00000011747			-1.5683	0.0277906
MA0825.1	MNT	chr1	137729768	137729777	+	6.86e-05	CGCACGTGAT	551	chr1	137729447	137730080	0.193456	ENSGALG00000033619			-1.49709	0.000493134
MA0825.1	MNT	chr1	137670104	137670113	+	6.86e-05	CGCACGTGAT	550	chr1	137669749	137670220	0.268443	ENSGALG00000048911			-1.49709	0.000493134
MA0058.3	MAX	chr1	137729768	137729777	+	6.87e-05	CGCACGTGAT	551	chr1	137729447	137730080	0.193456	ENSGALG00000033619			-1.49709	0.000493134
MA0058.3	MAX	chr1	137670104	137670113	+	6.87e-05	CGCACGTGAT	550	chr1	137669749	137670220	0.268443	ENSGALG00000048911			-1.49709	0.000493134
MA0521.1	Tcf12	chr1	137729716	137729726	+	6.99e-05	AGCAGCTGAGT	551	chr1	137729447	137730080	0.193456	ENSGALG00000033619			-1.49709	0.000493134
MA0521.1	Tcf12	chr1	137670052	137670062	+	6.99e-05	AGCAGCTGAGT	550	chr1	137669749	137670220	0.268443	ENSGALG00000048911			-1.49709	0.000493134
MA0622.1	Mlxip	chr1	137729769	137729776	+	7.06e-05	GCACGTGA	551	chr1	137729447	137730080	0.193456	ENSGALG00000033619			-1.49709	0.000493134
MA0622.1	Mlxip	chr1	137670105	137670112	+	7.06e-05	GCACGTGA	550	chr1	137669749	137670220	0.268443	ENSGALG00000048911			-1.49709	0.000493134
MA0147.3	MYC	chr19	187747	187758	-	7.31e-05	GGCCACGGGCCG	5515	chr19	187730	187990	0.0590494	ENSGALG00000033320			-2.2152	1.08388e-05
MA0147.3	MYC	chr19	195227	195238	-	7.31e-05	GGCCACGGGCCG	5516	chr19	195126	195326	0.075876	ENSGALG00000033320			-2.2152	1.08388e-05
MA0624.1	NFATC1	chr1	137729654	137729663	+	8.28e-05	TATTTCCGTT	551	chr1	137729447	137730080	0.193456	ENSGALG00000033619			-1.49709	0.000493134
MA0624.1	NFATC1	chr1	137669990	137669999	+	8.28e-05	TATTTCCGTT	550	chr1	137669749	137670220	0.268443	ENSGALG00000048911			-1.49709	0.000493134
MA0625.1	NFATC3	chr1	137729654	137729663	+	8.44e-05	TATTTCCGTT	551	chr1	137729447	137730080	0.193456	ENSGALG00000033619			-1.49709	0.000493134
MA0625.1	NFATC3	chr1	137669990	137669999	+	8.44e-05	TATTTCCGTT	550	chr1	137669749	137670220	0.268443	ENSGALG00000048911			-1.49709	0.000493134
MA1108.1	MXI1	chr1	137729767	137729779	-	9.04e-05	CTATCACGTGCGT	551	chr1	137729447	137730080	0.193456	ENSGALG00000033619			-1.49709	0.000493134
MA1108.1	MXI1	chr1	137670103	137670115	-	9.04e-05	CTATCACGTGCGT	550	chr1	137669749	137670220	0.268443	ENSGALG00000048911			-1.49709	0.000493134
MA0059.1	MAX::MYC	chr1	137729767	137729777	+	9.45e-05	ACGCACGTGAT	551	chr1	137729447	137730080	0.193456	ENSGALG00000033619			-1.49709	0.000493134
MA0059.1	MAX::MYC	chr1	137670103	137670113	+	9.45e-05	ACGCACGTGAT	550	chr1	137669749	137670220	0.268443	ENSGALG00000048911			-1.49709	0.000493134
MA0522.2	TCF3	chr1	137729552	137729561	+	9.49e-05	GCCACCTGCA	551	chr1	137729447	137730080	0.193456	ENSGALG00000033619			-1.49709	0.000493134
MA0522.2	TCF3	chr1	137669888	137669897	+	9.49e-05	GCCACCTGCA	550	chr1	137669749	137670220	0.268443	ENSGALG00000048911			-1.49709	0.000493134
MA0691.1	TFAP4	chr1	137729716	137729725	-	9.77e-05	CTCAGCTGCT	551	chr1	137729447	137730080	0.193456	ENSGALG00000033619			-1.49709	0.000493134
MA0691.1	TFAP4	chr1	137670052	137670061	-	9.77e-05	CTCAGCTGCT	550	chr1	137669749	137670220	0.268443	ENSGALG00000048911			-1.49709	0.000493134
MA0521.1	Tcf12	chr19	187761	187771	-	5.23e-06	GACAGCTGCCC	5515	chr19	187730	187990	0.0590494	ENSGALG00000037051			-2.05057	8.34619e-07
MA0521.1	Tcf12	chr19	195241	195251	-	5.23e-06	GACAGCTGCCC	5516	chr19	195126	195326	0.075876	ENSGALG00000037051			-2.05057	8.34619e-07
MA0523.1	TCF7L2	chr1	137729894	137729907	+	1.41e-05	TGAGATGAAAGGAC	551	chr1	137729447	137730080	0.193456	ENSGALG00000029970	LIMS1		-1.69585	1.16193e-05
MA0603.1	Arntl	chr1	137729769	137729778	-	1.45e-05	TATCACGTGC	551	chr1	137729447	137730080	0.193456	ENSGALG00000029970	LIMS1		-1.69585	1.16193e-05
MA0603.1	Arntl	chr1	137670105	137670114	-	1.45e-05	TATCACGTGC	550	chr1	137669749	137670220	0.268443	ENSGALG00000029970	LIMS1		-1.69585	1.16193e-05
MA0808.1	TEAD3	chr1	137729816	137729823	+	1.79e-05	ACATTCCA	551	chr1	137729447	137730080	0.193456	ENSGALG00000029970	LIMS1		-1.69585	1.16193e-05
MA0808.1	TEAD3	chr1	137670152	137670159	+	1.79e-05	ACATTCCA	550	chr1	137669749	137670220	0.268443	ENSGALG00000029970	LIMS1		-1.69585	1.16193e-05
MA0768.1	LEF1	chr1	137729894	137729908	+	1.86e-05	TGAGATGAAAGGACA	551	chr1	137729447	137730080	0.193456	ENSGALG00000029970	LIMS1		-1.69585	1.16193e-05
MA0464.2	BHLHE40	chr1	137729768	137729777	+	1.9e-05	CGCACGTGAT	551	chr1	137729447	137730080	0.193456	ENSGALG00000029970	LIMS1		-1.69585	1.16193e-05
MA0464.2	BHLHE40	chr1	137670104	137670113	+	1.9e-05	CGCACGTGAT	550	chr1	137669749	137670220	0.268443	ENSGALG00000029970	LIMS1		-1.69585	1.16193e-05
MA0464.2	BHLHE40	chr1	137729768	137729777	-	2.14e-05	ATCACGTGCG	551	chr1	137729447	137730080	0.193456	ENSGALG00000029970	LIMS1		-1.69585	1.16193e-05
MA0464.2	BHLHE40	chr1	137670104	137670113	-	2.14e-05	ATCACGTGCG	550	chr1	137669749	137670220	0.268443	ENSGALG00000029970	LIMS1		-1.69585	1.16193e-05
MA0108.2	TBP	chr1	137729532	137729546	+	3.31e-05	GTATAAATGGGAGAT	551	chr1	137729447	137730080	0.193456	ENSGALG00000029970	LIMS1		-1.69585	1.16193e-05
MA0108.2	TBP	chr1	137669868	137669882	+	3.31e-05	GTATAAATGGGAGAT	550	chr1	137669749	137670220	0.268443	ENSGALG00000029970	LIMS1		-1.69585	1.16193e-05
MA0809.1	TEAD4	chr1	137729815	137729824	+	3.54e-05	TACATTCCAG	551	chr1	137729447	137730080	0.193456	ENSGALG00000029970	LIMS1		-1.69585	1.16193e-05
MA0809.1	TEAD4	chr1	137670151	137670160	+	3.54e-05	TACATTCCAG	550	chr1	137669749	137670220	0.268443	ENSGALG00000029970	LIMS1		-1.69585	1.16193e-05
MA0147.3	MYC	chr1	48086780	48086791	-	4.12e-05	GGCCGCGTGCAC	191	chr1	48086696	48086810	0.062728	ENSGALG00000038969			-3.17273	2.25784e-18
MA0090.2	TEAD1	chr1	137729815	137729824	+	4.78e-05	TACATTCCAG	551	chr1	137729447	137730080	0.193456	ENSGALG00000029970	LIMS1		-1.69585	1.16193e-05
MA0090.2	TEAD1	chr1	137670151	137670160	+	4.78e-05	TACATTCCAG	550	chr1	137669749	137670220	0.268443	ENSGALG00000029970	LIMS1		-1.69585	1.16193e-05
MA0808.1	TEAD3	chr1	137729928	137729935	+	5.04e-05	ACATTCCT	551	chr1	137729447	137730080	0.193456	ENSGALG00000029970	LIMS1		-1.69585	1.16193e-05
MA1125.1	ZNF384	chr19	187815	187826	+	5.28e-05	TCTCAAAAAAGA	5515	chr19	187730	187990	0.0590494	ENSGALG00000037051			-2.05057	8.34619e-07
MA1125.1	ZNF384	chr19	195295	195306	+	5.28e-05	TCTCAAAAAAGA	5516	chr19	195126	195326	0.075876	ENSGALG00000037051			-2.05057	8.34619e-07
MA0809.1	TEAD4	chr1	137729927	137729936	+	5.76e-05	AACATTCCTG	551	chr1	137729447	137730080	0.193456	ENSGALG00000029970	LIMS1		-1.69585	1.16193e-05
MA1099.1	Hes1	chr1	48086781	48086790	+	6.05e-05	TGCACGCGGC	191	chr1	48086696	48086810	0.062728	ENSGALG00000038969			-3.17273	2.25784e-18
MA0521.1	Tcf12	chr19	187762	187772	+	6.11e-05	GGCAGCTGTCC	5515	chr19	187730	187990	0.0590494	ENSGALG00000037051			-2.05057	8.34619e-07
MA0521.1	Tcf12	chr19	195242	195252	+	6.11e-05	GGCAGCTGTCC	5516	chr19	195126	195326	0.075876	ENSGALG00000037051			-2.05057	8.34619e-07
MA0663.1	MLX	chr1	137729768	137729777	+	6.49e-05	CGCACGTGAT	551	chr1	137729447	137730080	0.193456	ENSGALG00000029970	LIMS1		-1.69585	1.16193e-05
MA0663.1	MLX	chr1	137670104	137670113	+	6.49e-05	CGCACGTGAT	550	chr1	137669749	137670220	0.268443	ENSGALG00000029970	LIMS1		-1.69585	1.16193e-05
MA0521.1	Tcf12	chr1	137729627	137729637	+	6.63e-05	CGCAGCTGGAA	551	chr1	137729447	137730080	0.193456	ENSGALG00000029970	LIMS1		-1.69585	1.16193e-05
MA0521.1	Tcf12	chr1	137669963	137669973	+	6.63e-05	CGCAGCTGGAA	550	chr1	137669749	137670220	0.268443	ENSGALG00000029970	LIMS1		-1.69585	1.16193e-05
MA1108.1	MXI1	chr1	48086780	48086792	-	6.79e-05	GGGCCGCGTGCAC	191	chr1	48086696	48086810	0.062728	ENSGALG00000038969			-3.17273	2.25784e-18
MA0825.1	MNT	chr1	137729768	137729777	+	6.86e-05	CGCACGTGAT	551	chr1	137729447	137730080	0.193456	ENSGALG00000029970	LIMS1		-1.69585	1.16193e-05
MA0825.1	MNT	chr1	137670104	137670113	+	6.86e-05	CGCACGTGAT	550	chr1	137669749	137670220	0.268443	ENSGALG00000029970	LIMS1		-1.69585	1.16193e-05
MA0058.3	MAX	chr1	137729768	137729777	+	6.87e-05	CGCACGTGAT	551	chr1	137729447	137730080	0.193456	ENSGALG00000029970	LIMS1		-1.69585	1.16193e-05
MA0058.3	MAX	chr1	137670104	137670113	+	6.87e-05	CGCACGTGAT	550	chr1	137669749	137670220	0.268443	ENSGALG00000029970	LIMS1		-1.69585	1.16193e-05
MA0521.1	Tcf12	chr1	137729716	137729726	+	6.99e-05	AGCAGCTGAGT	551	chr1	137729447	137730080	0.193456	ENSGALG00000029970	LIMS1		-1.69585	1.16193e-05
MA0521.1	Tcf12	chr1	137670052	137670062	+	6.99e-05	AGCAGCTGAGT	550	chr1	137669749	137670220	0.268443	ENSGALG00000029970	LIMS1		-1.69585	1.16193e-05
MA0622.1	Mlxip	chr1	137729769	137729776	+	7.06e-05	GCACGTGA	551	chr1	137729447	137730080	0.193456	ENSGALG00000029970	LIMS1		-1.69585	1.16193e-05
MA0622.1	Mlxip	chr1	137670105	137670112	+	7.06e-05	GCACGTGA	550	chr1	137669749	137670220	0.268443	ENSGALG00000029970	LIMS1		-1.69585	1.16193e-05
MA0147.3	MYC	chr19	187747	187758	-	7.31e-05	GGCCACGGGCCG	5515	chr19	187730	187990	0.0590494	ENSGALG00000037051			-2.05057	8.34619e-07
MA0147.3	MYC	chr19	195227	195238	-	7.31e-05	GGCCACGGGCCG	5516	chr19	195126	195326	0.075876	ENSGALG00000037051			-2.05057	8.34619e-07
MA0624.1	NFATC1	chr1	137729654	137729663	+	8.28e-05	TATTTCCGTT	551	chr1	137729447	137730080	0.193456	ENSGALG00000029970	LIMS1		-1.69585	1.16193e-05
MA0624.1	NFATC1	chr1	137669990	137669999	+	8.28e-05	TATTTCCGTT	550	chr1	137669749	137670220	0.268443	ENSGALG00000029970	LIMS1		-1.69585	1.16193e-05
MA0625.1	NFATC3	chr1	137729654	137729663	+	8.44e-05	TATTTCCGTT	551	chr1	137729447	137730080	0.193456	ENSGALG00000029970	LIMS1		-1.69585	1.16193e-05
MA0625.1	NFATC3	chr1	137669990	137669999	+	8.44e-05	TATTTCCGTT	550	chr1	137669749	137670220	0.268443	ENSGALG00000029970	LIMS1		-1.69585	1.16193e-05
MA1108.1	MXI1	chr1	137729767	137729779	-	9.04e-05	CTATCACGTGCGT	551	chr1	137729447	137730080	0.193456	ENSGALG00000029970	LIMS1		-1.69585	1.16193e-05
MA1108.1	MXI1	chr1	137670103	137670115	-	9.04e-05	CTATCACGTGCGT	550	chr1	137669749	137670220	0.268443	ENSGALG00000029970	LIMS1		-1.69585	1.16193e-05
MA0059.1	MAX::MYC	chr1	137729767	137729777	+	9.45e-05	ACGCACGTGAT	551	chr1	137729447	137730080	0.193456	ENSGALG00000029970	LIMS1		-1.69585	1.16193e-05
MA0059.1	MAX::MYC	chr1	137670103	137670113	+	9.45e-05	ACGCACGTGAT	550	chr1	137669749	137670220	0.268443	ENSGALG00000029970	LIMS1		-1.69585	1.16193e-05
MA0522.2	TCF3	chr1	137729552	137729561	+	9.49e-05	GCCACCTGCA	551	chr1	137729447	137730080	0.193456	ENSGALG00000029970	LIMS1		-1.69585	1.16193e-05
MA0522.2	TCF3	chr1	137669888	137669897	+	9.49e-05	GCCACCTGCA	550	chr1	137669749	137670220	0.268443	ENSGALG00000029970	LIMS1		-1.69585	1.16193e-05
MA0691.1	TFAP4	chr1	137729716	137729725	-	9.77e-05	CTCAGCTGCT	551	chr1	137729447	137730080	0.193456	ENSGALG00000029970	LIMS1		-1.69585	1.16193e-05
MA0691.1	TFAP4	chr1	137670052	137670061	-	9.77e-05	CTCAGCTGCT	550	chr1	137669749	137670220	0.268443	ENSGALG00000029970	LIMS1		-1.69585	1.16193e-05
MA0521.1	Tcf12	chr19	187761	187771	-	5.23e-06	GACAGCTGCCC	5515	chr19	187730	187990	0.0590494	ENSGALG00000048776			-2.2152	1.08388e-05
MA0521.1	Tcf12	chr19	195241	195251	-	5.23e-06	GACAGCTGCCC	5516	chr19	195126	195326	0.075876	ENSGALG00000048776			-2.2152	1.08388e-05
MA0523.1	TCF7L2	chr1	137729894	137729907	+	1.41e-05	TGAGATGAAAGGAC	551	chr1	137729447	137730080	0.193456	ENSGALG00000046960			-1.49709	0.000493134
MA0603.1	Arntl	chr1	137729769	137729778	-	1.45e-05	TATCACGTGC	551	chr1	137729447	137730080	0.193456	ENSGALG00000046960			-1.49709	0.000493134
MA0603.1	Arntl	chr1	137670105	137670114	-	1.45e-05	TATCACGTGC	550	chr1	137669749	137670220	0.268443	ENSGALG00000046960			-1.49709	0.000493134
MA0808.1	TEAD3	chr1	137729816	137729823	+	1.79e-05	ACATTCCA	551	chr1	137729447	137730080	0.193456	ENSGALG00000046960			-1.49709	0.000493134
MA0808.1	TEAD3	chr1	137670152	137670159	+	1.79e-05	ACATTCCA	550	chr1	137669749	137670220	0.268443	ENSGALG00000046960			-1.49709	0.000493134
MA0768.1	LEF1	chr1	137729894	137729908	+	1.86e-05	TGAGATGAAAGGACA	551	chr1	137729447	137730080	0.193456	ENSGALG00000046960			-1.49709	0.000493134
MA0464.2	BHLHE40	chr1	137729768	137729777	+	1.9e-05	CGCACGTGAT	551	chr1	137729447	137730080	0.193456	ENSGALG00000046960			-1.49709	0.000493134
MA0464.2	BHLHE40	chr1	137670104	137670113	+	1.9e-05	CGCACGTGAT	550	chr1	137669749	137670220	0.268443	ENSGALG00000046960			-1.49709	0.000493134
MA0464.2	BHLHE40	chr1	137729768	137729777	-	2.14e-05	ATCACGTGCG	551	chr1	137729447	137730080	0.193456	ENSGALG00000046960			-1.49709	0.000493134
MA0464.2	BHLHE40	chr1	137670104	137670113	-	2.14e-05	ATCACGTGCG	550	chr1	137669749	137670220	0.268443	ENSGALG00000046960			-1.49709	0.000493134
MA0108.2	TBP	chr1	137729532	137729546	+	3.31e-05	GTATAAATGGGAGAT	551	chr1	137729447	137730080	0.193456	ENSGALG00000046960			-1.49709	0.000493134
MA0108.2	TBP	chr1	137669868	137669882	+	3.31e-05	GTATAAATGGGAGAT	550	chr1	137669749	137670220	0.268443	ENSGALG00000046960			-1.49709	0.000493134
MA0809.1	TEAD4	chr1	137729815	137729824	+	3.54e-05	TACATTCCAG	551	chr1	137729447	137730080	0.193456	ENSGALG00000046960			-1.49709	0.000493134
MA0809.1	TEAD4	chr1	137670151	137670160	+	3.54e-05	TACATTCCAG	550	chr1	137669749	137670220	0.268443	ENSGALG00000046960			-1.49709	0.000493134
MA0147.3	MYC	chr1	48086780	48086791	-	4.12e-05	GGCCGCGTGCAC	191	chr1	48086696	48086810	0.062728	ENSGALG00000049408	HIST1H2B8		-2.05146	0.00604401
MA0090.2	TEAD1	chr1	137729815	137729824	+	4.78e-05	TACATTCCAG	551	chr1	137729447	137730080	0.193456	ENSGALG00000046960			-1.49709	0.000493134
MA0090.2	TEAD1	chr1	137670151	137670160	+	4.78e-05	TACATTCCAG	550	chr1	137669749	137670220	0.268443	ENSGALG00000046960			-1.49709	0.000493134
MA0808.1	TEAD3	chr1	137729928	137729935	+	5.04e-05	ACATTCCT	551	chr1	137729447	137730080	0.193456	ENSGALG00000046960			-1.49709	0.000493134
MA1125.1	ZNF384	chr19	187815	187826	+	5.28e-05	TCTCAAAAAAGA	5515	chr19	187730	187990	0.0590494	ENSGALG00000048776			-2.2152	1.08388e-05
MA1125.1	ZNF384	chr19	195295	195306	+	5.28e-05	TCTCAAAAAAGA	5516	chr19	195126	195326	0.075876	ENSGALG00000048776			-2.2152	1.08388e-05
MA0809.1	TEAD4	chr1	137729927	137729936	+	5.76e-05	AACATTCCTG	551	chr1	137729447	137730080	0.193456	ENSGALG00000046960			-1.49709	0.000493134
MA1099.1	Hes1	chr1	48086781	48086790	+	6.05e-05	TGCACGCGGC	191	chr1	48086696	48086810	0.062728	ENSGALG00000049408	HIST1H2B8		-2.05146	0.00604401
MA0521.1	Tcf12	chr19	187762	187772	+	6.11e-05	GGCAGCTGTCC	5515	chr19	187730	187990	0.0590494	ENSGALG00000048776			-2.2152	1.08388e-05
MA0521.1	Tcf12	chr19	195242	195252	+	6.11e-05	GGCAGCTGTCC	5516	chr19	195126	195326	0.075876	ENSGALG00000048776			-2.2152	1.08388e-05
MA0663.1	MLX	chr1	137729768	137729777	+	6.49e-05	CGCACGTGAT	551	chr1	137729447	137730080	0.193456	ENSGALG00000046960			-1.49709	0.000493134
MA0663.1	MLX	chr1	137670104	137670113	+	6.49e-05	CGCACGTGAT	550	chr1	137669749	137670220	0.268443	ENSGALG00000046960			-1.49709	0.000493134
MA0521.1	Tcf12	chr1	137729627	137729637	+	6.63e-05	CGCAGCTGGAA	551	chr1	137729447	137730080	0.193456	ENSGALG00000046960			-1.49709	0.000493134
MA0521.1	Tcf12	chr1	137669963	137669973	+	6.63e-05	CGCAGCTGGAA	550	chr1	137669749	137670220	0.268443	ENSGALG00000046960			-1.49709	0.000493134
MA1108.1	MXI1	chr1	48086780	48086792	-	6.79e-05	GGGCCGCGTGCAC	191	chr1	48086696	48086810	0.062728	ENSGALG00000049408	HIST1H2B8		-2.05146	0.00604401
MA0825.1	MNT	chr1	137729768	137729777	+	6.86e-05	CGCACGTGAT	551	chr1	137729447	137730080	0.193456	ENSGALG00000046960			-1.49709	0.000493134
MA0825.1	MNT	chr1	137670104	137670113	+	6.86e-05	CGCACGTGAT	550	chr1	137669749	137670220	0.268443	ENSGALG00000046960			-1.49709	0.000493134
MA0058.3	MAX	chr1	137729768	137729777	+	6.87e-05	CGCACGTGAT	551	chr1	137729447	137730080	0.193456	ENSGALG00000046960			-1.49709	0.000493134
MA0058.3	MAX	chr1	137670104	137670113	+	6.87e-05	CGCACGTGAT	550	chr1	137669749	137670220	0.268443	ENSGALG00000046960			-1.49709	0.000493134
MA0521.1	Tcf12	chr1	137729716	137729726	+	6.99e-05	AGCAGCTGAGT	551	chr1	137729447	137730080	0.193456	ENSGALG00000046960			-1.49709	0.000493134
MA0521.1	Tcf12	chr1	137670052	137670062	+	6.99e-05	AGCAGCTGAGT	550	chr1	137669749	137670220	0.268443	ENSGALG00000046960			-1.49709	0.000493134
MA0622.1	Mlxip	chr1	137729769	137729776	+	7.06e-05	GCACGTGA	551	chr1	137729447	137730080	0.193456	ENSGALG00000046960			-1.49709	0.000493134
MA0622.1	Mlxip	chr1	137670105	137670112	+	7.06e-05	GCACGTGA	550	chr1	137669749	137670220	0.268443	ENSGALG00000046960			-1.49709	0.000493134
MA0147.3	MYC	chr19	187747	187758	-	7.31e-05	GGCCACGGGCCG	5515	chr19	187730	187990	0.0590494	ENSGALG00000048776			-2.2152	1.08388e-05
MA0147.3	MYC	chr19	195227	195238	-	7.31e-05	GGCCACGGGCCG	5516	chr19	195126	195326	0.075876	ENSGALG00000048776			-2.2152	1.08388e-05
MA0624.1	NFATC1	chr1	137729654	137729663	+	8.28e-05	TATTTCCGTT	551	chr1	137729447	137730080	0.193456	ENSGALG00000046960			-1.49709	0.000493134
MA0624.1	NFATC1	chr1	137669990	137669999	+	8.28e-05	TATTTCCGTT	550	chr1	137669749	137670220	0.268443	ENSGALG00000046960			-1.49709	0.000493134
MA0625.1	NFATC3	chr1	137729654	137729663	+	8.44e-05	TATTTCCGTT	551	chr1	137729447	137730080	0.193456	ENSGALG00000046960			-1.49709	0.000493134
MA0625.1	NFATC3	chr1	137669990	137669999	+	8.44e-05	TATTTCCGTT	550	chr1	137669749	137670220	0.268443	ENSGALG00000046960			-1.49709	0.000493134
MA1108.1	MXI1	chr1	137729767	137729779	-	9.04e-05	CTATCACGTGCGT	551	chr1	137729447	137730080	0.193456	ENSGALG00000046960			-1.49709	0.000493134
MA1108.1	MXI1	chr1	137670103	137670115	-	9.04e-05	CTATCACGTGCGT	550	chr1	137669749	137670220	0.268443	ENSGALG00000046960			-1.49709	0.000493134
MA0059.1	MAX::MYC	chr1	137729767	137729777	+	9.45e-05	ACGCACGTGAT	551	chr1	137729447	137730080	0.193456	ENSGALG00000046960			-1.49709	0.000493134
MA0059.1	MAX::MYC	chr1	137670103	137670113	+	9.45e-05	ACGCACGTGAT	550	chr1	137669749	137670220	0.268443	ENSGALG00000046960			-1.49709	0.000493134
MA0522.2	TCF3	chr1	137729552	137729561	+	9.49e-05	GCCACCTGCA	551	chr1	137729447	137730080	0.193456	ENSGALG00000046960			-1.49709	0.000493134
MA0522.2	TCF3	chr1	137669888	137669897	+	9.49e-05	GCCACCTGCA	550	chr1	137669749	137670220	0.268443	ENSGALG00000046960			-1.49709	0.000493134
MA0691.1	TFAP4	chr1	137729716	137729725	-	9.77e-05	CTCAGCTGCT	551	chr1	137729447	137730080	0.193456	ENSGALG00000046960			-1.49709	0.000493134
MA0691.1	TFAP4	chr1	137670052	137670061	-	9.77e-05	CTCAGCTGCT	550	chr1	137669749	137670220	0.268443	ENSGALG00000046960			-1.49709	0.000493134
MA0839.1	CREB3L1	chr19	176622	176635	-	6.77e-07	TTGCCACGTCTTCA	5514	chr19	176566	176717	0.105862	ENSGALG00000033320			-2.2152	1.08388e-05
MA0073.1	RREB1	chr1	78070469	78070488	+	1.05e-06	CCCCCCCCCAACCACCAGGC	358	chr1	78070211	78070638	0.286475	ENSGALG00000014662	RBP5		-2.42666	2.52503e-09
MA0523.1	TCF7L2	chr23	4295506	4295519	+	1.24e-06	GCAGTTCAAAGGGA	6453	chr23	4295373	4295763	0.274915	ENSGALG00000002319	TEKT2		-1.68707	2.09649e-05
MA0073.1	RREB1	chr1	78070473	78070492	+	1.45e-06	CCCCCAACCACCAGGCAAGC	358	chr1	78070211	78070638	0.286475	ENSGALG00000014662	RBP5		-2.42666	2.52503e-09
MA0058.3	MAX	chr11	1197745	1197754	-	1.97e-06	ACCACGTGGC	3807	chr11	1197529	1197779	0.27112	ENSGALG00000035945			-2.90473	4.13733e-13
MA0597.1	THAP1	chr5	23887816	23887824	-	2.23e-06	CTGCCCGCA	2158	chr5	23887771	23887950	0.181292	ENSGALG00000008380	DGKZ		-2.38755	2.20349e-10
MA0597.1	THAP1	chr23	5286730	5286738	-	2.23e-06	CTGCCCGCA	6497	chr23	5286517	5286815	0.232159	ENSGALG00000000466	LCK		-1.39602	0.0244626
MA1099.1	Hes1	chr9	16015143	16015152	+	2.25e-06	GCCACGCGTC	3331	chr9	16015065	16015255	0.152333	ENSGALG00000028294	VWA5B2		-2.1789	0.00081138
MA0073.1	RREB1	chr10	1644654	1644673	+	3.16e-06	AAACAACACAAAAACCCACG	3478	chr10	1644479	1644757	0.188797	ENSGALG00000030672	TRIP4		-1.52657	0.000117292
MA0104.4	MYCN	chr11	1197744	1197755	+	3.28e-06	TGCCACGTGGTG	3807	chr11	1197529	1197779	0.27112	ENSGALG00000035945			-2.90473	4.13733e-13
MA0104.4	MYCN	chr11	1197744	1197755	-	3.28e-06	CACCACGTGGCA	3807	chr11	1197529	1197779	0.27112	ENSGALG00000035945			-2.90473	4.13733e-13
MA0073.1	RREB1	chr5	58930817	58930836	+	3.98e-06	ACCCACCACTCCACCCAAGC	2363	chr5	58930660	58930864	0.292331	ENSGALG00000012464	SOUL		-3.26066	3.45809e-25
MA1108.1	MXI1	chr11	1197744	1197756	-	4.03e-06	CCACCACGTGGCA	3807	chr11	1197529	1197779	0.27112	ENSGALG00000035945			-2.90473	4.13733e-13
MA0059.1	MAX::MYC	chr11	1197744	1197754	+	4.23e-06	TGCCACGTGGT	3807	chr11	1197529	1197779	0.27112	ENSGALG00000035945			-2.90473	4.13733e-13
MA0809.1	TEAD4	chr21	1436337	1436346	+	4.58e-06	CACATTCCAG	6021	chr21	1435712	1437315	0.358675	ENSGALG00000001141	HES5		-1.40004	0.00407103
MA0521.1	Tcf12	chr1	78070315	78070325	-	4.63e-06	AGCAGCTGCGG	358	chr1	78070211	78070638	0.286475	ENSGALG00000014662	RBP5		-2.42666	2.52503e-09
MA0079.3	SP1	chr28	1327308	1327318	-	4.67e-06	CCCCCGCCCCG	7094	chr28	1327076	1327334	0.269178	ENSGALG00000051278			-3.91304	1.34871e-19
MA0608.1	Creb3l2	chr11	1197745	1197753	+	4.95e-06	GCCACGTGG	3807	chr11	1197529	1197779	0.27112	ENSGALG00000035945			-2.90473	4.13733e-13
MA0517.1	STAT1::STAT2	chr12	14851084	14851098	+	5.3e-06	GCAGTTTTACTTTCC	4211	chr12	14850531	14851488	0.348408	ENSGALG00000007483	LRIG1		-2.35921	2.97522e-12
MA0663.1	MLX	chr12	14850932	14850941	-	5.68e-06	TTCACGTGAT	4211	chr12	14850531	14851488	0.348408	ENSGALG00000007483	LRIG1		-2.35921	2.97522e-12
MA0523.1	TCF7L2	chr10	20364889	20364902	-	7.47e-06	GAAGTTCAAAGAAT	3745	chr10	20364718	20365210	0.295941	ENSGALG00000033557	CTSH		-1.82407	4.37078e-07
MA0521.1	Tcf12	chr10	1647363	1647373	+	7.53e-06	AACAGCTGGGC	3479	chr10	1647206	1647432	0.255194	ENSGALG00000030672	TRIP4		-1.52657	0.000117292
MA0597.1	THAP1	chr20	5580740	5580748	+	7.67e-06	CTGCCCTCA	5862	chr20	5580540	5581224	0.115916	ENSGALG00000004469	TP53RK		-1.80422	2.99839e-06
MA0597.1	THAP1	chr20	5581052	5581060	+	7.67e-06	CTGCCCTCA	5862	chr20	5580540	5581224	0.115916	ENSGALG00000004469	TP53RK		-1.80422	2.99839e-06
MA0073.1	RREB1	chr23	4295435	4295454	+	8.17e-06	CTCCCACTCACCAACCACAG	6453	chr23	4295373	4295763	0.274915	ENSGALG00000002319	TEKT2		-1.68707	2.09649e-05
MA0649.1	HEY2	chr7	27178549	27178558	+	8.65e-06	GACACGTGTG	2759	chr7	27178308	27179076	0.276991	ENSGALG00000011708	MYLK		-3.28534	2.2495e-24
MA0079.3	SP1	chr27	7500387	7500397	+	8.76e-06	CCTCCGCCCCT	7055	chr27	7500300	7500435	0.184461	ENSGALG00000025764	FKBP10		-1.77506	5.79409e-07
MA0059.1	MAX::MYC	chr11	1197745	1197755	-	8.8e-06	CACCACGTGGC	3807	chr11	1197529	1197779	0.27112	ENSGALG00000035945			-2.90473	4.13733e-13
MA0825.1	MNT	chr11	1197745	1197754	-	9.1e-06	ACCACGTGGC	3807	chr11	1197529	1197779	0.27112	ENSGALG00000035945			-2.90473	4.13733e-13
MA1099.1	Hes1	chr27	7255072	7255081	+	9.13e-06	GGCACGCGCT	7041	chr27	7254861	7255103	0.114625	ENSGALG00000052798			-3.89974	1.77657e-46
MA0147.3	MYC	chr11	1197744	1197755	+	9.19e-06	TGCCACGTGGTG	3807	chr11	1197529	1197779	0.27112	ENSGALG00000035945			-2.90473	4.13733e-13
MA0523.1	TCF7L2	chr10	1648304	1648317	-	9.28e-06	GGAGATGAAAGGCT	3480	chr10	1648231	1648343	0.530527	ENSGALG00000030672	TRIP4		-1.52657	0.000117292
MA0738.1	HIC2	chr10	20347547	20347555	+	9.5e-06	GTGCCCGCC	3744	chr10	20347298	20347758	0.231779	ENSGALG00000008256	BLM		-1.82407	4.37078e-07
MA0522.2	TCF3	chr12	14848461	14848470	-	1.02e-05	AACACCTGTG	4210	chr12	14848205	14848549	0.232638	ENSGALG00000007483	LRIG1		-2.35921	2.97522e-12
MA0809.1	TEAD4	chr23	4295566	4295575	-	1.03e-05	CACATTCCTG	6453	chr23	4295373	4295763	0.274915	ENSGALG00000002319	TEKT2		-1.68707	2.09649e-05
MA0521.1	Tcf12	chr10	20364973	20364983	+	1.06e-05	AGCAGCTGCAC	3745	chr10	20364718	20365210	0.295941	ENSGALG00000033557	CTSH		-1.82407	4.37078e-07
MA0663.1	MLX	chr12	14850932	14850941	+	1.08e-05	ATCACGTGAA	4211	chr12	14850531	14851488	0.348408	ENSGALG00000007483	LRIG1		-2.35921	2.97522e-12
MA0079.3	SP1	chr5	23887908	23887918	-	1.1e-05	CCCCCTCCCCG	2158	chr5	23887771	23887950	0.181292	ENSGALG00000008380	DGKZ		-2.38755	2.20349e-10
MA0608.1	Creb3l2	chr7	27178549	27178557	+	1.1e-05	GACACGTGT	2759	chr7	27178308	27179076	0.276991	ENSGALG00000011708	MYLK		-3.28534	2.2495e-24
MA1116.1	RBPJ	chr18	9277063	9277072	-	1.12e-05	GCTGGGAAGG	5435	chr18	9277026	9277416	0.208038	ENSGALG00000006900			-3.02231	4.57009e-15
MA0079.3	SP1	chr3	16634923	16634933	+	1.14e-05	GCTCCTCCTCC	1285	chr3	16634841	16635317	0.0902199	ENSGALG00000038528			-1.7481	4.56659e-06
MA0516.1	SP2	chr19	176700	176714	-	1.17e-05	TTCCCTCCTCCCACC	5514	chr19	176566	176717	0.105862	ENSGALG00000033320			-2.2152	1.08388e-05
MA0516.1	SP2	chr18	9277232	9277246	+	1.17e-05	GCCCTGCCCCATCCC	5435	chr18	9277026	9277416	0.208038	ENSGALG00000006900			-3.02231	4.57009e-15
MA0516.1	SP2	chr9	16015123	16015137	+	1.2e-05	GTCCTGCCCCCCGTC	3331	chr9	16015065	16015255	0.152333	ENSGALG00000028294	VWA5B2		-2.1789	0.00081138
MA0059.1	MAX::MYC	chr1	48087548	48087558	+	1.26e-05	AAGCACGCGGT	192	chr1	48087347	48087622	0.178637	ENSGALG00000049408	HIST1H2B8		-2.05146	0.00604401
MA0516.1	SP2	chr3	16634923	16634937	+	1.29e-05	GCTCCTCCTCCGGCG	1285	chr3	16634841	16635317	0.0902199	ENSGALG00000038528			-1.7481	4.56659e-06
MA0823.1	HEY1	chr7	27178549	27178558	-	1.3e-05	CACACGTGTC	2759	chr7	27178308	27179076	0.276991	ENSGALG00000011708	MYLK		-3.28534	2.2495e-24
MA0471.1	E2F6	chr7	27178986	27178996	-	1.3e-05	GAGCGGGAGGA	2759	chr7	27178308	27179076	0.276991	ENSGALG00000011708	MYLK		-3.28534	2.2495e-24
MA0768.1	LEF1	chr10	1648303	1648317	-	1.37e-05	GGAGATGAAAGGCTG	3480	chr10	1648231	1648343	0.530527	ENSGALG00000030672	TRIP4		-1.52657	0.000117292
MA0523.1	TCF7L2	chr1	137585197	137585210	+	1.41e-05	TGAGATGAAAGGAC	549	chr1	137584968	137585295	0.185551	ENSGALG00000044599			-1.49709	0.000493134
MA0603.1	Arntl	chr1	137585072	137585081	-	1.45e-05	TATCACGTGC	549	chr1	137584968	137585295	0.185551	ENSGALG00000044599			-1.49709	0.000493134
MA0137.3	STAT1	chr12	3836346	3836356	+	1.45e-05	ATTCCAGGAAT	4096	chr12	3836224	3836490	0.401085	ENSGALG00000004687	CENPP		-4.55122	1.78001e-08
MA0521.1	Tcf12	chr18	9277210	9277220	-	1.52e-05	GGCAGCTGCCC	5435	chr18	9277026	9277416	0.208038	ENSGALG00000006900			-3.02231	4.57009e-15
MA0073.1	RREB1	chr7	27178998	27179017	+	1.55e-05	CCCCCGGACACCCGCACCGC	2759	chr7	27178308	27179076	0.276991	ENSGALG00000011708	MYLK		-3.28534	2.2495e-24
MA0516.1	SP2	chr5	23887838	23887852	+	1.59e-05	CCTCCGCCTCTGCCT	2158	chr5	23887771	23887950	0.181292	ENSGALG00000008380	DGKZ		-2.38755	2.20349e-10
MA0517.1	STAT1::STAT2	chr23	4295386	4295400	+	1.6e-05	AGGCTTTCATTTCCT	6453	chr23	4295373	4295763	0.274915	ENSGALG00000002319	TEKT2		-1.68707	2.09649e-05
MA0090.2	TEAD1	chr21	1436337	1436346	+	1.7e-05	CACATTCCAG	6021	chr21	1435712	1437315	0.358675	ENSGALG00000001141	HES5		-1.40004	0.00407103
MA0147.3	MYC	chr11	1197744	1197755	-	1.78e-05	CACCACGTGGCA	3807	chr11	1197529	1197779	0.27112	ENSGALG00000035945			-2.90473	4.13733e-13
MA0808.1	TEAD3	chr21	1436338	1436345	+	1.79e-05	ACATTCCA	6021	chr21	1435712	1437315	0.358675	ENSGALG00000001141	HES5		-1.40004	0.00407103
MA1116.1	RBPJ	chr18	9277375	9277384	+	1.8e-05	GGTGGGAAGG	5435	chr18	9277026	9277416	0.208038	ENSGALG00000006900			-3.02231	4.57009e-15
MA0516.1	SP2	chr28	1327304	1327318	-	1.82e-05	CCCCCGCCCCGCGAT	7094	chr28	1327076	1327334	0.269178	ENSGALG00000051278			-3.91304	1.34871e-19
MA0516.1	SP2	chr21	1436666	1436680	+	1.82e-05	CCCCTGCCTCCTGCC	6021	chr21	1435712	1437315	0.358675	ENSGALG00000001141	HES5		-1.40004	0.00407103
MA0768.1	LEF1	chr23	4295506	4295520	+	1.84e-05	GCAGTTCAAAGGGAA	6453	chr23	4295373	4295763	0.274915	ENSGALG00000002319	TEKT2		-1.68707	2.09649e-05
MA0768.1	LEF1	chr1	137585197	137585211	+	1.86e-05	TGAGATGAAAGGACA	549	chr1	137584968	137585295	0.185551	ENSGALG00000044599			-1.49709	0.000493134
MA0464.2	BHLHE40	chr1	137585071	137585080	+	1.9e-05	CGCACGTGAT	549	chr1	137584968	137585295	0.185551	ENSGALG00000044599			-1.49709	0.000493134
MA0516.1	SP2	chr27	7500387	7500401	+	1.92e-05	CCTCCGCCCCTCTGT	7055	chr27	7500300	7500435	0.184461	ENSGALG00000025764	FKBP10		-1.77506	5.79409e-07
MA0516.1	SP2	chr5	23887904	23887918	-	1.92e-05	CCCCCTCCCCGCCGG	2158	chr5	23887771	23887950	0.181292	ENSGALG00000008380	DGKZ		-2.38755	2.20349e-10
MA0738.1	HIC2	chr20	5580656	5580664	+	1.95e-05	GTGCCCAGC	5862	chr20	5580540	5581224	0.115916	ENSGALG00000004469	TP53RK		-1.80422	2.99839e-06
MA0738.1	HIC2	chr10	1647367	1647375	-	1.95e-05	GTGCCCAGC	3479	chr10	1647206	1647432	0.255194	ENSGALG00000030672	TRIP4		-1.52657	0.000117292
MA0521.1	Tcf12	chr17	782014	782024	-	2e-05	GGCAGCTGGGC	5046	chr17	781865	782043	0.110866	ENSGALG00000036894	ABCA2		-1.73136	1.09635e-05
MA0819.1	CLOCK	chr7	27178549	27178558	-	2.03e-05	CACACGTGTC	2759	chr7	27178308	27179076	0.276991	ENSGALG00000011708	MYLK		-3.28534	2.2495e-24
MA0058.3	MAX	chr11	1197745	1197754	+	2.03e-05	GCCACGTGGT	3807	chr11	1197529	1197779	0.27112	ENSGALG00000035945			-2.90473	4.13733e-13
MA0522.2	TCF3	chr10	20365014	20365023	+	2.06e-05	AGCACCTGGT	3745	chr10	20364718	20365210	0.295941	ENSGALG00000033557	CTSH		-1.82407	4.37078e-07
MA0516.1	SP2	chr11	1197014	1197028	-	2.08e-05	ATCCCTCCCCATCCC	3806	chr11	1196871	1197204	0.186917	ENSGALG00000035945			-2.90473	4.13733e-13
MA0464.2	BHLHE40	chr1	137585071	137585080	-	2.14e-05	ATCACGTGCG	549	chr1	137584968	137585295	0.185551	ENSGALG00000044599			-1.49709	0.000493134
MA0521.1	Tcf12	chr11	1196997	1197007	-	2.15e-05	CACAGCTGGTG	3806	chr11	1196871	1197204	0.186917	ENSGALG00000035945			-2.90473	4.13733e-13
MA0073.1	RREB1	chr10	20347447	20347466	-	2.22e-05	GCACCACCCAAACCCAGCAG	3744	chr10	20347298	20347758	0.231779	ENSGALG00000008256	BLM		-1.82407	4.37078e-07
MA0522.2	TCF3	chr1	48087363	48087372	-	2.22e-05	TGCACCTGCT	192	chr1	48087347	48087622	0.178637	ENSGALG00000049408	HIST1H2B8		-2.05146	0.00604401
MA0608.1	Creb3l2	chr19	176625	176633	-	2.24e-05	GCCACGTCT	5514	chr19	176566	176717	0.105862	ENSGALG00000033320			-2.2152	1.08388e-05
MA0521.1	Tcf12	chr19	176023	176033	-	2.34e-05	AGCAGCTGCGT	5513	chr19	175951	176349	0.124966	ENSGALG00000033320			-2.2152	1.08388e-05
MA1108.1	MXI1	chr11	1197743	1197755	+	2.35e-05	ATGCCACGTGGTG	3807	chr11	1197529	1197779	0.27112	ENSGALG00000035945			-2.90473	4.13733e-13
MA0516.1	SP2	chr17	781934	781948	-	2.36e-05	GCCCCGCTTCCCAGC	5046	chr17	781865	782043	0.110866	ENSGALG00000036894	ABCA2		-1.73136	1.09635e-05
MA0819.1	CLOCK	chr7	27178549	27178558	+	2.42e-05	GACACGTGTG	2759	chr7	27178308	27179076	0.276991	ENSGALG00000011708	MYLK		-3.28534	2.2495e-24
MA0059.1	MAX::MYC	chr18	9277396	9277406	-	2.43e-05	AAGCACGCGGC	5435	chr18	9277026	9277416	0.208038	ENSGALG00000006900			-3.02231	4.57009e-15
MA0738.1	HIC2	chr10	20347471	20347479	+	2.49e-05	ATGCCCAGC	3744	chr10	20347298	20347758	0.231779	ENSGALG00000008256	BLM		-1.82407	4.37078e-07
MA0839.1	CREB3L1	chr11	1197743	1197756	+	2.51e-05	ATGCCACGTGGTGG	3807	chr11	1197529	1197779	0.27112	ENSGALG00000035945			-2.90473	4.13733e-13
MA0603.1	Arntl	chr12	14850931	14850940	+	2.52e-05	TATCACGTGA	4211	chr12	14850531	14851488	0.348408	ENSGALG00000007483	LRIG1		-2.35921	2.97522e-12
MA0090.2	TEAD1	chr23	4295566	4295575	-	2.56e-05	CACATTCCTG	6453	chr23	4295373	4295763	0.274915	ENSGALG00000002319	TEKT2		-1.68707	2.09649e-05
MA0073.1	RREB1	chr5	58930815	58930834	+	2.62e-05	AAACCCACCACTCCACCCAA	2363	chr5	58930660	58930864	0.292331	ENSGALG00000012464	SOUL		-3.26066	3.45809e-25
MA0768.1	LEF1	chr10	20364888	20364902	-	2.62e-05	GAAGTTCAAAGAATC	3745	chr10	20364718	20365210	0.295941	ENSGALG00000033557	CTSH		-1.82407	4.37078e-07
MA0691.1	TFAP4	chr1	78070582	78070591	+	2.63e-05	ACCAGCTGGT	358	chr1	78070211	78070638	0.286475	ENSGALG00000014662	RBP5		-2.42666	2.52503e-09
MA0691.1	TFAP4	chr1	78070582	78070591	-	2.63e-05	ACCAGCTGGT	358	chr1	78070211	78070638	0.286475	ENSGALG00000014662	RBP5		-2.42666	2.52503e-09
MA1116.1	RBPJ	chr17	781934	781943	+	2.64e-05	GCTGGGAAGC	5046	chr17	781865	782043	0.110866	ENSGALG00000036894	ABCA2		-1.73136	1.09635e-05
MA0738.1	HIC2	chr17	781979	781987	-	2.72e-05	GTGCCCGCT	5046	chr17	781865	782043	0.110866	ENSGALG00000036894	ABCA2		-1.73136	1.09635e-05
MA0521.1	Tcf12	chr19	176024	176034	+	2.74e-05	CGCAGCTGCTG	5513	chr19	175951	176349	0.124966	ENSGALG00000033320			-2.2152	1.08388e-05
MA0521.1	Tcf12	chr1	78070316	78070326	+	2.74e-05	CGCAGCTGCTG	358	chr1	78070211	78070638	0.286475	ENSGALG00000014662	RBP5		-2.42666	2.52503e-09
MA0521.1	Tcf12	chr18	9277211	9277221	+	2.79e-05	GGCAGCTGCCT	5435	chr18	9277026	9277416	0.208038	ENSGALG00000006900			-3.02231	4.57009e-15
MA0079.3	SP1	chr19	176704	176714	-	2.88e-05	TTCCCTCCTCC	5514	chr19	176566	176717	0.105862	ENSGALG00000033320			-2.2152	1.08388e-05
MA0521.1	Tcf12	chr21	1435831	1435841	+	2.88e-05	AGCAGCTGAAG	6021	chr21	1435712	1437315	0.358675	ENSGALG00000001141	HES5		-1.40004	0.00407103
MA0471.1	E2F6	chr19	176706	176716	+	3e-05	AGGAGGGAACC	5514	chr19	176566	176717	0.105862	ENSGALG00000033320			-2.2152	1.08388e-05
MA0522.2	TCF3	chr10	20364990	20364999	-	3.06e-05	AACACCTGGA	3745	chr10	20364718	20365210	0.295941	ENSGALG00000033557	CTSH		-1.82407	4.37078e-07
MA0518.1	Stat4	chr1	78070364	78070377	+	3.07e-05	TTTATGAGAAGTGG	358	chr1	78070211	78070638	0.286475	ENSGALG00000014662	RBP5		-2.42666	2.52503e-09
MA0597.1	THAP1	chr12	3836289	3836297	-	3.11e-05	CTGCCAGCA	4096	chr12	3836224	3836490	0.401085	ENSGALG00000004687	CENPP		-4.55122	1.78001e-08
MA0597.1	THAP1	chr21	1436764	1436772	+	3.11e-05	CTGCCAGCA	6021	chr21	1435712	1437315	0.358675	ENSGALG00000001141	HES5		-1.40004	0.00407103
MA0518.1	Stat4	chr21	1437242	1437255	-	3.12e-05	CTGCAGGGAAATCA	6021	chr21	1435712	1437315	0.358675	ENSGALG00000001141	HES5		-1.40004	0.00407103
MA0079.3	SP1	chr5	23887838	23887848	+	3.16e-05	CCTCCGCCTCT	2158	chr5	23887771	23887950	0.181292	ENSGALG00000008380	DGKZ		-2.38755	2.20349e-10
MA0523.1	TCF7L2	chr12	14851378	14851391	-	3.25e-05	ACTCTTCAAAGGGG	4211	chr12	14850531	14851488	0.348408	ENSGALG00000007483	LRIG1		-2.35921	2.97522e-12
MA0808.1	TEAD3	chr3	16635230	16635237	-	3.26e-05	GCATTCCA	1285	chr3	16634841	16635317	0.0902199	ENSGALG00000038528			-1.7481	4.56659e-06
MA0108.2	TBP	chr1	137584802	137584816	+	3.31e-05	GTATAAATGGGAGAT	548	chr1	137584683	137584898	0.259312	ENSGALG00000029970	LIMS1		-1.69585	1.16193e-05
MA0691.1	TFAP4	chr10	1647363	1647372	-	3.35e-05	CCCAGCTGTT	3479	chr10	1647206	1647432	0.255194	ENSGALG00000030672	TRIP4		-1.52657	0.000117292
MA0597.1	THAP1	chr18	9277164	9277172	+	3.38e-05	CTGCCCGAA	5435	chr18	9277026	9277416	0.208038	ENSGALG00000006900			-3.02231	4.57009e-15
MA0823.1	HEY1	chr7	27178549	27178558	+	3.39e-05	GACACGTGTG	2759	chr7	27178308	27179076	0.276991	ENSGALG00000011708	MYLK		-3.28534	2.2495e-24
MA0516.1	SP2	chr19	176693	176707	-	3.39e-05	CTCCCACCCTTCTCC	5514	chr19	176566	176717	0.105862	ENSGALG00000033320			-2.2152	1.08388e-05
MA0463.1	Bcl6	chr12	3836343	3836356	-	3.43e-05	ATTCCTGGAATTAT	4096	chr12	3836224	3836490	0.401085	ENSGALG00000004687	CENPP		-4.55122	1.78001e-08
MA0090.2	TEAD1	chr21	1436501	1436510	-	3.43e-05	TGCATTCCTT	6021	chr21	1435712	1437315	0.358675	ENSGALG00000001141	HES5		-1.40004	0.00407103
MA0602.1	Arid5a	chr20	5580664	5580677	+	3.46e-05	CAAATATTGACACT	5862	chr20	5580540	5581224	0.115916	ENSGALG00000004469	TP53RK		-1.80422	2.99839e-06
MA0471.1	E2F6	chr1	78070524	78070534	-	3.7e-05	TGGAGGGAGAC	358	chr1	78070211	78070638	0.286475	ENSGALG00000014662	RBP5		-2.42666	2.52503e-09
MA0464.2	BHLHE40	chr12	14850932	14850941	+	3.7e-05	ATCACGTGAA	4211	chr12	14850531	14851488	0.348408	ENSGALG00000007483	LRIG1		-2.35921	2.97522e-12
MA0738.1	HIC2	chr27	7500400	7500408	+	3.72e-05	GTGCCCACA	7055	chr27	7500300	7500435	0.184461	ENSGALG00000025764	FKBP10		-1.77506	5.79409e-07
MA0738.1	HIC2	chr28	1327197	1327205	+	3.72e-05	GTGCCCGCG	7094	chr28	1327076	1327334	0.269178	ENSGALG00000051278			-3.91304	1.34871e-19
MA0691.1	TFAP4	chr11	1196998	1197007	+	3.78e-05	ACCAGCTGTG	3806	chr11	1196871	1197204	0.186917	ENSGALG00000035945			-2.90473	4.13733e-13
MA0090.2	TEAD1	chr20	5580622	5580631	+	3.78e-05	CGCATTCCGC	5862	chr20	5580540	5581224	0.115916	ENSGALG00000004469	TP53RK		-1.80422	2.99839e-06
MA0108.2	TBP	chr12	14850731	14850745	-	3.82e-05	GTATATATAGACCTG	4211	chr12	14850531	14851488	0.348408	ENSGALG00000007483	LRIG1		-2.35921	2.97522e-12
MA0691.1	TFAP4	chr11	1196998	1197007	-	3.85e-05	CACAGCTGGT	3806	chr11	1196871	1197204	0.186917	ENSGALG00000035945			-2.90473	4.13733e-13
MA0471.1	E2F6	chr18	9277318	9277328	-	3.87e-05	CGGCGGGAGGA	5435	chr18	9277026	9277416	0.208038	ENSGALG00000006900			-3.02231	4.57009e-15
MA0809.1	TEAD4	chr20	5580622	5580631	+	3.9e-05	CGCATTCCGC	5862	chr20	5580540	5581224	0.115916	ENSGALG00000004469	TP53RK		-1.80422	2.99839e-06
MA0603.1	Arntl	chr1	138756177	138756186	+	3.95e-05	TCTCACGTGT	555	chr1	138755767	138756416	0.287715	ENSGALG00000016826	ADPRHL1		-5.00546	3.53478e-07
MA1099.1	Hes1	chr23	4295691	4295700	+	4e-05	GCCACGCGAG	6453	chr23	4295373	4295763	0.274915	ENSGALG00000002319	TEKT2		-1.68707	2.09649e-05
MA0471.1	E2F6	chr10	1647316	1647326	-	4.01e-05	GAGAGGGAGAG	3479	chr10	1647206	1647432	0.255194	ENSGALG00000030672	TRIP4		-1.52657	0.000117292
MA0471.1	E2F6	chr19	176699	176709	+	4.01e-05	GGGTGGGAGGA	5514	chr19	176566	176717	0.105862	ENSGALG00000033320			-2.2152	1.08388e-05
MA0603.1	Arntl	chr11	1196930	1196939	-	4.12e-05	ACTCACGTGT	3806	chr11	1196871	1197204	0.186917	ENSGALG00000035945			-2.90473	4.13733e-13
MA0259.1	ARNT::HIF1A	chr19	176254	176261	-	4.17e-05	CGACGTGC	5513	chr19	175951	176349	0.124966	ENSGALG00000033320			-2.2152	1.08388e-05
MA0073.1	RREB1	chr1	78070470	78070489	+	4.18e-05	CCCCCCCCAACCACCAGGCA	358	chr1	78070211	78070638	0.286475	ENSGALG00000014662	RBP5		-2.42666	2.52503e-09
MA0079.3	SP1	chr19	176701	176711	-	4.19e-05	CCTCCTCCCAC	5514	chr19	176566	176717	0.105862	ENSGALG00000033320			-2.2152	1.08388e-05
MA1116.1	RBPJ	chr21	1436469	1436478	-	4.2e-05	GGTGGGAACA	6021	chr21	1435712	1437315	0.358675	ENSGALG00000001141	HES5		-1.40004	0.00407103
MA0471.1	E2F6	chr3	16635214	16635224	-	4.27e-05	TGGCGGGAGCT	1285	chr3	16634841	16635317	0.0902199	ENSGALG00000038528			-1.7481	4.56659e-06
MA1106.1	HIF1A	chr12	14850607	14850616	-	4.35e-05	AGACGTGCCG	4211	chr12	14850531	14851488	0.348408	ENSGALG00000007483	LRIG1		-2.35921	2.97522e-12
MA0691.1	TFAP4	chr10	1647363	1647372	+	4.39e-05	AACAGCTGGG	3479	chr10	1647206	1647432	0.255194	ENSGALG00000030672	TRIP4		-1.52657	0.000117292
MA0825.1	MNT	chr11	1197745	1197754	+	4.39e-05	GCCACGTGGT	3807	chr11	1197529	1197779	0.27112	ENSGALG00000035945			-2.90473	4.13733e-13
MA0649.1	HEY2	chr7	27178549	27178558	-	4.49e-05	CACACGTGTC	2759	chr7	27178308	27179076	0.276991	ENSGALG00000011708	MYLK		-3.28534	2.2495e-24
MA0597.1	THAP1	chr3	16634911	16634919	+	4.53e-05	CCGCCCGTA	1285	chr3	16634841	16635317	0.0902199	ENSGALG00000038528			-1.7481	4.56659e-06
MA1099.1	Hes1	chr27	7255046	7255055	-	4.54e-05	CCCACGCGCT	7041	chr27	7254861	7255103	0.114625	ENSGALG00000052798			-3.89974	1.77657e-46
MA0823.1	HEY1	chr9	16015143	16015152	+	4.54e-05	GCCACGCGTC	3331	chr9	16015065	16015255	0.152333	ENSGALG00000028294	VWA5B2		-2.1789	0.00081138
MA0464.2	BHLHE40	chr12	14850932	14850941	-	4.55e-05	TTCACGTGAT	4211	chr12	14850531	14851488	0.348408	ENSGALG00000007483	LRIG1		-2.35921	2.97522e-12
MA0108.2	TBP	chr12	14850736	14850750	+	4.55e-05	CTATATATACACGGT	4211	chr12	14850531	14851488	0.348408	ENSGALG00000007483	LRIG1		-2.35921	2.97522e-12
MA0144.2	STAT3	chr12	3836346	3836356	-	4.6e-05	ATTCCTGGAAT	4096	chr12	3836224	3836490	0.401085	ENSGALG00000004687	CENPP		-4.55122	1.78001e-08
MA0522.2	TCF3	chr23	4295520	4295529	+	4.62e-05	ACCACCTGCT	6453	chr23	4295373	4295763	0.274915	ENSGALG00000002319	TEKT2		-1.68707	2.09649e-05
MA0516.1	SP2	chr7	27178978	27178992	+	4.68e-05	AGCCTGCCTCCTCCC	2759	chr7	27178308	27179076	0.276991	ENSGALG00000011708	MYLK		-3.28534	2.2495e-24
MA0073.1	RREB1	chr21	1435869	1435888	+	4.74e-05	CACCAACCCAACTCCAAGCT	6021	chr21	1435712	1437315	0.358675	ENSGALG00000001141	HES5		-1.40004	0.00407103
MA0518.1	Stat4	chr10	20364925	20364938	+	4.75e-05	ATGCCAAGAAATGG	3745	chr10	20364718	20365210	0.295941	ENSGALG00000033557	CTSH		-1.82407	4.37078e-07
MA1116.1	RBPJ	chr5	23887773	23887782	+	4.77e-05	TCTGGGAACA	2158	chr5	23887771	23887950	0.181292	ENSGALG00000008380	DGKZ		-2.38755	2.20349e-10
MA0144.2	STAT3	chr21	1437245	1437255	-	4.78e-05	CTGCAGGGAAA	6021	chr21	1435712	1437315	0.358675	ENSGALG00000001141	HES5		-1.40004	0.00407103
MA0622.1	Mlxip	chr11	1196930	1196937	-	4.87e-05	TCACGTGT	3806	chr11	1196871	1197204	0.186917	ENSGALG00000035945			-2.90473	4.13733e-13
MA0622.1	Mlxip	chr1	138756179	138756186	+	4.87e-05	TCACGTGT	555	chr1	138755767	138756416	0.287715	ENSGALG00000016826	ADPRHL1		-5.00546	3.53478e-07
MA0622.1	Mlxip	chr21	1436748	1436755	-	4.87e-05	TCACGTGT	6021	chr21	1435712	1437315	0.358675	ENSGALG00000001141	HES5		-1.40004	0.00407103
MA0471.1	E2F6	chr9	16015081	16015091	+	4.94e-05	GCGCGGGAGCT	3331	chr9	16015065	16015255	0.152333	ENSGALG00000028294	VWA5B2		-2.1789	0.00081138
MA0819.1	CLOCK	chr11	1197745	1197754	-	5.01e-05	ACCACGTGGC	3807	chr11	1197529	1197779	0.27112	ENSGALG00000035945			-2.90473	4.13733e-13
MA0808.1	TEAD3	chr23	4295567	4295574	-	5.04e-05	ACATTCCT	6453	chr23	4295373	4295763	0.274915	ENSGALG00000002319	TEKT2		-1.68707	2.09649e-05
MA0516.1	SP2	chr7	27178988	27179002	+	5.05e-05	CTCCCGCTCACCCCC	2759	chr7	27178308	27179076	0.276991	ENSGALG00000011708	MYLK		-3.28534	2.2495e-24
MA0768.1	LEF1	chr1	138756359	138756373	+	5.14e-05	AAAGATCAGAGCTTC	555	chr1	138755767	138756416	0.287715	ENSGALG00000016826	ADPRHL1		-5.00546	3.53478e-07
MA0522.2	TCF3	chr1	78070510	78070519	-	5.15e-05	TGCACCTGGT	358	chr1	78070211	78070638	0.286475	ENSGALG00000014662	RBP5		-2.42666	2.52503e-09
MA0738.1	HIC2	chr28	1327122	1327130	+	5.24e-05	ATGCCCACA	7094	chr28	1327076	1327334	0.269178	ENSGALG00000051278			-3.91304	1.34871e-19
MA0691.1	TFAP4	chr10	1648269	1648278	+	5.28e-05	CACAGCTGTG	3480	chr10	1648231	1648343	0.530527	ENSGALG00000030672	TRIP4		-1.52657	0.000117292
MA0691.1	TFAP4	chr10	1648269	1648278	-	5.28e-05	CACAGCTGTG	3480	chr10	1648231	1648343	0.530527	ENSGALG00000030672	TRIP4		-1.52657	0.000117292
MA0663.1	MLX	chr11	1197745	1197754	+	5.32e-05	GCCACGTGGT	3807	chr11	1197529	1197779	0.27112	ENSGALG00000035945			-2.90473	4.13733e-13
MA1099.1	Hes1	chr18	9277396	9277405	-	5.34e-05	AGCACGCGGC	5435	chr18	9277026	9277416	0.208038	ENSGALG00000006900			-3.02231	4.57009e-15
MA0523.1	TCF7L2	chr19	176289	176302	-	5.36e-05	CCAGTTCAAAGTGG	5513	chr19	175951	176349	0.124966	ENSGALG00000033320			-2.2152	1.08388e-05
MA0649.1	HEY2	chr9	16015143	16015152	+	5.42e-05	GCCACGCGTC	3331	chr9	16015065	16015255	0.152333	ENSGALG00000028294	VWA5B2		-2.1789	0.00081138
MA0608.1	Creb3l2	chr1	48087492	48087500	-	5.5e-05	GCGACGTGA	192	chr1	48087347	48087622	0.178637	ENSGALG00000049408	HIST1H2B8		-2.05146	0.00604401
MA0137.3	STAT1	chr12	3836346	3836356	-	5.6e-05	ATTCCTGGAAT	4096	chr12	3836224	3836490	0.401085	ENSGALG00000004687	CENPP		-4.55122	1.78001e-08
MA0147.3	MYC	chr18	9277395	9277406	+	5.63e-05	GGCCGCGTGCTT	5435	chr18	9277026	9277416	0.208038	ENSGALG00000006900			-3.02231	4.57009e-15
MA0073.1	RREB1	chr28	1327088	1327107	+	5.65e-05	ACCCACACCACGGCCTCAAC	7094	chr28	1327076	1327334	0.269178	ENSGALG00000051278			-3.91304	1.34871e-19
MA0666.1	MSX1	chr18	9277303	9277310	+	5.75e-05	CCAATTAA	5435	chr18	9277026	9277416	0.208038	ENSGALG00000006900			-3.02231	4.57009e-15
MA0852.2	FOXK1	chr20	5580564	5580577	-	5.76e-05	GGAGAAAACAAGGA	5862	chr20	5580540	5581224	0.115916	ENSGALG00000004469	TP53RK		-1.80422	2.99839e-06
MA0058.3	MAX	chr7	27178549	27178558	-	5.76e-05	CACACGTGTC	2759	chr7	27178308	27179076	0.276991	ENSGALG00000011708	MYLK		-3.28534	2.2495e-24
MA0521.1	Tcf12	chr10	1648269	1648279	+	5.8e-05	CACAGCTGTGG	3480	chr10	1648231	1648343	0.530527	ENSGALG00000030672	TRIP4		-1.52657	0.000117292
MA0521.1	Tcf12	chr10	1648268	1648278	-	5.8e-05	CACAGCTGTGG	3480	chr10	1648231	1648343	0.530527	ENSGALG00000030672	TRIP4		-1.52657	0.000117292
MA0518.1	Stat4	chr19	176272	176285	-	5.85e-05	TTTAAAGGAAAGGT	5513	chr19	175951	176349	0.124966	ENSGALG00000033320			-2.2152	1.08388e-05
MA0622.1	Mlxip	chr11	1197746	1197753	+	5.86e-05	CCACGTGG	3807	chr11	1197529	1197779	0.27112	ENSGALG00000035945			-2.90473	4.13733e-13
MA0622.1	Mlxip	chr11	1197746	1197753	-	5.86e-05	CCACGTGG	3807	chr11	1197529	1197779	0.27112	ENSGALG00000035945			-2.90473	4.13733e-13
MA0521.1	Tcf12	chr7	27178673	27178683	-	5.95e-05	AGCAGCTGAGA	2759	chr7	27178308	27179076	0.276991	ENSGALG00000011708	MYLK		-3.28534	2.2495e-24
MA0137.3	STAT1	chr21	1436944	1436954	+	5.95e-05	CTTATAGGAAT	6021	chr21	1435712	1437315	0.358675	ENSGALG00000001141	HES5		-1.40004	0.00407103
MA0073.1	RREB1	chr1	138756266	138756285	+	6.17e-05	CAACAAAACAACAGTTAAGT	555	chr1	138755767	138756416	0.287715	ENSGALG00000016826	ADPRHL1		-5.00546	3.53478e-07
MA0738.1	HIC2	chr28	1327221	1327229	-	6.24e-05	GTGCCCAGG	7094	chr28	1327076	1327334	0.269178	ENSGALG00000051278			-3.91304	1.34871e-19
MA0738.1	HIC2	chr18	9277203	9277211	+	6.24e-05	GTGCCCAGG	5435	chr18	9277026	9277416	0.208038	ENSGALG00000006900			-3.02231	4.57009e-15
MA0516.1	SP2	chr10	20347402	20347416	+	6.34e-05	GTCCCTCCCTACAGC	3744	chr10	20347298	20347758	0.231779	ENSGALG00000008256	BLM		-1.82407	4.37078e-07
MA0147.3	MYC	chr27	7255045	7255056	-	6.37e-05	CCCCACGCGCTG	7041	chr27	7254861	7255103	0.114625	ENSGALG00000052798			-3.89974	1.77657e-46
MA0259.1	ARNT::HIF1A	chr12	14850609	14850616	-	6.37e-05	AGACGTGC	4211	chr12	14850531	14851488	0.348408	ENSGALG00000007483	LRIG1		-2.35921	2.97522e-12
MA0649.1	HEY2	chr27	7255072	7255081	+	6.37e-05	GGCACGCGCT	7041	chr27	7254861	7255103	0.114625	ENSGALG00000052798			-3.89974	1.77657e-46
MA0521.1	Tcf12	chr1	48087363	48087373	+	6.48e-05	AGCAGGTGCAC	192	chr1	48087347	48087622	0.178637	ENSGALG00000049408	HIST1H2B8		-2.05146	0.00604401
MA0663.1	MLX	chr1	137585071	137585080	+	6.49e-05	CGCACGTGAT	549	chr1	137584968	137585295	0.185551	ENSGALG00000044599			-1.49709	0.000493134
MA0108.2	TBP	chr10	1644518	1644532	+	6.5e-05	CTATAAAAGCTGGAT	3478	chr10	1644479	1644757	0.188797	ENSGALG00000030672	TRIP4		-1.52657	0.000117292
MA0808.1	TEAD3	chr12	3836351	3836358	-	6.51e-05	GCATTCCT	4096	chr12	3836224	3836490	0.401085	ENSGALG00000004687	CENPP		-4.55122	1.78001e-08
MA0808.1	TEAD3	chr10	20364921	20364928	-	6.51e-05	GCATTCCT	3745	chr10	20364718	20365210	0.295941	ENSGALG00000033557	CTSH		-1.82407	4.37078e-07
MA0808.1	TEAD3	chr21	1436502	1436509	-	6.51e-05	GCATTCCT	6021	chr21	1435712	1437315	0.358675	ENSGALG00000001141	HES5		-1.40004	0.00407103
MA0521.1	Tcf12	chr12	14850777	14850787	-	6.56e-05	GGCAGCTGAAT	4211	chr12	14850531	14851488	0.348408	ENSGALG00000007483	LRIG1		-2.35921	2.97522e-12
MA0518.1	Stat4	chr12	3836346	3836359	+	6.79e-05	ATTCCAGGAATGCA	4096	chr12	3836224	3836490	0.401085	ENSGALG00000004687	CENPP		-4.55122	1.78001e-08
MA0809.1	TEAD4	chr28	1327156	1327165	+	6.8e-05	AACATTCCGC	7094	chr28	1327076	1327334	0.269178	ENSGALG00000051278			-3.91304	1.34871e-19
MA0809.1	TEAD4	chr10	1647299	1647308	-	6.8e-05	AACATTCCGC	3479	chr10	1647206	1647432	0.255194	ENSGALG00000030672	TRIP4		-1.52657	0.000117292
MA0809.1	TEAD4	chr3	16635229	16635238	-	6.8e-05	AGCATTCCAG	1285	chr3	16634841	16635317	0.0902199	ENSGALG00000038528			-1.7481	4.56659e-06
MA0825.1	MNT	chr1	137585071	137585080	+	6.86e-05	CGCACGTGAT	549	chr1	137584968	137585295	0.185551	ENSGALG00000044599			-1.49709	0.000493134
MA0058.3	MAX	chr1	137585071	137585080	+	6.87e-05	CGCACGTGAT	549	chr1	137584968	137585295	0.185551	ENSGALG00000044599			-1.49709	0.000493134
MA0522.2	TCF3	chr27	7255063	7255072	+	6.87e-05	GGCACCTGGG	7041	chr27	7254861	7255103	0.114625	ENSGALG00000052798			-3.89974	1.77657e-46
MA0481.2	FOXP1	chr12	14850689	14850700	-	6.88e-05	ATGCAAACAGAA	4211	chr12	14850531	14851488	0.348408	ENSGALG00000007483	LRIG1		-2.35921	2.97522e-12
MA0521.1	Tcf12	chr1	137585019	137585029	+	6.99e-05	AGCAGCTGAGT	549	chr1	137584968	137585295	0.185551	ENSGALG00000044599			-1.49709	0.000493134
MA0603.1	Arntl	chr21	1436748	1436757	-	7.01e-05	TTTCACGTGT	6021	chr21	1435712	1437315	0.358675	ENSGALG00000001141	HES5		-1.40004	0.00407103
MA0649.1	HEY2	chr17	781998	782007	+	7.01e-05	GCAACGTGCC	5046	chr17	781865	782043	0.110866	ENSGALG00000036894	ABCA2		-1.73136	1.09635e-05
MA0622.1	Mlxip	chr1	137585072	137585079	+	7.06e-05	GCACGTGA	549	chr1	137584968	137585295	0.185551	ENSGALG00000044599			-1.49709	0.000493134
MA0464.2	BHLHE40	chr11	1196929	1196938	+	7.09e-05	AACACGTGAG	3806	chr11	1196871	1197204	0.186917	ENSGALG00000035945			-2.90473	4.13733e-13
MA1108.1	MXI1	chr27	7255045	7255057	-	7.17e-05	CCCCCACGCGCTG	7041	chr27	7254861	7255103	0.114625	ENSGALG00000052798			-3.89974	1.77657e-46
MA0464.2	BHLHE40	chr1	138756178	138756187	-	7.25e-05	CACACGTGAG	555	chr1	138755767	138756416	0.287715	ENSGALG00000016826	ADPRHL1		-5.00546	3.53478e-07
MA0593.1	FOXP2	chr7	27178728	27178738	+	7.26e-05	AAGAAAACAAG	2759	chr7	27178308	27179076	0.276991	ENSGALG00000011708	MYLK		-3.28534	2.2495e-24
MA0603.1	Arntl	chr7	27178548	27178557	+	7.33e-05	GGACACGTGT	2759	chr7	27178308	27179076	0.276991	ENSGALG00000011708	MYLK		-3.28534	2.2495e-24
MA0663.1	MLX	chr11	1197745	1197754	-	7.38e-05	ACCACGTGGC	3807	chr11	1197529	1197779	0.27112	ENSGALG00000035945			-2.90473	4.13733e-13
MA0144.2	STAT3	chr12	3836346	3836356	+	7.44e-05	ATTCCAGGAAT	4096	chr12	3836224	3836490	0.401085	ENSGALG00000004687	CENPP		-4.55122	1.78001e-08
MA0471.1	E2F6	chr1	48087497	48087507	+	7.47e-05	TCGCGGGAGAT	192	chr1	48087347	48087622	0.178637	ENSGALG00000049408	HIST1H2B8		-2.05146	0.00604401
MA0603.1	Arntl	chr12	14850933	14850942	-	7.5e-05	TTTCACGTGA	4211	chr12	14850531	14851488	0.348408	ENSGALG00000007483	LRIG1		-2.35921	2.97522e-12
MA0809.1	TEAD4	chr21	1436501	1436510	-	7.53e-05	TGCATTCCTT	6021	chr21	1435712	1437315	0.358675	ENSGALG00000001141	HES5		-1.40004	0.00407103
MA0819.1	CLOCK	chr11	1197745	1197754	+	7.56e-05	GCCACGTGGT	3807	chr11	1197529	1197779	0.27112	ENSGALG00000035945			-2.90473	4.13733e-13
MA0608.1	Creb3l2	chr21	1436748	1436756	-	7.63e-05	TTCACGTGT	6021	chr21	1435712	1437315	0.358675	ENSGALG00000001141	HES5		-1.40004	0.00407103
MA0464.2	BHLHE40	chr21	1436747	1436756	+	7.68e-05	CACACGTGAA	6021	chr21	1435712	1437315	0.358675	ENSGALG00000001141	HES5		-1.40004	0.00407103
MA0691.1	TFAP4	chr23	4295604	4295613	-	7.8e-05	CCCAGCTGGT	6453	chr23	4295373	4295763	0.274915	ENSGALG00000002319	TEKT2		-1.68707	2.09649e-05
MA0691.1	TFAP4	chr20	5580953	5580962	-	7.8e-05	CCCAGCTGGT	5862	chr20	5580540	5581224	0.115916	ENSGALG00000004469	TP53RK		-1.80422	2.99839e-06
MA0073.1	RREB1	chr5	58930811	58930830	+	7.84e-05	AGACAAACCCACCACTCCAC	2363	chr5	58930660	58930864	0.292331	ENSGALG00000012464	SOUL		-3.26066	3.45809e-25
MA0809.1	TEAD4	chr10	20364920	20364929	-	7.85e-05	GGCATTCCTG	3745	chr10	20364718	20365210	0.295941	ENSGALG00000033557	CTSH		-1.82407	4.37078e-07
MA0090.2	TEAD1	chr28	1327156	1327165	+	7.86e-05	AACATTCCGC	7094	chr28	1327076	1327334	0.269178	ENSGALG00000051278			-3.91304	1.34871e-19
MA0090.2	TEAD1	chr10	1647299	1647308	-	7.86e-05	AACATTCCGC	3479	chr10	1647206	1647432	0.255194	ENSGALG00000030672	TRIP4		-1.52657	0.000117292
MA1125.1	ZNF384	chr1	78070613	78070624	+	7.86e-05	TCTGAAAAAAAG	358	chr1	78070211	78070638	0.286475	ENSGALG00000014662	RBP5		-2.42666	2.52503e-09
MA0823.1	HEY1	chr11	1197745	1197754	-	7.93e-05	ACCACGTGGC	3807	chr11	1197529	1197779	0.27112	ENSGALG00000035945			-2.90473	4.13733e-13
MA0808.1	TEAD3	chr28	1327157	1327164	+	7.98e-05	ACATTCCG	7094	chr28	1327076	1327334	0.269178	ENSGALG00000051278			-3.91304	1.34871e-19
MA0808.1	TEAD3	chr10	1647300	1647307	-	7.98e-05	ACATTCCG	3479	chr10	1647206	1647432	0.255194	ENSGALG00000030672	TRIP4		-1.52657	0.000117292
MA0597.1	THAP1	chr18	9277028	9277036	+	8.11e-05	CTGCCCTCC	5435	chr18	9277026	9277416	0.208038	ENSGALG00000006900			-3.02231	4.57009e-15
MA0597.1	THAP1	chr28	1327108	1327116	+	8.11e-05	CTGCCCTCC	7094	chr28	1327076	1327334	0.269178	ENSGALG00000051278			-3.91304	1.34871e-19
MA0597.1	THAP1	chr12	14851004	14851012	-	8.11e-05	CTGCCCTCC	4211	chr12	14850531	14851488	0.348408	ENSGALG00000007483	LRIG1		-2.35921	2.97522e-12
MA0516.1	SP2	chr5	23887805	23887819	+	8.11e-05	CCCCTGCCCCATGCG	2158	chr5	23887771	23887950	0.181292	ENSGALG00000008380	DGKZ		-2.38755	2.20349e-10
MA0823.1	HEY1	chr27	7255072	7255081	+	8.13e-05	GGCACGCGCT	7041	chr27	7254861	7255103	0.114625	ENSGALG00000052798			-3.89974	1.77657e-46
MA0649.1	HEY2	chr11	1197745	1197754	+	8.19e-05	GCCACGTGGT	3807	chr11	1197529	1197779	0.27112	ENSGALG00000035945			-2.90473	4.13733e-13
MA0691.1	TFAP4	chr23	4295604	4295613	+	8.24e-05	ACCAGCTGGG	6453	chr23	4295373	4295763	0.274915	ENSGALG00000002319	TEKT2		-1.68707	2.09649e-05
MA0691.1	TFAP4	chr20	5580953	5580962	+	8.24e-05	ACCAGCTGGG	5862	chr20	5580540	5581224	0.115916	ENSGALG00000004469	TP53RK		-1.80422	2.99839e-06
MA0738.1	HIC2	chr18	9277096	9277104	+	8.27e-05	GTGCCCGGT	5435	chr18	9277026	9277416	0.208038	ENSGALG00000006900			-3.02231	4.57009e-15
MA0593.1	FOXP2	chr20	5581012	5581022	-	8.35e-05	AAGAAAACAGC	5862	chr20	5580540	5581224	0.115916	ENSGALG00000004469	TP53RK		-1.80422	2.99839e-06
MA0523.1	TCF7L2	chr21	1437166	1437179	+	8.36e-05	TTTCATCAAAGCAA	6021	chr21	1435712	1437315	0.358675	ENSGALG00000001141	HES5		-1.40004	0.00407103
MA0852.2	FOXK1	chr7	27178727	27178740	+	8.41e-05	TAAGAAAACAAGAA	2759	chr7	27178308	27179076	0.276991	ENSGALG00000011708	MYLK		-3.28534	2.2495e-24
MA0773.1	MEF2D	chr12	14850735	14850746	+	8.43e-05	TCTATATATACA	4211	chr12	14850531	14851488	0.348408	ENSGALG00000007483	LRIG1		-2.35921	2.97522e-12
MA0597.1	THAP1	chr12	14851326	14851334	-	8.44e-05	CTGCCATCA	4211	chr12	14850531	14851488	0.348408	ENSGALG00000007483	LRIG1		-2.35921	2.97522e-12
MA0058.3	MAX	chr11	1196929	1196938	+	8.45e-05	AACACGTGAG	3806	chr11	1196871	1197204	0.186917	ENSGALG00000035945			-2.90473	4.13733e-13
MA1108.1	MXI1	chr7	27178547	27178559	+	8.52e-05	CGGACACGTGTGT	2759	chr7	27178308	27179076	0.276991	ENSGALG00000011708	MYLK		-3.28534	2.2495e-24
MA0079.3	SP1	chr10	20347402	20347412	+	8.55e-05	GTCCCTCCCTA	3744	chr10	20347298	20347758	0.231779	ENSGALG00000008256	BLM		-1.82407	4.37078e-07
MA1106.1	HIF1A	chr19	176252	176261	-	8.63e-05	CGACGTGCTT	5513	chr19	175951	176349	0.124966	ENSGALG00000033320			-2.2152	1.08388e-05
MA0079.3	SP1	chr11	1197018	1197028	-	8.69e-05	ATCCCTCCCCA	3806	chr11	1196871	1197204	0.186917	ENSGALG00000035945			-2.90473	4.13733e-13
MA1099.1	Hes1	chr7	27178549	27178558	-	8.75e-05	CACACGTGTC	2759	chr7	27178308	27179076	0.276991	ENSGALG00000011708	MYLK		-3.28534	2.2495e-24
MA0593.1	FOXP2	chr20	5580566	5580576	-	8.93e-05	GAGAAAACAAG	5862	chr20	5580540	5581224	0.115916	ENSGALG00000004469	TP53RK		-1.80422	2.99839e-06
MA0597.1	THAP1	chr1	48087530	48087538	+	8.96e-05	CTGCCCGGC	192	chr1	48087347	48087622	0.178637	ENSGALG00000049408	HIST1H2B8		-2.05146	0.00604401
MA0464.2	BHLHE40	chr11	1196929	1196938	-	9e-05	CTCACGTGTT	3806	chr11	1196871	1197204	0.186917	ENSGALG00000035945			-2.90473	4.13733e-13
MA1108.1	MXI1	chr1	137585070	137585082	-	9.04e-05	CTATCACGTGCGT	549	chr1	137584968	137585295	0.185551	ENSGALG00000044599			-1.49709	0.000493134
MA0522.2	TCF3	chr20	5581108	5581117	+	9.06e-05	GACACCTGGC	5862	chr20	5580540	5581224	0.115916	ENSGALG00000004469	TP53RK		-1.80422	2.99839e-06
MA0073.1	RREB1	chr21	1435868	1435887	+	9.15e-05	ACACCAACCCAACTCCAAGC	6021	chr21	1435712	1437315	0.358675	ENSGALG00000001141	HES5		-1.40004	0.00407103
MA0471.1	E2F6	chr11	1197108	1197118	-	9.16e-05	GCGTGGGAGGC	3806	chr11	1196871	1197204	0.186917	ENSGALG00000035945			-2.90473	4.13733e-13
MA0808.1	TEAD3	chr20	5580623	5580630	+	9.18e-05	GCATTCCG	5862	chr20	5580540	5581224	0.115916	ENSGALG00000004469	TP53RK		-1.80422	2.99839e-06
MA0104.4	MYCN	chr7	27179037	27179048	+	9.2e-05	GCCCACATGGGA	2759	chr7	27178308	27179076	0.276991	ENSGALG00000011708	MYLK		-3.28534	2.2495e-24
MA0104.4	MYCN	chr7	27179037	27179048	-	9.2e-05	TCCCATGTGGGC	2759	chr7	27178308	27179076	0.276991	ENSGALG00000011708	MYLK		-3.28534	2.2495e-24
MA0663.1	MLX	chr7	27178957	27178966	-	9.38e-05	GTAACGTGAC	2759	chr7	27178308	27179076	0.276991	ENSGALG00000011708	MYLK		-3.28534	2.2495e-24
MA0825.1	MNT	chr7	27178549	27178558	-	9.38e-05	CACACGTGTC	2759	chr7	27178308	27179076	0.276991	ENSGALG00000011708	MYLK		-3.28534	2.2495e-24
MA1108.1	MXI1	chr17	781996	782008	+	9.39e-05	GGGCAACGTGCCG	5046	chr17	781865	782043	0.110866	ENSGALG00000036894	ABCA2		-1.73136	1.09635e-05
MA0059.1	MAX::MYC	chr1	137585070	137585080	+	9.45e-05	ACGCACGTGAT	549	chr1	137584968	137585295	0.185551	ENSGALG00000044599			-1.49709	0.000493134
MA0522.2	TCF3	chr1	137584822	137584831	+	9.49e-05	GCCACCTGCA	548	chr1	137584683	137584898	0.259312	ENSGALG00000029970	LIMS1		-1.69585	1.16193e-05
MA0073.1	RREB1	chr10	1644652	1644671	+	9.5e-05	AAAAACAACACAAAAACCCA	3478	chr10	1644479	1644757	0.188797	ENSGALG00000030672	TRIP4		-1.52657	0.000117292
MA0144.2	STAT3	chr17	781932	781942	+	9.58e-05	CAGCTGGGAAG	5046	chr17	781865	782043	0.110866	ENSGALG00000036894	ABCA2		-1.73136	1.09635e-05
MA0522.2	TCF3	chr19	176024	176033	-	9.63e-05	AGCAGCTGCG	5513	chr19	175951	176349	0.124966	ENSGALG00000033320			-2.2152	1.08388e-05
MA0522.2	TCF3	chr1	78070316	78070325	-	9.63e-05	AGCAGCTGCG	358	chr1	78070211	78070638	0.286475	ENSGALG00000014662	RBP5		-2.42666	2.52503e-09
MA0073.1	RREB1	chr11	1197173	1197192	+	9.65e-05	CCCTAACCCTAACGCTACCC	3806	chr11	1196871	1197204	0.186917	ENSGALG00000035945			-2.90473	4.13733e-13
MA0691.1	TFAP4	chr1	137585019	137585028	-	9.77e-05	CTCAGCTGCT	549	chr1	137584968	137585295	0.185551	ENSGALG00000044599			-1.49709	0.000493134
MA0691.1	TFAP4	chr7	27178674	27178683	+	9.77e-05	CTCAGCTGCT	2759	chr7	27178308	27179076	0.276991	ENSGALG00000011708	MYLK		-3.28534	2.2495e-24
MA0079.3	SP1	chr9	16015123	16015133	+	9.78e-05	GTCCTGCCCCC	3331	chr9	16015065	16015255	0.152333	ENSGALG00000028294	VWA5B2		-2.1789	0.00081138
MA0471.1	E2F6	chr1	78070271	78070281	-	9.93e-05	CAGCGGGAGGA	358	chr1	78070211	78070638	0.286475	ENSGALG00000014662	RBP5		-2.42666	2.52503e-09
MA0079.3	SP1	chr19	176697	176707	-	9.95e-05	CTCCCACCCTT	5514	chr19	176566	176717	0.105862	ENSGALG00000033320			-2.2152	1.08388e-05
MA0521.1	Tcf12	chr23	4295519	4295529	-	9.97e-05	AGCAGGTGGTT	6453	chr23	4295373	4295763	0.274915	ENSGALG00000002319	TEKT2		-1.68707	2.09649e-05
MA1108.1	MXI1	chr18	9277394	9277406	+	9.98e-05	GGGCCGCGTGCTT	5435	chr18	9277026	9277416	0.208038	ENSGALG00000006900			-3.02231	4.57009e-15
MA0839.1	CREB3L1	chr19	176622	176635	-	6.77e-07	TTGCCACGTCTTCA	5514	chr19	176566	176717	0.105862	ENSGALG00000037051			-2.05057	8.34619e-07
MA0073.1	RREB1	chr1	78070469	78070488	+	1.05e-06	CCCCCCCCCAACCACCAGGC	358	chr1	78070211	78070638	0.286475	ENSGALG00000014674	CLSTN3		-2.02532	1.10096e-08
MA0523.1	TCF7L2	chr23	4295506	4295519	+	1.24e-06	GCAGTTCAAAGGGA	6453	chr23	4295373	4295763	0.274915	ENSGALG00000002304	ADPRHL2		-1.68707	2.09649e-05
MA0073.1	RREB1	chr1	78070473	78070492	+	1.45e-06	CCCCCAACCACCAGGCAAGC	358	chr1	78070211	78070638	0.286475	ENSGALG00000014674	CLSTN3		-2.02532	1.10096e-08
MA0058.3	MAX	chr11	1197745	1197754	-	1.97e-06	ACCACGTGGC	3807	chr11	1197529	1197779	0.27112	ENSGALG00000027183			-2.9831	1.29474e-25
MA0597.1	THAP1	chr5	23887816	23887824	-	2.23e-06	CTGCCCGCA	2158	chr5	23887771	23887950	0.181292	ENSGALG00000008367	MDK		-3.80597	4.10845e-31
MA0597.1	THAP1	chr23	5286730	5286738	-	2.23e-06	CTGCCCGCA	6497	chr23	5286517	5286815	0.232159	ENSGALG00000003297	HDAC1		-1.39602	0.0244626
MA1099.1	Hes1	chr9	16015143	16015152	+	2.25e-06	GCCACGCGTC	3331	chr9	16015065	16015255	0.152333	ENSGALG00000052753			-2.1789	0.00081138
MA0073.1	RREB1	chr10	1644654	1644673	+	3.16e-06	AAACAACACAAAAACCCACG	3478	chr10	1644479	1644757	0.188797	ENSGALG00000040087	ZNF609		-1.52657	0.000117292
MA0104.4	MYCN	chr11	1197744	1197755	+	3.28e-06	TGCCACGTGGTG	3807	chr11	1197529	1197779	0.27112	ENSGALG00000027183			-2.9831	1.29474e-25
MA0104.4	MYCN	chr11	1197744	1197755	-	3.28e-06	CACCACGTGGCA	3807	chr11	1197529	1197779	0.27112	ENSGALG00000027183			-2.9831	1.29474e-25
MA0073.1	RREB1	chr5	58930817	58930836	+	3.98e-06	ACCCACCACTCCACCCAAGC	2363	chr5	58930660	58930864	0.292331	ENSGALG00000031182	FANCM		-1.26569	0.0137518
MA1108.1	MXI1	chr11	1197744	1197756	-	4.03e-06	CCACCACGTGGCA	3807	chr11	1197529	1197779	0.27112	ENSGALG00000027183			-2.9831	1.29474e-25
MA0059.1	MAX::MYC	chr11	1197744	1197754	+	4.23e-06	TGCCACGTGGT	3807	chr11	1197529	1197779	0.27112	ENSGALG00000027183			-2.9831	1.29474e-25
MA0809.1	TEAD4	chr21	1436337	1436346	+	4.58e-06	CACATTCCAG	6021	chr21	1435712	1437315	0.358675	ENSGALG00000001165	PANK4		-1.40004	0.00407103
MA0521.1	Tcf12	chr1	78070315	78070325	-	4.63e-06	AGCAGCTGCGG	358	chr1	78070211	78070638	0.286475	ENSGALG00000014674	CLSTN3		-2.02532	1.10096e-08
MA0079.3	SP1	chr28	1327308	1327318	-	4.67e-06	CCCCCGCCCCG	7094	chr28	1327076	1327334	0.269178	ENSGALG00000033971	TLE2		-3.91304	1.34871e-19
MA0608.1	Creb3l2	chr11	1197745	1197753	+	4.95e-06	GCCACGTGG	3807	chr11	1197529	1197779	0.27112	ENSGALG00000027183			-2.9831	1.29474e-25
MA0517.1	STAT1::STAT2	chr12	14851084	14851098	+	5.3e-06	GCAGTTTTACTTTCC	4211	chr12	14850531	14851488	0.348408	ENSGALG00000007467	SLC25A26		-1.9935	9.19195e-08
MA0663.1	MLX	chr12	14850932	14850941	-	5.68e-06	TTCACGTGAT	4211	chr12	14850531	14851488	0.348408	ENSGALG00000007467	SLC25A26		-1.9935	9.19195e-08
MA0523.1	TCF7L2	chr10	20364889	20364902	-	7.47e-06	GAAGTTCAAAGAAT	3745	chr10	20364718	20365210	0.295941	ENSGALG00000008256	BLM		-1.82407	4.37078e-07
MA0521.1	Tcf12	chr10	1647363	1647373	+	7.53e-06	AACAGCTGGGC	3479	chr10	1647206	1647432	0.255194	ENSGALG00000040087	ZNF609		-1.52657	0.000117292
MA0597.1	THAP1	chr20	5580740	5580748	+	7.67e-06	CTGCCCTCA	5862	chr20	5580540	5581224	0.115916	ENSGALG00000004498	SLC2A10		-1.3036	0.0099817
MA0597.1	THAP1	chr20	5581052	5581060	+	7.67e-06	CTGCCCTCA	5862	chr20	5580540	5581224	0.115916	ENSGALG00000004498	SLC2A10		-1.3036	0.0099817
MA0073.1	RREB1	chr23	4295435	4295454	+	8.17e-06	CTCCCACTCACCAACCACAG	6453	chr23	4295373	4295763	0.274915	ENSGALG00000002304	ADPRHL2		-1.68707	2.09649e-05
MA0649.1	HEY2	chr7	27178549	27178558	+	8.65e-06	GACACGTGTG	2759	chr7	27178308	27179076	0.276991	ENSGALG00000050781			-3.33868	1.37664e-07
MA0079.3	SP1	chr27	7500387	7500397	+	8.76e-06	CCTCCGCCCCT	7055	chr27	7500300	7500435	0.184461	ENSGALG00000027462	P3H4		-2.03946	6.56243e-05
MA0059.1	MAX::MYC	chr11	1197745	1197755	-	8.8e-06	CACCACGTGGC	3807	chr11	1197529	1197779	0.27112	ENSGALG00000027183			-2.9831	1.29474e-25
MA0825.1	MNT	chr11	1197745	1197754	-	9.1e-06	ACCACGTGGC	3807	chr11	1197529	1197779	0.27112	ENSGALG00000027183			-2.9831	1.29474e-25
MA1099.1	Hes1	chr27	7255072	7255081	+	9.13e-06	GGCACGCGCT	7041	chr27	7254861	7255103	0.114625	ENSGALG00000003922	TOP2A		-3.89974	1.77657e-46
MA0147.3	MYC	chr11	1197744	1197755	+	9.19e-06	TGCCACGTGGTG	3807	chr11	1197529	1197779	0.27112	ENSGALG00000027183			-2.9831	1.29474e-25
MA0523.1	TCF7L2	chr10	1648304	1648317	-	9.28e-06	GGAGATGAAAGGCT	3480	chr10	1648231	1648343	0.530527	ENSGALG00000040087	ZNF609		-1.52657	0.000117292
MA0738.1	HIC2	chr10	20347547	20347555	+	9.5e-06	GTGCCCGCC	3744	chr10	20347298	20347758	0.231779	ENSGALG00000035465	WDR76		-1.8075	0.00299346
MA0522.2	TCF3	chr12	14848461	14848470	-	1.02e-05	AACACCTGTG	4210	chr12	14848205	14848549	0.232638	ENSGALG00000007467	SLC25A26		-1.9935	9.19195e-08
MA0809.1	TEAD4	chr23	4295566	4295575	-	1.03e-05	CACATTCCTG	6453	chr23	4295373	4295763	0.274915	ENSGALG00000002304	ADPRHL2		-1.68707	2.09649e-05
MA0521.1	Tcf12	chr10	20364973	20364983	+	1.06e-05	AGCAGCTGCAC	3745	chr10	20364718	20365210	0.295941	ENSGALG00000008256	BLM		-1.82407	4.37078e-07
MA0663.1	MLX	chr12	14850932	14850941	+	1.08e-05	ATCACGTGAA	4211	chr12	14850531	14851488	0.348408	ENSGALG00000007467	SLC25A26		-1.9935	9.19195e-08
MA0079.3	SP1	chr5	23887908	23887918	-	1.1e-05	CCCCCTCCCCG	2158	chr5	23887771	23887950	0.181292	ENSGALG00000008367	MDK		-3.80597	4.10845e-31
MA0608.1	Creb3l2	chr7	27178549	27178557	+	1.1e-05	GACACGTGT	2759	chr7	27178308	27179076	0.276991	ENSGALG00000050781			-3.33868	1.37664e-07
MA1116.1	RBPJ	chr18	9277063	9277072	-	1.12e-05	GCTGGGAAGG	5435	chr18	9277026	9277416	0.208038	ENSGALG00000006901	AATK		-3.02231	4.57009e-15
MA0079.3	SP1	chr3	16634923	16634933	+	1.14e-05	GCTCCTCCTCC	1285	chr3	16634841	16635317	0.0902199	ENSGALG00000013821	GEMIN6		-1.50693	0.000173542
MA0516.1	SP2	chr19	176700	176714	-	1.17e-05	TTCCCTCCTCCCACC	5514	chr19	176566	176717	0.105862	ENSGALG00000037051			-2.05057	8.34619e-07
MA0516.1	SP2	chr18	9277232	9277246	+	1.17e-05	GCCCTGCCCCATCCC	5435	chr18	9277026	9277416	0.208038	ENSGALG00000006901	AATK		-3.02231	4.57009e-15
MA0516.1	SP2	chr9	16015123	16015137	+	1.2e-05	GTCCTGCCCCCCGTC	3331	chr9	16015065	16015255	0.152333	ENSGALG00000052753			-2.1789	0.00081138
MA0059.1	MAX::MYC	chr1	48087548	48087558	+	1.26e-05	AAGCACGCGGT	192	chr1	48087347	48087622	0.178637	ENSGALG00000038969			-3.17273	2.25784e-18
MA0516.1	SP2	chr3	16634923	16634937	+	1.29e-05	GCTCCTCCTCCGGCG	1285	chr3	16634841	16635317	0.0902199	ENSGALG00000013821	GEMIN6		-1.50693	0.000173542
MA0823.1	HEY1	chr7	27178549	27178558	-	1.3e-05	CACACGTGTC	2759	chr7	27178308	27179076	0.276991	ENSGALG00000050781			-3.33868	1.37664e-07
MA0471.1	E2F6	chr7	27178986	27178996	-	1.3e-05	GAGCGGGAGGA	2759	chr7	27178308	27179076	0.276991	ENSGALG00000050781			-3.33868	1.37664e-07
MA0768.1	LEF1	chr10	1648303	1648317	-	1.37e-05	GGAGATGAAAGGCTG	3480	chr10	1648231	1648343	0.530527	ENSGALG00000040087	ZNF609		-1.52657	0.000117292
MA0523.1	TCF7L2	chr1	137585197	137585210	+	1.41e-05	TGAGATGAAAGGAC	549	chr1	137584968	137585295	0.185551	ENSGALG00000029970	LIMS1		-1.69585	1.16193e-05
MA0603.1	Arntl	chr1	137585072	137585081	-	1.45e-05	TATCACGTGC	549	chr1	137584968	137585295	0.185551	ENSGALG00000029970	LIMS1		-1.69585	1.16193e-05
MA0137.3	STAT1	chr12	3836346	3836356	+	1.45e-05	ATTCCAGGAAT	4096	chr12	3836224	3836490	0.401085	ENSGALG00000026736	OGN		-4.98307	9.28772e-09
MA0521.1	Tcf12	chr18	9277210	9277220	-	1.52e-05	GGCAGCTGCCC	5435	chr18	9277026	9277416	0.208038	ENSGALG00000006901	AATK		-3.02231	4.57009e-15
MA0073.1	RREB1	chr7	27178998	27179017	+	1.55e-05	CCCCCGGACACCCGCACCGC	2759	chr7	27178308	27179076	0.276991	ENSGALG00000050781			-3.33868	1.37664e-07
MA0516.1	SP2	chr5	23887838	23887852	+	1.59e-05	CCTCCGCCTCTGCCT	2158	chr5	23887771	23887950	0.181292	ENSGALG00000008367	MDK		-3.80597	4.10845e-31
MA0517.1	STAT1::STAT2	chr23	4295386	4295400	+	1.6e-05	AGGCTTTCATTTCCT	6453	chr23	4295373	4295763	0.274915	ENSGALG00000002304	ADPRHL2		-1.68707	2.09649e-05
MA0090.2	TEAD1	chr21	1436337	1436346	+	1.7e-05	CACATTCCAG	6021	chr21	1435712	1437315	0.358675	ENSGALG00000001165	PANK4		-1.40004	0.00407103
MA0147.3	MYC	chr11	1197744	1197755	-	1.78e-05	CACCACGTGGCA	3807	chr11	1197529	1197779	0.27112	ENSGALG00000027183			-2.9831	1.29474e-25
MA0808.1	TEAD3	chr21	1436338	1436345	+	1.79e-05	ACATTCCA	6021	chr21	1435712	1437315	0.358675	ENSGALG00000001165	PANK4		-1.40004	0.00407103
MA1116.1	RBPJ	chr18	9277375	9277384	+	1.8e-05	GGTGGGAAGG	5435	chr18	9277026	9277416	0.208038	ENSGALG00000006901	AATK		-3.02231	4.57009e-15
MA0516.1	SP2	chr28	1327304	1327318	-	1.82e-05	CCCCCGCCCCGCGAT	7094	chr28	1327076	1327334	0.269178	ENSGALG00000033971	TLE2		-3.91304	1.34871e-19
MA0516.1	SP2	chr21	1436666	1436680	+	1.82e-05	CCCCTGCCTCCTGCC	6021	chr21	1435712	1437315	0.358675	ENSGALG00000001165	PANK4		-1.40004	0.00407103
MA0768.1	LEF1	chr23	4295506	4295520	+	1.84e-05	GCAGTTCAAAGGGAA	6453	chr23	4295373	4295763	0.274915	ENSGALG00000002304	ADPRHL2		-1.68707	2.09649e-05
MA0768.1	LEF1	chr1	137585197	137585211	+	1.86e-05	TGAGATGAAAGGACA	549	chr1	137584968	137585295	0.185551	ENSGALG00000029970	LIMS1		-1.69585	1.16193e-05
MA0464.2	BHLHE40	chr1	137585071	137585080	+	1.9e-05	CGCACGTGAT	549	chr1	137584968	137585295	0.185551	ENSGALG00000029970	LIMS1		-1.69585	1.16193e-05
MA0516.1	SP2	chr27	7500387	7500401	+	1.92e-05	CCTCCGCCCCTCTGT	7055	chr27	7500300	7500435	0.184461	ENSGALG00000027462	P3H4		-2.03946	6.56243e-05
MA0516.1	SP2	chr5	23887904	23887918	-	1.92e-05	CCCCCTCCCCGCCGG	2158	chr5	23887771	23887950	0.181292	ENSGALG00000008367	MDK		-3.80597	4.10845e-31
MA0738.1	HIC2	chr20	5580656	5580664	+	1.95e-05	GTGCCCAGC	5862	chr20	5580540	5581224	0.115916	ENSGALG00000004498	SLC2A10		-1.3036	0.0099817
MA0738.1	HIC2	chr10	1647367	1647375	-	1.95e-05	GTGCCCAGC	3479	chr10	1647206	1647432	0.255194	ENSGALG00000040087	ZNF609		-1.52657	0.000117292
MA0521.1	Tcf12	chr17	782014	782024	-	2e-05	GGCAGCTGGGC	5046	chr17	781865	782043	0.110866	ENSGALG00000038789	CLIC3		-3.64869	8.21322e-06
MA0819.1	CLOCK	chr7	27178549	27178558	-	2.03e-05	CACACGTGTC	2759	chr7	27178308	27179076	0.276991	ENSGALG00000050781			-3.33868	1.37664e-07
MA0058.3	MAX	chr11	1197745	1197754	+	2.03e-05	GCCACGTGGT	3807	chr11	1197529	1197779	0.27112	ENSGALG00000027183			-2.9831	1.29474e-25
MA0522.2	TCF3	chr10	20365014	20365023	+	2.06e-05	AGCACCTGGT	3745	chr10	20364718	20365210	0.295941	ENSGALG00000008256	BLM		-1.82407	4.37078e-07
MA0516.1	SP2	chr11	1197014	1197028	-	2.08e-05	ATCCCTCCCCATCCC	3806	chr11	1196871	1197204	0.186917	ENSGALG00000027183			-2.9831	1.29474e-25
MA0464.2	BHLHE40	chr1	137585071	137585080	-	2.14e-05	ATCACGTGCG	549	chr1	137584968	137585295	0.185551	ENSGALG00000029970	LIMS1		-1.69585	1.16193e-05
MA0521.1	Tcf12	chr11	1196997	1197007	-	2.15e-05	CACAGCTGGTG	3806	chr11	1196871	1197204	0.186917	ENSGALG00000027183			-2.9831	1.29474e-25
MA0073.1	RREB1	chr10	20347447	20347466	-	2.22e-05	GCACCACCCAAACCCAGCAG	3744	chr10	20347298	20347758	0.231779	ENSGALG00000035465	WDR76		-1.8075	0.00299346
MA0522.2	TCF3	chr1	48087363	48087372	-	2.22e-05	TGCACCTGCT	192	chr1	48087347	48087622	0.178637	ENSGALG00000038969			-3.17273	2.25784e-18
MA0608.1	Creb3l2	chr19	176625	176633	-	2.24e-05	GCCACGTCT	5514	chr19	176566	176717	0.105862	ENSGALG00000037051			-2.05057	8.34619e-07
MA0521.1	Tcf12	chr19	176023	176033	-	2.34e-05	AGCAGCTGCGT	5513	chr19	175951	176349	0.124966	ENSGALG00000037051			-2.05057	8.34619e-07
MA1108.1	MXI1	chr11	1197743	1197755	+	2.35e-05	ATGCCACGTGGTG	3807	chr11	1197529	1197779	0.27112	ENSGALG00000027183			-2.9831	1.29474e-25
MA0516.1	SP2	chr17	781934	781948	-	2.36e-05	GCCCCGCTTCCCAGC	5046	chr17	781865	782043	0.110866	ENSGALG00000038789	CLIC3		-3.64869	8.21322e-06
MA0819.1	CLOCK	chr7	27178549	27178558	+	2.42e-05	GACACGTGTG	2759	chr7	27178308	27179076	0.276991	ENSGALG00000050781			-3.33868	1.37664e-07
MA0059.1	MAX::MYC	chr18	9277396	9277406	-	2.43e-05	AAGCACGCGGC	5435	chr18	9277026	9277416	0.208038	ENSGALG00000006901	AATK		-3.02231	4.57009e-15
MA0738.1	HIC2	chr10	20347471	20347479	+	2.49e-05	ATGCCCAGC	3744	chr10	20347298	20347758	0.231779	ENSGALG00000035465	WDR76		-1.8075	0.00299346
MA0839.1	CREB3L1	chr11	1197743	1197756	+	2.51e-05	ATGCCACGTGGTGG	3807	chr11	1197529	1197779	0.27112	ENSGALG00000027183			-2.9831	1.29474e-25
MA0603.1	Arntl	chr12	14850931	14850940	+	2.52e-05	TATCACGTGA	4211	chr12	14850531	14851488	0.348408	ENSGALG00000007467	SLC25A26		-1.9935	9.19195e-08
MA0090.2	TEAD1	chr23	4295566	4295575	-	2.56e-05	CACATTCCTG	6453	chr23	4295373	4295763	0.274915	ENSGALG00000002304	ADPRHL2		-1.68707	2.09649e-05
MA0073.1	RREB1	chr5	58930815	58930834	+	2.62e-05	AAACCCACCACTCCACCCAA	2363	chr5	58930660	58930864	0.292331	ENSGALG00000031182	FANCM		-1.26569	0.0137518
MA0768.1	LEF1	chr10	20364888	20364902	-	2.62e-05	GAAGTTCAAAGAATC	3745	chr10	20364718	20365210	0.295941	ENSGALG00000008256	BLM		-1.82407	4.37078e-07
MA0691.1	TFAP4	chr1	78070582	78070591	+	2.63e-05	ACCAGCTGGT	358	chr1	78070211	78070638	0.286475	ENSGALG00000014674	CLSTN3		-2.02532	1.10096e-08
MA0691.1	TFAP4	chr1	78070582	78070591	-	2.63e-05	ACCAGCTGGT	358	chr1	78070211	78070638	0.286475	ENSGALG00000014674	CLSTN3		-2.02532	1.10096e-08
MA1116.1	RBPJ	chr17	781934	781943	+	2.64e-05	GCTGGGAAGC	5046	chr17	781865	782043	0.110866	ENSGALG00000038789	CLIC3		-3.64869	8.21322e-06
MA0738.1	HIC2	chr17	781979	781987	-	2.72e-05	GTGCCCGCT	5046	chr17	781865	782043	0.110866	ENSGALG00000038789	CLIC3		-3.64869	8.21322e-06
MA0521.1	Tcf12	chr19	176024	176034	+	2.74e-05	CGCAGCTGCTG	5513	chr19	175951	176349	0.124966	ENSGALG00000037051			-2.05057	8.34619e-07
MA0521.1	Tcf12	chr1	78070316	78070326	+	2.74e-05	CGCAGCTGCTG	358	chr1	78070211	78070638	0.286475	ENSGALG00000014674	CLSTN3		-2.02532	1.10096e-08
MA0521.1	Tcf12	chr18	9277211	9277221	+	2.79e-05	GGCAGCTGCCT	5435	chr18	9277026	9277416	0.208038	ENSGALG00000006901	AATK		-3.02231	4.57009e-15
MA0079.3	SP1	chr19	176704	176714	-	2.88e-05	TTCCCTCCTCC	5514	chr19	176566	176717	0.105862	ENSGALG00000037051			-2.05057	8.34619e-07
MA0521.1	Tcf12	chr21	1435831	1435841	+	2.88e-05	AGCAGCTGAAG	6021	chr21	1435712	1437315	0.358675	ENSGALG00000001165	PANK4		-1.40004	0.00407103
MA0471.1	E2F6	chr19	176706	176716	+	3e-05	AGGAGGGAACC	5514	chr19	176566	176717	0.105862	ENSGALG00000037051			-2.05057	8.34619e-07
MA0522.2	TCF3	chr10	20364990	20364999	-	3.06e-05	AACACCTGGA	3745	chr10	20364718	20365210	0.295941	ENSGALG00000008256	BLM		-1.82407	4.37078e-07
MA0518.1	Stat4	chr1	78070364	78070377	+	3.07e-05	TTTATGAGAAGTGG	358	chr1	78070211	78070638	0.286475	ENSGALG00000014674	CLSTN3		-2.02532	1.10096e-08
MA0597.1	THAP1	chr12	3836289	3836297	-	3.11e-05	CTGCCAGCA	4096	chr12	3836224	3836490	0.401085	ENSGALG00000026736	OGN		-4.98307	9.28772e-09
MA0597.1	THAP1	chr21	1436764	1436772	+	3.11e-05	CTGCCAGCA	6021	chr21	1435712	1437315	0.358675	ENSGALG00000001165	PANK4		-1.40004	0.00407103
MA0518.1	Stat4	chr21	1437242	1437255	-	3.12e-05	CTGCAGGGAAATCA	6021	chr21	1435712	1437315	0.358675	ENSGALG00000001165	PANK4		-1.40004	0.00407103
MA0079.3	SP1	chr5	23887838	23887848	+	3.16e-05	CCTCCGCCTCT	2158	chr5	23887771	23887950	0.181292	ENSGALG00000008367	MDK		-3.80597	4.10845e-31
MA0523.1	TCF7L2	chr12	14851378	14851391	-	3.25e-05	ACTCTTCAAAGGGG	4211	chr12	14850531	14851488	0.348408	ENSGALG00000007467	SLC25A26		-1.9935	9.19195e-08
MA0808.1	TEAD3	chr3	16635230	16635237	-	3.26e-05	GCATTCCA	1285	chr3	16634841	16635317	0.0902199	ENSGALG00000013821	GEMIN6		-1.50693	0.000173542
MA0108.2	TBP	chr1	137584802	137584816	+	3.31e-05	GTATAAATGGGAGAT	548	chr1	137584683	137584898	0.259312	ENSGALG00000044599			-1.49709	0.000493134
MA0691.1	TFAP4	chr10	1647363	1647372	-	3.35e-05	CCCAGCTGTT	3479	chr10	1647206	1647432	0.255194	ENSGALG00000040087	ZNF609		-1.52657	0.000117292
MA0597.1	THAP1	chr18	9277164	9277172	+	3.38e-05	CTGCCCGAA	5435	chr18	9277026	9277416	0.208038	ENSGALG00000006901	AATK		-3.02231	4.57009e-15
MA0823.1	HEY1	chr7	27178549	27178558	+	3.39e-05	GACACGTGTG	2759	chr7	27178308	27179076	0.276991	ENSGALG00000050781			-3.33868	1.37664e-07
MA0516.1	SP2	chr19	176693	176707	-	3.39e-05	CTCCCACCCTTCTCC	5514	chr19	176566	176717	0.105862	ENSGALG00000037051			-2.05057	8.34619e-07
MA0463.1	Bcl6	chr12	3836343	3836356	-	3.43e-05	ATTCCTGGAATTAT	4096	chr12	3836224	3836490	0.401085	ENSGALG00000026736	OGN		-4.98307	9.28772e-09
MA0090.2	TEAD1	chr21	1436501	1436510	-	3.43e-05	TGCATTCCTT	6021	chr21	1435712	1437315	0.358675	ENSGALG00000001165	PANK4		-1.40004	0.00407103
MA0602.1	Arid5a	chr20	5580664	5580677	+	3.46e-05	CAAATATTGACACT	5862	chr20	5580540	5581224	0.115916	ENSGALG00000004498	SLC2A10		-1.3036	0.0099817
MA0471.1	E2F6	chr1	78070524	78070534	-	3.7e-05	TGGAGGGAGAC	358	chr1	78070211	78070638	0.286475	ENSGALG00000014674	CLSTN3		-2.02532	1.10096e-08
MA0464.2	BHLHE40	chr12	14850932	14850941	+	3.7e-05	ATCACGTGAA	4211	chr12	14850531	14851488	0.348408	ENSGALG00000007467	SLC25A26		-1.9935	9.19195e-08
MA0738.1	HIC2	chr27	7500400	7500408	+	3.72e-05	GTGCCCACA	7055	chr27	7500300	7500435	0.184461	ENSGALG00000027462	P3H4		-2.03946	6.56243e-05
MA0738.1	HIC2	chr28	1327197	1327205	+	3.72e-05	GTGCCCGCG	7094	chr28	1327076	1327334	0.269178	ENSGALG00000033971	TLE2		-3.91304	1.34871e-19
MA0691.1	TFAP4	chr11	1196998	1197007	+	3.78e-05	ACCAGCTGTG	3806	chr11	1196871	1197204	0.186917	ENSGALG00000027183			-2.9831	1.29474e-25
MA0090.2	TEAD1	chr20	5580622	5580631	+	3.78e-05	CGCATTCCGC	5862	chr20	5580540	5581224	0.115916	ENSGALG00000004498	SLC2A10		-1.3036	0.0099817
MA0108.2	TBP	chr12	14850731	14850745	-	3.82e-05	GTATATATAGACCTG	4211	chr12	14850531	14851488	0.348408	ENSGALG00000007467	SLC25A26		-1.9935	9.19195e-08
MA0691.1	TFAP4	chr11	1196998	1197007	-	3.85e-05	CACAGCTGGT	3806	chr11	1196871	1197204	0.186917	ENSGALG00000027183			-2.9831	1.29474e-25
MA0471.1	E2F6	chr18	9277318	9277328	-	3.87e-05	CGGCGGGAGGA	5435	chr18	9277026	9277416	0.208038	ENSGALG00000006901	AATK		-3.02231	4.57009e-15
MA0809.1	TEAD4	chr20	5580622	5580631	+	3.9e-05	CGCATTCCGC	5862	chr20	5580540	5581224	0.115916	ENSGALG00000004498	SLC2A10		-1.3036	0.0099817
MA0603.1	Arntl	chr1	138756177	138756186	+	3.95e-05	TCTCACGTGT	555	chr1	138755767	138756416	0.287715	ENSGALG00000054982			-5.00546	3.53478e-07
MA1099.1	Hes1	chr23	4295691	4295700	+	4e-05	GCCACGCGAG	6453	chr23	4295373	4295763	0.274915	ENSGALG00000002304	ADPRHL2		-1.68707	2.09649e-05
MA0471.1	E2F6	chr10	1647316	1647326	-	4.01e-05	GAGAGGGAGAG	3479	chr10	1647206	1647432	0.255194	ENSGALG00000040087	ZNF609		-1.52657	0.000117292
MA0471.1	E2F6	chr19	176699	176709	+	4.01e-05	GGGTGGGAGGA	5514	chr19	176566	176717	0.105862	ENSGALG00000037051			-2.05057	8.34619e-07
MA0603.1	Arntl	chr11	1196930	1196939	-	4.12e-05	ACTCACGTGT	3806	chr11	1196871	1197204	0.186917	ENSGALG00000027183			-2.9831	1.29474e-25
MA0259.1	ARNT::HIF1A	chr19	176254	176261	-	4.17e-05	CGACGTGC	5513	chr19	175951	176349	0.124966	ENSGALG00000037051			-2.05057	8.34619e-07
MA0073.1	RREB1	chr1	78070470	78070489	+	4.18e-05	CCCCCCCCAACCACCAGGCA	358	chr1	78070211	78070638	0.286475	ENSGALG00000014674	CLSTN3		-2.02532	1.10096e-08
MA0079.3	SP1	chr19	176701	176711	-	4.19e-05	CCTCCTCCCAC	5514	chr19	176566	176717	0.105862	ENSGALG00000037051			-2.05057	8.34619e-07
MA1116.1	RBPJ	chr21	1436469	1436478	-	4.2e-05	GGTGGGAACA	6021	chr21	1435712	1437315	0.358675	ENSGALG00000001165	PANK4		-1.40004	0.00407103
MA0471.1	E2F6	chr3	16635214	16635224	-	4.27e-05	TGGCGGGAGCT	1285	chr3	16634841	16635317	0.0902199	ENSGALG00000013821	GEMIN6		-1.50693	0.000173542
MA1106.1	HIF1A	chr12	14850607	14850616	-	4.35e-05	AGACGTGCCG	4211	chr12	14850531	14851488	0.348408	ENSGALG00000007467	SLC25A26		-1.9935	9.19195e-08
MA0691.1	TFAP4	chr10	1647363	1647372	+	4.39e-05	AACAGCTGGG	3479	chr10	1647206	1647432	0.255194	ENSGALG00000040087	ZNF609		-1.52657	0.000117292
MA0825.1	MNT	chr11	1197745	1197754	+	4.39e-05	GCCACGTGGT	3807	chr11	1197529	1197779	0.27112	ENSGALG00000027183			-2.9831	1.29474e-25
MA0649.1	HEY2	chr7	27178549	27178558	-	4.49e-05	CACACGTGTC	2759	chr7	27178308	27179076	0.276991	ENSGALG00000050781			-3.33868	1.37664e-07
MA0597.1	THAP1	chr3	16634911	16634919	+	4.53e-05	CCGCCCGTA	1285	chr3	16634841	16635317	0.0902199	ENSGALG00000013821	GEMIN6		-1.50693	0.000173542
MA1099.1	Hes1	chr27	7255046	7255055	-	4.54e-05	CCCACGCGCT	7041	chr27	7254861	7255103	0.114625	ENSGALG00000003922	TOP2A		-3.89974	1.77657e-46
MA0823.1	HEY1	chr9	16015143	16015152	+	4.54e-05	GCCACGCGTC	3331	chr9	16015065	16015255	0.152333	ENSGALG00000052753			-2.1789	0.00081138
MA0464.2	BHLHE40	chr12	14850932	14850941	-	4.55e-05	TTCACGTGAT	4211	chr12	14850531	14851488	0.348408	ENSGALG00000007467	SLC25A26		-1.9935	9.19195e-08
MA0108.2	TBP	chr12	14850736	14850750	+	4.55e-05	CTATATATACACGGT	4211	chr12	14850531	14851488	0.348408	ENSGALG00000007467	SLC25A26		-1.9935	9.19195e-08
MA0144.2	STAT3	chr12	3836346	3836356	-	4.6e-05	ATTCCTGGAAT	4096	chr12	3836224	3836490	0.401085	ENSGALG00000026736	OGN		-4.98307	9.28772e-09
MA0522.2	TCF3	chr23	4295520	4295529	+	4.62e-05	ACCACCTGCT	6453	chr23	4295373	4295763	0.274915	ENSGALG00000002304	ADPRHL2		-1.68707	2.09649e-05
MA0516.1	SP2	chr7	27178978	27178992	+	4.68e-05	AGCCTGCCTCCTCCC	2759	chr7	27178308	27179076	0.276991	ENSGALG00000050781			-3.33868	1.37664e-07
MA0073.1	RREB1	chr21	1435869	1435888	+	4.74e-05	CACCAACCCAACTCCAAGCT	6021	chr21	1435712	1437315	0.358675	ENSGALG00000001165	PANK4		-1.40004	0.00407103
MA0518.1	Stat4	chr10	20364925	20364938	+	4.75e-05	ATGCCAAGAAATGG	3745	chr10	20364718	20365210	0.295941	ENSGALG00000008256	BLM		-1.82407	4.37078e-07
MA1116.1	RBPJ	chr5	23887773	23887782	+	4.77e-05	TCTGGGAACA	2158	chr5	23887771	23887950	0.181292	ENSGALG00000008367	MDK		-3.80597	4.10845e-31
MA0144.2	STAT3	chr21	1437245	1437255	-	4.78e-05	CTGCAGGGAAA	6021	chr21	1435712	1437315	0.358675	ENSGALG00000001165	PANK4		-1.40004	0.00407103
MA0622.1	Mlxip	chr11	1196930	1196937	-	4.87e-05	TCACGTGT	3806	chr11	1196871	1197204	0.186917	ENSGALG00000027183			-2.9831	1.29474e-25
MA0622.1	Mlxip	chr1	138756179	138756186	+	4.87e-05	TCACGTGT	555	chr1	138755767	138756416	0.287715	ENSGALG00000054982			-5.00546	3.53478e-07
MA0622.1	Mlxip	chr21	1436748	1436755	-	4.87e-05	TCACGTGT	6021	chr21	1435712	1437315	0.358675	ENSGALG00000001165	PANK4		-1.40004	0.00407103
MA0471.1	E2F6	chr9	16015081	16015091	+	4.94e-05	GCGCGGGAGCT	3331	chr9	16015065	16015255	0.152333	ENSGALG00000052753			-2.1789	0.00081138
MA0819.1	CLOCK	chr11	1197745	1197754	-	5.01e-05	ACCACGTGGC	3807	chr11	1197529	1197779	0.27112	ENSGALG00000027183			-2.9831	1.29474e-25
MA0808.1	TEAD3	chr23	4295567	4295574	-	5.04e-05	ACATTCCT	6453	chr23	4295373	4295763	0.274915	ENSGALG00000002304	ADPRHL2		-1.68707	2.09649e-05
MA0516.1	SP2	chr7	27178988	27179002	+	5.05e-05	CTCCCGCTCACCCCC	2759	chr7	27178308	27179076	0.276991	ENSGALG00000050781			-3.33868	1.37664e-07
MA0768.1	LEF1	chr1	138756359	138756373	+	5.14e-05	AAAGATCAGAGCTTC	555	chr1	138755767	138756416	0.287715	ENSGALG00000054982			-5.00546	3.53478e-07
MA0522.2	TCF3	chr1	78070510	78070519	-	5.15e-05	TGCACCTGGT	358	chr1	78070211	78070638	0.286475	ENSGALG00000014674	CLSTN3		-2.02532	1.10096e-08
MA0738.1	HIC2	chr28	1327122	1327130	+	5.24e-05	ATGCCCACA	7094	chr28	1327076	1327334	0.269178	ENSGALG00000033971	TLE2		-3.91304	1.34871e-19
MA0691.1	TFAP4	chr10	1648269	1648278	+	5.28e-05	CACAGCTGTG	3480	chr10	1648231	1648343	0.530527	ENSGALG00000040087	ZNF609		-1.52657	0.000117292
MA0691.1	TFAP4	chr10	1648269	1648278	-	5.28e-05	CACAGCTGTG	3480	chr10	1648231	1648343	0.530527	ENSGALG00000040087	ZNF609		-1.52657	0.000117292
MA0663.1	MLX	chr11	1197745	1197754	+	5.32e-05	GCCACGTGGT	3807	chr11	1197529	1197779	0.27112	ENSGALG00000027183			-2.9831	1.29474e-25
MA1099.1	Hes1	chr18	9277396	9277405	-	5.34e-05	AGCACGCGGC	5435	chr18	9277026	9277416	0.208038	ENSGALG00000006901	AATK		-3.02231	4.57009e-15
MA0523.1	TCF7L2	chr19	176289	176302	-	5.36e-05	CCAGTTCAAAGTGG	5513	chr19	175951	176349	0.124966	ENSGALG00000037051			-2.05057	8.34619e-07
MA0649.1	HEY2	chr9	16015143	16015152	+	5.42e-05	GCCACGCGTC	3331	chr9	16015065	16015255	0.152333	ENSGALG00000052753			-2.1789	0.00081138
MA0608.1	Creb3l2	chr1	48087492	48087500	-	5.5e-05	GCGACGTGA	192	chr1	48087347	48087622	0.178637	ENSGALG00000038969			-3.17273	2.25784e-18
MA0137.3	STAT1	chr12	3836346	3836356	-	5.6e-05	ATTCCTGGAAT	4096	chr12	3836224	3836490	0.401085	ENSGALG00000026736	OGN		-4.98307	9.28772e-09
MA0147.3	MYC	chr18	9277395	9277406	+	5.63e-05	GGCCGCGTGCTT	5435	chr18	9277026	9277416	0.208038	ENSGALG00000006901	AATK		-3.02231	4.57009e-15
MA0073.1	RREB1	chr28	1327088	1327107	+	5.65e-05	ACCCACACCACGGCCTCAAC	7094	chr28	1327076	1327334	0.269178	ENSGALG00000033971	TLE2		-3.91304	1.34871e-19
MA0666.1	MSX1	chr18	9277303	9277310	+	5.75e-05	CCAATTAA	5435	chr18	9277026	9277416	0.208038	ENSGALG00000006901	AATK		-3.02231	4.57009e-15
MA0852.2	FOXK1	chr20	5580564	5580577	-	5.76e-05	GGAGAAAACAAGGA	5862	chr20	5580540	5581224	0.115916	ENSGALG00000004498	SLC2A10		-1.3036	0.0099817
MA0058.3	MAX	chr7	27178549	27178558	-	5.76e-05	CACACGTGTC	2759	chr7	27178308	27179076	0.276991	ENSGALG00000050781			-3.33868	1.37664e-07
MA0521.1	Tcf12	chr10	1648269	1648279	+	5.8e-05	CACAGCTGTGG	3480	chr10	1648231	1648343	0.530527	ENSGALG00000040087	ZNF609		-1.52657	0.000117292
MA0521.1	Tcf12	chr10	1648268	1648278	-	5.8e-05	CACAGCTGTGG	3480	chr10	1648231	1648343	0.530527	ENSGALG00000040087	ZNF609		-1.52657	0.000117292
MA0518.1	Stat4	chr19	176272	176285	-	5.85e-05	TTTAAAGGAAAGGT	5513	chr19	175951	176349	0.124966	ENSGALG00000037051			-2.05057	8.34619e-07
MA0622.1	Mlxip	chr11	1197746	1197753	+	5.86e-05	CCACGTGG	3807	chr11	1197529	1197779	0.27112	ENSGALG00000027183			-2.9831	1.29474e-25
MA0622.1	Mlxip	chr11	1197746	1197753	-	5.86e-05	CCACGTGG	3807	chr11	1197529	1197779	0.27112	ENSGALG00000027183			-2.9831	1.29474e-25
MA0521.1	Tcf12	chr7	27178673	27178683	-	5.95e-05	AGCAGCTGAGA	2759	chr7	27178308	27179076	0.276991	ENSGALG00000050781			-3.33868	1.37664e-07
MA0137.3	STAT1	chr21	1436944	1436954	+	5.95e-05	CTTATAGGAAT	6021	chr21	1435712	1437315	0.358675	ENSGALG00000001165	PANK4		-1.40004	0.00407103
MA0073.1	RREB1	chr1	138756266	138756285	+	6.17e-05	CAACAAAACAACAGTTAAGT	555	chr1	138755767	138756416	0.287715	ENSGALG00000054982			-5.00546	3.53478e-07
MA0738.1	HIC2	chr28	1327221	1327229	-	6.24e-05	GTGCCCAGG	7094	chr28	1327076	1327334	0.269178	ENSGALG00000033971	TLE2		-3.91304	1.34871e-19
MA0738.1	HIC2	chr18	9277203	9277211	+	6.24e-05	GTGCCCAGG	5435	chr18	9277026	9277416	0.208038	ENSGALG00000006901	AATK		-3.02231	4.57009e-15
MA0516.1	SP2	chr10	20347402	20347416	+	6.34e-05	GTCCCTCCCTACAGC	3744	chr10	20347298	20347758	0.231779	ENSGALG00000035465	WDR76		-1.8075	0.00299346
MA0147.3	MYC	chr27	7255045	7255056	-	6.37e-05	CCCCACGCGCTG	7041	chr27	7254861	7255103	0.114625	ENSGALG00000003922	TOP2A		-3.89974	1.77657e-46
MA0259.1	ARNT::HIF1A	chr12	14850609	14850616	-	6.37e-05	AGACGTGC	4211	chr12	14850531	14851488	0.348408	ENSGALG00000007467	SLC25A26		-1.9935	9.19195e-08
MA0649.1	HEY2	chr27	7255072	7255081	+	6.37e-05	GGCACGCGCT	7041	chr27	7254861	7255103	0.114625	ENSGALG00000003922	TOP2A		-3.89974	1.77657e-46
MA0521.1	Tcf12	chr1	48087363	48087373	+	6.48e-05	AGCAGGTGCAC	192	chr1	48087347	48087622	0.178637	ENSGALG00000038969			-3.17273	2.25784e-18
MA0663.1	MLX	chr1	137585071	137585080	+	6.49e-05	CGCACGTGAT	549	chr1	137584968	137585295	0.185551	ENSGALG00000029970	LIMS1		-1.69585	1.16193e-05
MA0108.2	TBP	chr10	1644518	1644532	+	6.5e-05	CTATAAAAGCTGGAT	3478	chr10	1644479	1644757	0.188797	ENSGALG00000040087	ZNF609		-1.52657	0.000117292
MA0808.1	TEAD3	chr12	3836351	3836358	-	6.51e-05	GCATTCCT	4096	chr12	3836224	3836490	0.401085	ENSGALG00000026736	OGN		-4.98307	9.28772e-09
MA0808.1	TEAD3	chr10	20364921	20364928	-	6.51e-05	GCATTCCT	3745	chr10	20364718	20365210	0.295941	ENSGALG00000008256	BLM		-1.82407	4.37078e-07
MA0808.1	TEAD3	chr21	1436502	1436509	-	6.51e-05	GCATTCCT	6021	chr21	1435712	1437315	0.358675	ENSGALG00000001165	PANK4		-1.40004	0.00407103
MA0521.1	Tcf12	chr12	14850777	14850787	-	6.56e-05	GGCAGCTGAAT	4211	chr12	14850531	14851488	0.348408	ENSGALG00000007467	SLC25A26		-1.9935	9.19195e-08
MA0518.1	Stat4	chr12	3836346	3836359	+	6.79e-05	ATTCCAGGAATGCA	4096	chr12	3836224	3836490	0.401085	ENSGALG00000026736	OGN		-4.98307	9.28772e-09
MA0809.1	TEAD4	chr28	1327156	1327165	+	6.8e-05	AACATTCCGC	7094	chr28	1327076	1327334	0.269178	ENSGALG00000033971	TLE2		-3.91304	1.34871e-19
MA0809.1	TEAD4	chr10	1647299	1647308	-	6.8e-05	AACATTCCGC	3479	chr10	1647206	1647432	0.255194	ENSGALG00000040087	ZNF609		-1.52657	0.000117292
MA0809.1	TEAD4	chr3	16635229	16635238	-	6.8e-05	AGCATTCCAG	1285	chr3	16634841	16635317	0.0902199	ENSGALG00000013821	GEMIN6		-1.50693	0.000173542
MA0825.1	MNT	chr1	137585071	137585080	+	6.86e-05	CGCACGTGAT	549	chr1	137584968	137585295	0.185551	ENSGALG00000029970	LIMS1		-1.69585	1.16193e-05
MA0058.3	MAX	chr1	137585071	137585080	+	6.87e-05	CGCACGTGAT	549	chr1	137584968	137585295	0.185551	ENSGALG00000029970	LIMS1		-1.69585	1.16193e-05
MA0522.2	TCF3	chr27	7255063	7255072	+	6.87e-05	GGCACCTGGG	7041	chr27	7254861	7255103	0.114625	ENSGALG00000003922	TOP2A		-3.89974	1.77657e-46
MA0481.2	FOXP1	chr12	14850689	14850700	-	6.88e-05	ATGCAAACAGAA	4211	chr12	14850531	14851488	0.348408	ENSGALG00000007467	SLC25A26		-1.9935	9.19195e-08
MA0521.1	Tcf12	chr1	137585019	137585029	+	6.99e-05	AGCAGCTGAGT	549	chr1	137584968	137585295	0.185551	ENSGALG00000029970	LIMS1		-1.69585	1.16193e-05
MA0603.1	Arntl	chr21	1436748	1436757	-	7.01e-05	TTTCACGTGT	6021	chr21	1435712	1437315	0.358675	ENSGALG00000001165	PANK4		-1.40004	0.00407103
MA0649.1	HEY2	chr17	781998	782007	+	7.01e-05	GCAACGTGCC	5046	chr17	781865	782043	0.110866	ENSGALG00000038789	CLIC3		-3.64869	8.21322e-06
MA0622.1	Mlxip	chr1	137585072	137585079	+	7.06e-05	GCACGTGA	549	chr1	137584968	137585295	0.185551	ENSGALG00000029970	LIMS1		-1.69585	1.16193e-05
MA0464.2	BHLHE40	chr11	1196929	1196938	+	7.09e-05	AACACGTGAG	3806	chr11	1196871	1197204	0.186917	ENSGALG00000027183			-2.9831	1.29474e-25
MA1108.1	MXI1	chr27	7255045	7255057	-	7.17e-05	CCCCCACGCGCTG	7041	chr27	7254861	7255103	0.114625	ENSGALG00000003922	TOP2A		-3.89974	1.77657e-46
MA0464.2	BHLHE40	chr1	138756178	138756187	-	7.25e-05	CACACGTGAG	555	chr1	138755767	138756416	0.287715	ENSGALG00000054982			-5.00546	3.53478e-07
MA0593.1	FOXP2	chr7	27178728	27178738	+	7.26e-05	AAGAAAACAAG	2759	chr7	27178308	27179076	0.276991	ENSGALG00000050781			-3.33868	1.37664e-07
MA0603.1	Arntl	chr7	27178548	27178557	+	7.33e-05	GGACACGTGT	2759	chr7	27178308	27179076	0.276991	ENSGALG00000050781			-3.33868	1.37664e-07
MA0663.1	MLX	chr11	1197745	1197754	-	7.38e-05	ACCACGTGGC	3807	chr11	1197529	1197779	0.27112	ENSGALG00000027183			-2.9831	1.29474e-25
MA0144.2	STAT3	chr12	3836346	3836356	+	7.44e-05	ATTCCAGGAAT	4096	chr12	3836224	3836490	0.401085	ENSGALG00000026736	OGN		-4.98307	9.28772e-09
MA0471.1	E2F6	chr1	48087497	48087507	+	7.47e-05	TCGCGGGAGAT	192	chr1	48087347	48087622	0.178637	ENSGALG00000038969			-3.17273	2.25784e-18
MA0603.1	Arntl	chr12	14850933	14850942	-	7.5e-05	TTTCACGTGA	4211	chr12	14850531	14851488	0.348408	ENSGALG00000007467	SLC25A26		-1.9935	9.19195e-08
MA0809.1	TEAD4	chr21	1436501	1436510	-	7.53e-05	TGCATTCCTT	6021	chr21	1435712	1437315	0.358675	ENSGALG00000001165	PANK4		-1.40004	0.00407103
MA0819.1	CLOCK	chr11	1197745	1197754	+	7.56e-05	GCCACGTGGT	3807	chr11	1197529	1197779	0.27112	ENSGALG00000027183			-2.9831	1.29474e-25
MA0608.1	Creb3l2	chr21	1436748	1436756	-	7.63e-05	TTCACGTGT	6021	chr21	1435712	1437315	0.358675	ENSGALG00000001165	PANK4		-1.40004	0.00407103
MA0464.2	BHLHE40	chr21	1436747	1436756	+	7.68e-05	CACACGTGAA	6021	chr21	1435712	1437315	0.358675	ENSGALG00000001165	PANK4		-1.40004	0.00407103
MA0691.1	TFAP4	chr23	4295604	4295613	-	7.8e-05	CCCAGCTGGT	6453	chr23	4295373	4295763	0.274915	ENSGALG00000002304	ADPRHL2		-1.68707	2.09649e-05
MA0691.1	TFAP4	chr20	5580953	5580962	-	7.8e-05	CCCAGCTGGT	5862	chr20	5580540	5581224	0.115916	ENSGALG00000004498	SLC2A10		-1.3036	0.0099817
MA0073.1	RREB1	chr5	58930811	58930830	+	7.84e-05	AGACAAACCCACCACTCCAC	2363	chr5	58930660	58930864	0.292331	ENSGALG00000031182	FANCM		-1.26569	0.0137518
MA0809.1	TEAD4	chr10	20364920	20364929	-	7.85e-05	GGCATTCCTG	3745	chr10	20364718	20365210	0.295941	ENSGALG00000008256	BLM		-1.82407	4.37078e-07
MA0090.2	TEAD1	chr28	1327156	1327165	+	7.86e-05	AACATTCCGC	7094	chr28	1327076	1327334	0.269178	ENSGALG00000033971	TLE2		-3.91304	1.34871e-19
MA0090.2	TEAD1	chr10	1647299	1647308	-	7.86e-05	AACATTCCGC	3479	chr10	1647206	1647432	0.255194	ENSGALG00000040087	ZNF609		-1.52657	0.000117292
MA1125.1	ZNF384	chr1	78070613	78070624	+	7.86e-05	TCTGAAAAAAAG	358	chr1	78070211	78070638	0.286475	ENSGALG00000014674	CLSTN3		-2.02532	1.10096e-08
MA0823.1	HEY1	chr11	1197745	1197754	-	7.93e-05	ACCACGTGGC	3807	chr11	1197529	1197779	0.27112	ENSGALG00000027183			-2.9831	1.29474e-25
MA0808.1	TEAD3	chr28	1327157	1327164	+	7.98e-05	ACATTCCG	7094	chr28	1327076	1327334	0.269178	ENSGALG00000033971	TLE2		-3.91304	1.34871e-19
MA0808.1	TEAD3	chr10	1647300	1647307	-	7.98e-05	ACATTCCG	3479	chr10	1647206	1647432	0.255194	ENSGALG00000040087	ZNF609		-1.52657	0.000117292
MA0597.1	THAP1	chr18	9277028	9277036	+	8.11e-05	CTGCCCTCC	5435	chr18	9277026	9277416	0.208038	ENSGALG00000006901	AATK		-3.02231	4.57009e-15
MA0597.1	THAP1	chr28	1327108	1327116	+	8.11e-05	CTGCCCTCC	7094	chr28	1327076	1327334	0.269178	ENSGALG00000033971	TLE2		-3.91304	1.34871e-19
MA0597.1	THAP1	chr12	14851004	14851012	-	8.11e-05	CTGCCCTCC	4211	chr12	14850531	14851488	0.348408	ENSGALG00000007467	SLC25A26		-1.9935	9.19195e-08
MA0516.1	SP2	chr5	23887805	23887819	+	8.11e-05	CCCCTGCCCCATGCG	2158	chr5	23887771	23887950	0.181292	ENSGALG00000008367	MDK		-3.80597	4.10845e-31
MA0823.1	HEY1	chr27	7255072	7255081	+	8.13e-05	GGCACGCGCT	7041	chr27	7254861	7255103	0.114625	ENSGALG00000003922	TOP2A		-3.89974	1.77657e-46
MA0649.1	HEY2	chr11	1197745	1197754	+	8.19e-05	GCCACGTGGT	3807	chr11	1197529	1197779	0.27112	ENSGALG00000027183			-2.9831	1.29474e-25
MA0691.1	TFAP4	chr23	4295604	4295613	+	8.24e-05	ACCAGCTGGG	6453	chr23	4295373	4295763	0.274915	ENSGALG00000002304	ADPRHL2		-1.68707	2.09649e-05
MA0691.1	TFAP4	chr20	5580953	5580962	+	8.24e-05	ACCAGCTGGG	5862	chr20	5580540	5581224	0.115916	ENSGALG00000004498	SLC2A10		-1.3036	0.0099817
MA0738.1	HIC2	chr18	9277096	9277104	+	8.27e-05	GTGCCCGGT	5435	chr18	9277026	9277416	0.208038	ENSGALG00000006901	AATK		-3.02231	4.57009e-15
MA0593.1	FOXP2	chr20	5581012	5581022	-	8.35e-05	AAGAAAACAGC	5862	chr20	5580540	5581224	0.115916	ENSGALG00000004498	SLC2A10		-1.3036	0.0099817
MA0523.1	TCF7L2	chr21	1437166	1437179	+	8.36e-05	TTTCATCAAAGCAA	6021	chr21	1435712	1437315	0.358675	ENSGALG00000001165	PANK4		-1.40004	0.00407103
MA0852.2	FOXK1	chr7	27178727	27178740	+	8.41e-05	TAAGAAAACAAGAA	2759	chr7	27178308	27179076	0.276991	ENSGALG00000050781			-3.33868	1.37664e-07
MA0773.1	MEF2D	chr12	14850735	14850746	+	8.43e-05	TCTATATATACA	4211	chr12	14850531	14851488	0.348408	ENSGALG00000007467	SLC25A26		-1.9935	9.19195e-08
MA0597.1	THAP1	chr12	14851326	14851334	-	8.44e-05	CTGCCATCA	4211	chr12	14850531	14851488	0.348408	ENSGALG00000007467	SLC25A26		-1.9935	9.19195e-08
MA0058.3	MAX	chr11	1196929	1196938	+	8.45e-05	AACACGTGAG	3806	chr11	1196871	1197204	0.186917	ENSGALG00000027183			-2.9831	1.29474e-25
MA1108.1	MXI1	chr7	27178547	27178559	+	8.52e-05	CGGACACGTGTGT	2759	chr7	27178308	27179076	0.276991	ENSGALG00000050781			-3.33868	1.37664e-07
MA0079.3	SP1	chr10	20347402	20347412	+	8.55e-05	GTCCCTCCCTA	3744	chr10	20347298	20347758	0.231779	ENSGALG00000035465	WDR76		-1.8075	0.00299346
MA1106.1	HIF1A	chr19	176252	176261	-	8.63e-05	CGACGTGCTT	5513	chr19	175951	176349	0.124966	ENSGALG00000037051			-2.05057	8.34619e-07
MA0079.3	SP1	chr11	1197018	1197028	-	8.69e-05	ATCCCTCCCCA	3806	chr11	1196871	1197204	0.186917	ENSGALG00000027183			-2.9831	1.29474e-25
MA1099.1	Hes1	chr7	27178549	27178558	-	8.75e-05	CACACGTGTC	2759	chr7	27178308	27179076	0.276991	ENSGALG00000050781			-3.33868	1.37664e-07
MA0593.1	FOXP2	chr20	5580566	5580576	-	8.93e-05	GAGAAAACAAG	5862	chr20	5580540	5581224	0.115916	ENSGALG00000004498	SLC2A10		-1.3036	0.0099817
MA0597.1	THAP1	chr1	48087530	48087538	+	8.96e-05	CTGCCCGGC	192	chr1	48087347	48087622	0.178637	ENSGALG00000038969			-3.17273	2.25784e-18
MA0464.2	BHLHE40	chr11	1196929	1196938	-	9e-05	CTCACGTGTT	3806	chr11	1196871	1197204	0.186917	ENSGALG00000027183			-2.9831	1.29474e-25
MA1108.1	MXI1	chr1	137585070	137585082	-	9.04e-05	CTATCACGTGCGT	549	chr1	137584968	137585295	0.185551	ENSGALG00000029970	LIMS1		-1.69585	1.16193e-05
MA0522.2	TCF3	chr20	5581108	5581117	+	9.06e-05	GACACCTGGC	5862	chr20	5580540	5581224	0.115916	ENSGALG00000004498	SLC2A10		-1.3036	0.0099817
MA0073.1	RREB1	chr21	1435868	1435887	+	9.15e-05	ACACCAACCCAACTCCAAGC	6021	chr21	1435712	1437315	0.358675	ENSGALG00000001165	PANK4		-1.40004	0.00407103
MA0471.1	E2F6	chr11	1197108	1197118	-	9.16e-05	GCGTGGGAGGC	3806	chr11	1196871	1197204	0.186917	ENSGALG00000027183			-2.9831	1.29474e-25
MA0808.1	TEAD3	chr20	5580623	5580630	+	9.18e-05	GCATTCCG	5862	chr20	5580540	5581224	0.115916	ENSGALG00000004498	SLC2A10		-1.3036	0.0099817
MA0104.4	MYCN	chr7	27179037	27179048	+	9.2e-05	GCCCACATGGGA	2759	chr7	27178308	27179076	0.276991	ENSGALG00000050781			-3.33868	1.37664e-07
MA0104.4	MYCN	chr7	27179037	27179048	-	9.2e-05	TCCCATGTGGGC	2759	chr7	27178308	27179076	0.276991	ENSGALG00000050781			-3.33868	1.37664e-07
MA0663.1	MLX	chr7	27178957	27178966	-	9.38e-05	GTAACGTGAC	2759	chr7	27178308	27179076	0.276991	ENSGALG00000050781			-3.33868	1.37664e-07
MA0825.1	MNT	chr7	27178549	27178558	-	9.38e-05	CACACGTGTC	2759	chr7	27178308	27179076	0.276991	ENSGALG00000050781			-3.33868	1.37664e-07
MA1108.1	MXI1	chr17	781996	782008	+	9.39e-05	GGGCAACGTGCCG	5046	chr17	781865	782043	0.110866	ENSGALG00000038789	CLIC3		-3.64869	8.21322e-06
MA0059.1	MAX::MYC	chr1	137585070	137585080	+	9.45e-05	ACGCACGTGAT	549	chr1	137584968	137585295	0.185551	ENSGALG00000029970	LIMS1		-1.69585	1.16193e-05
MA0522.2	TCF3	chr1	137584822	137584831	+	9.49e-05	GCCACCTGCA	548	chr1	137584683	137584898	0.259312	ENSGALG00000044599			-1.49709	0.000493134
MA0073.1	RREB1	chr10	1644652	1644671	+	9.5e-05	AAAAACAACACAAAAACCCA	3478	chr10	1644479	1644757	0.188797	ENSGALG00000040087	ZNF609		-1.52657	0.000117292
MA0144.2	STAT3	chr17	781932	781942	+	9.58e-05	CAGCTGGGAAG	5046	chr17	781865	782043	0.110866	ENSGALG00000038789	CLIC3		-3.64869	8.21322e-06
MA0522.2	TCF3	chr19	176024	176033	-	9.63e-05	AGCAGCTGCG	5513	chr19	175951	176349	0.124966	ENSGALG00000037051			-2.05057	8.34619e-07
MA0522.2	TCF3	chr1	78070316	78070325	-	9.63e-05	AGCAGCTGCG	358	chr1	78070211	78070638	0.286475	ENSGALG00000014674	CLSTN3		-2.02532	1.10096e-08
MA0073.1	RREB1	chr11	1197173	1197192	+	9.65e-05	CCCTAACCCTAACGCTACCC	3806	chr11	1196871	1197204	0.186917	ENSGALG00000027183			-2.9831	1.29474e-25
MA0691.1	TFAP4	chr1	137585019	137585028	-	9.77e-05	CTCAGCTGCT	549	chr1	137584968	137585295	0.185551	ENSGALG00000029970	LIMS1		-1.69585	1.16193e-05
MA0691.1	TFAP4	chr7	27178674	27178683	+	9.77e-05	CTCAGCTGCT	2759	chr7	27178308	27179076	0.276991	ENSGALG00000050781			-3.33868	1.37664e-07
MA0079.3	SP1	chr9	16015123	16015133	+	9.78e-05	GTCCTGCCCCC	3331	chr9	16015065	16015255	0.152333	ENSGALG00000052753			-2.1789	0.00081138
MA0471.1	E2F6	chr1	78070271	78070281	-	9.93e-05	CAGCGGGAGGA	358	chr1	78070211	78070638	0.286475	ENSGALG00000014674	CLSTN3		-2.02532	1.10096e-08
MA0079.3	SP1	chr19	176697	176707	-	9.95e-05	CTCCCACCCTT	5514	chr19	176566	176717	0.105862	ENSGALG00000037051			-2.05057	8.34619e-07
MA0521.1	Tcf12	chr23	4295519	4295529	-	9.97e-05	AGCAGGTGGTT	6453	chr23	4295373	4295763	0.274915	ENSGALG00000002304	ADPRHL2		-1.68707	2.09649e-05
MA1108.1	MXI1	chr18	9277394	9277406	+	9.98e-05	GGGCCGCGTGCTT	5435	chr18	9277026	9277416	0.208038	ENSGALG00000006901	AATK		-3.02231	4.57009e-15
MA0523.1	TCF7L2	chr7	11612390	11612403	-	1.03e-08	AAACATCAAAGGGA	2651	chr7	11612045	11613672	0.290734	ENSGALG00000008428	CDK15		-2.00812	0.0143267
MA0073.1	RREB1	chr9	4870906	4870925	+	1.28e-08	ACCCAACCCAACCCAACCCA	3202	chr9	4870738	4871081	0.151568	ENSGALG00000053490	FBXO45		-1.84444	0.000177888
MA1108.1	MXI1	chr10	1633513	1633525	+	2.11e-08	CCACCACGTGCCC	3475	chr10	1633339	1633936	0.160839	ENSGALG00000040087	ZNF609		-1.52657	0.000117292
MA0104.4	MYCN	chr17	8132712	8132723	+	2.56e-08	GGCCACGTGGCC	5213	chr17	8132607	8132844	0.256677	ENSGALG00000002375	NOTCH1		-2.54559	4.8662e-17
MA0104.4	MYCN	chr17	8132712	8132723	-	2.56e-08	GGCCACGTGGCC	5213	chr17	8132607	8132844	0.256677	ENSGALG00000002375	NOTCH1		-2.54559	4.8662e-17
MA0518.1	Stat4	chr25	3845925	3845938	-	3.08e-08	CTTCCAGGAAAGGG	6756	chr25	3845852	3846040	0.144907	ENSGALG00000036925	CADM3		-1.29966	0.00962733
MA0073.1	RREB1	chr8	4200594	4200613	-	3.6e-08	CCCCCACCCAAACACAACCA	2837	chr8	4200488	4201847	0.260393	ENSGALG00000039322	DDR2		-2.00061	1.44101e-09
MA0516.1	SP2	chr18	9281911	9281925	-	6.56e-08	GCCCCGCCTCTCCCG	5436	chr18	9281714	9282031	0.34165	ENSGALG00000006901	AATK		-3.02231	4.57009e-15
MA0073.1	RREB1	chr26	3504147	3504166	+	6.71e-08	CCCCACCCCACACCCCCAGG	6870	chr26	3502612	3504688	0.289382	ENSGALG00000034196	WNT2B		-2.56633	5.45515e-17
MA0147.3	MYC	chr18	9249831	9249842	+	8.23e-08	GGCCACGTGCTC	5433	chr18	9249180	9249874	0.190132	ENSGALG00000006880	SLC38A10		-2.30817	5.08789e-10
MA0073.1	RREB1	chr33	7204692	7204711	+	9.58e-08	CCCCACCACAACCCCCCCAT	7410	chr33	7204647	7204830	0.121094	ENSGALG00000033404	RARG		-1.84562	0.000283242
MA0463.1	Bcl6	chr28	449107	449120	-	1.01e-07	ATTCCTGGAAAGCT	7069	chr28	449059	449513	0.398225	ENSGALG00000037625	FBN3		-1.53853	0.000163491
MA0073.1	RREB1	chr9	4870911	4870930	+	1.05e-07	ACCCAACCCAACCCAACCGT	3202	chr9	4870738	4871081	0.151568	ENSGALG00000053490	FBXO45		-1.84444	0.000177888
MA0104.4	MYCN	chr23	5637030	5637041	+	1.53e-07	GCCCACGTGGCC	6540	chr23	5636945	5637088	0.0926931	ENSGALG00000034986	HEYL		-1.24756	0.0180498
MA0104.4	MYCN	chr23	5637030	5637041	-	1.53e-07	GGCCACGTGGGC	6540	chr23	5636945	5637088	0.0926931	ENSGALG00000034986	HEYL		-1.24756	0.0180498
MA0104.4	MYCN	chr3	4322603	4322614	+	1.53e-07	GCCCACGTGGCC	1196	chr3	4322474	4322687	0.140733	ENSGALG00000008567	PACS1		-1.79797	7.64882e-07
MA0104.4	MYCN	chr3	4322603	4322614	-	1.53e-07	GGCCACGTGGGC	1196	chr3	4322474	4322687	0.140733	ENSGALG00000008567	PACS1		-1.79797	7.64882e-07
MA0073.1	RREB1	chr24	3796009	3796028	+	1.58e-07	ACACCCACCACCCACAACAA	6625	chr24	3795407	3796042	0.226002	ENSGALG00000006663	ARHGEF12		-1.82939	1.85537e-05
MA0521.1	Tcf12	chr7	26669844	26669854	-	1.68e-07	GACAGCTGCAG	2752	chr7	26669740	26670151	0.29521	ENSGALG00000011686	SEMA5B		-2.4136	1.608e-12
MA0521.1	Tcf12	chr1	186332729	186332739	-	1.68e-07	GACAGCTGCAG	655	chr1	186332567	186332808	0.270484	ENSGALG00000017199	MAML2		-3.24557	1.19614e-30
MA0521.1	Tcf12	chr8	6914252	6914262	-	1.68e-07	GACAGCTGCAG	2904	chr8	6913956	6914425	0.161421	ENSGALG00000004323	RASAL2		-1.48206	0.0115533
MA0521.1	Tcf12	chr5	9796538	9796548	-	1.68e-07	GACAGCTGCAG	2065	chr5	9796241	9796669	0.235955	ENSGALG00000005903	NRIP3		-3.38341	7.78813e-06
MA0521.1	Tcf12	chr24	383687	383697	-	1.68e-07	GACAGCTGCAG	6557	chr24	383276	383761	0.197832	ENSGALG00000035419	CDON		-1.67064	9.95763e-05
MA0521.1	Tcf12	chr12	11370198	11370208	-	1.68e-07	GACAGCTGCAG	4154	chr12	11369334	11370604	0.293096	ENSGALG00000006425	SLC6A6		-3.61099	6.81264e-34
MA0073.1	RREB1	chr28	1342899	1342918	+	1.95e-07	CCCCCCCCCACCCCATCCAG	7097	chr28	1342854	1343168	0.135184	ENSGALG00000051146	TLE5		-2.41512	1.64462e-16
MA0481.2	FOXP1	chr3	43328948	43328959	+	2.03e-07	ATGTAAACAGAA	1409	chr3	43328592	43329080	0.320178	ENSGALG00000011537	PDE10A		-1.59982	0.000729201
MA0516.1	SP2	chr28	4035818	4035832	-	2.12e-07	CCCCCGCCCCCTCAC	7202	chr28	4035182	4036103	0.251133	ENSGALG00000030344	ISYNA1		-2.37344	1.48843e-12
MA0073.1	RREB1	chr1	49229648	49229667	-	2.18e-07	AAACCCACCACCCCCTACCA	196	chr1	49229456	49229675	0.208988	ENSGALG00000023193	SOCS1L		-1.5972	0.0221178
MA0073.1	RREB1	chr24	3796018	3796037	+	2.28e-07	ACCCACAACAAAAACCCCCA	6625	chr24	3795407	3796042	0.226002	ENSGALG00000006663	ARHGEF12		-1.82939	1.85537e-05
MA0147.3	MYC	chr9	5064733	5064744	+	2.41e-07	CCCCACGTGCCC	3217	chr9	5063595	5065892	0.233368	ENSGALG00000043596	SNED1		-2.96869	2.71587e-20
MA0073.1	RREB1	chr18	6895558	6895577	+	2.45e-07	ACACAAAACAACCGCTTCCC	5388	chr18	6895516	6895704	0.0910808	ENSGALG00000003540	CEP95		-1.97759	3.4951e-07
MA0079.3	SP1	chr1	138150555	138150565	+	2.46e-07	CCCCCGCCCCC	553	chr1	138150429	138150769	0.197639	ENSGALG00000016810	SH3RF3		-2.85495	9.84591e-07
MA0079.3	SP1	chr26	1099762	1099772	-	2.46e-07	CCCCCGCCCCC	6787	chr26	1099642	1099820	0.172759	ENSGALG00000000102	UBE2T		-2.44961	0.000188081
MA0079.3	SP1	chr28	4035822	4035832	-	2.46e-07	CCCCCGCCCCC	7202	chr28	4035182	4036103	0.251133	ENSGALG00000030344	ISYNA1		-2.37344	1.48843e-12
MA0144.2	STAT3	chr3	19495802	19495812	+	2.49e-07	CTTCTGGGAAA	1300	chr3	19494692	19496265	0.312819	ENSGALG00000009612	TGFB2		-3.01398	2.30708e-22
MA0073.1	RREB1	chr24	6238959	6238978	+	2.57e-07	CCCCCCCCCCCCCCCCCCCC	6669	chr24	6238762	6239230	0.236709	ENSGALG00000040842	HSPB2		-2.22796	1.31644e-05
MA0073.1	RREB1	chr24	6238960	6238979	+	2.57e-07	CCCCCCCCCCCCCCCCCCCC	6669	chr24	6238762	6239230	0.236709	ENSGALG00000040842	HSPB2		-2.22796	1.31644e-05
MA0073.1	RREB1	chr24	6238961	6238980	+	2.57e-07	CCCCCCCCCCCCCCCCCCCC	6669	chr24	6238762	6239230	0.236709	ENSGALG00000040842	HSPB2		-2.22796	1.31644e-05
MA0073.1	RREB1	chr9	23602819	23602838	+	2.59e-07	CCCCACATCACCACACCCAA	3448	chr9	23602676	23602979	0.19013	ENSGALG00000010364	AADAC		-1.4795	0.0127935
MA0073.1	RREB1	chr21	3906872	3906891	-	2.7e-07	ACACAAACCAACCCACGAGG	6103	chr21	3906863	3906986	0.125975	ENSGALG00000002888	CASZ1		-2.57063	3.55761e-16
MA0147.3	MYC	chr5	58101845	58101856	-	2.72e-07	GGCCACGTGCTG	2343	chr5	58101773	58101944	0.187745	ENSGALG00000012361	NIN		-2.1924	7.78813e-06
MA0147.3	MYC	chr5	17781859	17781870	+	2.72e-07	GGCCACGTGCTG	2129	chr5	17781769	17782393	0.103331	ENSGALG00000007555	CCND1		-1.89256	3.0793e-07
MA0147.3	MYC	chr11	1826898	1826909	-	2.72e-07	GGCCACGTGCTG	3823	chr11	1826700	1827111	0.172016	ENSGALG00000039818	GLG1		-1.52391	0.000397634
MA0463.1	Bcl6	chr26	1100311	1100324	+	2.83e-07	CTTCCTGGAGAGCA	6788	chr26	1100163	1100353	0.283695	ENSGALG00000000102	UBE2T		-2.44961	0.000188081
MA0073.1	RREB1	chr23	5108033	5108052	-	2.99e-07	CCCCCACACAACCGCCGCAG	6483	chr23	5107987	5108316	0.126809	ENSGALG00000017715	TINAGL1		-1.78583	1.00366e-06
MA0073.1	RREB1	chr2	1816491	1816510	-	3.06e-07	CCCCCCAACACCAGCCCTGG	762	chr2	1815654	1816727	0.30926	ENSGALG00000005259	VIPR1		-4.43371	2.02325e-29
MA0471.1	E2F6	chr8	24140047	24140057	-	3.2e-07	GGGCGGGAAGC	3045	chr8	24139436	24140094	0.0544509	ENSGALG00000031423	DMRTA2		-5.39845	6.5993e-57
MA0471.1	E2F6	chr7	22138224	22138234	+	3.2e-07	GGGCGGGAGGG	2701	chr7	22138221	22138618	0.20991	ENSGALG00000043198			-1.47075	0.0296661
MA0471.1	E2F6	chr15	11136866	11136876	+	3.2e-07	GGGCGGGAAGC	5001	chr15	11136779	11136898	0.136861	ENSGALG00000007964	CASTOR1	GATSL3	-2.72454	4.94726e-18
MA0471.1	E2F6	chr2	98334777	98334787	+	3.2e-07	GGGCGGGAGGG	1007	chr2	98334670	98334933	0.210911	ENSGALG00000050840	APCDD1		-4.53014	6.30207e-19
MA1108.1	MXI1	chr3	23804589	23804601	-	3.26e-07	CCACCACGTGCTC	1328	chr3	23804585	23804920	0.437527	ENSGALG00000009915	EML4		-2.44444	1.07828e-13
MA0052.3	MEF2A	chr6	31905628	31905639	-	3.27e-07	TCTAAAAATAGA	2554	chr6	31905550	31905827	0.25811	ENSGALG00000009495	FGFR2		-2.18482	1.16539e-06
MA0768.1	LEF1	chr7	11612389	11612403	-	3.28e-07	AAACATCAAAGGGAG	2651	chr7	11612045	11613672	0.290734	ENSGALG00000008428	CDK15		-2.00812	0.0143267
MA0059.1	MAX::MYC	chr3	23804589	23804599	+	3.36e-07	GAGCACGTGGT	1328	chr3	23804585	23804920	0.437527	ENSGALG00000009915	EML4		-2.44444	1.07828e-13
MA0073.1	RREB1	chr3	30793770	30793789	+	3.48e-07	CCCCACAACACCTCCCACCG	1368	chr3	30793037	30793925	0.165017	ENSGALG00000010290	VEGFA		-1.69808	3.75246e-05
MA0073.1	RREB1	chr3	19481497	19481516	+	3.5e-07	AACCAAACCAACAAAAACCA	1297	chr3	19481212	19482427	0.329635	ENSGALG00000009612	TGFB2		-3.01398	2.30708e-22
MA0518.1	Stat4	chr18	9284995	9285008	-	3.51e-07	CTTCCAGGAAAGCA	5437	chr18	9284588	9285103	0.302795	ENSGALG00000006901	AATK		-3.02231	4.57009e-15
MA1125.1	ZNF384	chr21	2254138	2254149	-	3.67e-07	TTTAAAAAAAAA	6030	chr21	2253990	2254711	0.259852	ENSGALG00000001561	MXRA8		-2.59065	8.44446e-12
MA1125.1	ZNF384	chr2	103673482	103673493	-	3.67e-07	TTTAAAAAAAAA	1031	chr2	103673284	103673752	0.338265	ENSGALG00000015112	ZNF521		-2.90476	6.72498e-20
MA1125.1	ZNF384	chr1	24990641	24990652	+	3.67e-07	TTTAAAAAAAAA	100	chr1	24990409	24990994	0.187053	ENSGALG00000037206	ST7		-1.5753	0.00296767
MA1125.1	ZNF384	chr5	9543003	9543014	-	3.67e-07	TTTAAAAAAAAA	2064	chr5	9542476	9543237	0.289113	ENSGALG00000005750	SWAP70		-1.78744	2.17575e-07
MA1125.1	ZNF384	chr5	35453849	35453860	-	3.67e-07	TATAAAAAAAAA	2221	chr5	35453183	35453938	0.398664	ENSGALG00000029022	NPAS3		-2.60031	3.80933e-13
MA1125.1	ZNF384	chr4	75221041	75221052	-	3.67e-07	TTTAAAAAAAAA	1881	chr4	75219849	75221285	0.348347	ENSGALG00000041121	SLIT2		-1.80263	6.04812e-05
MA1103.1	FOXK2	chr21	1955628	1955638	-	3.7e-07	ATGTAAACAAG	6029	chr21	1954724	1956396	0.339511	ENSGALG00000001334	GNB1		-1.32251	0.00874915
MA0593.1	FOXP2	chr6	24837702	24837712	-	3.7e-07	AAGTAAACAGA	2521	chr6	24837408	24837714	0.25162	ENSGALG00000008293	SH3PXD2A		-2.62363	0.0015287
MA0521.1	Tcf12	chr18	9774701	9774711	-	3.73e-07	AACAGCTGCAG	5464	chr18	9774663	9774793	0.166284	ENSGALG00000037018	USP36		-1.79353	8.56921e-07
MA0521.1	Tcf12	chr24	3707787	3707797	+	3.73e-07	AACAGCTGCAG	6623	chr24	3707692	3708077	0.243002	ENSGALG00000006638	GRIK4		-3.05842	0.00105413
MA0521.1	Tcf12	chr2	5324845	5324855	+	3.73e-07	AACAGCTGCAG	779	chr2	5324731	5325291	0.211058	ENSGALG00000027905	CSRNP1		-2.85979	4.62899e-15
MA0521.1	Tcf12	chr26	3376090	3376100	-	3.73e-07	AACAGCTGCAG	6856	chr26	3375985	3376800	0.316691	ENSGALG00000001512	KCND3		-2.50501	0.0013124
MA0521.1	Tcf12	chr2	64718975	64718985	-	3.73e-07	AACAGCTGCAG	942	chr2	64718849	64719081	0.336521	ENSGALG00000012799	RREB1		-2.45679	1.47583e-14
MA0521.1	Tcf12	chr21	6476634	6476644	+	3.73e-07	AACAGCTGCAG	6192	chr21	6476457	6477247	0.184682	ENSGALG00000004889	SLC2A1		-1.2403	0.0221872
MA0521.1	Tcf12	chr2	89824904	89824914	+	3.73e-07	AACAGCTGCAG	986	chr2	89824409	89825097	0.183855	ENSGALG00000013594	PARD6G		-1.92607	3.1701e-08
MA0518.1	Stat4	chr1	24990950	24990963	+	3.8e-07	CTTCTAGGAAACCG	100	chr1	24990409	24990994	0.187053	ENSGALG00000037206	ST7		-1.5753	0.00296767
MA0147.3	MYC	chr33	4704073	4704084	+	3.86e-07	GGCCACGTGCAC	7334	chr33	4703834	4704320	0.204647	ENSGALG00000030904	LRP1		-1.28153	0.0141401
MA0516.1	SP2	chr1	56102456	56102470	+	3.95e-07	TCCCCGCCCTCTCCC	273	chr1	56102175	56102716	0.338844	ENSGALG00000012792	HIPK2		-2.11092	0.000594842
MA0073.1	RREB1	chr8	4200590	4200609	-	3.99e-07	CACCCAAACACAACCAGCCC	2837	chr8	4200488	4201847	0.260393	ENSGALG00000039322	DDR2		-2.00061	1.44101e-09
MA0463.1	Bcl6	chr10	9194495	9194508	-	4.05e-07	CTTCCTGGAAGGCT	3599	chr10	9193830	9194774	0.242311	ENSGALG00000031987	MYO5A		-2.68411	9.01245e-19
MA0073.1	RREB1	chr24	6238962	6238981	+	4.06e-07	CCCCCCCCCCCCCCCCCCCG	6669	chr24	6238762	6239230	0.236709	ENSGALG00000040842	HSPB2		-2.22796	1.31644e-05
MA1099.1	Hes1	chr11	540242	540251	+	4.13e-07	GGCACGCGCC	3788	chr11	539915	540336	0.244094	ENSGALG00000037939	ADGRG1		-1.45752	0.000436645
MA1099.1	Hes1	chr14	13963247	13963256	+	4.13e-07	GGCACGCGCC	4800	chr14	13962819	13963329	0.142142	ENSGALG00000000044	WFIKKN1		-1.86024	7.72098e-05
MA1099.1	Hes1	chrZ	134201	134210	-	4.13e-07	GGCACGCGCC	7480	chrZ	133761	134332	0.204241	ENSGALG00000033770			-2.09561	0.00326747
MA0147.3	MYC	chr5	5447092	5447103	-	4.17e-07	AGCCACGTGCCC	2038	chr5	5446708	5448171	0.276524	ENSGALG00000012123	PAX6		-2.19248	1.52664e-10
MA0073.1	RREB1	chr9	23602806	23602825	+	4.35e-07	CCCCCCCCCCCCCCCCCACA	3448	chr9	23602676	23602979	0.19013	ENSGALG00000010364	AADAC		-1.4795	0.0127935
MA0516.1	SP2	chr10	15120361	15120375	-	4.37e-07	GCCCCGCCTCCGGAC	3656	chr10	15120223	15120958	0.210859	ENSGALG00000039173	RGMA		-2.68026	1.31189e-15
MA0073.1	RREB1	chr33	4731633	4731652	+	4.39e-07	CCCCCCCGCACCCACACCCA	7338	chr33	4731562	4731848	0.236675	ENSGALG00000030904	LRP1		-1.28153	0.0141401
MA0073.1	RREB1	chr23	5108077	5108096	-	4.42e-07	CCACACCCCACACCCCCTCT	6483	chr23	5107987	5108316	0.126809	ENSGALG00000017715	TINAGL1		-1.78583	1.00366e-06
MA0073.1	RREB1	chr24	6238963	6238982	+	4.48e-07	CCCCCCCCCCCCCCCCCCGC	6669	chr24	6238762	6239230	0.236709	ENSGALG00000040842	HSPB2		-2.22796	1.31644e-05
MA0073.1	RREB1	chr23	5108075	5108094	-	4.52e-07	ACACCCCACACCCCCTCTGC	6483	chr23	5107987	5108316	0.126809	ENSGALG00000017715	TINAGL1		-1.78583	1.00366e-06
MA0073.1	RREB1	chr5	13844989	13845008	+	4.52e-07	CAACAAAACAAACACCAACA	2092	chr5	13844945	13845478	0.257013	ENSGALG00000006546	CD81		-3.13237	1.22495e-22
MA0144.2	STAT3	chr9	14623118	14623128	+	4.54e-07	CTTCTGGGAAG	3294	chr9	14622777	14623375	0.346871	ENSGALG00000007337	LPP		-2.33873	9.73565e-13
MA1108.1	MXI1	chr18	9249830	9249842	+	4.57e-07	GGGCCACGTGCTC	5433	chr18	9249180	9249874	0.190132	ENSGALG00000006880	SLC38A10		-2.30817	5.08789e-10
MA0463.1	Bcl6	chr14	2745833	2745846	+	4.59e-07	TTTCCTGGAAAGGT	4621	chr14	2745809	2746003	0.243695	ENSGALG00000050332			-3.33709	3.95961e-06
MA0073.1	RREB1	chr21	3896234	3896253	+	4.61e-07	CACCCACCCACCCACTGCGT	6091	chr21	3896003	3896356	0.227858	ENSGALG00000002888	CASZ1		-2.57063	3.55761e-16
MA0517.1	STAT1::STAT2	chr4	88873023	88873037	-	4.69e-07	TGAGTTTCCCTTTCC	1933	chr4	88873012	88873236	0.412684	ENSGALG00000016017	SLC4A11		-4.76702	3.20317e-05
MA0516.1	SP2	chr12	16413746	16413760	-	4.88e-07	CGCCCGCCTCCTCCC	4254	chr12	16413584	16413844	0.213983	ENSGALG00000007769	FOXP1		-2.48635	7.15056e-15
MA0518.1	Stat4	chr9	14623118	14623131	+	4.95e-07	CTTCTGGGAAGTGG	3294	chr9	14622777	14623375	0.346871	ENSGALG00000007337	LPP		-2.33873	9.73565e-13
MA0073.1	RREB1	chr26	3502891	3502910	-	5.01e-07	CCCCATCCCAACCCACACCC	6870	chr26	3502612	3504688	0.289382	ENSGALG00000034196	WNT2B		-2.56633	5.45515e-17
MA0823.1	HEY1	chr4	39576865	39576874	+	5.03e-07	GGCACGTGCC	1779	chr4	39576137	39577286	0.2411	ENSGALG00000010645	ENPP6		-3.21328	1.34899e-27
MA0823.1	HEY1	chr4	39576865	39576874	-	5.03e-07	GGCACGTGCC	1779	chr4	39576137	39577286	0.2411	ENSGALG00000010645	ENPP6		-3.21328	1.34899e-27
MA0649.1	HEY2	chr4	39576865	39576874	+	5.03e-07	GGCACGTGCC	1779	chr4	39576137	39577286	0.2411	ENSGALG00000010645	ENPP6		-3.21328	1.34899e-27
MA0649.1	HEY2	chr4	39576865	39576874	-	5.03e-07	GGCACGTGCC	1779	chr4	39576137	39577286	0.2411	ENSGALG00000010645	ENPP6		-3.21328	1.34899e-27
MA0521.1	Tcf12	chr12	14842569	14842579	-	5.41e-07	GACAGCTGCTG	4208	chr12	14842452	14843243	0.331329	ENSGALG00000007467	SLC25A26		-1.9935	9.19195e-08
MA0521.1	Tcf12	chr3	33986699	33986709	+	5.41e-07	GACAGCTGCTG	1386	chr3	33986512	33986952	0.196882	ENSGALG00000010649	CNST		-1.3847	0.00410292
MA0521.1	Tcf12	chr8	6951921	6951931	+	5.41e-07	GACAGCTGCTG	2905	chr8	6951727	6951979	0.283635	ENSGALG00000004323	RASAL2		-1.48206	0.0115533
MA0521.1	Tcf12	chr13	13129038	13129048	+	5.41e-07	GACAGCTGCTG	4486	chr13	13128838	13129147	0.312875	ENSGALG00000004083	GRIA1		-2.03952	3.17909e-10
MA0521.1	Tcf12	chr3	67830928	67830938	-	5.41e-07	GACAGCTGCTG	1463	chr3	67830637	67830990	0.229576	ENSGALG00000043047	SOBP		-2.5789	8.49902e-16
MA0521.1	Tcf12	chr6	11554963	11554973	-	5.41e-07	GACAGCTGCTG	2429	chr6	11554580	11555800	0.229971	ENSGALG00000021039	HKDC1		-2.95756	3.38405e-20
MA0521.1	Tcf12	chr21	3230158	3230168	-	5.41e-07	GACAGCTGCTG	6066	chr21	3228970	3230583	0.313912	ENSGALG00000002377	ENO1		-2.2735	1.16669e-12
MA1108.1	MXI1	chr23	5637030	5637042	-	5.48e-07	GGGCCACGTGGGC	6540	chr23	5636945	5637088	0.0926931	ENSGALG00000034986	HEYL		-1.24756	0.0180498
MA0463.1	Bcl6	chr17	8540316	8540329	+	5.5e-07	GTTCCTAGAAAGAG	5223	chr17	8540216	8540958	0.321263	ENSGALG00000001645	KCNT1		-3.66387	0.000550403
MA0137.3	STAT1	chr14	2745833	2745843	-	5.53e-07	TTTCCAGGAAA	4621	chr14	2745809	2746003	0.243695	ENSGALG00000050332			-3.33709	3.95961e-06
MA0481.2	FOXP1	chr6	24837701	24837712	-	5.55e-07	AAGTAAACAGAG	2521	chr6	24837408	24837714	0.25162	ENSGALG00000008293	SH3PXD2A		-2.62363	0.0015287
MA0147.3	MYC	chr20	5448443	5448454	+	5.62e-07	CGCCACGTGCTG	5851	chr20	5448122	5449075	0.266526	ENSGALG00000046204	R3HDML		-5.08984	2.20946e-77
MA1108.1	MXI1	chr8	27398203	27398215	+	5.62e-07	GCCCCACGTGCGG	3073	chr8	27397991	27398452	0.204543	ENSGALG00000010924	cNFI-A	NFIA	-2.84449	2.29916e-22
MA0516.1	SP2	chr8	4222157	4222171	-	5.69e-07	CCCCCGCCTCCCACC	2838	chr8	4221991	4222179	0.160719	ENSGALG00000036871	NOS1AP		-3.88478	5.68834e-21
MA0147.3	MYC	chr1	20784261	20784272	-	5.93e-07	CCCCACGTGCTC	91	chr1	20784087	20784373	0.394491	ENSGALG00000039861	PLXNB2		-3.2488	2.17438e-24
MA0147.3	MYC	chr18	9780767	9780778	-	5.93e-07	CCCCACGTGCTC	5467	chr18	9780590	9780975	0.250519	ENSGALG00000007093	CYTH1		-1.79353	8.56921e-07
MA0147.3	MYC	chr26	3499066	3499077	+	5.93e-07	CCCCACGTGCTC	6868	chr26	3498660	3501012	0.242613	ENSGALG00000034196	WNT2B		-2.56633	5.45515e-17
MA0073.1	RREB1	chr9	16098412	16098431	-	5.93e-07	CCCCCAAACACCCTCCGCCT	3332	chr9	16098245	16098461	0.194055	ENSGALG00000026983	CHRD		-4.00502	0.00114766
MA1108.1	MXI1	chr5	5447092	5447104	-	5.93e-07	GAGCCACGTGCCC	2038	chr5	5446708	5448171	0.276524	ENSGALG00000012123	PAX6		-2.19248	1.52664e-10
MA0073.1	RREB1	chr9	4870901	4870920	+	5.96e-07	TCCCAACCCAACCCAACCCA	3202	chr9	4870738	4871081	0.151568	ENSGALG00000053490	FBXO45		-1.84444	0.000177888
MA0471.1	E2F6	chr1	1727244	1727254	+	5.96e-07	GGGCGGGAAGA	35	chr1	1727043	1727347	0.345607	ENSGALG00000055101	TASOR2		-1.34813	0.00406575
MA0523.1	TCF7L2	chr5	35453800	35453813	-	5.98e-07	AAACATCAAAGCCA	2221	chr5	35453183	35453938	0.398664	ENSGALG00000029022	NPAS3		-2.60031	3.80933e-13
MA0073.1	RREB1	chr11	1093432	1093451	+	6.1e-07	CCACAAATCCCCCCCACCCA	3804	chr11	1093288	1093562	0.142111	ENSGALG00000030055	RIPOR1		-2.08028	3.56364e-06
MA0825.1	MNT	chr1	54222372	54222381	+	6.13e-07	ACCACGTGCC	260	chr1	54222287	54222558	0.168163	ENSGALG00000027122	APPL2		-1.36171	0.00855893
MA0825.1	MNT	chr18	9784178	9784187	+	6.13e-07	ACCACGTGCC	5469	chr18	9784060	9784413	0.243572	ENSGALG00000007093	CYTH1		-1.79353	8.56921e-07
MA0825.1	MNT	chr10	1633515	1633524	+	6.13e-07	ACCACGTGCC	3475	chr10	1633339	1633936	0.160839	ENSGALG00000040087	ZNF609		-1.52657	0.000117292
MA0825.1	MNT	chr9	23602869	23602878	+	6.13e-07	ACCACGTGCC	3448	chr9	23602676	23602979	0.19013	ENSGALG00000010364	AADAC		-1.4795	0.0127935
MA0058.3	MAX	chr1	54222372	54222381	+	6.13e-07	ACCACGTGCC	260	chr1	54222287	54222558	0.168163	ENSGALG00000027122	APPL2		-1.36171	0.00855893
MA0058.3	MAX	chr18	9784178	9784187	+	6.13e-07	ACCACGTGCC	5469	chr18	9784060	9784413	0.243572	ENSGALG00000007093	CYTH1		-1.79353	8.56921e-07
MA0058.3	MAX	chr10	1633515	1633524	+	6.13e-07	ACCACGTGCC	3475	chr10	1633339	1633936	0.160839	ENSGALG00000040087	ZNF609		-1.52657	0.000117292
MA0058.3	MAX	chr9	23602869	23602878	+	6.13e-07	ACCACGTGCC	3448	chr9	23602676	23602979	0.19013	ENSGALG00000010364	AADAC		-1.4795	0.0127935
MA1116.1	RBPJ	chr17	7626521	7626530	-	6.13e-07	CCTGGGAACG	5195	chr17	7626467	7626871	0.165749	ENSGALG00000042055	RXRA		-2.36202	1.02118e-13
MA1116.1	RBPJ	chr23	955787	955796	+	6.13e-07	CCTGGGAACG	6340	chr23	955709	955897	0.178607	ENSGALG00000027365	HIVEP3		-1.74756	0.0129233
MA1116.1	RBPJ	chr11	548653	548662	-	6.13e-07	CCTGGGAACG	3791	chr11	548515	549006	0.148404	ENSGALG00000029999	CCDC102A		-2.26737	0.00227948
MA1116.1	RBPJ	chr20	684021	684030	+	6.13e-07	CCTGGGAACG	5781	chr20	683850	684116	0.131287	ENSGALG00000001332	RBL1		-1.28703	0.0218234
MA1116.1	RBPJ	chr33	4731396	4731405	-	6.13e-07	CCTGGGAACG	7337	chr33	4731169	4731413	0.22859	ENSGALG00000030904	LRP1		-1.28153	0.0141401
MA1116.1	RBPJ	chr26	3506014	3506023	-	6.13e-07	CCTGGGAACG	6872	chr26	3505379	3506392	0.240059	ENSGALG00000034196	WNT2B		-2.56633	5.45515e-17
MA1116.1	RBPJ	chr10	20387671	20387680	-	6.13e-07	CCTGGGAACG	3751	chr10	20386959	20387804	0.165753	ENSGALG00000008262	RASGRF1		-1.82407	4.37078e-07
MA0825.1	MNT	chr3	30436223	30436232	-	6.13e-07	ACCACGTGCC	1355	chr3	30436185	30436728	0.229043	ENSGALG00000030587			-2.4786	7.12232e-16
MA0058.3	MAX	chr3	30436223	30436232	-	6.13e-07	ACCACGTGCC	1355	chr3	30436185	30436728	0.229043	ENSGALG00000030587			-2.4786	7.12232e-16
MA0603.1	Arntl	chr9	5553570	5553579	-	6.13e-07	GGTCACGTGC	3232	chr9	5553515	5553735	0.193132	ENSGALG00000036111	ITM2C		-1.58712	6.09433e-05
MA0079.3	SP1	chr10	15120365	15120375	-	6.19e-07	GCCCCGCCTCC	3656	chr10	15120223	15120958	0.210859	ENSGALG00000039173	RGMA		-2.68026	1.31189e-15
MA0147.3	MYC	chr11	6753802	6753813	+	6.24e-07	TGCCACGTGCCC	3863	chr11	6753533	6753850	0.218865	ENSGALG00000003891	ZNF423		-1.48887	0.0188358
MA0518.1	Stat4	chr10	9194498	9194511	+	6.26e-07	CTTCCAGGAAGCAG	3599	chr10	9193830	9194774	0.242311	ENSGALG00000031987	MYO5A		-2.68411	9.01245e-19
MA0768.1	LEF1	chr20	10169749	10169763	+	6.28e-07	GGAGATCAAAGAGAA	5913	chr20	10169595	10170105	0.161498	ENSGALG00000006612	ASXL1		-1.22657	0.0407663
MA0073.1	RREB1	chr12	11363633	11363652	+	6.3e-07	CCCCACAACAAAAACCCAAA	4152	chr12	11361768	11364204	0.342745	ENSGALG00000006425	SLC6A6		-3.61099	6.81264e-34
MA1108.1	MXI1	chr3	4322602	4322614	+	6.53e-07	GGCCCACGTGGCC	1196	chr3	4322474	4322687	0.140733	ENSGALG00000008567	PACS1		-1.79797	7.64882e-07
MA0073.1	RREB1	chr21	2255270	2255289	-	6.53e-07	ACCCCCCCCAACCCCAGTGG	6031	chr21	2255113	2256343	0.437195	ENSGALG00000001561	MXRA8		-2.59065	8.44446e-12
MA1103.1	FOXK2	chr33	4703844	4703854	+	6.74e-07	ATGTAAACACG	7334	chr33	4703834	4704320	0.204647	ENSGALG00000030904	LRP1		-1.28153	0.0141401
MA1103.1	FOXK2	chr5	13821314	13821324	+	6.74e-07	ATGTAAACACG	2079	chr5	13821256	13821435	0.24063	ENSGALG00000006546	CD81		-3.13237	1.22495e-22
MA0147.3	MYC	chr17	8132712	8132723	+	6.75e-07	GGCCACGTGGCC	5213	chr17	8132607	8132844	0.256677	ENSGALG00000002375	NOTCH1		-2.54559	4.8662e-17
MA0147.3	MYC	chr17	8132712	8132723	-	6.75e-07	GGCCACGTGGCC	5213	chr17	8132607	8132844	0.256677	ENSGALG00000002375	NOTCH1		-2.54559	4.8662e-17
MA0518.1	Stat4	chr5	58218569	58218582	+	6.81e-07	CTTCCAGGAAACGT	2352	chr5	58218069	58218584	0.239607	ENSGALG00000027629	GNG2		-2.07593	1.81112e-05
MA0471.1	E2F6	chr26	1400576	1400586	-	6.89e-07	GGGCGGGAGGC	6808	chr26	1400498	1400704	0.124835	ENSGALG00000000401	RBM15		-1.43849	0.0439179
MA0471.1	E2F6	chr8	24139634	24139644	+	6.89e-07	GGGCGGGAGGC	3045	chr8	24139436	24140094	0.0544509	ENSGALG00000031423	DMRTA2		-5.39845	6.5993e-57
MA0471.1	E2F6	chr10	15121291	15121301	+	6.89e-07	GGGCGGGAGGC	3657	chr10	15121072	15121426	0.237783	ENSGALG00000039173	RGMA		-2.68026	1.31189e-15
MA0104.4	MYCN	chr23	2162174	2162185	+	7.06e-07	CGCCACGTGGGG	6359	chr23	2162068	2162263	0.189314	ENSGALG00000055006	AHDC1		-2.56902	0.000131586
MA0104.4	MYCN	chr23	2162174	2162185	-	7.06e-07	CCCCACGTGGCG	6359	chr23	2162068	2162263	0.189314	ENSGALG00000055006	AHDC1		-2.56902	0.000131586
MA0104.4	MYCN	chr4	2435812	2435823	+	7.06e-07	GCCCACGTGGGC	1606	chr4	2434992	2435980	0.27476	ENSGALG00000005747			-3.11788	1.14815e-05
MA0104.4	MYCN	chr4	2435812	2435823	-	7.06e-07	GCCCACGTGGGC	1606	chr4	2434992	2435980	0.27476	ENSGALG00000005747			-3.11788	1.14815e-05
MA0852.2	FOXK1	chr21	1955626	1955639	-	7.06e-07	CATGTAAACAAGCA	6029	chr21	1954724	1956396	0.339511	ENSGALG00000001334	GNB1		-1.32251	0.00874915
MA0073.1	RREB1	chr2	33138552	33138571	+	7.09e-07	CCCCCCCCCCCCCCCCCCCT	846	chr2	33138145	33138788	0.239962	ENSGALG00000030455	JAZF1		-1.68722	5.83474e-06
MA0073.1	RREB1	chr2	1816494	1816513	-	7.18e-07	AACCCCCCCAACACCAGCCC	762	chr2	1815654	1816727	0.30926	ENSGALG00000005259	VIPR1		-4.43371	2.02325e-29
MA0773.1	MEF2D	chr8	20436662	20436673	+	7.19e-07	ACTAAAAATAGA	2974	chr8	20436591	20436711	0.397523	ENSGALG00000010053	PTPRF		-2.21473	4.85276e-10
MA0073.1	RREB1	chr8	4250413	4250432	+	7.24e-07	ACCCCAAACCCCCACTCCCA	2844	chr8	4250218	4250446	0.280274	ENSGALG00000036871	NOS1AP		-3.88478	5.68834e-21
MA0523.1	TCF7L2	chr3	91780302	91780315	-	7.28e-07	GAACATCAAAGACA	1496	chr3	91779350	91782961	0.294726	ENSGALG00000016361	FAM110C		-4.64991	5.3328e-42
MA0073.1	RREB1	chr6	8560293	8560312	-	7.39e-07	ACCCCAAACAACCCCAAATC	2395	chr6	8560067	8560473	0.228174	ENSGALG00000002942	JMJD1C		-1.66455	4.86537e-05
MA0521.1	Tcf12	chr33	5897925	5897935	+	7.46e-07	AACAGCTGCTG	7365	chr33	5897885	5898048	0.137143	ENSGALG00000039710	HDAC7		-2.4525	6.41767e-14
MA0521.1	Tcf12	chr1	93601913	93601923	+	7.46e-07	AACAGCTGCTG	422	chr1	93601845	93602069	0.264481	ENSGALG00000036738	IGSF3		-2.76956	3.2392e-18
MA0521.1	Tcf12	chr21	3864293	3864303	-	7.46e-07	AACAGCTGCTG	6076	chr21	3864124	3864735	0.253966	ENSGALG00000002888	CASZ1		-2.57063	3.55761e-16
MA0521.1	Tcf12	chr18	9241011	9241021	+	7.46e-07	AACAGCTGCTG	5430	chr18	9240828	9241111	0.19662	ENSGALG00000006880	SLC38A10		-2.30817	5.08789e-10
MA0521.1	Tcf12	chr12	18942153	18942163	-	7.46e-07	AACAGCTGCTG	4295	chr12	18941813	18942201	0.231821	ENSGALG00000008294	ITPR1		-1.44629	0.000601662
MA0073.1	RREB1	chr17	7618096	7618115	-	7.48e-07	CCACACAGCACCCCCAGCCC	5191	chr17	7617841	7618137	0.310169	ENSGALG00000042055	RXRA		-2.36202	1.02118e-13
MA1108.1	MXI1	chr18	5905754	5905766	+	7.5e-07	GCACCACGTGCAC	5370	chr18	5905738	5905865	0.0763034	ENSGALG00000003059	HLF		-2.18605	4.56917e-05
MA0839.1	CREB3L1	chr8	4233219	4233232	+	7.66e-07	CAGCCACGTCAGCA	2839	chr8	4232976	4233606	0.24794	ENSGALG00000036871	NOS1AP		-3.88478	5.68834e-21
MA0768.1	LEF1	chr19	8966335	8966349	-	7.69e-07	TAAGATCAAAGCAAT	5745	chr19	8966143	8966775	0.220068	ENSGALG00000005567	MSI2		-1.45784	0.00250887
MA0516.1	SP2	chr18	9785171	9785185	-	7.83e-07	CTCCCTCCCCCCCCC	5470	chr18	9785122	9785365	0.134592	ENSGALG00000007093	CYTH1		-1.79353	8.56921e-07
MA0518.1	Stat4	chr9	19761486	19761499	+	7.89e-07	TTTCTAGGAAGGGG	3403	chr9	19761402	19761666	0.222421	ENSGALG00000050897	TNIK		-1.22472	0.0317107
MA1108.1	MXI1	chr4	2435811	2435823	+	7.94e-07	CGCCCACGTGGGC	1606	chr4	2434992	2435980	0.27476	ENSGALG00000005747			-3.11788	1.14815e-05
MA0147.3	MYC	chr8	16643290	16643301	+	7.94e-07	GTCCACGTGCCC	2946	chr8	16642974	16643331	0.231428	ENSGALG00000008663	DDAH1		-2.56171	8.3887e-08
MA0073.1	RREB1	chr25	3844670	3844689	-	8.02e-07	ACCACCACCACCACCCCCCC	6755	chr25	3844510	3844880	0.162264	ENSGALG00000036925	CADM3		-1.29966	0.00962733
MA1108.1	MXI1	chr33	4704072	4704084	+	8.06e-07	CGGCCACGTGCAC	7334	chr33	4703834	4704320	0.204647	ENSGALG00000030904	LRP1		-1.28153	0.0141401
MA0593.1	FOXP2	chr3	23763969	23763979	-	8.2e-07	AAGTAAACAAA	1325	chr3	23763234	23763989	0.42715	ENSGALG00000009915	EML4		-2.44444	1.07828e-13
MA0481.2	FOXP1	chr26	3647588	3647599	-	8.23e-07	GAGTAAACAGAA	6878	chr26	3647359	3647814	0.233534	ENSGALG00000001733	LRIG2		-1.36078	0.00320998
MA0523.1	TCF7L2	chr5	54576053	54576066	+	8.31e-07	AGACATCAAAGAGA	2298	chr5	54576021	54576179	0.291227	ENSGALG00000017389	SIX4		-2.29147	1.28446e-06
MA1108.1	MXI1	chr5	17781858	17781870	+	8.35e-07	CGGCCACGTGCTG	2129	chr5	17781769	17782393	0.103331	ENSGALG00000007555	CCND1		-1.89256	3.0793e-07
MA1108.1	MXI1	chr14	13834829	13834841	+	8.35e-07	CACCCACGTGCCC	4796	chr14	13834706	13835515	0.293081	ENSGALG00000002018	CAPN15		-1.20123	0.0401048
MA0073.1	RREB1	chr17	8128340	8128359	+	8.55e-07	CCCCAGCCCAACACCTCCCG	5211	chr17	8128273	8128570	0.139124	ENSGALG00000002375	NOTCH1		-2.54559	4.8662e-17
MA1125.1	ZNF384	chr4	75221969	75221980	+	8.84e-07	ATTAAAAAAAAA	1882	chr4	75221954	75222694	0.391424	ENSGALG00000041121	SLIT2		-1.80263	6.04812e-05
MA1125.1	ZNF384	chr5	13823245	13823256	+	8.84e-07	ATTAAAAAAAAA	2081	chr5	13823229	13823619	0.312757	ENSGALG00000006546	CD81		-3.13237	1.22495e-22
MA1125.1	ZNF384	chr12	14875850	14875861	+	8.84e-07	ATTAAAAAAAAA	4213	chr12	14875819	14876576	0.303737	ENSGALG00000007483	LRIG1		-2.35921	2.97522e-12
MA1125.1	ZNF384	chr1	33848186	33848197	+	8.84e-07	ATTAAAAAAAAA	126	chr1	33848048	33848464	0.42311	ENSGALG00000009842	RASSF3		-1.78233	2.22029e-05
MA1125.1	ZNF384	chrZ	67174	67185	+	8.84e-07	AATAAAAAAAAA	7464	chrZ	67034	67433	0.195276	ENSGALG00000033770			-2.09561	0.00326747
MA1125.1	ZNF384	chr12	14669710	14669721	+	8.84e-07	ATTAAAAAAAAA	4200	chr12	14669556	14670055	0.328434	ENSGALG00000007431	MAGI1		-2.28457	1.62729e-11
MA1125.1	ZNF384	chr9	19572255	19572266	+	8.84e-07	ATTAAAAAAAAA	3393	chr9	19571974	19572430	0.204678	ENSGALG00000009222	FNDC3B		-2.61793	6.54474e-19
MA1125.1	ZNF384	chr9	13590018	13590029	+	8.84e-07	AATAAAAAAAAA	3278	chr9	13589694	13590492	0.260378	ENSGALG00000052927			-2.08287	4.17109e-08
MA1125.1	ZNF384	chr1	31883826	31883837	+	8.84e-07	ATTAAAAAAAAA	121	chr1	31883474	31884051	0.289535	ENSGALG00000009755	LRIG3		-2.44217	1.60691e-11
MA1125.1	ZNF384	chr4	9391312	9391323	+	8.84e-07	AATAAAAAAAAA	1666	chr4	9390916	9391765	0.127682	ENSGALG00000007131			-2.319	4.41479e-14
MA1125.1	ZNF384	chr1	33845288	33845299	+	8.84e-07	ATTAAAAAAAAA	125	chr1	33844878	33845546	0.313803	ENSGALG00000009842	RASSF3		-1.78233	2.22029e-05
MA1125.1	ZNF384	chrZ	84337	84348	+	8.84e-07	ATTAAAAAAAAA	7471	chrZ	83875	84426	0.271695	ENSGALG00000033770			-2.09561	0.00326747
MA1125.1	ZNF384	chr4	90151953	90151964	+	8.84e-07	ATTAAAAAAAAA	1944	chr4	90151432	90151992	0.288368	ENSGALG00000016102	CYP26B1		-1.30836	0.0388696
MA1125.1	ZNF384	chr3	32548074	32548085	+	8.84e-07	ATTAAAAAAAAA	1380	chr3	32545848	32548884	0.349338	ENSGALG00000032640	CRIM1		-1.5412	0.00136353
MA1125.1	ZNF384	chr18	9249207	9249218	-	8.84e-07	AATAAAAAAAAA	5433	chr18	9249180	9249874	0.190132	ENSGALG00000006880	SLC38A10		-2.30817	5.08789e-10
MA1125.1	ZNF384	chr9	14177922	14177933	-	8.84e-07	AATAAAAAAAAA	3285	chr9	14177772	14178374	0.320122	ENSGALG00000040866	P3H2		-2.48094	1.81218e-14
MA1125.1	ZNF384	chr21	6050936	6050947	-	8.84e-07	AATAAAAAAAAA	6180	chr21	6050769	6051102	0.353418	ENSGALG00000004741	EPHB2		-2.37967	1.90823e-11
MA1125.1	ZNF384	chr12	16320767	16320778	-	8.84e-07	ATTAAAAAAAAA	4230	chr12	16320561	16321105	0.291548	ENSGALG00000007769	FOXP1		-2.48635	7.15056e-15
MA1125.1	ZNF384	chr10	19252502	19252513	-	8.84e-07	ATTAAAAAAAAA	3712	chr10	19252271	19252538	0.197129	ENSGALG00000035701	SMAD3		-1.90345	9.15289e-08
MA1125.1	ZNF384	chr19	4235285	4235296	-	8.84e-07	AATAAAAAAAAA	5581	chr19	4235043	4235342	0.20144	ENSGALG00000021636	CUX1		-2.03114	5.59698e-07
MA1125.1	ZNF384	chr3	51487664	51487675	-	8.84e-07	AATAAAAAAAAA	1424	chr3	51487406	51487914	0.281764	ENSGALG00000013683	ARID1B		-1.31009	0.0106622
MA1125.1	ZNF384	chr1	34328461	34328472	-	8.84e-07	ATTAAAAAAAAA	132	chr1	34328153	34328587	0.322764	ENSGALG00000009875	HMGA2	HMGI-C	-1.71552	0.0442945
MA1125.1	ZNF384	chr23	3652235	3652246	-	8.84e-07	ATTAAAAAAAAA	6416	chr23	3651712	3652256	0.285642	ENSGALG00000035187	FHL3		-2.9164	5.04694e-23
MA1125.1	ZNF384	chr21	2808463	2808474	-	8.84e-07	AATAAAAAAAAA	6042	chr21	2807655	2808917	0.162553	ENSGALG00000002055	hairy1	HES4	-3.53742	6.05319e-27
MA1125.1	ZNF384	chr4	32999227	32999238	-	8.84e-07	ATTAAAAAAAAA	1744	chr4	32998376	32999332	0.274148	ENSGALG00000010061	LRBA		-1.21187	0.0258109
MA1108.1	MXI1	chr4	2435812	2435824	-	8.91e-07	GGCCCACGTGGGC	1606	chr4	2434992	2435980	0.27476	ENSGALG00000005747			-3.11788	1.14815e-05
MA0079.3	SP1	chr1	57364710	57364720	-	8.98e-07	CCCCCTCCCCC	289	chr1	57364541	57365049	0.214498	ENSGALG00000012877	CREB3L2		-2.50542	2.92033e-15
MA0079.3	SP1	chr28	1338838	1338848	+	8.98e-07	CCCCCTCCCCC	7095	chr28	1338825	1339311	0.294402	ENSGALG00000051146	TLE5		-2.41512	1.64462e-16
MA0079.3	SP1	chr19	737243	737253	+	8.98e-07	CCCCCTCCCCC	5526	chr19	737224	738073	0.222886	ENSGALG00000001028	RNF43		-1.88418	0.00810954
MA0079.3	SP1	chrZ	70850792	70850802	+	8.98e-07	CCCCCTCCCCC	7586	chrZ	70850766	70851086	0.222547	ENSGALG00000002022	B4GALT1		-2.48341	1.06975e-06
MA0079.3	SP1	chr33	4706695	4706705	+	8.98e-07	CCCCCTCCCCC	7335	chr33	4706654	4706906	0.262132	ENSGALG00000030904	LRP1		-1.28153	0.0141401
MA0079.3	SP1	chr20	489871	489881	+	8.98e-07	CCCCCTCCCCC	5779	chr20	489711	489976	0.225066	ENSGALG00000028567	MYL9		-1.69386	0.0172508
MA0809.1	TEAD4	chr3	23763311	23763320	-	9.09e-07	CACATTCCAC	1325	chr3	23763234	23763989	0.42715	ENSGALG00000009915	EML4		-2.44444	1.07828e-13
MA0809.1	TEAD4	chr4	83452939	83452948	+	9.09e-07	CACATTCCAC	1911	chr4	83452255	83453281	0.192674	ENSGALG00000015708	FGFR3		-1.90947	7.46272e-08
MA0809.1	TEAD4	chr3	32548463	32548472	-	9.09e-07	CACATTCCAC	1380	chr3	32545848	32548884	0.349338	ENSGALG00000032640	CRIM1		-1.5412	0.00136353
MA0090.2	TEAD1	chr3	23763311	23763320	-	9.09e-07	CACATTCCAC	1325	chr3	23763234	23763989	0.42715	ENSGALG00000009915	EML4		-2.44444	1.07828e-13
MA0090.2	TEAD1	chr4	83452939	83452948	+	9.09e-07	CACATTCCAC	1911	chr4	83452255	83453281	0.192674	ENSGALG00000015708	FGFR3		-1.90947	7.46272e-08
MA0090.2	TEAD1	chr3	32548463	32548472	-	9.09e-07	CACATTCCAC	1380	chr3	32545848	32548884	0.349338	ENSGALG00000032640	CRIM1		-1.5412	0.00136353
MA0073.1	RREB1	chr12	3624766	3624785	-	9.09e-07	CCCCCCCCGACCAACCCCCC	4092	chr12	3624427	3624984	0.185745	ENSGALG00000028871	SLC38A3		-2.54937	4.74144e-17
MA0147.3	MYC	chr26	3802783	3802794	-	9.2e-07	GGCCACGTGCAG	6882	chr26	3802654	3802900	0.107081	ENSGALG00000001956	OLFML3		-3.38503	9.77677e-29
MA0523.1	TCF7L2	chr20	10169749	10169762	+	9.22e-07	GGAGATCAAAGAGA	5913	chr20	10169595	10170105	0.161498	ENSGALG00000006612	ASXL1		-1.22657	0.0407663
MA1108.1	MXI1	chr11	1826898	1826910	-	9.37e-07	GGGCCACGTGCTG	3823	chr11	1826700	1827111	0.172016	ENSGALG00000039818	GLG1		-1.52391	0.000397634
MA0516.1	SP2	chr11	17967331	17967345	-	9.38e-07	ACCCCTCCCCCCCCC	3939	chr11	17967110	17967382	0.274235	ENSGALG00000005845	SLC7A5		-1.3812	0.00602909
MA0516.1	SP2	chr23	2200811	2200825	+	9.38e-07	TCCCCGCCTCCCCCA	6374	chr23	2200695	2201538	0.210002	ENSGALG00000055006	AHDC1		-2.56902	0.000131586
MA0523.1	TCF7L2	chr17	3559603	3559616	-	9.41e-07	CAAGTTCAAAGGGA	5107	chr17	3559601	3559841	0.22557	ENSGALG00000007079	PAPPA		-1.49079	0.0473372
MA0471.1	E2F6	chr19	2174441	2174451	-	9.41e-07	GGGCGGGAAAC	5555	chr19	2174412	2174565	0.112215	ENSGALG00000001153	AUTS2		-2.03576	3.62699e-06
MA0052.3	MEF2A	chr8	20436662	20436673	+	9.44e-07	ACTAAAAATAGA	2974	chr8	20436591	20436711	0.397523	ENSGALG00000010053	PTPRF		-2.21473	4.85276e-10
MA1108.1	MXI1	chr1	20784261	20784273	-	9.56e-07	GCCCCACGTGCTC	91	chr1	20784087	20784373	0.394491	ENSGALG00000039861	PLXNB2		-3.2488	2.17438e-24
MA0073.1	RREB1	chr5	9542983	9543002	-	9.59e-07	ACCCACAACACCAAAACTCT	2064	chr5	9542476	9543237	0.289113	ENSGALG00000005750	SWAP70		-1.78744	2.17575e-07
MA0073.1	RREB1	chr14	13835060	13835079	-	9.77e-07	ACACAAAACAAACAAACAGA	4796	chr14	13834706	13835515	0.293081	ENSGALG00000002018	CAPN15		-1.20123	0.0401048
MA0147.3	MYC	chr10	1633514	1633525	+	9.82e-07	CACCACGTGCCC	3475	chr10	1633339	1633936	0.160839	ENSGALG00000040087	ZNF609		-1.52657	0.000117292
MA0523.1	TCF7L2	chr26	3503966	3503979	-	1e-06	CAACTTCAAAGGGA	6870	chr26	3502612	3504688	0.289382	ENSGALG00000034196	WNT2B		-2.56633	5.45515e-17
MA0073.1	RREB1	chr9	23602805	23602824	+	1e-06	CCCCCCCCCCCCCCCCCCAC	3448	chr9	23602676	23602979	0.19013	ENSGALG00000010364	AADAC		-1.4795	0.0127935
MA0147.3	MYC	chr17	7396044	7396055	+	1.01e-06	GCCCACGTGCAC	5176	chr17	7395923	7396522	0.271957	ENSGALG00000002699	VAV2		-2.448	4.09776e-12
MA0059.1	MAX::MYC	chr18	9249832	9249842	-	1.02e-06	GAGCACGTGGC	5433	chr18	9249180	9249874	0.190132	ENSGALG00000006880	SLC38A10		-2.30817	5.08789e-10
MA0059.1	MAX::MYC	chr1	195617437	195617447	+	1.02e-06	GACCACGTGGC	690	chr1	195617376	195617497	0.165655	ENSGALG00000001258	NUMA1		-1.61284	0.000506707
MA0073.1	RREB1	chr25	3844673	3844692	-	1.04e-06	ACCACCACCACCACCACCCC	6755	chr25	3844510	3844880	0.162264	ENSGALG00000036925	CADM3		-1.29966	0.00962733
MA0523.1	TCF7L2	chr7	6332180	6332193	+	1.04e-06	GGAGATCAAAGACA	2631	chr7	6332107	6332351	0.391289	ENSGALG00000004288	HDAC4		-1.45405	0.000987648
MA0523.1	TCF7L2	chr10	2304579	2304592	-	1.04e-06	GCACATCAAAGGGC	3525	chr10	2304228	2304624	0.261943	ENSGALG00000001774	NEO1		-1.88184	2.11546e-08
MA0147.3	MYC	chr14	13834830	13834841	+	1.04e-06	ACCCACGTGCCC	4796	chr14	13834706	13835515	0.293081	ENSGALG00000002018	CAPN15		-1.20123	0.0401048
MA0521.1	Tcf12	chr17	2196708	2196718	-	1.05e-06	AACAGCTGCGG	5087	chr17	2196489	2197469	0.171181	ENSGALG00000008616	DDR1		-1.69602	0.0100616
MA0521.1	Tcf12	chr4	75220427	75220437	+	1.05e-06	AACAGCTGCGG	1881	chr4	75219849	75221285	0.348347	ENSGALG00000041121	SLIT2		-1.80263	6.04812e-05
MA0481.2	FOXP1	chr17	7423187	7423198	+	1.07e-06	AAGTAAACAGGA	5180	chr17	7422884	7423364	0.21937	ENSGALG00000002699	VAV2		-2.448	4.09776e-12
MA0463.1	Bcl6	chrZ	25835170	25835183	+	1.08e-06	TTTCCTAGAAGGGA	7558	chrZ	25835165	25835437	0.405379	ENSGALG00000010158	KANK1		-3.41805	8.05825e-32
MA0108.2	TBP	chr3	56635181	56635195	+	1.08e-06	CTATAAAAACCCCGT	1438	chr3	56635058	56635556	0.302576	ENSGALG00000031656	EYA4		-1.73502	2.05572e-05
MA0523.1	TCF7L2	chr13	6176343	6176356	-	1.1e-06	TCAGATCAAAGGAA	4411	chr13	6176328	6176467	0.0961432	ENSGALG00000001768	TENM2		-1.67216	8.1018e-05
MA0073.1	RREB1	chr15	5138464	5138483	-	1.1e-06	CCCCCCCCCCCCACCTCCCC	4903	chr15	5138454	5138816	0.181677	ENSGALG00000003146	CCDC92		-1.29088	0.0233537
MA0691.1	TFAP4	chr2	64727847	64727856	-	1.11e-06	AACAGCTGAT	945	chr2	64727736	64728099	0.265044	ENSGALG00000012799	RREB1		-2.45679	1.47583e-14
MA0691.1	TFAP4	chr1	34372517	34372526	+	1.11e-06	AACAGCTGAT	134	chr1	34371950	34372605	0.337011	ENSGALG00000009875	HMGA2	HMGI-C	-1.71552	0.0442945
MA0691.1	TFAP4	chr21	2254619	2254628	+	1.11e-06	AACAGCTGAT	6030	chr21	2253990	2254711	0.259852	ENSGALG00000001561	MXRA8		-2.59065	8.44446e-12
MA0691.1	TFAP4	chr10	6137122	6137131	+	1.11e-06	AACAGCTGAT	3581	chr10	6136204	6137711	0.375885	ENSGALG00000003849	TRPM1		-1.63864	2.99569e-05
MA0663.1	MLX	chr2	64720729	64720738	+	1.11e-06	ATCACGTGAT	943	chr2	64720560	64721818	0.231251	ENSGALG00000012799	RREB1		-2.45679	1.47583e-14
MA0663.1	MLX	chr2	64720729	64720738	-	1.11e-06	ATCACGTGAT	943	chr2	64720560	64721818	0.231251	ENSGALG00000012799	RREB1		-2.45679	1.47583e-14
MA0663.1	MLX	chr24	4790283	4790292	+	1.11e-06	ATCACGTGAT	6647	chr24	4789984	4790363	0.363373	ENSGALG00000014582	CADM1		-1.53775	0.000384873
MA0663.1	MLX	chr24	4790283	4790292	-	1.11e-06	ATCACGTGAT	6647	chr24	4789984	4790363	0.363373	ENSGALG00000014582	CADM1		-1.53775	0.000384873
MA0463.1	Bcl6	chr17	7592137	7592150	+	1.11e-06	TTTCCTGGAGGGCT	5186	chr17	7591950	7592191	0.214621	ENSGALG00000042055	RXRA		-2.36202	1.02118e-13
MA0147.3	MYC	chr17	1828307	1828318	+	1.11e-06	GGCCACGTGCTT	5076	chr17	1828232	1828430	0.0959334	ENSGALG00000008859	WDR31		-3.6194	5.70377e-05
MA1106.1	HIF1A	chr11	19511506	19511515	-	1.12e-06	GCACGTGCCC	4009	chr11	19511368	19511602	0.240044	ENSGALG00000000713	ZFHX3		-1.30003	0.0236939
MA1106.1	HIF1A	chr4	83411615	83411624	-	1.12e-06	GCACGTGCCC	1903	chr4	83411472	83411979	0.234718	ENSGALG00000015708	FGFR3		-1.90947	7.46272e-08
MA0823.1	HEY1	chr5	28306824	28306833	+	1.12e-06	GACACGTGCC	2197	chr5	28306770	28307700	0.20854	ENSGALG00000009452	GALNT16		-2.52758	8.37448e-16
MA0649.1	HEY2	chr5	28306824	28306833	+	1.12e-06	GACACGTGCC	2197	chr5	28306770	28307700	0.20854	ENSGALG00000009452	GALNT16		-2.52758	8.37448e-16
MA1106.1	HIF1A	chr11	17967513	17967522	+	1.12e-06	GCACGTGCCC	3940	chr11	17967458	17967863	0.212589	ENSGALG00000005845	SLC7A5		-1.3812	0.00602909
MA1106.1	HIF1A	chr5	13022347	13022356	+	1.12e-06	GCACGTGCCC	2074	chr5	13022277	13022456	0.189298	ENSGALG00000006382	PTPRJ		-1.70061	0.00602466
MA1106.1	HIF1A	chr10	20387310	20387319	+	1.12e-06	GCACGTGCCC	3751	chr10	20386959	20387804	0.165753	ENSGALG00000008262	RASGRF1		-1.82407	4.37078e-07
MA1106.1	HIF1A	chr9	13590424	13590433	+	1.12e-06	GCACGTGCCC	3278	chr9	13589694	13590492	0.260378	ENSGALG00000052927			-2.08287	4.17109e-08
MA0839.1	CREB3L1	chr26	3505427	3505440	+	1.12e-06	ACGCCACGTCAGAA	6872	chr26	3505379	3506392	0.240059	ENSGALG00000034196	WNT2B		-2.56633	5.45515e-17
MA0839.1	CREB3L1	chr1	57320450	57320463	-	1.15e-06	CTGCCACGTCGCCT	285	chr1	57320375	57320582	0.226721	ENSGALG00000012874	DENND11	KIAA1147	-2.19415	1.54474e-05
MA1108.1	MXI1	chr20	5448442	5448454	+	1.17e-06	GCGCCACGTGCTG	5851	chr20	5448122	5449075	0.266526	ENSGALG00000046204	R3HDML		-5.08984	2.20946e-77
MA0104.4	MYCN	chr20	2676190	2676201	+	1.17e-06	CCCCACGTGGGC	5805	chr20	2676083	2676399	0.194165	ENSGALG00000003409	SOGA1		-2.24887	2.69852e-07
MA0104.4	MYCN	chr20	2676190	2676201	-	1.17e-06	GCCCACGTGGGG	5805	chr20	2676083	2676399	0.194165	ENSGALG00000003409	SOGA1		-2.24887	2.69852e-07
MA0773.1	MEF2D	chr6	31905628	31905639	-	1.17e-06	TCTAAAAATAGA	2554	chr6	31905550	31905827	0.25811	ENSGALG00000009495	FGFR2		-2.18482	1.16539e-06
MA0516.1	SP2	chr28	4036481	4036495	-	1.18e-06	CGCCCGCCCCCCTGC	7203	chr28	4036437	4036780	0.223431	ENSGALG00000030344	ISYNA1		-2.37344	1.48843e-12
MA0593.1	FOXP2	chr3	43328948	43328958	+	1.19e-06	ATGTAAACAGA	1409	chr3	43328592	43329080	0.320178	ENSGALG00000011537	PDE10A		-1.59982	0.000729201
MA0073.1	RREB1	chr19	8954166	8954185	+	1.19e-06	CCCCCTAACACCCCACATCC	5740	chr19	8954104	8954331	0.222592	ENSGALG00000005567	MSI2		-1.45784	0.00250887
MA0768.1	LEF1	chr5	54576053	54576067	+	1.2e-06	AGACATCAAAGAGAA	2298	chr5	54576021	54576179	0.291227	ENSGALG00000017389	SIX4		-2.29147	1.28446e-06
MA0768.1	LEF1	chr9	5555647	5555661	+	1.2e-06	TGAGATCAAAGAGAA	3233	chr9	5555458	5555699	0.269946	ENSGALG00000036111	ITM2C		-1.58712	6.09433e-05
MA0516.1	SP2	chr21	3878357	3878371	-	1.2e-06	TTCCCTCCCCCTCCC	6082	chr21	3878190	3878423	0.266289	ENSGALG00000002888	CASZ1		-2.57063	3.55761e-16
MA0516.1	SP2	chr11	6803366	6803380	+	1.2e-06	GCCCCGCCCCGAGCC	3866	chr11	6803323	6803421	0.124535	ENSGALG00000003891	ZNF423		-1.48887	0.0188358
MA0079.3	SP1	chrZ	79182	79192	-	1.22e-06	TCCCCTCCCCC	7467	chrZ	79170	79553	0.260531	ENSGALG00000033770			-2.09561	0.00326747
MA0079.3	SP1	chr4	29549920	29549930	-	1.22e-06	TCCCCTCCCCC	1730	chr4	29549838	29550159	0.368124	ENSGALG00000009809	MAML3		-1.25387	0.0208272
MA0825.1	MNT	chr11	1027206	1027215	+	1.23e-06	AGCACGTGCC	3799	chr11	1027198	1027425	0.331265	ENSGALG00000001779	KIAA0895L		-1.35999	0.00365703
MA0825.1	MNT	chr11	17967512	17967521	+	1.23e-06	AGCACGTGCC	3940	chr11	17967458	17967863	0.212589	ENSGALG00000005845	SLC7A5		-1.3812	0.00602909
MA0825.1	MNT	chr5	13022346	13022355	+	1.23e-06	AGCACGTGCC	2074	chr5	13022277	13022456	0.189298	ENSGALG00000006382	PTPRJ		-1.70061	0.00602466
MA0825.1	MNT	chr27	7591047	7591056	+	1.23e-06	AGCACGTGCC	7059	chr27	7590899	7591079	0.129454	ENSGALG00000003403	ZNF385C		-2.4569	1.52714e-06
MA0825.1	MNT	chr10	20387309	20387318	+	1.23e-06	AGCACGTGCC	3751	chr10	20386959	20387804	0.165753	ENSGALG00000008262	RASGRF1		-1.82407	4.37078e-07
MA0825.1	MNT	chr9	13590423	13590432	+	1.23e-06	AGCACGTGCC	3278	chr9	13589694	13590492	0.260378	ENSGALG00000052927			-2.08287	4.17109e-08
MA0825.1	MNT	chr4	83411616	83411625	-	1.23e-06	AGCACGTGCC	1903	chr4	83411472	83411979	0.234718	ENSGALG00000015708	FGFR3		-1.90947	7.46272e-08
MA0603.1	Arntl	chr4	83411589	83411598	+	1.23e-06	CGTCACGTGC	1903	chr4	83411472	83411979	0.234718	ENSGALG00000015708	FGFR3		-1.90947	7.46272e-08
MA0603.1	Arntl	chrZ	8204702	8204711	-	1.23e-06	CGTCACGTGC	7510	chrZ	8204523	8205579	0.214065	ENSGALG00000028140	CNTFR		-3.57804	1.59687e-28
MA0463.1	Bcl6	chr2	61584052	61584065	+	1.24e-06	ATTCCTGGAAAGGC	919	chr2	61583148	61584766	0.300006	ENSGALG00000012709	ATXN1		-2.24446	3.68592e-06
MA0073.1	RREB1	chr7	4255860	4255879	-	1.24e-06	CCCCCCCCCCCCCCCCTCCG	2611	chr7	4255458	4255892	0.284713	ENSGALG00000003484	BARD1		-2.64665	4.97646e-09
MA0073.1	RREB1	chr5	456794	456813	-	1.25e-06	CCCCAAACCTCCAAACACGA	2000	chr5	456581	456876	0.282604	ENSGALG00000041253	MYRF		-3.86812	9.34606e-36
MA0516.1	SP2	chr14	8498686	8498700	-	1.26e-06	CCCCCGCCTCTGCCG	4736	chr14	8498602	8498989	0.294878	ENSGALG00000006757	XYLT1		-2.19197	2.22015e-06
MA0073.1	RREB1	chr26	3504145	3504164	+	1.26e-06	CCCCCCACCCCACACCCCCA	6870	chr26	3502612	3504688	0.289382	ENSGALG00000034196	WNT2B		-2.56633	5.45515e-17
MA0073.1	RREB1	chr23	5109837	5109856	-	1.27e-06	CCCCAACCCCACCACAGACA	6485	chr23	5109472	5110026	0.166604	ENSGALG00000017715	TINAGL1		-1.78583	1.00366e-06
MA0768.1	LEF1	chr25	118929	118943	+	1.28e-06	AAAGATCAAAGCCCT	6677	chr25	118746	119061	0.269811	ENSGALG00000037540	PLEKHO1		-2.03463	0.000108855
MA0073.1	RREB1	chr9	23602816	23602835	+	1.29e-06	CCCCCCCACATCACCACACC	3448	chr9	23602676	23602979	0.19013	ENSGALG00000010364	AADAC		-1.4795	0.0127935
MA0073.1	RREB1	chr10	20389343	20389362	+	1.29e-06	CCCCACACCTCCCGACCCCA	3752	chr10	20389032	20389369	0.117891	ENSGALG00000008262	RASGRF1		-1.82407	4.37078e-07
MA0147.3	MYC	chr17	7330840	7330851	-	1.3e-06	GGCCACGTGCCA	5174	chr17	7330779	7330980	0.29031	ENSGALG00000047321			-2.88654	7.04065e-12
MA0147.3	MYC	chr5	5447632	5447643	-	1.3e-06	GGCCACGTGCCA	2038	chr5	5446708	5448171	0.276524	ENSGALG00000012123	PAX6		-2.19248	1.52664e-10
MA0516.1	SP2	chr3	11143321	11143335	+	1.3e-06	CTCCCACCCCCTCCC	1251	chr3	11143233	11143480	0.219718	ENSGALG00000041626	MEIS1		-1.47619	0.000353419
MA0516.1	SP2	chr1	186331411	186331425	+	1.3e-06	GTCCCTCCTCCCTCC	653	chr1	186331150	186331496	0.18922	ENSGALG00000017199	MAML2		-3.24557	1.19614e-30
MA1108.1	MXI1	chr23	2162174	2162186	-	1.31e-06	CCCCCACGTGGCG	6359	chr23	2162068	2162263	0.189314	ENSGALG00000055006	AHDC1		-2.56902	0.000131586
MA0104.4	MYCN	chr1	195617437	195617448	+	1.32e-06	GACCACGTGGCT	690	chr1	195617376	195617497	0.165655	ENSGALG00000001258	NUMA1		-1.61284	0.000506707
MA0104.4	MYCN	chr1	195617437	195617448	-	1.32e-06	AGCCACGTGGTC	690	chr1	195617376	195617497	0.165655	ENSGALG00000001258	NUMA1		-1.61284	0.000506707
MA1099.1	Hes1	chr28	4791797	4791806	-	1.33e-06	GCCACGCGCC	7227	chr28	4791780	4791859	0.138993	ENSGALG00000004048	PTPRS		-1.48627	0.000470707
MA1099.1	Hes1	chr12	2266675	2266684	-	1.33e-06	GCCACGCGCC	4050	chr12	2266458	2266910	0.209568	ENSGALG00000002260	CISH		-1.31596	0.0142331
MA1099.1	Hes1	chr18	9293095	9293104	+	1.33e-06	GCCACGCGCC	5440	chr18	9292849	9293824	0.291915	ENSGALG00000006901	AATK		-3.02231	4.57009e-15
MA1099.1	Hes1	chr5	49842753	49842762	-	1.33e-06	GCCACGCGCC	2262	chr5	49842390	49843343	0.182314	ENSGALG00000011376	ANKRD9		-2.55595	4.62503e-05
MA0516.1	SP2	chr26	1099758	1099772	-	1.34e-06	CCCCCGCCCCCCACA	6787	chr26	1099642	1099820	0.172759	ENSGALG00000000102	UBE2T		-2.44961	0.000188081
MA1103.1	FOXK2	chr5	54575668	54575678	+	1.35e-06	ATGTAAACATG	2297	chr5	54575450	54575810	0.193213	ENSGALG00000017389	SIX4		-2.29147	1.28446e-06
MA1103.1	FOXK2	chr6	18801781	18801791	+	1.35e-06	ATGTAAACATG	2470	chr6	18801191	18803223	0.340862	ENSGALG00000005975	ZNF488		-3.12267	1.43156e-21
MA0522.2	TCF3	chr10	1705187	1705196	+	1.36e-06	AACACCTGCG	3485	chr10	1704959	1705279	0.253787	ENSGALG00000030812	CSNK1G1		-1.65392	1.86202e-05
MA0058.3	MAX	chr3	23804590	23804599	-	1.36e-06	ACCACGTGCT	1328	chr3	23804585	23804920	0.437527	ENSGALG00000009915	EML4		-2.44444	1.07828e-13
MA0058.3	MAX	chr15	7308252	7308261	+	1.36e-06	ACCACGTGCT	4952	chr15	7308154	7308473	0.19589	ENSGALG00000037097	GRK3		-2.50956	4.34424e-15
MA0058.3	MAX	chr11	17977345	17977354	+	1.36e-06	ACCACGTGCT	3943	chr11	17977185	17977477	0.133273	ENSGALG00000005845	SLC7A5		-1.3812	0.00602909
MA0464.2	BHLHE40	chr11	1027206	1027215	+	1.36e-06	AGCACGTGCC	3799	chr11	1027198	1027425	0.331265	ENSGALG00000001779	KIAA0895L		-1.35999	0.00365703
MA0464.2	BHLHE40	chr11	17967512	17967521	+	1.36e-06	AGCACGTGCC	3940	chr11	17967458	17967863	0.212589	ENSGALG00000005845	SLC7A5		-1.3812	0.00602909
MA0464.2	BHLHE40	chr5	13022346	13022355	+	1.36e-06	AGCACGTGCC	2074	chr5	13022277	13022456	0.189298	ENSGALG00000006382	PTPRJ		-1.70061	0.00602466
MA0464.2	BHLHE40	chr27	7591047	7591056	+	1.36e-06	AGCACGTGCC	7059	chr27	7590899	7591079	0.129454	ENSGALG00000003403	ZNF385C		-2.4569	1.52714e-06
MA0464.2	BHLHE40	chr10	20387309	20387318	+	1.36e-06	AGCACGTGCC	3751	chr10	20386959	20387804	0.165753	ENSGALG00000008262	RASGRF1		-1.82407	4.37078e-07
MA0464.2	BHLHE40	chr9	13590423	13590432	+	1.36e-06	AGCACGTGCC	3278	chr9	13589694	13590492	0.260378	ENSGALG00000052927			-2.08287	4.17109e-08
MA1116.1	RBPJ	chr9	19771212	19771221	-	1.36e-06	CCTGGGAAAG	3404	chr9	19771209	19771709	0.387515	ENSGALG00000050897	TNIK		-1.22472	0.0317107
MA0522.2	TCF3	chr21	2808613	2808622	-	1.36e-06	AACACCTGCG	6042	chr21	2807655	2808917	0.162553	ENSGALG00000002055	hairy1	HES4	-3.53742	6.05319e-27
MA0522.2	TCF3	chr10	1615957	1615966	-	1.36e-06	AACACCTGCG	3467	chr10	1614952	1616202	0.220592	ENSGALG00000040087	ZNF609		-1.52657	0.000117292
MA0464.2	BHLHE40	chr4	83411616	83411625	-	1.36e-06	AGCACGTGCC	1903	chr4	83411472	83411979	0.234718	ENSGALG00000015708	FGFR3		-1.90947	7.46272e-08
MA0521.1	Tcf12	chr21	6015755	6015765	+	1.36e-06	AACAGCTGCCG	6177	chr21	6015638	6015813	0.211651	ENSGALG00000004741	EPHB2		-2.37967	1.90823e-11
MA0521.1	Tcf12	chr1	186391352	186391362	+	1.36e-06	AACAGCTGCCG	660	chr1	186391153	186392232	0.342771	ENSGALG00000017199	MAML2		-3.24557	1.19614e-30
MA1116.1	RBPJ	chr24	3751491	3751500	+	1.36e-06	CCTGGGAAAG	6624	chr24	3751342	3751502	0.189719	ENSGALG00000006663	ARHGEF12		-1.82939	1.85537e-05
MA1116.1	RBPJ	chr20	5133278	5133287	+	1.36e-06	CCTGGGAAAG	5846	chr20	5132813	5133568	0.297073	ENSGALG00000003932	SDC4		-2.83349	3.44258e-13
MA0518.1	Stat4	chrZ	25835167	25835180	-	1.36e-06	CTTCTAGGAAAGCA	7558	chrZ	25835165	25835437	0.405379	ENSGALG00000010158	KANK1		-3.41805	8.05825e-32
MA0471.1	E2F6	chr8	28899697	28899707	-	1.36e-06	AGGCGGGAAGG	3140	chr8	28899498	28899730	0.248334	ENSGALG00000011113	SGIP1		-2.55598	6.53871e-17
MA0147.3	MYC	chr1	197487368	197487379	-	1.36e-06	CCCCACGTGCTG	714	chr1	197487286	197487563	0.191335	ENSGALG00000017334			-2.2017	2.60287e-09
MA0073.1	RREB1	chr7	4255859	4255878	-	1.37e-06	CCCCCCCCCCCCCCCTCCGG	2611	chr7	4255458	4255892	0.284713	ENSGALG00000003484	BARD1		-2.64665	4.97646e-09
MA0773.1	MEF2D	chr4	80035574	80035585	+	1.37e-06	GCTATAAATAGT	1896	chr4	80035380	80035787	0.281155	ENSGALG00000015554	SORCS2		-2.58925	1.64051e-14
MA0463.1	Bcl6	chr2	106628759	106628772	-	1.37e-06	ATTCTTGGAAAGCA	1039	chr2	106628664	106628804	0.3123	ENSGALG00000036969	KLHL14		-3.63192	4.65102e-12
MA0144.2	STAT3	chr10	9336375	9336385	-	1.38e-06	TTTCTGGGAAG	3604	chr10	9336193	9336687	0.193172	ENSGALG00000039307	GNB5		-1.64626	2.30997e-05
MA0144.2	STAT3	chr8	16668446	16668456	-	1.38e-06	TTTCTGGGAAG	2947	chr8	16668047	16668809	0.299055	ENSGALG00000008663	DDAH1		-2.56171	8.3887e-08
MA0144.2	STAT3	chr12	14876310	14876320	-	1.38e-06	TTTCTGGGAAG	4213	chr12	14875819	14876576	0.303737	ENSGALG00000007483	LRIG1		-2.35921	2.97522e-12
MA0147.3	MYC	chrZ	8336157	8336168	+	1.4e-06	TGCCACGTGCCG	7528	chrZ	8336075	8336556	0.260633	ENSGALG00000005848	IL11RA		-5.04746	1.06486e-11
MA0147.3	MYC	chrZ	8262466	8262477	-	1.4e-06	TGCCACGTGCCG	7518	chrZ	8262080	8262552	0.344058	ENSGALG00000028140	CNTFR		-3.57804	1.59687e-28
MA0073.1	RREB1	chr19	4215782	4215801	-	1.4e-06	AAACCACCCAACACCCATGC	5578	chr19	4215670	4215853	0.203434	ENSGALG00000021636	CUX1		-2.03114	5.59698e-07
MA1125.1	ZNF384	chr4	83425051	83425062	+	1.4e-06	TAAAAAAAAAAA	1905	chr4	83425038	83425414	0.312808	ENSGALG00000015708	FGFR3		-1.90947	7.46272e-08
MA1125.1	ZNF384	chr4	75221970	75221981	+	1.4e-06	TTAAAAAAAAAA	1882	chr4	75221954	75222694	0.391424	ENSGALG00000041121	SLIT2		-1.80263	6.04812e-05
MA1125.1	ZNF384	chr4	75221971	75221982	+	1.4e-06	TAAAAAAAAAAA	1882	chr4	75221954	75222694	0.391424	ENSGALG00000041121	SLIT2		-1.80263	6.04812e-05
MA1125.1	ZNF384	chr5	13823246	13823257	+	1.4e-06	TTAAAAAAAAAA	2081	chr5	13823229	13823619	0.312757	ENSGALG00000006546	CD81		-3.13237	1.22495e-22
MA1125.1	ZNF384	chr5	13823247	13823258	+	1.4e-06	TAAAAAAAAAAA	2081	chr5	13823229	13823619	0.312757	ENSGALG00000006546	CD81		-3.13237	1.22495e-22
MA1125.1	ZNF384	chr13	8948922	8948933	+	1.4e-06	TAAAAAAAAAAA	4420	chr13	8948901	8949052	0.237616	ENSGALG00000001383	HTR4		-7.42794	1.56803e-15
MA1125.1	ZNF384	chr12	14875851	14875862	+	1.4e-06	TTAAAAAAAAAA	4213	chr12	14875819	14876576	0.303737	ENSGALG00000007483	LRIG1		-2.35921	2.97522e-12
MA1125.1	ZNF384	chr12	14875852	14875863	+	1.4e-06	TAAAAAAAAAAA	4213	chr12	14875819	14876576	0.303737	ENSGALG00000007483	LRIG1		-2.35921	2.97522e-12
MA1125.1	ZNF384	chr18	9249205	9249216	-	1.4e-06	TAAAAAAAAAAA	5433	chr18	9249180	9249874	0.190132	ENSGALG00000006880	SLC38A10		-2.30817	5.08789e-10
MA1125.1	ZNF384	chr4	75219885	75219896	+	1.4e-06	TTAAAAAAAAAA	1881	chr4	75219849	75221285	0.348347	ENSGALG00000041121	SLIT2		-1.80263	6.04812e-05
MA1125.1	ZNF384	chr4	75219886	75219897	+	1.4e-06	TAAAAAAAAAAA	1881	chr4	75219849	75221285	0.348347	ENSGALG00000041121	SLIT2		-1.80263	6.04812e-05
MA1125.1	ZNF384	chr1	33848187	33848198	+	1.4e-06	TTAAAAAAAAAA	126	chr1	33848048	33848464	0.42311	ENSGALG00000009842	RASSF3		-1.78233	2.22029e-05
MA1125.1	ZNF384	chr1	33848188	33848199	+	1.4e-06	TAAAAAAAAAAA	126	chr1	33848048	33848464	0.42311	ENSGALG00000009842	RASSF3		-1.78233	2.22029e-05
MA1125.1	ZNF384	chr12	14669711	14669722	+	1.4e-06	TTAAAAAAAAAA	4200	chr12	14669556	14670055	0.328434	ENSGALG00000007431	MAGI1		-2.28457	1.62729e-11
MA1125.1	ZNF384	chr12	14669712	14669723	+	1.4e-06	TAAAAAAAAAAA	4200	chr12	14669556	14670055	0.328434	ENSGALG00000007431	MAGI1		-2.28457	1.62729e-11
MA1125.1	ZNF384	chr21	2254136	2254147	-	1.4e-06	TAAAAAAAAAAA	6030	chr21	2253990	2254711	0.259852	ENSGALG00000001561	MXRA8		-2.59065	8.44446e-12
MA1125.1	ZNF384	chr21	2254137	2254148	-	1.4e-06	TTAAAAAAAAAA	6030	chr21	2253990	2254711	0.259852	ENSGALG00000001561	MXRA8		-2.59065	8.44446e-12
MA1125.1	ZNF384	chr2	103673480	103673491	-	1.4e-06	TAAAAAAAAAAA	1031	chr2	103673284	103673752	0.338265	ENSGALG00000015112	ZNF521		-2.90476	6.72498e-20
MA1125.1	ZNF384	chr2	103673481	103673492	-	1.4e-06	TTAAAAAAAAAA	1031	chr2	103673284	103673752	0.338265	ENSGALG00000015112	ZNF521		-2.90476	6.72498e-20
MA1125.1	ZNF384	chr12	16320765	16320776	-	1.4e-06	TAAAAAAAAAAA	4230	chr12	16320561	16321105	0.291548	ENSGALG00000007769	FOXP1		-2.48635	7.15056e-15
MA1125.1	ZNF384	chr12	16320766	16320777	-	1.4e-06	TTAAAAAAAAAA	4230	chr12	16320561	16321105	0.291548	ENSGALG00000007769	FOXP1		-2.48635	7.15056e-15
MA1125.1	ZNF384	chr5	28806894	28806905	+	1.4e-06	TTAAAAAAAAAA	2210	chr5	28806637	28807184	0.356067	ENSGALG00000009491	RAD51B		-2.31669	0.000350206
MA1125.1	ZNF384	chr9	19572256	19572267	+	1.4e-06	TTAAAAAAAAAA	3393	chr9	19571974	19572430	0.204678	ENSGALG00000009222	FNDC3B		-2.61793	6.54474e-19
MA1125.1	ZNF384	chrZ	84338	84349	+	1.4e-06	TTAAAAAAAAAA	7471	chrZ	83875	84426	0.271695	ENSGALG00000033770			-2.09561	0.00326747
MA1125.1	ZNF384	chrZ	84339	84350	+	1.4e-06	TAAAAAAAAAAA	7471	chrZ	83875	84426	0.271695	ENSGALG00000033770			-2.09561	0.00326747
MA1125.1	ZNF384	chr1	80186602	80186613	+	1.4e-06	TAAAAAAAAAAA	361	chr1	80186083	80186812	0.38065	ENSGALG00000039461	TNFRSF1A		-1.96464	2.18543e-06
MA1125.1	ZNF384	chr4	90151954	90151965	+	1.4e-06	TTAAAAAAAAAA	1944	chr4	90151432	90151992	0.288368	ENSGALG00000016102	CYP26B1		-1.30836	0.0388696
MA1125.1	ZNF384	chr23	3652233	3652244	-	1.4e-06	TAAAAAAAAAAA	6416	chr23	3651712	3652256	0.285642	ENSGALG00000035187	FHL3		-2.9164	5.04694e-23
MA1125.1	ZNF384	chr23	3652234	3652245	-	1.4e-06	TTAAAAAAAAAA	6416	chr23	3651712	3652256	0.285642	ENSGALG00000035187	FHL3		-2.9164	5.04694e-23
MA1125.1	ZNF384	chr5	9543002	9543013	-	1.4e-06	TTAAAAAAAAAA	2064	chr5	9542476	9543237	0.289113	ENSGALG00000005750	SWAP70		-1.78744	2.17575e-07
MA1125.1	ZNF384	chr21	3231269	3231280	-	1.4e-06	TAAAAAAAAAAA	6067	chr21	3230711	3231539	0.438711	ENSGALG00000002377	ENO1		-2.2735	1.16669e-12
MA1125.1	ZNF384	chr21	3231270	3231281	-	1.4e-06	TTAAAAAAAAAA	6067	chr21	3230711	3231539	0.438711	ENSGALG00000002377	ENO1		-2.2735	1.16669e-12
MA1125.1	ZNF384	chr4	32999225	32999236	-	1.4e-06	TAAAAAAAAAAA	1744	chr4	32998376	32999332	0.274148	ENSGALG00000010061	LRBA		-1.21187	0.0258109
MA1125.1	ZNF384	chr4	32999226	32999237	-	1.4e-06	TTAAAAAAAAAA	1744	chr4	32998376	32999332	0.274148	ENSGALG00000010061	LRBA		-1.21187	0.0258109
MA1125.1	ZNF384	chr1	186250706	186250717	-	1.4e-06	TAAAAAAAAAAA	642	chr1	186249841	186251117	0.247694	ENSGALG00000017199	MAML2		-3.24557	1.19614e-30
MA1125.1	ZNF384	chr3	32548075	32548086	+	1.4e-06	TTAAAAAAAAAA	1380	chr3	32545848	32548884	0.349338	ENSGALG00000032640	CRIM1		-1.5412	0.00136353
MA1108.1	MXI1	chr9	5064732	5064744	+	1.41e-06	ACCCCACGTGCCC	3217	chr9	5063595	5065892	0.233368	ENSGALG00000043596	SNED1		-2.96869	2.71587e-20
MA0516.1	SP2	chr5	28667497	28667511	-	1.42e-06	TGCCCGCCTCCCCGC	2209	chr5	28667408	28667567	0.299595	ENSGALG00000009491	RAD51B		-2.31669	0.000350206
MA0839.1	CREB3L1	chr4	40284872	40284885	+	1.43e-06	ATGACACGTCACCT	1789	chr4	40284718	40285034	0.2762	ENSGALG00000030065	TENM3		-2.90221	1.29164e-20
MA0137.3	STAT1	chr17	7206518	7206528	+	1.43e-06	TTTCTAGGAAA	5165	chr17	7206497	7206752	0.188727	ENSGALG00000033597	ADAMTS13		-3.12743	1.78638e-25
MA0104.4	MYCN	chr21	3896210	3896221	+	1.45e-06	GGCCACGTGGAG	6091	chr21	3896003	3896356	0.227858	ENSGALG00000002888	CASZ1		-2.57063	3.55761e-16
MA0104.4	MYCN	chr21	3896210	3896221	-	1.45e-06	CTCCACGTGGCC	6091	chr21	3896003	3896356	0.227858	ENSGALG00000002888	CASZ1		-2.57063	3.55761e-16
MA0517.1	STAT1::STAT2	chr6	8571267	8571281	+	1.45e-06	TGAGTTTCTTTTCCT	2397	chr6	8570921	8571483	0.327144	ENSGALG00000002942	JMJD1C		-1.66455	4.86537e-05
MA0463.1	Bcl6	chr5	58218566	58218579	-	1.45e-06	TTTCCTGGAAGGAG	2352	chr5	58218069	58218584	0.239607	ENSGALG00000027629	GNG2		-2.07593	1.81112e-05
MA0518.1	Stat4	chr10	9336372	9336385	-	1.45e-06	TTTCTGGGAAGTGA	3604	chr10	9336193	9336687	0.193172	ENSGALG00000039307	GNB5		-1.64626	2.30997e-05
MA0518.1	Stat4	chr8	16668443	16668456	-	1.45e-06	TTTCTGGGAAGTGA	2947	chr8	16668047	16668809	0.299055	ENSGALG00000008663	DDAH1		-2.56171	8.3887e-08
MA0073.1	RREB1	chr19	4115059	4115078	+	1.46e-06	AAACAACCCAACCCACAAAC	5574	chr19	4114832	4115096	0.271988	ENSGALG00000021636	CUX1		-2.03114	5.59698e-07
MA0073.1	RREB1	chr19	4654871	4654890	+	1.46e-06	ACACAACTCAACAGCTCACG	5596	chr19	4654621	4654890	0.319162	ENSGALG00000002288	LIG3		-1.2591	0.0168982
MA0516.1	SP2	chr1	197487468	197487482	-	1.46e-06	TCCCCGCCCTCCCCT	714	chr1	197487286	197487563	0.191335	ENSGALG00000017334			-2.2017	2.60287e-09
MA0523.1	TCF7L2	chr5	55372319	55372332	-	1.47e-06	CAACATCAAAGAAA	2308	chr5	55372093	55372482	0.380163	ENSGALG00000012025	KIAA0586	TA3	-1.46648	0.00122835
MA0073.1	RREB1	chr5	13844981	13845000	+	1.48e-06	AACCAAACCAACAAAACAAA	2092	chr5	13844945	13845478	0.257013	ENSGALG00000006546	CD81		-3.13237	1.22495e-22
MA0463.1	Bcl6	chrZ	22860	22873	-	1.48e-06	ATTCCTGGAAAACA	7454	chrZ	22794	23071	0.257893	ENSGALG00000055022			-2.09561	0.00326747
MA0463.1	Bcl6	chr8	20269246	20269259	-	1.48e-06	ATTCCTAGAAACCA	2958	chr8	20268969	20269337	0.218596	ENSGALG00000010053	PTPRF		-2.21473	4.85276e-10
MA0079.3	SP1	chr11	6803366	6803376	+	1.48e-06	GCCCCGCCCCG	3866	chr11	6803323	6803421	0.124535	ENSGALG00000003891	ZNF423		-1.48887	0.0188358
MA0073.1	RREB1	chr24	3796013	3796032	+	1.48e-06	CCACCACCCACAACAAAAAC	6625	chr24	3795407	3796042	0.226002	ENSGALG00000006663	ARHGEF12		-1.82939	1.85537e-05
MA0516.1	SP2	chr8	27398044	27398058	-	1.48e-06	CTCCCGCCCTCTCGC	3073	chr8	27397991	27398452	0.204543	ENSGALG00000010924	cNFI-A	NFIA	-2.84449	2.29916e-22
MA0593.1	FOXP2	chr26	3647589	3647599	-	1.49e-06	GAGTAAACAGA	6878	chr26	3647359	3647814	0.233534	ENSGALG00000001733	LRIG2		-1.36078	0.00320998
MA1108.1	MXI1	chr14	14371710	14371722	+	1.5e-06	CCCCCACGTGCAC	4808	chr14	14371701	14371818	0.214922	ENSGALG00000029072	NTN3		-2.70742	1.81393e-07
MA0521.1	Tcf12	chr1	56130551	56130561	-	1.53e-06	GACAGCTGGAG	276	chr1	56130351	56130821	0.23501	ENSGALG00000012792	HIPK2		-2.11092	0.000594842
MA0521.1	Tcf12	chr17	9064858	9064868	-	1.53e-06	GACAGCTGGAG	5239	chr17	9064624	9064987	0.268095	ENSGALG00000001314	PTGS1		-4.14873	4.67149e-06
MA0516.1	SP2	chr23	5095572	5095586	+	1.53e-06	TTCCCACCCCCCCCC	6478	chr23	5095435	5095610	0.227109	ENSGALG00000038708	KCNQ4		-3.43206	1.5307e-10
MA0073.1	RREB1	chr12	2850831	2850850	+	1.54e-06	CCACCACACACACGCCACAT	4058	chr12	2850694	2851196	0.231986	ENSGALG00000036263	UBA7		-1.99702	0.00723146
MA0516.1	SP2	chr1	57364706	57364720	-	1.56e-06	CCCCCTCCCCCCCCT	289	chr1	57364541	57365049	0.214498	ENSGALG00000012877	CREB3L2		-2.50542	2.92033e-15
MA0852.2	FOXK1	chr1	68200733	68200746	-	1.57e-06	TGTGTAAACACGGG	332	chr1	68200720	68200861	0.234077	ENSGALG00000014106	PPFIBP1		-1.76941	6.36827e-05
MA1108.1	MXI1	chr20	2676190	2676202	-	1.58e-06	GGCCCACGTGGGG	5805	chr20	2676083	2676399	0.194165	ENSGALG00000003409	SOGA1		-2.24887	2.69852e-07
MA0079.3	SP1	chr33	4701815	4701825	-	1.59e-06	TCCCCGCCCCT	7333	chr33	4701651	4701882	0.156591	ENSGALG00000030904	LRP1		-1.28153	0.0141401
MA0773.1	MEF2D	chr8	4236172	4236183	-	1.6e-06	ACTATAAATAGT	2840	chr8	4235981	4236758	0.263671	ENSGALG00000036871	NOS1AP		-3.88478	5.68834e-21
MA0516.1	SP2	chr23	2198101	2198115	-	1.6e-06	TCCCCTCCCCTCCCC	6371	chr23	2197957	2198152	0.227664	ENSGALG00000055006	AHDC1		-2.56902	0.000131586
MA0516.1	SP2	chr7	11612983	11612997	-	1.6e-06	TCCCCTCCTCCCCCC	2651	chr7	11612045	11613672	0.290734	ENSGALG00000008428	CDK15		-2.00812	0.0143267
MA0073.1	RREB1	chr15	5776765	5776784	-	1.61e-06	CCCCCCATCAGCCCCCCTCC	4910	chr15	5776730	5776988	0.237219	ENSGALG00000004225	KDM2B		-1.41511	0.0217516
MA0073.1	RREB1	chr25	3844667	3844686	-	1.62e-06	ACCACCACCACCCCCCCCAA	6755	chr25	3844510	3844880	0.162264	ENSGALG00000036925	CADM3		-1.29966	0.00962733
MA1106.1	HIF1A	chr8	4239142	4239151	-	1.62e-06	GGACGTGCCC	2841	chr8	4239112	4239287	0.294357	ENSGALG00000036871	NOS1AP		-3.88478	5.68834e-21
MA0823.1	HEY1	chrZ	8336158	8336167	+	1.62e-06	GCCACGTGCC	7528	chrZ	8336075	8336556	0.260633	ENSGALG00000005848	IL11RA		-5.04746	1.06486e-11
MA0823.1	HEY1	chr12	11683848	11683857	+	1.62e-06	GCCACGTGCC	4160	chr12	11683707	11685034	0.281424	ENSGALG00000006526	PLXNB1	PLXNB3	-1.79636	6.25722e-06
MA0823.1	HEY1	chr11	6753803	6753812	+	1.62e-06	GCCACGTGCC	3863	chr11	6753533	6753850	0.218865	ENSGALG00000003891	ZNF423		-1.48887	0.0188358
MA0823.1	HEY1	chr21	3933471	3933480	+	1.62e-06	GCCACGTGCC	6113	chr21	3933000	3933652	0.249708	ENSGALG00000002888	CASZ1		-2.57063	3.55761e-16
MA1106.1	HIF1A	chr26	384448	384457	+	1.62e-06	GGACGTGCCC	6767	chr26	384412	384994	0.0924934	ENSGALG00000000584			-1.47616	0.00091441
MA1106.1	HIF1A	chr18	9779353	9779362	+	1.62e-06	GGACGTGCCC	5465	chr18	9779300	9779445	0.129013	ENSGALG00000007093	CYTH1		-1.79353	8.56921e-07
MA1106.1	HIF1A	chr6	8569409	8569418	+	1.62e-06	GGACGTGCCC	2396	chr6	8569313	8569573	0.257183	ENSGALG00000002942	JMJD1C		-1.66455	4.86537e-05
MA0823.1	HEY1	chr17	7330841	7330850	-	1.62e-06	GCCACGTGCC	5174	chr17	7330779	7330980	0.29031	ENSGALG00000047321			-2.88654	7.04065e-12
MA0823.1	HEY1	chr7	22138571	22138580	-	1.62e-06	GCCACGTGCC	2701	chr7	22138221	22138618	0.20991	ENSGALG00000043198			-1.47075	0.0296661
MA0823.1	HEY1	chr5	5447093	5447102	-	1.62e-06	GCCACGTGCC	2038	chr5	5446708	5448171	0.276524	ENSGALG00000012123	PAX6		-2.19248	1.52664e-10
MA0823.1	HEY1	chrZ	8262467	8262476	-	1.62e-06	GCCACGTGCC	7518	chrZ	8262080	8262552	0.344058	ENSGALG00000028140	CNTFR		-3.57804	1.59687e-28
MA0823.1	HEY1	chr5	5447633	5447642	-	1.62e-06	GCCACGTGCC	2038	chr5	5446708	5448171	0.276524	ENSGALG00000012123	PAX6		-2.19248	1.52664e-10
MA0516.1	SP2	chr27	7052992	7053006	-	1.63e-06	CCCCCGCCCCACCGC	7025	chr27	7052956	7053146	0.132797	ENSGALG00000031529	ERBB2		-1.65761	4.75003e-05
MA0518.1	Stat4	chr12	18872502	18872515	+	1.63e-06	CTTCCAGGAAAATG	4290	chr12	18872431	18872909	0.251458	ENSGALG00000008294	ITPR1		-1.44629	0.000601662
MA0625.1	NFATC3	chr17	5142539	5142548	+	1.64e-06	ATTTTCCATT	5127	chr17	5142419	5142687	0.355851	ENSGALG00000006958	COL27A1		-3.39061	2.86397e-14
MA0625.1	NFATC3	chr9	14177950	14177959	-	1.64e-06	ATTTTCCATT	3285	chr9	14177772	14178374	0.320122	ENSGALG00000040866	P3H2		-2.48094	1.81218e-14
MA0625.1	NFATC3	chr9	23708321	23708330	-	1.64e-06	ATTTTCCATT	3451	chr9	23708025	23708495	0.14499	ENSGALG00000040367	P2RY14		-2.50048	2.80544e-06
MA0625.1	NFATC3	chr1	193992401	193992410	+	1.64e-06	ATTTTCCATT	676	chr1	193992078	193992417	0.219868	ENSGALG00000054619	GAB2		-2.41715	6.24505e-14
MA0624.1	NFATC1	chr17	5142539	5142548	+	1.64e-06	ATTTTCCATT	5127	chr17	5142419	5142687	0.355851	ENSGALG00000006958	COL27A1		-3.39061	2.86397e-14
MA0624.1	NFATC1	chr9	14177950	14177959	-	1.64e-06	ATTTTCCATT	3285	chr9	14177772	14178374	0.320122	ENSGALG00000040866	P3H2		-2.48094	1.81218e-14
MA0624.1	NFATC1	chr9	23708321	23708330	-	1.64e-06	ATTTTCCATT	3451	chr9	23708025	23708495	0.14499	ENSGALG00000040367	P2RY14		-2.50048	2.80544e-06
MA0624.1	NFATC1	chr1	193992401	193992410	+	1.64e-06	ATTTTCCATT	676	chr1	193992078	193992417	0.219868	ENSGALG00000054619	GAB2		-2.41715	6.24505e-14
MA0606.1	NFAT5	chr17	5142539	5142548	+	1.64e-06	ATTTTCCATT	5127	chr17	5142419	5142687	0.355851	ENSGALG00000006958	COL27A1		-3.39061	2.86397e-14
MA0606.1	NFAT5	chr9	14177950	14177959	-	1.64e-06	ATTTTCCATT	3285	chr9	14177772	14178374	0.320122	ENSGALG00000040866	P3H2		-2.48094	1.81218e-14
MA0606.1	NFAT5	chr9	23708321	23708330	-	1.64e-06	ATTTTCCATT	3451	chr9	23708025	23708495	0.14499	ENSGALG00000040367	P2RY14		-2.50048	2.80544e-06
MA0606.1	NFAT5	chr1	193992401	193992410	+	1.64e-06	ATTTTCCATT	676	chr1	193992078	193992417	0.219868	ENSGALG00000054619	GAB2		-2.41715	6.24505e-14
MA0073.1	RREB1	chr12	11369372	11369391	-	1.66e-06	AAACCAAACAAAAACACCCA	4154	chr12	11369334	11370604	0.293096	ENSGALG00000006425	SLC6A6		-3.61099	6.81264e-34
MA1108.1	MXI1	chr1	197487368	197487380	-	1.66e-06	GCCCCACGTGCTG	714	chr1	197487286	197487563	0.191335	ENSGALG00000017334			-2.2017	2.60287e-09
MA0147.3	MYC	chr3	4310569	4310580	-	1.67e-06	GTCCACGTGCTC	1194	chr3	4310535	4310829	0.094812	ENSGALG00000008567	PACS1		-1.79797	7.64882e-07
MA0147.3	MYC	chr23	5637030	5637041	+	1.67e-06	GCCCACGTGGCC	6540	chr23	5636945	5637088	0.0926931	ENSGALG00000034986	HEYL		-1.24756	0.0180498
MA0147.3	MYC	chr3	4322603	4322614	+	1.67e-06	GCCCACGTGGCC	1196	chr3	4322474	4322687	0.140733	ENSGALG00000008567	PACS1		-1.79797	7.64882e-07
MA0463.1	Bcl6	chr3	19481649	19481662	-	1.69e-06	TTTCCTGGAGAGAT	1297	chr3	19481212	19482427	0.329635	ENSGALG00000009612	TGFB2		-3.01398	2.30708e-22
MA0523.1	TCF7L2	chr25	118929	118942	+	1.69e-06	AAAGATCAAAGCCC	6677	chr25	118746	119061	0.269811	ENSGALG00000037540	PLEKHO1		-2.03463	0.000108855
MA0059.1	MAX::MYC	chr10	1633515	1633525	-	1.71e-06	GGGCACGTGGT	3475	chr10	1633339	1633936	0.160839	ENSGALG00000040087	ZNF609		-1.52657	0.000117292
MA0059.1	MAX::MYC	chr9	23602869	23602879	-	1.71e-06	GGGCACGTGGT	3448	chr9	23602676	23602979	0.19013	ENSGALG00000010364	AADAC		-1.4795	0.0127935
MA0059.1	MAX::MYC	chr3	30436222	30436232	+	1.71e-06	GGGCACGTGGT	1355	chr3	30436185	30436728	0.229043	ENSGALG00000030587			-2.4786	7.12232e-16
MA1103.1	FOXK2	chr19	4215709	4215719	-	1.72e-06	ATGTAAACAAC	5578	chr19	4215670	4215853	0.203434	ENSGALG00000021636	CUX1		-2.03114	5.59698e-07
MA1108.1	MXI1	chr11	6753801	6753813	+	1.73e-06	GTGCCACGTGCCC	3863	chr11	6753533	6753850	0.218865	ENSGALG00000003891	ZNF423		-1.48887	0.0188358
MA0649.1	HEY2	chr5	28306824	28306833	-	1.73e-06	GGCACGTGTC	2197	chr5	28306770	28307700	0.20854	ENSGALG00000009452	GALNT16		-2.52758	8.37448e-16
MA0147.3	MYC	chr14	14371711	14371722	+	1.73e-06	CCCCACGTGCAC	4808	chr14	14371701	14371818	0.214922	ENSGALG00000029072	NTN3		-2.70742	1.81393e-07
MA1099.1	Hes1	chr21	3874952	3874961	+	1.74e-06	CGCACGCGCC	6080	chr21	3874858	3875185	0.298786	ENSGALG00000002888	CASZ1		-2.57063	3.55761e-16
MA1099.1	Hes1	chr23	2189274	2189283	+	1.74e-06	CGCACGCGCC	6369	chr23	2189169	2190163	0.144941	ENSGALG00000055006	AHDC1		-2.56902	0.000131586
MA0073.1	RREB1	chr12	3624767	3624786	-	1.75e-06	CCCCCCCCCGACCAACCCCC	4092	chr12	3624427	3624984	0.185745	ENSGALG00000028871	SLC38A3		-2.54937	4.74144e-17
MA0518.1	Stat4	chr4	11768549	11768562	-	1.76e-06	GTTCCAGGAAAGCA	1677	chr4	11768395	11768766	0.264062	ENSGALG00000007608	ARHGEF9		-1.4239	0.00243085
MA0601.1	Arid3b	chr10	6138627	6138637	+	1.77e-06	ATATTAATTAC	3582	chr10	6137924	6139171	0.34437	ENSGALG00000003849	TRPM1		-1.63864	2.99569e-05
MA0147.3	MYC	chr8	27398204	27398215	+	1.79e-06	CCCCACGTGCGG	3073	chr8	27397991	27398452	0.204543	ENSGALG00000010924	cNFI-A	NFIA	-2.84449	2.29916e-22
MA0516.1	SP2	chr26	388175	388189	-	1.8e-06	CCCCCGCCCTCCCAC	6768	chr26	388165	388418	0.171773	ENSGALG00000000584			-1.47616	0.00091441
MA0773.1	MEF2D	chr5	13839331	13839342	+	1.82e-06	GCTATTAATAGA	2088	chr5	13839159	13840074	0.261864	ENSGALG00000006546	CD81		-3.13237	1.22495e-22
MA0073.1	RREB1	chr21	1433702	1433721	-	1.82e-06	GCACAAAACAACAGCCCCCA	6020	chr21	1433673	1433955	0.246226	ENSGALG00000001141	HES5		-1.40004	0.00407103
MA0516.1	SP2	chr1	138150555	138150569	+	1.83e-06	CCCCCGCCCCCCTGA	553	chr1	138150429	138150769	0.197639	ENSGALG00000016810	SH3RF3		-2.85495	9.84591e-07
MA0073.1	RREB1	chr3	19495920	19495939	+	1.83e-06	AAACCAACCAACCAAACAAA	1300	chr3	19494692	19496265	0.312819	ENSGALG00000009612	TGFB2		-3.01398	2.30708e-22
MA0523.1	TCF7L2	chr5	55341679	55341692	-	1.83e-06	GCACATCAAAGGCT	2307	chr5	55341458	55341977	0.249062	ENSGALG00000012025	KIAA0586	TA3	-1.46648	0.00122835
MA0518.1	Stat4	chr14	2745830	2745843	-	1.84e-06	TTTCCAGGAAAATG	4621	chr14	2745809	2746003	0.243695	ENSGALG00000050332			-3.33709	3.95961e-06
MA0518.1	Stat4	chr24	3751375	3751388	-	1.84e-06	CTTCCGAGAAGCGG	6624	chr24	3751342	3751502	0.189719	ENSGALG00000006663	ARHGEF12		-1.82939	1.85537e-05
MA0517.1	STAT1::STAT2	chr1	186391169	186391183	-	1.84e-06	ACACTTTCATTTTCT	660	chr1	186391153	186392232	0.342771	ENSGALG00000017199	MAML2		-3.24557	1.19614e-30
MA0852.2	FOXK1	chr5	13821313	13821326	+	1.85e-06	AATGTAAACACGCA	2079	chr5	13821256	13821435	0.24063	ENSGALG00000006546	CD81		-3.13237	1.22495e-22
MA1125.1	ZNF384	chr3	19464805	19464816	+	1.85e-06	TCAAAAAAAAAA	1295	chr3	19464538	19465197	0.336157	ENSGALG00000009612	TGFB2		-3.01398	2.30708e-22
MA1125.1	ZNF384	chr2	117052783	117052794	+	1.85e-06	TCAAAAAAAAAA	1070	chr2	117052337	117053057	0.228137	ENSGALG00000043033	EYA1		-2.68135	1.04703e-10
MA0073.1	RREB1	chr7	4255861	4255880	-	1.85e-06	ACCCCCCCCCCCCCCCCTCC	2611	chr7	4255458	4255892	0.284713	ENSGALG00000003484	BARD1		-2.64665	4.97646e-09
MA0516.1	SP2	chr8	24139549	24139563	-	1.86e-06	GCTCCGCCTTCTCCC	3045	chr8	24139436	24140094	0.0544509	ENSGALG00000031423	DMRTA2		-5.39845	6.5993e-57
MA0147.3	MYC	chr23	5636960	5636971	-	1.87e-06	AGCCACGTGCTG	6540	chr23	5636945	5637088	0.0926931	ENSGALG00000034986	HEYL		-1.24756	0.0180498
MA0147.3	MYC	chr19	8946546	8946557	-	1.87e-06	AGCCACGTGCTG	5736	chr19	8946368	8947314	0.222648	ENSGALG00000005567	MSI2		-1.45784	0.00250887
MA1108.1	MXI1	chr18	9784176	9784188	+	1.87e-06	GCACCACGTGCCA	5469	chr18	9784060	9784413	0.243572	ENSGALG00000007093	CYTH1		-1.79353	8.56921e-07
MA0073.1	RREB1	chr7	3672940	3672959	+	1.88e-06	CCCCCACGCACACACCTCCC	2602	chr7	3672908	3673331	0.269908	ENSGALG00000003136	IKZF2		-2.48028	8.69245e-09
MA0073.1	RREB1	chr28	1342898	1342917	+	1.88e-06	CCCCCCCCCCACCCCATCCA	7097	chr28	1342854	1343168	0.135184	ENSGALG00000051146	TLE5		-2.41512	1.64462e-16
MA0144.2	STAT3	chr2	115519782	115519792	-	1.88e-06	CTTCTGGGAAT	1057	chr2	115519257	115520351	0.350318	ENSGALG00000041918	CPA6		-2.04182	2.51123e-09
MA0073.1	RREB1	chr2	61584407	61584426	+	1.88e-06	CACCCAAACACCCATCCCCT	919	chr2	61583148	61584766	0.300006	ENSGALG00000012709	ATXN1		-2.24446	3.68592e-06
MA0137.3	STAT1	chr10	1705000	1705010	-	1.89e-06	GTTCCAGGAAA	3485	chr10	1704959	1705279	0.253787	ENSGALG00000030812	CSNK1G1		-1.65392	1.86202e-05
MA0137.3	STAT1	chr4	11768552	11768562	-	1.89e-06	GTTCCAGGAAA	1677	chr4	11768395	11768766	0.264062	ENSGALG00000007608	ARHGEF9		-1.4239	0.00243085
MA0521.1	Tcf12	chr18	9293502	9293512	+	1.9e-06	GACAGCTGGTG	5440	chr18	9292849	9293824	0.291915	ENSGALG00000006901	AATK		-3.02231	4.57009e-15
MA0052.3	MEF2A	chr5	13839331	13839342	+	1.9e-06	GCTATTAATAGA	2088	chr5	13839159	13840074	0.261864	ENSGALG00000006546	CD81		-3.13237	1.22495e-22
MA0052.3	MEF2A	chr3	23763830	23763841	+	1.9e-06	GCTAAAAATAAA	1325	chr3	23763234	23763989	0.42715	ENSGALG00000009915	EML4		-2.44444	1.07828e-13
MA0516.1	SP2	chr23	2189338	2189352	+	1.9e-06	CCCCCGCCCTCCCCA	6369	chr23	2189169	2190163	0.144941	ENSGALG00000055006	AHDC1		-2.56902	0.000131586
MA0147.3	MYC	chr3	23804589	23804600	-	1.9e-06	CACCACGTGCTC	1328	chr3	23804585	23804920	0.437527	ENSGALG00000009915	EML4		-2.44444	1.07828e-13
MA0079.3	SP1	chr17	9816325	9816335	-	1.91e-06	GTCCCTCCCCC	5251	chr17	9816324	9816587	0.211081	ENSGALG00000001048	OLFML2A		-1.56227	0.000256845
MA0079.3	SP1	chr5	28635968	28635978	+	1.91e-06	GCCCCTCCTCC	2207	chr5	28635641	28636350	0.426468	ENSGALG00000009491	RAD51B		-2.31669	0.000350206
MA0073.1	RREB1	chr28	4035348	4035367	-	1.92e-06	CCCCCACCCCCACCCAGCCC	7202	chr28	4035182	4036103	0.251133	ENSGALG00000030344	ISYNA1		-2.37344	1.48843e-12
MA0073.1	RREB1	chr1	80186790	80186809	-	1.92e-06	ACACACACTACCACCACCCA	361	chr1	80186083	80186812	0.38065	ENSGALG00000039461	TNFRSF1A		-1.96464	2.18543e-06
MA0481.2	FOXP1	chr10	20389518	20389529	-	1.93e-06	AGGTAAACAGAC	3753	chr10	20389461	20390212	0.225763	ENSGALG00000008262	RASGRF1		-1.82407	4.37078e-07
MA0481.2	FOXP1	chr10	3053431	3053442	-	1.93e-06	GTGTAAACAGAT	3553	chr10	3052889	3053478	0.28301	ENSGALG00000001449	STRA6		-2.68714	4.73246e-18
MA0104.4	MYCN	chr15	7286414	7286425	+	1.93e-06	GCCCACGTGGCA	4945	chr15	7286395	7286512	0.113711	ENSGALG00000026086	CRYBB2		-1.54033	8.25029e-05
MA0104.4	MYCN	chr15	7286414	7286425	-	1.93e-06	TGCCACGTGGGC	4945	chr15	7286395	7286512	0.113711	ENSGALG00000026086	CRYBB2		-1.54033	8.25029e-05
MA0104.4	MYCN	chr17	5309281	5309292	+	1.93e-06	GCCCACGTGGCA	5133	chr17	5309181	5309402	0.175155	ENSGALG00000004986	CERCAM		-1.58377	0.000168391
MA0104.4	MYCN	chr17	5309281	5309292	-	1.93e-06	TGCCACGTGGGC	5133	chr17	5309181	5309402	0.175155	ENSGALG00000004986	CERCAM		-1.58377	0.000168391
MA0517.1	STAT1::STAT2	chr19	4035542	4035556	+	1.93e-06	TCGGTTTTGTTTTCC	5568	chr19	4035484	4035741	0.146749	ENSGALG00000021636	CUX1		-2.03114	5.59698e-07
MA0073.1	RREB1	chr19	8954178	8954197	+	1.93e-06	CCACATCCCACCCAACGCCC	5740	chr19	8954104	8954331	0.222592	ENSGALG00000005567	MSI2		-1.45784	0.00250887
MA0073.1	RREB1	chr17	8112223	8112242	-	1.95e-06	CACCCAACCAAAAACCAAAG	5208	chr17	8112115	8112384	0.198867	ENSGALG00000002375	NOTCH1		-2.54559	4.8662e-17
MA0073.1	RREB1	chr9	16098436	16098455	-	1.96e-06	CACCCCCTCACCCCATACCT	3332	chr9	16098245	16098461	0.194055	ENSGALG00000026983	CHRD		-4.00502	0.00114766
MA0147.3	MYC	chr23	5637030	5637041	-	1.96e-06	GGCCACGTGGGC	6540	chr23	5636945	5637088	0.0926931	ENSGALG00000034986	HEYL		-1.24756	0.0180498
MA0147.3	MYC	chr3	4322603	4322614	-	1.96e-06	GGCCACGTGGGC	1196	chr3	4322474	4322687	0.140733	ENSGALG00000008567	PACS1		-1.79797	7.64882e-07
MA0825.1	MNT	chr3	23804590	23804599	-	1.97e-06	ACCACGTGCT	1328	chr3	23804585	23804920	0.437527	ENSGALG00000009915	EML4		-2.44444	1.07828e-13
MA0825.1	MNT	chr15	7308252	7308261	+	1.97e-06	ACCACGTGCT	4952	chr15	7308154	7308473	0.19589	ENSGALG00000037097	GRK3		-2.50956	4.34424e-15
MA0825.1	MNT	chr11	17977345	17977354	+	1.97e-06	ACCACGTGCT	3943	chr11	17977185	17977477	0.133273	ENSGALG00000005845	SLC7A5		-1.3812	0.00602909
MA0058.3	MAX	chr1	195617438	195617447	+	1.97e-06	ACCACGTGGC	690	chr1	195617376	195617497	0.165655	ENSGALG00000001258	NUMA1		-1.61284	0.000506707
MA0058.3	MAX	chr23	2191758	2191767	+	1.97e-06	ACCACGTGGC	6370	chr23	2191531	2191931	0.133137	ENSGALG00000055006	AHDC1		-2.56902	0.000131586
MA0058.3	MAX	chr9	5061062	5061071	-	1.97e-06	ACCACGTGGC	3215	chr9	5060180	5062649	0.266325	ENSGALG00000043596	SNED1		-2.96869	2.71587e-20
MA0464.2	BHLHE40	chr20	11944358	11944367	-	1.97e-06	CTCACGTGCC	5970	chr20	11944266	11944404	0.205263	ENSGALG00000007690	TFAP2C		-2.23428	0.00137122
MA0464.2	BHLHE40	chr18	9782126	9782135	-	1.97e-06	CTCACGTGCC	5468	chr18	9781778	9782178	0.238805	ENSGALG00000007093	CYTH1		-1.79353	8.56921e-07
MA0603.1	Arntl	chr10	3042123	3042132	+	1.97e-06	TGTCACGTGC	3547	chr10	3042042	3042242	0.215387	ENSGALG00000001449	STRA6		-2.68714	4.73246e-18
MA0471.1	E2F6	chr2	10145787	10145797	-	1.98e-06	AGGCGGGAGGG	793	chr2	10145626	10145944	0.330916	ENSGALG00000006652	DIP2C		-1.91376	6.89223e-08
MA0471.1	E2F6	chr4	83435951	83435961	-	1.98e-06	AGGCGGGAGGG	1907	chr4	83435415	83436132	0.314012	ENSGALG00000015708	FGFR3		-1.90947	7.46272e-08
MA1108.1	MXI1	chr5	5447632	5447644	-	1.98e-06	CGGCCACGTGCCA	2038	chr5	5446708	5448171	0.276524	ENSGALG00000012123	PAX6		-2.19248	1.52664e-10
MA0073.1	RREB1	chr4	83411811	83411830	+	1.99e-06	TCCCACACCAACACCACACT	1903	chr4	83411472	83411979	0.234718	ENSGALG00000015708	FGFR3		-1.90947	7.46272e-08
MA0839.1	CREB3L1	chr5	458173	458186	+	1.99e-06	GAGCCACGTCACCT	2002	chr5	458121	458407	0.243428	ENSGALG00000041253	MYRF		-3.86812	9.34606e-36
MA0052.3	MEF2A	chr4	80035574	80035585	+	2e-06	GCTATAAATAGT	1896	chr4	80035380	80035787	0.281155	ENSGALG00000015554	SORCS2		-2.58925	1.64051e-14
MA1125.1	ZNF384	chr4	83425049	83425060	+	2e-06	TGTAAAAAAAAA	1905	chr4	83425038	83425414	0.312808	ENSGALG00000015708	FGFR3		-1.90947	7.46272e-08
MA1125.1	ZNF384	chr8	16668206	16668217	+	2e-06	TGTAAAAAAAAA	2947	chr8	16668047	16668809	0.299055	ENSGALG00000008663	DDAH1		-2.56171	8.3887e-08
MA1125.1	ZNF384	chr2	103195239	103195250	-	2e-06	TGTAAAAAAAAA	1028	chr2	103194234	103195632	0.282958	ENSGALG00000015056	LAMA3		-2.37228	5.22176e-14
MA0523.1	TCF7L2	chr19	8966336	8966349	-	2.01e-06	TAAGATCAAAGCAA	5745	chr19	8966143	8966775	0.220068	ENSGALG00000005567	MSI2		-1.45784	0.00250887
MA0819.1	CLOCK	chr19	8998162	8998171	-	2.02e-06	AACACGTGTC	5751	chr19	8997956	8998254	0.178354	ENSGALG00000005567	MSI2		-1.45784	0.00250887
MA0809.1	TEAD4	chr11	6831869	6831878	-	2.02e-06	CACATTCCAT	3867	chr11	6831804	6831941	0.17817	ENSGALG00000003891	ZNF423		-1.48887	0.0188358
MA0809.1	TEAD4	chr12	2941312	2941321	+	2.02e-06	CACATTCCAT	4075	chr12	2941166	2941479	0.261745	ENSGALG00000001849	BSN		-2.84202	7.87371e-15
MA0809.1	TEAD4	chr1	194427160	194427169	-	2.02e-06	CACATTCCAT	679	chr1	194426963	194427237	0.286907	ENSGALG00000039068	RSF1		-2.28719	0.000491971
MA0809.1	TEAD4	chr1	69743946	69743955	-	2.02e-06	CACATTCCAT	336	chr1	69743723	69744044	0.338338	ENSGALG00000014213	PRR5		-1.6891	1.08044e-05
MA0809.1	TEAD4	chr9	10044114	10044123	+	2.02e-06	CACATTCCAT	3252	chr9	10043720	10044293	0.291685	ENSGALG00000002963	PID1		-2.50323	3.73521e-13
MA0809.1	TEAD4	chr11	17633372	17633381	+	2.02e-06	CACATTCCAT	3914	chr11	17632920	17633397	0.164573	ENSGALG00000033063	GINS2		-3.46421	0.000805105
MA0809.1	TEAD4	chr1	50942673	50942682	-	2.02e-06	CACATTCCAT	233	chr1	50942162	50942755	0.283549	ENSGALG00000032257	CSNK1E		-1.49923	0.000238777
MA0809.1	TEAD4	chr3	23802390	23802399	-	2.02e-06	CACATTCCAT	1327	chr3	23801840	23802579	0.319702	ENSGALG00000009915	EML4		-2.44444	1.07828e-13
MA0090.2	TEAD1	chr11	6831869	6831878	-	2.02e-06	CACATTCCAT	3867	chr11	6831804	6831941	0.17817	ENSGALG00000003891	ZNF423		-1.48887	0.0188358
MA0090.2	TEAD1	chr12	2941312	2941321	+	2.02e-06	CACATTCCAT	4075	chr12	2941166	2941479	0.261745	ENSGALG00000001849	BSN		-2.84202	7.87371e-15
MA0090.2	TEAD1	chr1	194427160	194427169	-	2.02e-06	CACATTCCAT	679	chr1	194426963	194427237	0.286907	ENSGALG00000039068	RSF1		-2.28719	0.000491971
MA0090.2	TEAD1	chr1	69743946	69743955	-	2.02e-06	CACATTCCAT	336	chr1	69743723	69744044	0.338338	ENSGALG00000014213	PRR5		-1.6891	1.08044e-05
MA0090.2	TEAD1	chr9	10044114	10044123	+	2.02e-06	CACATTCCAT	3252	chr9	10043720	10044293	0.291685	ENSGALG00000002963	PID1		-2.50323	3.73521e-13
MA0090.2	TEAD1	chr11	17633372	17633381	+	2.02e-06	CACATTCCAT	3914	chr11	17632920	17633397	0.164573	ENSGALG00000033063	GINS2		-3.46421	0.000805105
MA0090.2	TEAD1	chr1	50942673	50942682	-	2.02e-06	CACATTCCAT	233	chr1	50942162	50942755	0.283549	ENSGALG00000032257	CSNK1E		-1.49923	0.000238777
MA0090.2	TEAD1	chr3	23802390	23802399	-	2.02e-06	CACATTCCAT	1327	chr3	23801840	23802579	0.319702	ENSGALG00000009915	EML4		-2.44444	1.07828e-13
MA0059.1	MAX::MYC	chr1	186315252	186315262	-	2.04e-06	AAGCACGTGGC	650	chr1	186315176	186315644	0.364728	ENSGALG00000017199	MAML2		-3.24557	1.19614e-30
MA0059.1	MAX::MYC	chr17	1828308	1828318	-	2.04e-06	AAGCACGTGGC	5076	chr17	1828232	1828430	0.0959334	ENSGALG00000008859	WDR31		-3.6194	5.70377e-05
MA0059.1	MAX::MYC	chr1	93616090	93616100	-	2.04e-06	AAGCACGTGGC	430	chr1	93615896	93616183	0.228925	ENSGALG00000036738	IGSF3		-2.76956	3.2392e-18
MA0059.1	MAX::MYC	chr5	57110965	57110975	+	2.04e-06	AAGCACGTGGC	2330	chr5	57110593	57111075	0.266516	ENSGALG00000012228	MDGA2		-2.81089	0.000225779
MA0518.1	Stat4	chr4	2435646	2435659	-	2.05e-06	CTGCCAGGAAATGA	1606	chr4	2434992	2435980	0.27476	ENSGALG00000005747			-3.11788	1.14815e-05
MA0463.1	Bcl6	chr13	5702958	5702971	-	2.07e-06	TTTCCTAGACAGAA	4409	chr13	5702711	5703096	0.338882	ENSGALG00000001768	TENM2		-1.67216	8.1018e-05
MA0523.1	TCF7L2	chr1	186315411	186315424	-	2.08e-06	AAACTTCAAAGGCT	650	chr1	186315176	186315644	0.364728	ENSGALG00000017199	MAML2		-3.24557	1.19614e-30
MA0144.2	STAT3	chr20	5077170	5077180	-	2.08e-06	CTGCTGGGAAA	5841	chr20	5077017	5077398	0.214189	ENSGALG00000003855	SRC		-1.46379	0.0215952
MA0144.2	STAT3	chr18	3818601	3818611	-	2.08e-06	CTGCTGGGAAA	5329	chr18	3818421	3818618	0.211951	ENSGALG00000040244	SEPT9	SEPTIN9	-1.53269	8.12742e-05
MA1108.1	MXI1	chr3	30436222	30436234	-	2.1e-06	AAACCACGTGCCC	1355	chr3	30436185	30436728	0.229043	ENSGALG00000030587			-2.4786	7.12232e-16
MA0147.3	MYC	chr21	3933470	3933481	+	2.12e-06	CGCCACGTGCCA	6113	chr21	3933000	3933652	0.249708	ENSGALG00000002888	CASZ1		-2.57063	3.55761e-16
MA0839.1	CREB3L1	chr5	13826063	13826076	-	2.13e-06	CTGCCACGTCAGTT	2082	chr5	13826007	13826792	0.276087	ENSGALG00000006546	CD81		-3.13237	1.22495e-22
MA0516.1	SP2	chr26	3574407	3574421	+	2.16e-06	CCCCCGCCCTCCTGC	6875	chr26	3574191	3574577	0.186215	ENSGALG00000026585	TAFA3		-2.84597	2.9009e-05
MA0518.1	Stat4	chr12	14876307	14876320	-	2.19e-06	TTTCTGGGAAGCAG	4213	chr12	14875819	14876576	0.303737	ENSGALG00000007483	LRIG1		-2.35921	2.97522e-12
MA0839.1	CREB3L1	chr10	20463334	20463347	+	2.19e-06	CTGCCACGTCTGCG	3767	chr10	20463162	20463372	0.107931	ENSGALG00000036163	ZNF710		-1.53123	0.00717646
MA0073.1	RREB1	chr26	3504146	3504165	+	2.21e-06	CCCCCACCCCACACCCCCAG	6870	chr26	3502612	3504688	0.289382	ENSGALG00000034196	WNT2B		-2.56633	5.45515e-17
MA0691.1	TFAP4	chr4	83452409	83452418	+	2.21e-06	AACAGCTGTT	1911	chr4	83452255	83453281	0.192674	ENSGALG00000015708	FGFR3		-1.90947	7.46272e-08
MA0691.1	TFAP4	chr4	83452409	83452418	-	2.21e-06	AACAGCTGTT	1911	chr4	83452255	83453281	0.192674	ENSGALG00000015708	FGFR3		-1.90947	7.46272e-08
MA0691.1	TFAP4	chr10	6170833	6170842	+	2.21e-06	AACAGCTGTT	3584	chr10	6170539	6171048	0.296641	ENSGALG00000003849	TRPM1		-1.63864	2.99569e-05
MA0691.1	TFAP4	chr10	6170833	6170842	-	2.21e-06	AACAGCTGTT	3584	chr10	6170539	6171048	0.296641	ENSGALG00000003849	TRPM1		-1.63864	2.99569e-05
MA0691.1	TFAP4	chr7	11612410	11612419	+	2.21e-06	AACAGCTGTT	2651	chr7	11612045	11613672	0.290734	ENSGALG00000008428	CDK15		-2.00812	0.0143267
MA0691.1	TFAP4	chr7	11612410	11612419	-	2.21e-06	AACAGCTGTT	2651	chr7	11612045	11613672	0.290734	ENSGALG00000008428	CDK15		-2.00812	0.0143267
MA0691.1	TFAP4	chr9	5056493	5056502	+	2.21e-06	AACAGCTGTT	3213	chr9	5055886	5056950	0.207175	ENSGALG00000043596	SNED1		-2.96869	2.71587e-20
MA0691.1	TFAP4	chr9	5056493	5056502	-	2.21e-06	AACAGCTGTT	3213	chr9	5055886	5056950	0.207175	ENSGALG00000043596	SNED1		-2.96869	2.71587e-20
MA0147.3	MYC	chr18	9228630	9228641	+	2.23e-06	GCCCACGTGCTT	5425	chr18	9228624	9228865	0.266979	ENSGALG00000006880	SLC38A10		-2.30817	5.08789e-10
MA0597.1	THAP1	chrZ	8268938	8268946	-	2.23e-06	CTGCCCGCA	7521	chrZ	8268900	8269332	0.36145	ENSGALG00000028140	CNTFR		-3.57804	1.59687e-28
MA0597.1	THAP1	chr17	2196573	2196581	-	2.23e-06	CTGCCCGCA	5087	chr17	2196489	2197469	0.171181	ENSGALG00000008616	DDR1		-1.69602	0.0100616
MA0597.1	THAP1	chr2	4071079	4071087	-	2.23e-06	CTGCCCGCA	770	chr2	4070943	4071890	0.17563	ENSGALG00000005582	KLHL18		-1.34296	0.00940987
MA0597.1	THAP1	chr11	6841955	6841963	-	2.23e-06	CTGCCCGCA	3868	chr11	6841766	6841985	0.218603	ENSGALG00000003891	ZNF423		-1.48887	0.0188358
MA0597.1	THAP1	chr1	113669624	113669632	-	2.23e-06	CTGCCCGCA	471	chr1	113669375	113669634	0.167464	ENSGALG00000016245	BCOR		-1.25312	0.0144139
MA0597.1	THAP1	chr24	1701032	1701040	-	2.23e-06	CTGCCCGCA	6567	chr24	1700775	1701225	0.259703	ENSGALG00000001370	ADAMTS8		-2.10206	1.38836e-08
MA0597.1	THAP1	chr5	5449110	5449118	-	2.23e-06	CTGCCCGCA	2040	chr5	5448841	5449205	0.0605467	ENSGALG00000012123	PAX6		-2.19248	1.52664e-10
MA0597.1	THAP1	chr19	8731724	8731732	-	2.23e-06	CTGCCCGCA	5718	chr19	8731428	8731787	0.242794	ENSGALG00000027641	DUSP14		-1.23241	0.0173962
MA0597.1	THAP1	chr26	4302502	4302510	-	2.23e-06	CTGCCCGCA	6896	chr26	4302202	4302576	0.104619	ENSGALG00000002762	UHRF1BP1		-2.46479	1.15143e-13
MA0597.1	THAP1	chr1	168741786	168741794	-	2.23e-06	CTGCCCGCA	598	chr1	168741476	168741944	0.0912741	ENSGALG00000051442	TSC22D1		-1.40986	0.00240512
MA0597.1	THAP1	chr1	113679730	113679738	-	2.23e-06	CTGCCCGCA	476	chr1	113679191	113679825	0.0916076	ENSGALG00000016245	BCOR		-1.25312	0.0144139
MA0597.1	THAP1	chr21	6466767	6466775	-	2.23e-06	CTGCCCGCA	6189	chr21	6465803	6466873	0.282451	ENSGALG00000004889	SLC2A1		-1.2403	0.0221872
MA0597.1	THAP1	chr9	5064892	5064900	-	2.23e-06	CTGCCCGCA	3217	chr9	5063595	5065892	0.233368	ENSGALG00000043596	SNED1		-2.96869	2.71587e-20
MA0738.1	HIC2	chr10	1628613	1628621	+	2.23e-06	GTGCCCACC	3472	chr10	1628560	1628894	0.253011	ENSGALG00000040087	ZNF609		-1.52657	0.000117292
MA0738.1	HIC2	chr17	9774568	9774576	+	2.23e-06	GTGCCCACC	5247	chr17	9774507	9774887	0.14634	ENSGALG00000001073	NR6A1		-1.45023	0.00111795
MA0738.1	HIC2	chr23	5118845	5118853	+	2.23e-06	GTGCCCACC	6488	chr23	5118705	5118867	0.16048	ENSGALG00000026836			-4.03754	7.82188e-09
MA0738.1	HIC2	chr4	45762494	45762502	+	2.23e-06	GTGCCCACC	1796	chr4	45762354	45762536	0.271964	ENSGALG00000043935	AFF1		-1.74133	3.83618e-06
MA0738.1	HIC2	chr17	805161	805169	+	2.23e-06	GTGCCCACC	5047	chr17	804923	805186	0.124213	ENSGALG00000036894	ABCA2		-1.73136	1.09635e-05
MA0738.1	HIC2	chr12	16402040	16402048	+	2.23e-06	GTGCCCACC	4253	chr12	16401795	16402424	0.254977	ENSGALG00000007769	FOXP1		-2.48635	7.15056e-15
MA0738.1	HIC2	chr1	7198954	7198962	+	2.23e-06	GTGCCCACC	62	chr1	7198691	7199825	0.239707	ENSGALG00000030140	CCDC3		-5.36072	1.10664e-43
MA0738.1	HIC2	chrZ	135296	135304	+	2.23e-06	GTGCCCACC	7481	chrZ	134930	135507	0.208607	ENSGALG00000033770			-2.09561	0.00326747
MA0597.1	THAP1	chr9	4872470	4872478	+	2.23e-06	CTGCCCGCA	3203	chr9	4872463	4872571	0.055008	ENSGALG00000053490	FBXO45		-1.84444	0.000177888
MA0597.1	THAP1	chr4	45772777	45772785	+	2.23e-06	CTGCCCGCA	1798	chr4	45772714	45773071	0.28923	ENSGALG00000043935	AFF1		-1.74133	3.83618e-06
MA0597.1	THAP1	chr26	4160834	4160842	+	2.23e-06	CTGCCCGCA	6887	chr26	4160752	4161102	0.126453	ENSGALG00000002675	SCUBE3		-4.35952	4.01568e-06
MA0597.1	THAP1	chr3	43280075	43280083	+	2.23e-06	CTGCCCGCA	1407	chr3	43279986	43280355	0.319214	ENSGALG00000011537	PDE10A		-1.59982	0.000729201
MA0597.1	THAP1	chr9	5073484	5073492	+	2.23e-06	CTGCCCGCA	3221	chr9	5073362	5073605	0.150584	ENSGALG00000043596	SNED1		-2.96869	2.71587e-20
MA0597.1	THAP1	chr18	9789895	9789903	+	2.23e-06	CTGCCCGCA	5473	chr18	9789764	9790154	0.189316	ENSGALG00000007093	CYTH1		-1.79353	8.56921e-07
MA0597.1	THAP1	chr10	20389739	20389747	+	2.23e-06	CTGCCCGCA	3753	chr10	20389461	20390212	0.225763	ENSGALG00000008262	RASGRF1		-1.82407	4.37078e-07
MA0738.1	HIC2	chr21	2936245	2936253	-	2.23e-06	GTGCCCACC	6054	chr21	2936234	2936563	0.172493	ENSGALG00000034453	SAMD11		-2.99073	4.72668e-10
MA0738.1	HIC2	chr26	4297218	4297226	-	2.23e-06	GTGCCCACC	6894	chr26	4297121	4297309	0.174554	ENSGALG00000002762	UHRF1BP1		-2.46479	1.15143e-13
MA0738.1	HIC2	chr21	3914390	3914398	-	2.23e-06	GTGCCCACC	6106	chr21	3914240	3915010	0.242046	ENSGALG00000002888	CASZ1		-2.57063	3.55761e-16
MA0738.1	HIC2	chr12	16372865	16372873	-	2.23e-06	GTGCCCACC	4241	chr12	16372687	16372874	0.198697	ENSGALG00000007769	FOXP1		-2.48635	7.15056e-15
MA0738.1	HIC2	chr21	3237539	3237547	-	2.23e-06	GTGCCCACC	6068	chr21	3237298	3237964	0.301751	ENSGALG00000002390	CA6		-1.98114	1.29812e-07
MA0738.1	HIC2	chr12	3620917	3620925	-	2.23e-06	GTGCCCACC	4090	chr12	3620385	3620947	0.159643	ENSGALG00000028871	SLC38A3		-2.54937	4.74144e-17
MA0738.1	HIC2	chr10	15127306	15127314	-	2.23e-06	GTGCCCACC	3661	chr10	15126357	15127967	0.271712	ENSGALG00000039173	RGMA		-2.68026	1.31189e-15
MA0738.1	HIC2	chr9	5065834	5065842	-	2.23e-06	GTGCCCACC	3217	chr9	5063595	5065892	0.233368	ENSGALG00000043596	SNED1		-2.96869	2.71587e-20
MA0521.1	Tcf12	chr11	1097105	1097115	-	2.24e-06	GACAGCTGGGG	3805	chr11	1097008	1097283	0.16006	ENSGALG00000030055	RIPOR1		-2.08028	3.56364e-06
MA1099.1	Hes1	chr10	18402027	18402036	+	2.25e-06	GCCACGCGTC	3700	chr10	18401698	18402124	0.14719	ENSGALG00000007410	IGDCC4		-1.8654	1.06669e-07
MA0593.1	FOXP2	chr17	7423187	7423197	+	2.25e-06	AAGTAAACAGG	5180	chr17	7422884	7423364	0.21937	ENSGALG00000002699	VAV2		-2.448	4.09776e-12
MA1108.1	MXI1	chr17	8132712	8132724	-	2.25e-06	AGGCCACGTGGCC	5213	chr17	8132607	8132844	0.256677	ENSGALG00000002375	NOTCH1		-2.54559	4.8662e-17
MA1108.1	MXI1	chr17	8132711	8132723	+	2.25e-06	AGGCCACGTGGCC	5213	chr17	8132607	8132844	0.256677	ENSGALG00000002375	NOTCH1		-2.54559	4.8662e-17
MA1108.1	MXI1	chr12	1791349	1791361	+	2.25e-06	CAACCACGTGCAC	4032	chr12	1790965	1791551	0.309556	ENSGALG00000002099	PFKFB4		-1.43124	0.00283682
MA0523.1	TCF7L2	chr12	16483519	16483532	+	2.28e-06	AAAGTTCAAAGACA	4272	chr12	16483419	16483554	0.168495	ENSGALG00000007769	FOXP1		-2.48635	7.15056e-15
MA0463.1	Bcl6	chr17	7206515	7206528	-	2.29e-06	TTTCCTAGAAATAA	5165	chr17	7206497	7206752	0.188727	ENSGALG00000033597	ADAMTS13		-3.12743	1.78638e-25
MA1108.1	MXI1	chr1	57375493	57375505	+	2.29e-06	GCACCACGTGGTG	292	chr1	57375361	57375630	0.226698	ENSGALG00000012877	CREB3L2		-2.50542	2.92033e-15
MA0079.3	SP1	chr19	4232082	4232092	-	2.31e-06	CCCCCGCCTCC	5580	chr19	4232070	4232229	0.143984	ENSGALG00000021636	CUX1		-2.03114	5.59698e-07
MA0079.3	SP1	chr2	98334775	98334785	-	2.31e-06	CTCCCGCCCCC	1007	chr2	98334670	98334933	0.210911	ENSGALG00000050840	APCDD1		-4.53014	6.30207e-19
MA0079.3	SP1	chr8	4222161	4222171	-	2.31e-06	CCCCCGCCTCC	2838	chr8	4221991	4222179	0.160719	ENSGALG00000036871	NOS1AP		-3.88478	5.68834e-21
MA0073.1	RREB1	chr23	5108079	5108098	-	2.31e-06	CCCCACACCCCACACCCCCT	6483	chr23	5107987	5108316	0.126809	ENSGALG00000017715	TINAGL1		-1.78583	1.00366e-06
MA0073.1	RREB1	chr4	83453241	83453260	-	2.31e-06	ACCCCACACAACAGAAATGC	1911	chr4	83452255	83453281	0.192674	ENSGALG00000015708	FGFR3		-1.90947	7.46272e-08
MA0073.1	RREB1	chr23	5244534	5244553	-	2.33e-06	CCCCAAATCCCCCCCAGTCC	6495	chr23	5244218	5244740	0.30943	ENSGALG00000003272	KHDRBS1		-1.56163	0.000100971
MA0518.1	Stat4	chr14	8454873	8454886	-	2.34e-06	CTTCAAGGAAATGG	4733	chr14	8454741	8455041	0.194851	ENSGALG00000006757	XYLT1		-2.19197	2.22015e-06
MA0137.3	STAT1	chr25	3845928	3845938	-	2.34e-06	CTTCCAGGAAA	6756	chr25	3845852	3846040	0.144907	ENSGALG00000036925	CADM3		-1.29966	0.00962733
MA0137.3	STAT1	chr18	9284998	9285008	-	2.34e-06	CTTCCAGGAAA	5437	chr18	9284588	9285103	0.302795	ENSGALG00000006901	AATK		-3.02231	4.57009e-15
MA0137.3	STAT1	chr12	18872502	18872512	+	2.34e-06	CTTCCAGGAAA	4290	chr12	18872431	18872909	0.251458	ENSGALG00000008294	ITPR1		-1.44629	0.000601662
MA0137.3	STAT1	chr17	7381970	7381980	+	2.34e-06	CTTCCAGGAAA	5175	chr17	7381805	7382060	0.218811	ENSGALG00000002699	VAV2		-2.448	4.09776e-12
MA0137.3	STAT1	chr5	58218569	58218579	+	2.34e-06	CTTCCAGGAAA	2352	chr5	58218069	58218584	0.239607	ENSGALG00000027629	GNG2		-2.07593	1.81112e-05
MA0852.2	FOXK1	chr26	3500469	3500482	-	2.35e-06	CTTGTAAACAAGGA	6868	chr26	3498660	3501012	0.242613	ENSGALG00000034196	WNT2B		-2.56633	5.45515e-17
MA0516.1	SP2	chr9	4552515	4552529	-	2.37e-06	GTCCCACCTCCCGCG	3195	chr9	4552275	4552559	0.163839	ENSGALG00000006547	PROCR		-2.43232	2.4028e-06
MA0516.1	SP2	chr9	4552529	4552543	-	2.37e-06	GTCCCACCTCCCGCG	3195	chr9	4552275	4552559	0.163839	ENSGALG00000006547	PROCR		-2.43232	2.4028e-06
MA0517.1	STAT1::STAT2	chr18	5923383	5923397	+	2.37e-06	CTGGTTTCTTTTTCC	5372	chr18	5923375	5923936	0.28412	ENSGALG00000003059	HLF		-2.18605	4.56917e-05
MA0059.1	MAX::MYC	chr33	7201722	7201732	-	2.38e-06	GAGCACGTGGA	7409	chr33	7201615	7201882	0.0958683	ENSGALG00000033404	RARG		-1.84562	0.000283242
MA0059.1	MAX::MYC	chr3	4310569	4310579	+	2.38e-06	GAGCACGTGGA	1194	chr3	4310535	4310829	0.094812	ENSGALG00000008567	PACS1		-1.79797	7.64882e-07
MA0059.1	MAX::MYC	chr24	4245196	4245206	+	2.38e-06	GAGCACGTGGA	6639	chr24	4245115	4245228	0.17266	ENSGALG00000030027	MCAM		-2.80825	1.41447e-09
MA0059.1	MAX::MYC	chr18	9249373	9249383	+	2.38e-06	GAGCACGTGGA	5433	chr18	9249180	9249874	0.190132	ENSGALG00000006880	SLC38A10		-2.30817	5.08789e-10
MA1108.1	MXI1	chr26	306953	306965	-	2.41e-06	CCCCCACGTGCAG	6766	chr26	306768	307185	0.188677	ENSGALG00000034347	KIF21B		-4.48039	1.22425e-37
MA0601.1	Arid3b	chr9	14178123	14178133	-	2.43e-06	ATATTAATTAT	3285	chr9	14177772	14178374	0.320122	ENSGALG00000040866	P3H2		-2.48094	1.81218e-14
MA0773.1	MEF2D	chr17	3450569	3450580	+	2.44e-06	ACTATTAATAGC	5102	chr17	3450267	3451114	0.435239	ENSGALG00000007079	PAPPA		-1.49079	0.0473372
MA0471.1	E2F6	chr21	3905693	3905703	+	2.45e-06	GGGCGGGAAGT	6101	chr21	3905541	3905764	0.174938	ENSGALG00000002888	CASZ1		-2.57063	3.55761e-16
MA0523.1	TCF7L2	chr12	19643350	19643363	-	2.45e-06	AAACTTCAAAGCCA	4307	chr12	19643235	19643679	0.31872	ENSGALG00000008349	LMCD1		-1.95917	0.000932564
MA0073.1	RREB1	chr7	36207172	36207191	+	2.46e-06	CCCCCCCACAACTCCCATCC	2808	chr7	36206756	36207239	0.231403	ENSGALG00000012544			-5.67431	1.20759e-08
MA0602.1	Arid5a	chr26	3647618	3647631	-	2.47e-06	TTAATATTGCAAGA	6878	chr26	3647359	3647814	0.233534	ENSGALG00000001733	LRIG2		-1.36078	0.00320998
MA1103.1	FOXK2	chr12	16421220	16421230	+	2.47e-06	ATGTAAACACC	4259	chr12	16421168	16421874	0.247087	ENSGALG00000007769	FOXP1		-2.48635	7.15056e-15
MA1103.1	FOXK2	chr13	10216885	10216895	+	2.47e-06	ATGTAAACACC	4451	chr13	10216517	10217037	0.268163	ENSGALG00000028602	HMP19		-1.5254	0.000240076
MA0522.2	TCF3	chr9	5060348	5060357	+	2.47e-06	CACACCTGCG	3215	chr9	5060180	5062649	0.266325	ENSGALG00000043596	SNED1		-2.96869	2.71587e-20
MA0522.2	TCF3	chr9	14605834	14605843	-	2.47e-06	CACACCTGCG	3293	chr9	14605437	14606073	0.294014	ENSGALG00000007337	LPP		-2.33873	9.73565e-13
MA0079.3	SP1	chr28	4035357	4035367	-	2.48e-06	CCCCCACCCCC	7202	chr28	4035182	4036103	0.251133	ENSGALG00000030344	ISYNA1		-2.37344	1.48843e-12
MA0079.3	SP1	chr3	32550330	32550340	-	2.48e-06	CCCCCACCCCC	1381	chr3	32549977	32552425	0.395481	ENSGALG00000032640	CRIM1		-1.5412	0.00136353
MA0079.3	SP1	chr18	9780946	9780956	-	2.48e-06	CCCCCACCCCC	5467	chr18	9780590	9780975	0.250519	ENSGALG00000007093	CYTH1		-1.79353	8.56921e-07
MA0079.3	SP1	chr4	1856311	1856321	+	2.48e-06	CCCCCACCCCC	1590	chr4	1855719	1856329	0.260228	ENSGALG00000033953	SHROOM4		-3.61352	1.51755e-11
MA0079.3	SP1	chr7	11612975	11612985	-	2.48e-06	CCCCCACCCCC	2651	chr7	11612045	11613672	0.290734	ENSGALG00000008428	CDK15		-2.00812	0.0143267
MA0516.1	SP2	chr33	4706695	4706709	+	2.48e-06	CCCCCTCCCCCCCAC	7335	chr33	4706654	4706906	0.262132	ENSGALG00000030904	LRP1		-1.28153	0.0141401
MA1125.1	ZNF384	chr24	4713499	4713510	+	2.5e-06	AAAAAAAAAAAA	6645	chr24	4713493	4713702	0.238514	ENSGALG00000014582	CADM1		-1.53775	0.000384873
MA1125.1	ZNF384	chr24	4713500	4713511	+	2.5e-06	AAAAAAAAAAAA	6645	chr24	4713493	4713702	0.238514	ENSGALG00000014582	CADM1		-1.53775	0.000384873
MA1125.1	ZNF384	chr24	4713501	4713512	+	2.5e-06	AAAAAAAAAAAA	6645	chr24	4713493	4713702	0.238514	ENSGALG00000014582	CADM1		-1.53775	0.000384873
MA1125.1	ZNF384	chr24	4713502	4713513	+	2.5e-06	AAAAAAAAAAAA	6645	chr24	4713493	4713702	0.238514	ENSGALG00000014582	CADM1		-1.53775	0.000384873
MA1125.1	ZNF384	chr24	4713503	4713514	+	2.5e-06	AAAAAAAAAAAA	6645	chr24	4713493	4713702	0.238514	ENSGALG00000014582	CADM1		-1.53775	0.000384873
MA1125.1	ZNF384	chr24	4713504	4713515	+	2.5e-06	AAAAAAAAAAAA	6645	chr24	4713493	4713702	0.238514	ENSGALG00000014582	CADM1		-1.53775	0.000384873
MA1125.1	ZNF384	chr4	83425052	83425063	+	2.5e-06	AAAAAAAAAAAA	1905	chr4	83425038	83425414	0.312808	ENSGALG00000015708	FGFR3		-1.90947	7.46272e-08
MA1125.1	ZNF384	chr4	83425053	83425064	+	2.5e-06	AAAAAAAAAAAA	1905	chr4	83425038	83425414	0.312808	ENSGALG00000015708	FGFR3		-1.90947	7.46272e-08
MA1125.1	ZNF384	chr4	83425054	83425065	+	2.5e-06	AAAAAAAAAAAA	1905	chr4	83425038	83425414	0.312808	ENSGALG00000015708	FGFR3		-1.90947	7.46272e-08
MA1125.1	ZNF384	chr4	75221972	75221983	+	2.5e-06	AAAAAAAAAAAA	1882	chr4	75221954	75222694	0.391424	ENSGALG00000041121	SLIT2		-1.80263	6.04812e-05
MA1125.1	ZNF384	chr5	13823248	13823259	+	2.5e-06	AAAAAAAAAAAA	2081	chr5	13823229	13823619	0.312757	ENSGALG00000006546	CD81		-3.13237	1.22495e-22
MA1125.1	ZNF384	chr5	13823249	13823260	+	2.5e-06	AAAAAAAAAAAA	2081	chr5	13823229	13823619	0.312757	ENSGALG00000006546	CD81		-3.13237	1.22495e-22
MA1125.1	ZNF384	chr5	13823250	13823261	+	2.5e-06	AAAAAAAAAAAA	2081	chr5	13823229	13823619	0.312757	ENSGALG00000006546	CD81		-3.13237	1.22495e-22
MA1125.1	ZNF384	chr5	13823251	13823262	+	2.5e-06	AAAAAAAAAAAA	2081	chr5	13823229	13823619	0.312757	ENSGALG00000006546	CD81		-3.13237	1.22495e-22
MA1125.1	ZNF384	chr13	8948923	8948934	+	2.5e-06	AAAAAAAAAAAA	4420	chr13	8948901	8949052	0.237616	ENSGALG00000001383	HTR4		-7.42794	1.56803e-15
MA1125.1	ZNF384	chr5	13823252	13823263	+	2.5e-06	AAAAAAAAAAAA	2081	chr5	13823229	13823619	0.312757	ENSGALG00000006546	CD81		-3.13237	1.22495e-22
MA1125.1	ZNF384	chr13	8948924	8948935	+	2.5e-06	AAAAAAAAAAAA	4420	chr13	8948901	8949052	0.237616	ENSGALG00000001383	HTR4		-7.42794	1.56803e-15
MA1125.1	ZNF384	chr5	13823253	13823264	+	2.5e-06	AAAAAAAAAAAA	2081	chr5	13823229	13823619	0.312757	ENSGALG00000006546	CD81		-3.13237	1.22495e-22
MA1125.1	ZNF384	chr5	13823254	13823265	+	2.5e-06	AAAAAAAAAAAA	2081	chr5	13823229	13823619	0.312757	ENSGALG00000006546	CD81		-3.13237	1.22495e-22
MA1125.1	ZNF384	chr5	13823255	13823266	+	2.5e-06	AAAAAAAAAAAA	2081	chr5	13823229	13823619	0.312757	ENSGALG00000006546	CD81		-3.13237	1.22495e-22
MA1125.1	ZNF384	chr5	13823256	13823267	+	2.5e-06	AAAAAAAAAAAA	2081	chr5	13823229	13823619	0.312757	ENSGALG00000006546	CD81		-3.13237	1.22495e-22
MA1125.1	ZNF384	chr5	13823257	13823268	+	2.5e-06	AAAAAAAAAAAA	2081	chr5	13823229	13823619	0.312757	ENSGALG00000006546	CD81		-3.13237	1.22495e-22
MA1125.1	ZNF384	chr5	13823258	13823269	+	2.5e-06	AAAAAAAAAAAA	2081	chr5	13823229	13823619	0.312757	ENSGALG00000006546	CD81		-3.13237	1.22495e-22
MA1125.1	ZNF384	chr5	13823259	13823270	+	2.5e-06	AAAAAAAAAAAA	2081	chr5	13823229	13823619	0.312757	ENSGALG00000006546	CD81		-3.13237	1.22495e-22
MA1125.1	ZNF384	chr5	13823260	13823271	+	2.5e-06	AAAAAAAAAAAA	2081	chr5	13823229	13823619	0.312757	ENSGALG00000006546	CD81		-3.13237	1.22495e-22
MA1125.1	ZNF384	chr12	14875853	14875864	+	2.5e-06	AAAAAAAAAAAA	4213	chr12	14875819	14876576	0.303737	ENSGALG00000007483	LRIG1		-2.35921	2.97522e-12
MA1125.1	ZNF384	chr12	14875854	14875865	+	2.5e-06	AAAAAAAAAAAA	4213	chr12	14875819	14876576	0.303737	ENSGALG00000007483	LRIG1		-2.35921	2.97522e-12
MA1125.1	ZNF384	chr4	75219887	75219898	+	2.5e-06	AAAAAAAAAAAA	1881	chr4	75219849	75221285	0.348347	ENSGALG00000041121	SLIT2		-1.80263	6.04812e-05
MA1125.1	ZNF384	chr4	75219888	75219899	+	2.5e-06	AAAAAAAAAAAA	1881	chr4	75219849	75221285	0.348347	ENSGALG00000041121	SLIT2		-1.80263	6.04812e-05
MA1125.1	ZNF384	chr11	17981776	17981787	+	2.5e-06	AAAAAAAAAAAA	3945	chr11	17981736	17982293	0.238475	ENSGALG00000005845	SLC7A5		-1.3812	0.00602909
MA1125.1	ZNF384	chrZ	8334653	8334664	+	2.5e-06	AAAAAAAAAAAA	7525	chrZ	8334598	8334787	0.292939	ENSGALG00000005848	IL11RA		-5.04746	1.06486e-11
MA1125.1	ZNF384	chrZ	8334654	8334665	+	2.5e-06	AAAAAAAAAAAA	7525	chrZ	8334598	8334787	0.292939	ENSGALG00000005848	IL11RA		-5.04746	1.06486e-11
MA1125.1	ZNF384	chrZ	8334655	8334666	+	2.5e-06	AAAAAAAAAAAA	7525	chrZ	8334598	8334787	0.292939	ENSGALG00000005848	IL11RA		-5.04746	1.06486e-11
MA1125.1	ZNF384	chrZ	8334656	8334667	+	2.5e-06	AAAAAAAAAAAA	7525	chrZ	8334598	8334787	0.292939	ENSGALG00000005848	IL11RA		-5.04746	1.06486e-11
MA1125.1	ZNF384	chrZ	8334657	8334668	+	2.5e-06	AAAAAAAAAAAA	7525	chrZ	8334598	8334787	0.292939	ENSGALG00000005848	IL11RA		-5.04746	1.06486e-11
MA1125.1	ZNF384	chr2	103196138	103196149	+	2.5e-06	AAAAAAAAAAAA	1029	chr2	103196031	103196946	0.360537	ENSGALG00000015056	LAMA3		-2.37228	5.22176e-14
MA1125.1	ZNF384	chr2	103196139	103196150	+	2.5e-06	AAAAAAAAAAAA	1029	chr2	103196031	103196946	0.360537	ENSGALG00000015056	LAMA3		-2.37228	5.22176e-14
MA1125.1	ZNF384	chr2	103196140	103196151	+	2.5e-06	AAAAAAAAAAAA	1029	chr2	103196031	103196946	0.360537	ENSGALG00000015056	LAMA3		-2.37228	5.22176e-14
MA1125.1	ZNF384	chr2	103196141	103196152	+	2.5e-06	AAAAAAAAAAAA	1029	chr2	103196031	103196946	0.360537	ENSGALG00000015056	LAMA3		-2.37228	5.22176e-14
MA1125.1	ZNF384	chr2	103196142	103196153	+	2.5e-06	AAAAAAAAAAAA	1029	chr2	103196031	103196946	0.360537	ENSGALG00000015056	LAMA3		-2.37228	5.22176e-14
MA1125.1	ZNF384	chr2	103196143	103196154	+	2.5e-06	AAAAAAAAAAAA	1029	chr2	103196031	103196946	0.360537	ENSGALG00000015056	LAMA3		-2.37228	5.22176e-14
MA1125.1	ZNF384	chr21	2254113	2254124	+	2.5e-06	AAAAAAAAAAAA	6030	chr21	2253990	2254711	0.259852	ENSGALG00000001561	MXRA8		-2.59065	8.44446e-12
MA1125.1	ZNF384	chr21	2254114	2254125	+	2.5e-06	AAAAAAAAAAAA	6030	chr21	2253990	2254711	0.259852	ENSGALG00000001561	MXRA8		-2.59065	8.44446e-12
MA1125.1	ZNF384	chr17	7624222	7624233	+	2.5e-06	AAAAAAAAAAAA	5193	chr17	7624098	7624324	0.223308	ENSGALG00000042055	RXRA		-2.36202	1.02118e-13
MA1125.1	ZNF384	chr21	2254115	2254126	+	2.5e-06	AAAAAAAAAAAA	6030	chr21	2253990	2254711	0.259852	ENSGALG00000001561	MXRA8		-2.59065	8.44446e-12
MA1125.1	ZNF384	chr17	7624223	7624234	+	2.5e-06	AAAAAAAAAAAA	5193	chr17	7624098	7624324	0.223308	ENSGALG00000042055	RXRA		-2.36202	1.02118e-13
MA1125.1	ZNF384	chr21	2254116	2254127	+	2.5e-06	AAAAAAAAAAAA	6030	chr21	2253990	2254711	0.259852	ENSGALG00000001561	MXRA8		-2.59065	8.44446e-12
MA1125.1	ZNF384	chr21	2254117	2254128	+	2.5e-06	AAAAAAAAAAAA	6030	chr21	2253990	2254711	0.259852	ENSGALG00000001561	MXRA8		-2.59065	8.44446e-12
MA1125.1	ZNF384	chr1	33848189	33848200	+	2.5e-06	AAAAAAAAAAAA	126	chr1	33848048	33848464	0.42311	ENSGALG00000009842	RASSF3		-1.78233	2.22029e-05
MA1125.1	ZNF384	chr1	33848190	33848201	+	2.5e-06	AAAAAAAAAAAA	126	chr1	33848048	33848464	0.42311	ENSGALG00000009842	RASSF3		-1.78233	2.22029e-05
MA1125.1	ZNF384	chr12	14669713	14669724	+	2.5e-06	AAAAAAAAAAAA	4200	chr12	14669556	14670055	0.328434	ENSGALG00000007431	MAGI1		-2.28457	1.62729e-11
MA1125.1	ZNF384	chr13	8559123	8559134	+	2.5e-06	AAAAAAAAAAAA	4419	chr13	8558963	8559295	0.151306	ENSGALG00000027232	C1QTNF2		-2.24878	0.0314247
MA1125.1	ZNF384	chr13	8559124	8559135	+	2.5e-06	AAAAAAAAAAAA	4419	chr13	8558963	8559295	0.151306	ENSGALG00000027232	C1QTNF2		-2.24878	0.0314247
MA1125.1	ZNF384	chr13	8559125	8559136	+	2.5e-06	AAAAAAAAAAAA	4419	chr13	8558963	8559295	0.151306	ENSGALG00000027232	C1QTNF2		-2.24878	0.0314247
MA1125.1	ZNF384	chrZ	70850945	70850956	+	2.5e-06	AAAAAAAAAAAA	7586	chrZ	70850766	70851086	0.222547	ENSGALG00000002022	B4GALT1		-2.48341	1.06975e-06
MA1125.1	ZNF384	chrZ	70850946	70850957	+	2.5e-06	AAAAAAAAAAAA	7586	chrZ	70850766	70851086	0.222547	ENSGALG00000002022	B4GALT1		-2.48341	1.06975e-06
MA1125.1	ZNF384	chrZ	70850947	70850958	+	2.5e-06	AAAAAAAAAAAA	7586	chrZ	70850766	70851086	0.222547	ENSGALG00000002022	B4GALT1		-2.48341	1.06975e-06
MA1125.1	ZNF384	chrZ	70850948	70850959	+	2.5e-06	AAAAAAAAAAAA	7586	chrZ	70850766	70851086	0.222547	ENSGALG00000002022	B4GALT1		-2.48341	1.06975e-06
MA1125.1	ZNF384	chrZ	70850949	70850960	+	2.5e-06	AAAAAAAAAAAA	7586	chrZ	70850766	70851086	0.222547	ENSGALG00000002022	B4GALT1		-2.48341	1.06975e-06
MA1125.1	ZNF384	chrZ	70850950	70850961	+	2.5e-06	AAAAAAAAAAAA	7586	chrZ	70850766	70851086	0.222547	ENSGALG00000002022	B4GALT1		-2.48341	1.06975e-06
MA1125.1	ZNF384	chrZ	70850951	70850962	+	2.5e-06	AAAAAAAAAAAA	7586	chrZ	70850766	70851086	0.222547	ENSGALG00000002022	B4GALT1		-2.48341	1.06975e-06
MA1125.1	ZNF384	chrZ	70850952	70850963	+	2.5e-06	AAAAAAAAAAAA	7586	chrZ	70850766	70851086	0.222547	ENSGALG00000002022	B4GALT1		-2.48341	1.06975e-06
MA1125.1	ZNF384	chrZ	70850953	70850964	+	2.5e-06	AAAAAAAAAAAA	7586	chrZ	70850766	70851086	0.222547	ENSGALG00000002022	B4GALT1		-2.48341	1.06975e-06
MA1125.1	ZNF384	chrZ	70850954	70850965	+	2.5e-06	AAAAAAAAAAAA	7586	chrZ	70850766	70851086	0.222547	ENSGALG00000002022	B4GALT1		-2.48341	1.06975e-06
MA1125.1	ZNF384	chrZ	70850955	70850966	+	2.5e-06	AAAAAAAAAAAA	7586	chrZ	70850766	70851086	0.222547	ENSGALG00000002022	B4GALT1		-2.48341	1.06975e-06
MA1125.1	ZNF384	chr3	63359528	63359539	+	2.5e-06	AAAAAAAAAAAA	1445	chr3	63359338	63359858	0.266086	ENSGALG00000029011	SLC35F1		-1.21251	0.0296803
MA1125.1	ZNF384	chrZ	70850956	70850967	+	2.5e-06	AAAAAAAAAAAA	7586	chrZ	70850766	70851086	0.222547	ENSGALG00000002022	B4GALT1		-2.48341	1.06975e-06
MA1125.1	ZNF384	chr3	63359529	63359540	+	2.5e-06	AAAAAAAAAAAA	1445	chr3	63359338	63359858	0.266086	ENSGALG00000029011	SLC35F1		-1.21251	0.0296803
MA1125.1	ZNF384	chrZ	70850957	70850968	+	2.5e-06	AAAAAAAAAAAA	7586	chrZ	70850766	70851086	0.222547	ENSGALG00000002022	B4GALT1		-2.48341	1.06975e-06
MA1125.1	ZNF384	chrZ	70850958	70850969	+	2.5e-06	AAAAAAAAAAAA	7586	chrZ	70850766	70851086	0.222547	ENSGALG00000002022	B4GALT1		-2.48341	1.06975e-06
MA1125.1	ZNF384	chr3	63359530	63359541	+	2.5e-06	AAAAAAAAAAAA	1445	chr3	63359338	63359858	0.266086	ENSGALG00000029011	SLC35F1		-1.21251	0.0296803
MA1125.1	ZNF384	chr3	63359531	63359542	+	2.5e-06	AAAAAAAAAAAA	1445	chr3	63359338	63359858	0.266086	ENSGALG00000029011	SLC35F1		-1.21251	0.0296803
MA1125.1	ZNF384	chrZ	70850959	70850970	+	2.5e-06	AAAAAAAAAAAA	7586	chrZ	70850766	70851086	0.222547	ENSGALG00000002022	B4GALT1		-2.48341	1.06975e-06
MA1125.1	ZNF384	chrZ	70850960	70850971	+	2.5e-06	AAAAAAAAAAAA	7586	chrZ	70850766	70851086	0.222547	ENSGALG00000002022	B4GALT1		-2.48341	1.06975e-06
MA1125.1	ZNF384	chr3	63359532	63359543	+	2.5e-06	AAAAAAAAAAAA	1445	chr3	63359338	63359858	0.266086	ENSGALG00000029011	SLC35F1		-1.21251	0.0296803
MA1125.1	ZNF384	chr3	63359533	63359544	+	2.5e-06	AAAAAAAAAAAA	1445	chr3	63359338	63359858	0.266086	ENSGALG00000029011	SLC35F1		-1.21251	0.0296803
MA1125.1	ZNF384	chrZ	70850961	70850972	+	2.5e-06	AAAAAAAAAAAA	7586	chrZ	70850766	70851086	0.222547	ENSGALG00000002022	B4GALT1		-2.48341	1.06975e-06
MA1125.1	ZNF384	chr3	63359534	63359545	+	2.5e-06	AAAAAAAAAAAA	1445	chr3	63359338	63359858	0.266086	ENSGALG00000029011	SLC35F1		-1.21251	0.0296803
MA1125.1	ZNF384	chr3	63359535	63359546	+	2.5e-06	AAAAAAAAAAAA	1445	chr3	63359338	63359858	0.266086	ENSGALG00000029011	SLC35F1		-1.21251	0.0296803
MA1125.1	ZNF384	chr3	63359536	63359547	+	2.5e-06	AAAAAAAAAAAA	1445	chr3	63359338	63359858	0.266086	ENSGALG00000029011	SLC35F1		-1.21251	0.0296803
MA1125.1	ZNF384	chr3	63359537	63359548	+	2.5e-06	AAAAAAAAAAAA	1445	chr3	63359338	63359858	0.266086	ENSGALG00000029011	SLC35F1		-1.21251	0.0296803
MA1125.1	ZNF384	chr3	63359538	63359549	+	2.5e-06	AAAAAAAAAAAA	1445	chr3	63359338	63359858	0.266086	ENSGALG00000029011	SLC35F1		-1.21251	0.0296803
MA1125.1	ZNF384	chr3	63359539	63359550	+	2.5e-06	AAAAAAAAAAAA	1445	chr3	63359338	63359858	0.266086	ENSGALG00000029011	SLC35F1		-1.21251	0.0296803
MA1125.1	ZNF384	chr7	33192673	33192684	+	2.5e-06	AAAAAAAAAAAA	2778	chr7	33192460	33192692	0.251001	ENSGALG00000012424	GTDC1		-1.64202	0.00011826
MA1125.1	ZNF384	chr4	65946325	65946336	+	2.5e-06	AAAAAAAAAAAA	1864	chr4	65946091	65946533	0.152737	ENSGALG00000013948	RASL11B		-1.41127	0.00240877
MA1125.1	ZNF384	chr20	11529594	11529605	+	2.5e-06	AAAAAAAAAAAA	5962	chr20	11529341	11529608	0.374406	ENSGALG00000037780	PMEPA1		-2.39888	5.34309e-12
MA1125.1	ZNF384	chr20	11529595	11529606	+	2.5e-06	AAAAAAAAAAAA	5962	chr20	11529341	11529608	0.374406	ENSGALG00000037780	PMEPA1		-2.39888	5.34309e-12
MA1125.1	ZNF384	chr3	11089972	11089983	+	2.5e-06	AAAAAAAAAAAA	1245	chr3	11089707	11090043	0.221443	ENSGALG00000041626	MEIS1		-1.47619	0.000353419
MA1125.1	ZNF384	chr3	19464807	19464818	+	2.5e-06	AAAAAAAAAAAA	1295	chr3	19464538	19465197	0.336157	ENSGALG00000009612	TGFB2		-3.01398	2.30708e-22
MA1125.1	ZNF384	chr3	19464808	19464819	+	2.5e-06	AAAAAAAAAAAA	1295	chr3	19464538	19465197	0.336157	ENSGALG00000009612	TGFB2		-3.01398	2.30708e-22
MA1125.1	ZNF384	chr3	19464809	19464820	+	2.5e-06	AAAAAAAAAAAA	1295	chr3	19464538	19465197	0.336157	ENSGALG00000009612	TGFB2		-3.01398	2.30708e-22
MA1125.1	ZNF384	chr3	19464810	19464821	+	2.5e-06	AAAAAAAAAAAA	1295	chr3	19464538	19465197	0.336157	ENSGALG00000009612	TGFB2		-3.01398	2.30708e-22
MA1125.1	ZNF384	chr3	19464837	19464848	+	2.5e-06	AAAAAAAAAAAA	1295	chr3	19464538	19465197	0.336157	ENSGALG00000009612	TGFB2		-3.01398	2.30708e-22
MA1125.1	ZNF384	chr3	19464838	19464849	+	2.5e-06	AAAAAAAAAAAA	1295	chr3	19464538	19465197	0.336157	ENSGALG00000009612	TGFB2		-3.01398	2.30708e-22
MA1125.1	ZNF384	chr4	9391217	9391228	+	2.5e-06	AAAAAAAAAAAA	1666	chr4	9390916	9391765	0.127682	ENSGALG00000007131			-2.319	4.41479e-14
MA1125.1	ZNF384	chr4	9391218	9391229	+	2.5e-06	AAAAAAAAAAAA	1666	chr4	9390916	9391765	0.127682	ENSGALG00000007131			-2.319	4.41479e-14
MA1125.1	ZNF384	chr4	9391219	9391230	+	2.5e-06	AAAAAAAAAAAA	1666	chr4	9390916	9391765	0.127682	ENSGALG00000007131			-2.319	4.41479e-14
MA1125.1	ZNF384	chr4	9391220	9391231	+	2.5e-06	AAAAAAAAAAAA	1666	chr4	9390916	9391765	0.127682	ENSGALG00000007131			-2.319	4.41479e-14
MA1125.1	ZNF384	chr4	9391221	9391232	+	2.5e-06	AAAAAAAAAAAA	1666	chr4	9390916	9391765	0.127682	ENSGALG00000007131			-2.319	4.41479e-14
MA1125.1	ZNF384	chr4	9391222	9391233	+	2.5e-06	AAAAAAAAAAAA	1666	chr4	9390916	9391765	0.127682	ENSGALG00000007131			-2.319	4.41479e-14
MA1125.1	ZNF384	chr4	9391223	9391234	+	2.5e-06	AAAAAAAAAAAA	1666	chr4	9390916	9391765	0.127682	ENSGALG00000007131			-2.319	4.41479e-14
MA1125.1	ZNF384	chr4	9391224	9391235	+	2.5e-06	AAAAAAAAAAAA	1666	chr4	9390916	9391765	0.127682	ENSGALG00000007131			-2.319	4.41479e-14
MA1125.1	ZNF384	chr4	9391225	9391236	+	2.5e-06	AAAAAAAAAAAA	1666	chr4	9390916	9391765	0.127682	ENSGALG00000007131			-2.319	4.41479e-14
MA1125.1	ZNF384	chr4	9391226	9391237	+	2.5e-06	AAAAAAAAAAAA	1666	chr4	9390916	9391765	0.127682	ENSGALG00000007131			-2.319	4.41479e-14
MA1125.1	ZNF384	chr17	7396266	7396277	+	2.5e-06	AAAAAAAAAAAA	5176	chr17	7395923	7396522	0.271957	ENSGALG00000002699	VAV2		-2.448	4.09776e-12
MA1125.1	ZNF384	chr17	7396267	7396278	+	2.5e-06	AAAAAAAAAAAA	5176	chr17	7395923	7396522	0.271957	ENSGALG00000002699	VAV2		-2.448	4.09776e-12
MA1125.1	ZNF384	chr17	7396268	7396279	+	2.5e-06	AAAAAAAAAAAA	5176	chr17	7395923	7396522	0.271957	ENSGALG00000002699	VAV2		-2.448	4.09776e-12
MA1125.1	ZNF384	chr17	7396269	7396280	+	2.5e-06	AAAAAAAAAAAA	5176	chr17	7395923	7396522	0.271957	ENSGALG00000002699	VAV2		-2.448	4.09776e-12
MA1125.1	ZNF384	chr5	13822716	13822727	+	2.5e-06	AAAAAAAAAAAA	2080	chr5	13822358	13822871	0.286641	ENSGALG00000006546	CD81		-3.13237	1.22495e-22
MA1125.1	ZNF384	chr5	13822717	13822728	+	2.5e-06	AAAAAAAAAAAA	2080	chr5	13822358	13822871	0.286641	ENSGALG00000006546	CD81		-3.13237	1.22495e-22
MA1125.1	ZNF384	chr5	13822718	13822729	+	2.5e-06	AAAAAAAAAAAA	2080	chr5	13822358	13822871	0.286641	ENSGALG00000006546	CD81		-3.13237	1.22495e-22
MA1125.1	ZNF384	chr5	13822719	13822730	+	2.5e-06	AAAAAAAAAAAA	2080	chr5	13822358	13822871	0.286641	ENSGALG00000006546	CD81		-3.13237	1.22495e-22
MA1125.1	ZNF384	chr5	13822720	13822731	+	2.5e-06	AAAAAAAAAAAA	2080	chr5	13822358	13822871	0.286641	ENSGALG00000006546	CD81		-3.13237	1.22495e-22
MA1125.1	ZNF384	chr5	13822721	13822732	+	2.5e-06	AAAAAAAAAAAA	2080	chr5	13822358	13822871	0.286641	ENSGALG00000006546	CD81		-3.13237	1.22495e-22
MA1125.1	ZNF384	chr23	2201060	2201071	+	2.5e-06	AAAAAAAAAAAA	6374	chr23	2200695	2201538	0.210002	ENSGALG00000055006	AHDC1		-2.56902	0.000131586
MA1125.1	ZNF384	chr1	50942610	50942621	+	2.5e-06	AAAAAAAAAAAA	233	chr1	50942162	50942755	0.283549	ENSGALG00000032257	CSNK1E		-1.49923	0.000238777
MA1125.1	ZNF384	chr2	117052785	117052796	+	2.5e-06	AAAAAAAAAAAA	1070	chr2	117052337	117053057	0.228137	ENSGALG00000043033	EYA1		-2.68135	1.04703e-10
MA1125.1	ZNF384	chr1	50942611	50942622	+	2.5e-06	AAAAAAAAAAAA	233	chr1	50942162	50942755	0.283549	ENSGALG00000032257	CSNK1E		-1.49923	0.000238777
MA1125.1	ZNF384	chrZ	84340	84351	+	2.5e-06	AAAAAAAAAAAA	7471	chrZ	83875	84426	0.271695	ENSGALG00000033770			-2.09561	0.00326747
MA1125.1	ZNF384	chrZ	84341	84352	+	2.5e-06	AAAAAAAAAAAA	7471	chrZ	83875	84426	0.271695	ENSGALG00000033770			-2.09561	0.00326747
MA1125.1	ZNF384	chrZ	84342	84353	+	2.5e-06	AAAAAAAAAAAA	7471	chrZ	83875	84426	0.271695	ENSGALG00000033770			-2.09561	0.00326747
MA1125.1	ZNF384	chrZ	84343	84354	+	2.5e-06	AAAAAAAAAAAA	7471	chrZ	83875	84426	0.271695	ENSGALG00000033770			-2.09561	0.00326747
MA1125.1	ZNF384	chrZ	84344	84355	+	2.5e-06	AAAAAAAAAAAA	7471	chrZ	83875	84426	0.271695	ENSGALG00000033770			-2.09561	0.00326747
MA1125.1	ZNF384	chrZ	84345	84356	+	2.5e-06	AAAAAAAAAAAA	7471	chrZ	83875	84426	0.271695	ENSGALG00000033770			-2.09561	0.00326747
MA1125.1	ZNF384	chrZ	84346	84357	+	2.5e-06	AAAAAAAAAAAA	7471	chrZ	83875	84426	0.271695	ENSGALG00000033770			-2.09561	0.00326747
MA1125.1	ZNF384	chrZ	84347	84358	+	2.5e-06	AAAAAAAAAAAA	7471	chrZ	83875	84426	0.271695	ENSGALG00000033770			-2.09561	0.00326747
MA1125.1	ZNF384	chrZ	84348	84359	+	2.5e-06	AAAAAAAAAAAA	7471	chrZ	83875	84426	0.271695	ENSGALG00000033770			-2.09561	0.00326747
MA1125.1	ZNF384	chrZ	84349	84360	+	2.5e-06	AAAAAAAAAAAA	7471	chrZ	83875	84426	0.271695	ENSGALG00000033770			-2.09561	0.00326747
MA1125.1	ZNF384	chr12	14917034	14917045	+	2.5e-06	AAAAAAAAAAAA	4220	chr12	14916437	14917142	0.356489	ENSGALG00000007483	LRIG1		-2.35921	2.97522e-12
MA1125.1	ZNF384	chr12	14917035	14917046	+	2.5e-06	AAAAAAAAAAAA	4220	chr12	14916437	14917142	0.356489	ENSGALG00000007483	LRIG1		-2.35921	2.97522e-12
MA1125.1	ZNF384	chr12	14917036	14917047	+	2.5e-06	AAAAAAAAAAAA	4220	chr12	14916437	14917142	0.356489	ENSGALG00000007483	LRIG1		-2.35921	2.97522e-12
MA1125.1	ZNF384	chr12	14917037	14917048	+	2.5e-06	AAAAAAAAAAAA	4220	chr12	14916437	14917142	0.356489	ENSGALG00000007483	LRIG1		-2.35921	2.97522e-12
MA1125.1	ZNF384	chr3	11165055	11165066	+	2.5e-06	AAAAAAAAAAAA	1253	chr3	11164354	11165195	0.298765	ENSGALG00000041626	MEIS1		-1.47619	0.000353419
MA1125.1	ZNF384	chr3	11165056	11165067	+	2.5e-06	AAAAAAAAAAAA	1253	chr3	11164354	11165195	0.298765	ENSGALG00000041626	MEIS1		-1.47619	0.000353419
MA1125.1	ZNF384	chr3	11165057	11165068	+	2.5e-06	AAAAAAAAAAAA	1253	chr3	11164354	11165195	0.298765	ENSGALG00000041626	MEIS1		-1.47619	0.000353419
MA1125.1	ZNF384	chr3	11165058	11165069	+	2.5e-06	AAAAAAAAAAAA	1253	chr3	11164354	11165195	0.298765	ENSGALG00000041626	MEIS1		-1.47619	0.000353419
MA1125.1	ZNF384	chr3	11165059	11165070	+	2.5e-06	AAAAAAAAAAAA	1253	chr3	11164354	11165195	0.298765	ENSGALG00000041626	MEIS1		-1.47619	0.000353419
MA1125.1	ZNF384	chr4	53357485	53357496	+	2.5e-06	AAAAAAAAAAAA	1837	chr4	53356728	53358520	0.302531	ENSGALG00000042067	SPRY1		-1.76375	0.000497966
MA1125.1	ZNF384	chr4	53357486	53357497	+	2.5e-06	AAAAAAAAAAAA	1837	chr4	53356728	53358520	0.302531	ENSGALG00000042067	SPRY1		-1.76375	0.000497966
MA1125.1	ZNF384	chr4	53357487	53357498	+	2.5e-06	AAAAAAAAAAAA	1837	chr4	53356728	53358520	0.302531	ENSGALG00000042067	SPRY1		-1.76375	0.000497966
MA1125.1	ZNF384	chr4	53357488	53357499	+	2.5e-06	AAAAAAAAAAAA	1837	chr4	53356728	53358520	0.302531	ENSGALG00000042067	SPRY1		-1.76375	0.000497966
MA1125.1	ZNF384	chr4	53357489	53357500	+	2.5e-06	AAAAAAAAAAAA	1837	chr4	53356728	53358520	0.302531	ENSGALG00000042067	SPRY1		-1.76375	0.000497966
MA1125.1	ZNF384	chr1	186250603	186250614	+	2.5e-06	AAAAAAAAAAAA	642	chr1	186249841	186251117	0.247694	ENSGALG00000017199	MAML2		-3.24557	1.19614e-30
MA1125.1	ZNF384	chr1	186250604	186250615	+	2.5e-06	AAAAAAAAAAAA	642	chr1	186249841	186251117	0.247694	ENSGALG00000017199	MAML2		-3.24557	1.19614e-30
MA1125.1	ZNF384	chr1	186250605	186250616	+	2.5e-06	AAAAAAAAAAAA	642	chr1	186249841	186251117	0.247694	ENSGALG00000017199	MAML2		-3.24557	1.19614e-30
MA1125.1	ZNF384	chrZ	137121	137132	+	2.5e-06	AAAAAAAAAAAA	7482	chrZ	136236	137758	0.220875	ENSGALG00000033770			-2.09561	0.00326747
MA1125.1	ZNF384	chrZ	137122	137133	+	2.5e-06	AAAAAAAAAAAA	7482	chrZ	136236	137758	0.220875	ENSGALG00000033770			-2.09561	0.00326747
MA1125.1	ZNF384	chrZ	137123	137134	+	2.5e-06	AAAAAAAAAAAA	7482	chrZ	136236	137758	0.220875	ENSGALG00000033770			-2.09561	0.00326747
MA1125.1	ZNF384	chrZ	137124	137135	+	2.5e-06	AAAAAAAAAAAA	7482	chrZ	136236	137758	0.220875	ENSGALG00000033770			-2.09561	0.00326747
MA1125.1	ZNF384	chrZ	137125	137136	+	2.5e-06	AAAAAAAAAAAA	7482	chrZ	136236	137758	0.220875	ENSGALG00000033770			-2.09561	0.00326747
MA1125.1	ZNF384	chr4	13513625	13513636	+	2.5e-06	AAAAAAAAAAAA	1690	chr4	13512437	13514539	0.203049	ENSGALG00000008072	CHRDL1		-3.89233	6.18866e-34
MA1125.1	ZNF384	chr4	13513626	13513637	+	2.5e-06	AAAAAAAAAAAA	1690	chr4	13512437	13514539	0.203049	ENSGALG00000008072	CHRDL1		-3.89233	6.18866e-34
MA1125.1	ZNF384	chr4	13513627	13513638	+	2.5e-06	AAAAAAAAAAAA	1690	chr4	13512437	13514539	0.203049	ENSGALG00000008072	CHRDL1		-3.89233	6.18866e-34
MA1125.1	ZNF384	chr4	13513628	13513639	+	2.5e-06	AAAAAAAAAAAA	1690	chr4	13512437	13514539	0.203049	ENSGALG00000008072	CHRDL1		-3.89233	6.18866e-34
MA1125.1	ZNF384	chrZ	137437	137448	+	2.5e-06	AAAAAAAAAAAA	7482	chrZ	136236	137758	0.220875	ENSGALG00000033770			-2.09561	0.00326747
MA1125.1	ZNF384	chrZ	137438	137449	+	2.5e-06	AAAAAAAAAAAA	7482	chrZ	136236	137758	0.220875	ENSGALG00000033770			-2.09561	0.00326747
MA1125.1	ZNF384	chrZ	137439	137450	+	2.5e-06	AAAAAAAAAAAA	7482	chrZ	136236	137758	0.220875	ENSGALG00000033770			-2.09561	0.00326747
MA1125.1	ZNF384	chrZ	137440	137451	+	2.5e-06	AAAAAAAAAAAA	7482	chrZ	136236	137758	0.220875	ENSGALG00000033770			-2.09561	0.00326747
MA1125.1	ZNF384	chrZ	137441	137452	+	2.5e-06	AAAAAAAAAAAA	7482	chrZ	136236	137758	0.220875	ENSGALG00000033770			-2.09561	0.00326747
MA1125.1	ZNF384	chr8	27400110	27400121	+	2.5e-06	AAAAAAAAAAAA	3074	chr8	27398668	27400366	0.2501	ENSGALG00000010924	cNFI-A	NFIA	-2.84449	2.29916e-22
MA1125.1	ZNF384	chr8	27400111	27400122	+	2.5e-06	AAAAAAAAAAAA	3074	chr8	27398668	27400366	0.2501	ENSGALG00000010924	cNFI-A	NFIA	-2.84449	2.29916e-22
MA1125.1	ZNF384	chr3	19502496	19502507	+	2.5e-06	AAAAAAAAAAAA	1301	chr3	19498853	19502546	0.303393	ENSGALG00000009612	TGFB2		-3.01398	2.30708e-22
MA1125.1	ZNF384	chr12	16331699	16331710	-	2.5e-06	AAAAAAAAAAAA	4232	chr12	16331693	16332387	0.278231	ENSGALG00000007769	FOXP1		-2.48635	7.15056e-15
MA1125.1	ZNF384	chr12	16331700	16331711	-	2.5e-06	AAAAAAAAAAAA	4232	chr12	16331693	16332387	0.278231	ENSGALG00000007769	FOXP1		-2.48635	7.15056e-15
MA1125.1	ZNF384	chrZ	8334997	8335008	-	2.5e-06	AAAAAAAAAAAA	7526	chrZ	8334990	8335277	0.192282	ENSGALG00000005848	IL11RA		-5.04746	1.06486e-11
MA1125.1	ZNF384	chr12	16331701	16331712	-	2.5e-06	AAAAAAAAAAAA	4232	chr12	16331693	16332387	0.278231	ENSGALG00000007769	FOXP1		-2.48635	7.15056e-15
MA1125.1	ZNF384	chrZ	8334998	8335009	-	2.5e-06	AAAAAAAAAAAA	7526	chrZ	8334990	8335277	0.192282	ENSGALG00000005848	IL11RA		-5.04746	1.06486e-11
MA1125.1	ZNF384	chrZ	8334999	8335010	-	2.5e-06	AAAAAAAAAAAA	7526	chrZ	8334990	8335277	0.192282	ENSGALG00000005848	IL11RA		-5.04746	1.06486e-11
MA1125.1	ZNF384	chr12	16331702	16331713	-	2.5e-06	AAAAAAAAAAAA	4232	chr12	16331693	16332387	0.278231	ENSGALG00000007769	FOXP1		-2.48635	7.15056e-15
MA1125.1	ZNF384	chrZ	8335000	8335011	-	2.5e-06	AAAAAAAAAAAA	7526	chrZ	8334990	8335277	0.192282	ENSGALG00000005848	IL11RA		-5.04746	1.06486e-11
MA1125.1	ZNF384	chrZ	8335001	8335012	-	2.5e-06	AAAAAAAAAAAA	7526	chrZ	8334990	8335277	0.192282	ENSGALG00000005848	IL11RA		-5.04746	1.06486e-11
MA1125.1	ZNF384	chrZ	46322621	46322632	-	2.5e-06	AAAAAAAAAAAA	7566	chrZ	46322609	46322814	0.400538	ENSGALG00000000234	EPB41L4A		-1.96575	0.000126311
MA1125.1	ZNF384	chrZ	8335002	8335013	-	2.5e-06	AAAAAAAAAAAA	7526	chrZ	8334990	8335277	0.192282	ENSGALG00000005848	IL11RA		-5.04746	1.06486e-11
MA1125.1	ZNF384	chrZ	8335003	8335014	-	2.5e-06	AAAAAAAAAAAA	7526	chrZ	8334990	8335277	0.192282	ENSGALG00000005848	IL11RA		-5.04746	1.06486e-11
MA1125.1	ZNF384	chrZ	8335004	8335015	-	2.5e-06	AAAAAAAAAAAA	7526	chrZ	8334990	8335277	0.192282	ENSGALG00000005848	IL11RA		-5.04746	1.06486e-11
MA1125.1	ZNF384	chr18	9249203	9249214	-	2.5e-06	AAAAAAAAAAAA	5433	chr18	9249180	9249874	0.190132	ENSGALG00000006880	SLC38A10		-2.30817	5.08789e-10
MA1125.1	ZNF384	chr18	9249204	9249215	-	2.5e-06	AAAAAAAAAAAA	5433	chr18	9249180	9249874	0.190132	ENSGALG00000006880	SLC38A10		-2.30817	5.08789e-10
MA1125.1	ZNF384	chr18	9249206	9249217	-	2.5e-06	ATAAAAAAAAAA	5433	chr18	9249180	9249874	0.190132	ENSGALG00000006880	SLC38A10		-2.30817	5.08789e-10
MA1125.1	ZNF384	chr17	7587446	7587457	-	2.5e-06	AAAAAAAAAAAA	5185	chr17	7587405	7587834	0.245418	ENSGALG00000042055	RXRA		-2.36202	1.02118e-13
MA1125.1	ZNF384	chr17	7587447	7587458	-	2.5e-06	AAAAAAAAAAAA	5185	chr17	7587405	7587834	0.245418	ENSGALG00000042055	RXRA		-2.36202	1.02118e-13
MA1125.1	ZNF384	chr17	7587448	7587459	-	2.5e-06	AAAAAAAAAAAA	5185	chr17	7587405	7587834	0.245418	ENSGALG00000042055	RXRA		-2.36202	1.02118e-13
MA1125.1	ZNF384	chr17	7587449	7587460	-	2.5e-06	AAAAAAAAAAAA	5185	chr17	7587405	7587834	0.245418	ENSGALG00000042055	RXRA		-2.36202	1.02118e-13
MA1125.1	ZNF384	chr17	7587450	7587461	-	2.5e-06	AAAAAAAAAAAA	5185	chr17	7587405	7587834	0.245418	ENSGALG00000042055	RXRA		-2.36202	1.02118e-13
MA1125.1	ZNF384	chr17	7587451	7587462	-	2.5e-06	AAAAAAAAAAAA	5185	chr17	7587405	7587834	0.245418	ENSGALG00000042055	RXRA		-2.36202	1.02118e-13
MA1125.1	ZNF384	chr17	7587452	7587463	-	2.5e-06	AAAAAAAAAAAA	5185	chr17	7587405	7587834	0.245418	ENSGALG00000042055	RXRA		-2.36202	1.02118e-13
MA1125.1	ZNF384	chr28	1234079	1234090	-	2.5e-06	AAAAAAAAAAAA	7088	chr28	1234031	1234318	0.177766	ENSGALG00000041643	cNFI-C	NFIC	-1.63902	2.41911e-05
MA1125.1	ZNF384	chr17	7587453	7587464	-	2.5e-06	AAAAAAAAAAAA	5185	chr17	7587405	7587834	0.245418	ENSGALG00000042055	RXRA		-2.36202	1.02118e-13
MA1125.1	ZNF384	chr28	1234080	1234091	-	2.5e-06	AAAAAAAAAAAA	7088	chr28	1234031	1234318	0.177766	ENSGALG00000041643	cNFI-C	NFIC	-1.63902	2.41911e-05
MA1125.1	ZNF384	chr28	1234081	1234092	-	2.5e-06	AAAAAAAAAAAA	7088	chr28	1234031	1234318	0.177766	ENSGALG00000041643	cNFI-C	NFIC	-1.63902	2.41911e-05
MA1125.1	ZNF384	chr28	1234082	1234093	-	2.5e-06	AAAAAAAAAAAA	7088	chr28	1234031	1234318	0.177766	ENSGALG00000041643	cNFI-C	NFIC	-1.63902	2.41911e-05
MA1125.1	ZNF384	chrZ	8335056	8335067	-	2.5e-06	AAAAAAAAAAAA	7526	chrZ	8334990	8335277	0.192282	ENSGALG00000005848	IL11RA		-5.04746	1.06486e-11
MA1125.1	ZNF384	chr7	16794250	16794261	-	2.5e-06	AAAAAAAAAAAA	2666	chr7	16794152	16794816	0.309259	ENSGALG00000009293	CHN1		-2.00206	1.30653e-08
MA1125.1	ZNF384	chr2	103196165	103196176	-	2.5e-06	AAAAAAAAAAAA	1029	chr2	103196031	103196946	0.360537	ENSGALG00000015056	LAMA3		-2.37228	5.22176e-14
MA1125.1	ZNF384	chr2	103196166	103196177	-	2.5e-06	AAAAAAAAAAAA	1029	chr2	103196031	103196946	0.360537	ENSGALG00000015056	LAMA3		-2.37228	5.22176e-14
MA1125.1	ZNF384	chr2	103196167	103196178	-	2.5e-06	AAAAAAAAAAAA	1029	chr2	103196031	103196946	0.360537	ENSGALG00000015056	LAMA3		-2.37228	5.22176e-14
MA1125.1	ZNF384	chr21	2254133	2254144	-	2.5e-06	AAAAAAAAAAAA	6030	chr21	2253990	2254711	0.259852	ENSGALG00000001561	MXRA8		-2.59065	8.44446e-12
MA1125.1	ZNF384	chr21	2254134	2254145	-	2.5e-06	AAAAAAAAAAAA	6030	chr21	2253990	2254711	0.259852	ENSGALG00000001561	MXRA8		-2.59065	8.44446e-12
MA1125.1	ZNF384	chr21	2254135	2254146	-	2.5e-06	AAAAAAAAAAAA	6030	chr21	2253990	2254711	0.259852	ENSGALG00000001561	MXRA8		-2.59065	8.44446e-12
MA1125.1	ZNF384	chr9	14177921	14177932	-	2.5e-06	ATAAAAAAAAAA	3285	chr9	14177772	14178374	0.320122	ENSGALG00000040866	P3H2		-2.48094	1.81218e-14
MA1125.1	ZNF384	chr2	103673476	103673487	-	2.5e-06	AAAAAAAAAAAA	1031	chr2	103673284	103673752	0.338265	ENSGALG00000015112	ZNF521		-2.90476	6.72498e-20
MA1125.1	ZNF384	chr2	103673477	103673488	-	2.5e-06	AAAAAAAAAAAA	1031	chr2	103673284	103673752	0.338265	ENSGALG00000015112	ZNF521		-2.90476	6.72498e-20
MA1125.1	ZNF384	chr2	103673478	103673489	-	2.5e-06	AAAAAAAAAAAA	1031	chr2	103673284	103673752	0.338265	ENSGALG00000015112	ZNF521		-2.90476	6.72498e-20
MA1125.1	ZNF384	chr2	103673479	103673490	-	2.5e-06	AAAAAAAAAAAA	1031	chr2	103673284	103673752	0.338265	ENSGALG00000015112	ZNF521		-2.90476	6.72498e-20
MA1125.1	ZNF384	chr12	16320762	16320773	-	2.5e-06	AAAAAAAAAAAA	4230	chr12	16320561	16321105	0.291548	ENSGALG00000007769	FOXP1		-2.48635	7.15056e-15
MA1125.1	ZNF384	chr12	16320763	16320774	-	2.5e-06	AAAAAAAAAAAA	4230	chr12	16320561	16321105	0.291548	ENSGALG00000007769	FOXP1		-2.48635	7.15056e-15
MA1125.1	ZNF384	chr19	4053305	4053316	-	2.5e-06	AAAAAAAAAAAA	5569	chr19	4053103	4053481	0.246125	ENSGALG00000021636	CUX1		-2.03114	5.59698e-07
MA1125.1	ZNF384	chr12	16320764	16320775	-	2.5e-06	AAAAAAAAAAAA	4230	chr12	16320561	16321105	0.291548	ENSGALG00000007769	FOXP1		-2.48635	7.15056e-15
MA1125.1	ZNF384	chr9	19830584	19830595	-	2.5e-06	AAAAAAAAAAAA	3410	chr9	19830357	19830770	0.295939	ENSGALG00000009298	TNIK		-1.22472	0.0317107
MA1125.1	ZNF384	chr9	19830585	19830596	-	2.5e-06	AAAAAAAAAAAA	3410	chr9	19830357	19830770	0.295939	ENSGALG00000009298	TNIK		-1.22472	0.0317107
MA1125.1	ZNF384	chr9	19830586	19830597	-	2.5e-06	AAAAAAAAAAAA	3410	chr9	19830357	19830770	0.295939	ENSGALG00000009298	TNIK		-1.22472	0.0317107
MA1125.1	ZNF384	chr9	19830587	19830598	-	2.5e-06	AAAAAAAAAAAA	3410	chr9	19830357	19830770	0.295939	ENSGALG00000009298	TNIK		-1.22472	0.0317107
MA1125.1	ZNF384	chr9	19830588	19830599	-	2.5e-06	AAAAAAAAAAAA	3410	chr9	19830357	19830770	0.295939	ENSGALG00000009298	TNIK		-1.22472	0.0317107
MA1125.1	ZNF384	chr9	19830589	19830600	-	2.5e-06	AAAAAAAAAAAA	3410	chr9	19830357	19830770	0.295939	ENSGALG00000009298	TNIK		-1.22472	0.0317107
MA1125.1	ZNF384	chr8	12718611	12718622	-	2.5e-06	AAAAAAAAAAAA	2928	chr8	12718371	12718992	0.293312	ENSGALG00000005470	PLPPR5		-3.78236	3.56257e-33
MA1125.1	ZNF384	chr8	12718612	12718623	-	2.5e-06	AAAAAAAAAAAA	2928	chr8	12718371	12718992	0.293312	ENSGALG00000005470	PLPPR5		-3.78236	3.56257e-33
MA1125.1	ZNF384	chr19	4235284	4235295	-	2.5e-06	ATAAAAAAAAAA	5581	chr19	4235043	4235342	0.20144	ENSGALG00000021636	CUX1		-2.03114	5.59698e-07
MA1125.1	ZNF384	chr8	12718613	12718624	-	2.5e-06	AAAAAAAAAAAA	2928	chr8	12718371	12718992	0.293312	ENSGALG00000005470	PLPPR5		-3.78236	3.56257e-33
MA1125.1	ZNF384	chr8	12718614	12718625	-	2.5e-06	AAAAAAAAAAAA	2928	chr8	12718371	12718992	0.293312	ENSGALG00000005470	PLPPR5		-3.78236	3.56257e-33
MA1125.1	ZNF384	chr8	12718615	12718626	-	2.5e-06	AAAAAAAAAAAA	2928	chr8	12718371	12718992	0.293312	ENSGALG00000005470	PLPPR5		-3.78236	3.56257e-33
MA1125.1	ZNF384	chr8	12718616	12718627	-	2.5e-06	AAAAAAAAAAAA	2928	chr8	12718371	12718992	0.293312	ENSGALG00000005470	PLPPR5		-3.78236	3.56257e-33
MA1125.1	ZNF384	chr8	12718617	12718628	-	2.5e-06	AAAAAAAAAAAA	2928	chr8	12718371	12718992	0.293312	ENSGALG00000005470	PLPPR5		-3.78236	3.56257e-33
MA1125.1	ZNF384	chr3	23763516	23763527	-	2.5e-06	AAAAAAAAAAAA	1325	chr3	23763234	23763989	0.42715	ENSGALG00000009915	EML4		-2.44444	1.07828e-13
MA1125.1	ZNF384	chr2	56670507	56670518	-	2.5e-06	AAAAAAAAAAAA	904	chr2	56670220	56671010	0.249028	ENSGALG00000042534	NFATC1		-3.7811	3.01965e-18
MA1125.1	ZNF384	chr2	56670508	56670519	-	2.5e-06	AAAAAAAAAAAA	904	chr2	56670220	56671010	0.249028	ENSGALG00000042534	NFATC1		-3.7811	3.01965e-18
MA1125.1	ZNF384	chr3	23762752	23762763	-	2.5e-06	ATAAAAAAAAAA	1324	chr3	23762453	23762856	0.331213	ENSGALG00000009915	EML4		-2.44444	1.07828e-13
MA1125.1	ZNF384	chr8	27398317	27398328	-	2.5e-06	AAAAAAAAAAAA	3073	chr8	27397991	27398452	0.204543	ENSGALG00000010924	cNFI-A	NFIA	-2.84449	2.29916e-22
MA1125.1	ZNF384	chr8	27398318	27398329	-	2.5e-06	AAAAAAAAAAAA	3073	chr8	27397991	27398452	0.204543	ENSGALG00000010924	cNFI-A	NFIA	-2.84449	2.29916e-22
MA1125.1	ZNF384	chr8	27398319	27398330	-	2.5e-06	AAAAAAAAAAAA	3073	chr8	27397991	27398452	0.204543	ENSGALG00000010924	cNFI-A	NFIA	-2.84449	2.29916e-22
MA1125.1	ZNF384	chr8	27398320	27398331	-	2.5e-06	AAAAAAAAAAAA	3073	chr8	27397991	27398452	0.204543	ENSGALG00000010924	cNFI-A	NFIA	-2.84449	2.29916e-22
MA1125.1	ZNF384	chr8	27398321	27398332	-	2.5e-06	AAAAAAAAAAAA	3073	chr8	27397991	27398452	0.204543	ENSGALG00000010924	cNFI-A	NFIA	-2.84449	2.29916e-22
MA1125.1	ZNF384	chr8	27398322	27398333	-	2.5e-06	AAAAAAAAAAAA	3073	chr8	27397991	27398452	0.204543	ENSGALG00000010924	cNFI-A	NFIA	-2.84449	2.29916e-22
MA1125.1	ZNF384	chr8	27398323	27398334	-	2.5e-06	AAAAAAAAAAAA	3073	chr8	27397991	27398452	0.204543	ENSGALG00000010924	cNFI-A	NFIA	-2.84449	2.29916e-22
MA1125.1	ZNF384	chr8	27398324	27398335	-	2.5e-06	AAAAAAAAAAAA	3073	chr8	27397991	27398452	0.204543	ENSGALG00000010924	cNFI-A	NFIA	-2.84449	2.29916e-22
MA1125.1	ZNF384	chr12	11371907	11371918	-	2.5e-06	AAAAAAAAAAAA	4155	chr12	11371471	11372182	0.263702	ENSGALG00000006425	SLC6A6		-3.61099	6.81264e-34
MA1125.1	ZNF384	chr12	11371908	11371919	-	2.5e-06	AAAAAAAAAAAA	4155	chr12	11371471	11372182	0.263702	ENSGALG00000006425	SLC6A6		-3.61099	6.81264e-34
MA1125.1	ZNF384	chr12	11371909	11371920	-	2.5e-06	AAAAAAAAAAAA	4155	chr12	11371471	11372182	0.263702	ENSGALG00000006425	SLC6A6		-3.61099	6.81264e-34
MA1125.1	ZNF384	chr5	28636084	28636095	-	2.5e-06	AAAAAAAAAAAA	2207	chr5	28635641	28636350	0.426468	ENSGALG00000009491	RAD51B		-2.31669	0.000350206
MA1125.1	ZNF384	chr5	5444535	5444546	-	2.5e-06	AAAAAAAAAAAA	2036	chr5	5444092	5444773	0.265959	ENSGALG00000012123	PAX6		-2.19248	1.52664e-10
MA1125.1	ZNF384	chr5	28636085	28636096	-	2.5e-06	AAAAAAAAAAAA	2207	chr5	28635641	28636350	0.426468	ENSGALG00000009491	RAD51B		-2.31669	0.000350206
MA1125.1	ZNF384	chr5	5444536	5444547	-	2.5e-06	AAAAAAAAAAAA	2036	chr5	5444092	5444773	0.265959	ENSGALG00000012123	PAX6		-2.19248	1.52664e-10
MA1125.1	ZNF384	chr5	28636086	28636097	-	2.5e-06	AAAAAAAAAAAA	2207	chr5	28635641	28636350	0.426468	ENSGALG00000009491	RAD51B		-2.31669	0.000350206
MA1125.1	ZNF384	chr5	5444537	5444548	-	2.5e-06	AAAAAAAAAAAA	2036	chr5	5444092	5444773	0.265959	ENSGALG00000012123	PAX6		-2.19248	1.52664e-10
MA1125.1	ZNF384	chr5	5444538	5444549	-	2.5e-06	AAAAAAAAAAAA	2036	chr5	5444092	5444773	0.265959	ENSGALG00000012123	PAX6		-2.19248	1.52664e-10
MA1125.1	ZNF384	chr5	28636087	28636098	-	2.5e-06	AAAAAAAAAAAA	2207	chr5	28635641	28636350	0.426468	ENSGALG00000009491	RAD51B		-2.31669	0.000350206
MA1125.1	ZNF384	chr5	5444539	5444550	-	2.5e-06	AAAAAAAAAAAA	2036	chr5	5444092	5444773	0.265959	ENSGALG00000012123	PAX6		-2.19248	1.52664e-10
MA1125.1	ZNF384	chr5	28636088	28636099	-	2.5e-06	AAAAAAAAAAAA	2207	chr5	28635641	28636350	0.426468	ENSGALG00000009491	RAD51B		-2.31669	0.000350206
MA1125.1	ZNF384	chr5	28636089	28636100	-	2.5e-06	AAAAAAAAAAAA	2207	chr5	28635641	28636350	0.426468	ENSGALG00000009491	RAD51B		-2.31669	0.000350206
MA1125.1	ZNF384	chr8	27498477	27498488	-	2.5e-06	AAAAAAAAAAAA	3097	chr8	27497979	27498725	0.265492	ENSGALG00000010924	cNFI-A	NFIA	-2.84449	2.29916e-22
MA1125.1	ZNF384	chr8	27498478	27498489	-	2.5e-06	AAAAAAAAAAAA	3097	chr8	27497979	27498725	0.265492	ENSGALG00000010924	cNFI-A	NFIA	-2.84449	2.29916e-22
MA1125.1	ZNF384	chr6	18801690	18801701	-	2.5e-06	AAAAAAAAAAAA	2470	chr6	18801191	18803223	0.340862	ENSGALG00000005975	ZNF488		-3.12267	1.43156e-21
MA1125.1	ZNF384	chr8	27498479	27498490	-	2.5e-06	AAAAAAAAAAAA	3097	chr8	27497979	27498725	0.265492	ENSGALG00000010924	cNFI-A	NFIA	-2.84449	2.29916e-22
MA1125.1	ZNF384	chr6	18801691	18801702	-	2.5e-06	AAAAAAAAAAAA	2470	chr6	18801191	18803223	0.340862	ENSGALG00000005975	ZNF488		-3.12267	1.43156e-21
MA1125.1	ZNF384	chr6	18801692	18801703	-	2.5e-06	AAAAAAAAAAAA	2470	chr6	18801191	18803223	0.340862	ENSGALG00000005975	ZNF488		-3.12267	1.43156e-21
MA1125.1	ZNF384	chr8	27498480	27498491	-	2.5e-06	AAAAAAAAAAAA	3097	chr8	27497979	27498725	0.265492	ENSGALG00000010924	cNFI-A	NFIA	-2.84449	2.29916e-22
MA1125.1	ZNF384	chr6	18801693	18801704	-	2.5e-06	AAAAAAAAAAAA	2470	chr6	18801191	18803223	0.340862	ENSGALG00000005975	ZNF488		-3.12267	1.43156e-21
MA1125.1	ZNF384	chr8	27498481	27498492	-	2.5e-06	AAAAAAAAAAAA	3097	chr8	27497979	27498725	0.265492	ENSGALG00000010924	cNFI-A	NFIA	-2.84449	2.29916e-22
MA1125.1	ZNF384	chr8	27498482	27498493	-	2.5e-06	AAAAAAAAAAAA	3097	chr8	27497979	27498725	0.265492	ENSGALG00000010924	cNFI-A	NFIA	-2.84449	2.29916e-22
MA1125.1	ZNF384	chr8	27498483	27498494	-	2.5e-06	AAAAAAAAAAAA	3097	chr8	27497979	27498725	0.265492	ENSGALG00000010924	cNFI-A	NFIA	-2.84449	2.29916e-22
MA1125.1	ZNF384	chr8	27498484	27498495	-	2.5e-06	AAAAAAAAAAAA	3097	chr8	27497979	27498725	0.265492	ENSGALG00000010924	cNFI-A	NFIA	-2.84449	2.29916e-22
MA1125.1	ZNF384	chr8	27498485	27498496	-	2.5e-06	AAAAAAAAAAAA	3097	chr8	27497979	27498725	0.265492	ENSGALG00000010924	cNFI-A	NFIA	-2.84449	2.29916e-22
MA1125.1	ZNF384	chr8	27498486	27498497	-	2.5e-06	AAAAAAAAAAAA	3097	chr8	27497979	27498725	0.265492	ENSGALG00000010924	cNFI-A	NFIA	-2.84449	2.29916e-22
MA1125.1	ZNF384	chr5	5444618	5444629	-	2.5e-06	AAAAAAAAAAAA	2036	chr5	5444092	5444773	0.265959	ENSGALG00000012123	PAX6		-2.19248	1.52664e-10
MA1125.1	ZNF384	chr21	3231260	3231271	-	2.5e-06	AAAAAAAAAAAA	6067	chr21	3230711	3231539	0.438711	ENSGALG00000002377	ENO1		-2.2735	1.16669e-12
MA1125.1	ZNF384	chr21	3231261	3231272	-	2.5e-06	AAAAAAAAAAAA	6067	chr21	3230711	3231539	0.438711	ENSGALG00000002377	ENO1		-2.2735	1.16669e-12
MA1125.1	ZNF384	chr21	3231262	3231273	-	2.5e-06	AAAAAAAAAAAA	6067	chr21	3230711	3231539	0.438711	ENSGALG00000002377	ENO1		-2.2735	1.16669e-12
MA1125.1	ZNF384	chr21	3231263	3231274	-	2.5e-06	AAAAAAAAAAAA	6067	chr21	3230711	3231539	0.438711	ENSGALG00000002377	ENO1		-2.2735	1.16669e-12
MA1125.1	ZNF384	chr21	3231264	3231275	-	2.5e-06	AAAAAAAAAAAA	6067	chr21	3230711	3231539	0.438711	ENSGALG00000002377	ENO1		-2.2735	1.16669e-12
MA1125.1	ZNF384	chr21	3231265	3231276	-	2.5e-06	AAAAAAAAAAAA	6067	chr21	3230711	3231539	0.438711	ENSGALG00000002377	ENO1		-2.2735	1.16669e-12
MA1125.1	ZNF384	chr21	3231266	3231277	-	2.5e-06	AAAAAAAAAAAA	6067	chr21	3230711	3231539	0.438711	ENSGALG00000002377	ENO1		-2.2735	1.16669e-12
MA1125.1	ZNF384	chr21	3231267	3231278	-	2.5e-06	AAAAAAAAAAAA	6067	chr21	3230711	3231539	0.438711	ENSGALG00000002377	ENO1		-2.2735	1.16669e-12
MA1125.1	ZNF384	chr21	3231268	3231279	-	2.5e-06	AAAAAAAAAAAA	6067	chr21	3230711	3231539	0.438711	ENSGALG00000002377	ENO1		-2.2735	1.16669e-12
MA1125.1	ZNF384	chr8	27399235	27399246	-	2.5e-06	AAAAAAAAAAAA	3074	chr8	27398668	27400366	0.2501	ENSGALG00000010924	cNFI-A	NFIA	-2.84449	2.29916e-22
MA1125.1	ZNF384	chr8	27399236	27399247	-	2.5e-06	AAAAAAAAAAAA	3074	chr8	27398668	27400366	0.2501	ENSGALG00000010924	cNFI-A	NFIA	-2.84449	2.29916e-22
MA1125.1	ZNF384	chr8	27399237	27399248	-	2.5e-06	AAAAAAAAAAAA	3074	chr8	27398668	27400366	0.2501	ENSGALG00000010924	cNFI-A	NFIA	-2.84449	2.29916e-22
MA1125.1	ZNF384	chr8	27399238	27399249	-	2.5e-06	AAAAAAAAAAAA	3074	chr8	27398668	27400366	0.2501	ENSGALG00000010924	cNFI-A	NFIA	-2.84449	2.29916e-22
MA1125.1	ZNF384	chr8	27399239	27399250	-	2.5e-06	AAAAAAAAAAAA	3074	chr8	27398668	27400366	0.2501	ENSGALG00000010924	cNFI-A	NFIA	-2.84449	2.29916e-22
MA1125.1	ZNF384	chr8	27399240	27399251	-	2.5e-06	AAAAAAAAAAAA	3074	chr8	27398668	27400366	0.2501	ENSGALG00000010924	cNFI-A	NFIA	-2.84449	2.29916e-22
MA1125.1	ZNF384	chr8	27399241	27399252	-	2.5e-06	AAAAAAAAAAAA	3074	chr8	27398668	27400366	0.2501	ENSGALG00000010924	cNFI-A	NFIA	-2.84449	2.29916e-22
MA1125.1	ZNF384	chr8	27399242	27399253	-	2.5e-06	AAAAAAAAAAAA	3074	chr8	27398668	27400366	0.2501	ENSGALG00000010924	cNFI-A	NFIA	-2.84449	2.29916e-22
MA1125.1	ZNF384	chr8	27399243	27399254	-	2.5e-06	AAAAAAAAAAAA	3074	chr8	27398668	27400366	0.2501	ENSGALG00000010924	cNFI-A	NFIA	-2.84449	2.29916e-22
MA1125.1	ZNF384	chr5	35453848	35453859	-	2.5e-06	ATAAAAAAAAAA	2221	chr5	35453183	35453938	0.398664	ENSGALG00000029022	NPAS3		-2.60031	3.80933e-13
MA1125.1	ZNF384	chr21	2808444	2808455	-	2.5e-06	AAAAAAAAAAAA	6042	chr21	2807655	2808917	0.162553	ENSGALG00000002055	hairy1	HES4	-3.53742	6.05319e-27
MA1125.1	ZNF384	chr21	2808445	2808456	-	2.5e-06	AAAAAAAAAAAA	6042	chr21	2807655	2808917	0.162553	ENSGALG00000002055	hairy1	HES4	-3.53742	6.05319e-27
MA1125.1	ZNF384	chr21	2808462	2808473	-	2.5e-06	ATAAAAAAAAAA	6042	chr21	2807655	2808917	0.162553	ENSGALG00000002055	hairy1	HES4	-3.53742	6.05319e-27
MA1125.1	ZNF384	chr4	32999224	32999235	-	2.5e-06	AAAAAAAAAAAA	1744	chr4	32998376	32999332	0.274148	ENSGALG00000010061	LRBA		-1.21187	0.0258109
MA1125.1	ZNF384	chr8	27400012	27400023	-	2.5e-06	AAAAAAAAAAAA	3074	chr8	27398668	27400366	0.2501	ENSGALG00000010924	cNFI-A	NFIA	-2.84449	2.29916e-22
MA1125.1	ZNF384	chr8	27400013	27400024	-	2.5e-06	AAAAAAAAAAAA	3074	chr8	27398668	27400366	0.2501	ENSGALG00000010924	cNFI-A	NFIA	-2.84449	2.29916e-22
MA1125.1	ZNF384	chr8	27400014	27400025	-	2.5e-06	AAAAAAAAAAAA	3074	chr8	27398668	27400366	0.2501	ENSGALG00000010924	cNFI-A	NFIA	-2.84449	2.29916e-22
MA0073.1	RREB1	chr17	7330812	7330831	+	2.5e-06	CCCCCCATCACCCCCAGGGC	5174	chr17	7330779	7330980	0.29031	ENSGALG00000047321			-2.88654	7.04065e-12
MA0516.1	SP2	chr26	3493062	3493076	-	2.52e-06	TCCCCACCCCTTCCC	6866	chr26	3492977	3493216	0.140651	ENSGALG00000034196	WNT2B		-2.56633	5.45515e-17
MA0073.1	RREB1	chr25	3844839	3844858	+	2.52e-06	ACCCCCTACACCCAACCCCG	6755	chr25	3844510	3844880	0.162264	ENSGALG00000036925	CADM3		-1.29966	0.00962733
MA0073.1	RREB1	chr25	3844668	3844687	-	2.54e-06	CACCACCACCACCCCCCCCA	6755	chr25	3844510	3844880	0.162264	ENSGALG00000036925	CADM3		-1.29966	0.00962733
MA0073.1	RREB1	chr20	11522508	11522527	+	2.55e-06	CCACATCACAACCCCCCAGT	5957	chr20	11522474	11522715	0.257899	ENSGALG00000037780	PMEPA1		-2.39888	5.34309e-12
MA0516.1	SP2	chr21	3864560	3864574	+	2.56e-06	CTCCCTCCCCTTCCC	6076	chr21	3864124	3864735	0.253966	ENSGALG00000002888	CASZ1		-2.57063	3.55761e-16
MA1108.1	MXI1	chr17	1828306	1828318	+	2.56e-06	CGGCCACGTGCTT	5076	chr17	1828232	1828430	0.0959334	ENSGALG00000008859	WDR31		-3.6194	5.70377e-05
MA0523.1	TCF7L2	chr1	33848133	33848146	+	2.57e-06	GAACATCAAAGCAG	126	chr1	33848048	33848464	0.42311	ENSGALG00000009842	RASSF3		-1.78233	2.22029e-05
MA0079.3	SP1	chrZ	8262448	8262458	-	2.57e-06	CCTCCGCCCCC	7518	chrZ	8262080	8262552	0.344058	ENSGALG00000028140	CNTFR		-3.57804	1.59687e-28
MA1108.1	MXI1	chr21	3933469	3933481	+	2.57e-06	GCGCCACGTGCCA	6113	chr21	3933000	3933652	0.249708	ENSGALG00000002888	CASZ1		-2.57063	3.55761e-16
MA0521.1	Tcf12	chr2	101067350	101067360	-	2.58e-06	GACAGCTGCAC	1020	chr2	101067247	101067548	0.337022	ENSGALG00000032997	EMILIN2		-4.92594	2.20462e-29
MA0521.1	Tcf12	chr21	3251553	3251563	-	2.58e-06	AACAGCTGGGG	6069	chr21	3251409	3251589	0.334635	ENSGALG00000002466	SLC2A5		-3.43273	2.62947e-07
MA0521.1	Tcf12	chr5	55341689	55341699	-	2.58e-06	GACAGCTGCAC	2307	chr5	55341458	55341977	0.249062	ENSGALG00000012025	KIAA0586	TA3	-1.46648	0.00122835
MA1116.1	RBPJ	chr6	8569401	8569410	-	2.58e-06	CCTGGGAAGG	2396	chr6	8569313	8569573	0.257183	ENSGALG00000002942	JMJD1C		-1.66455	4.86537e-05
MA1116.1	RBPJ	chr10	18427729	18427738	-	2.58e-06	CCTGGGAAGG	3702	chr10	18427472	18427742	0.207642	ENSGALG00000007410	IGDCC4		-1.8654	1.06669e-07
MA1116.1	RBPJ	chrZ	8204846	8204855	-	2.58e-06	CCTGGGAAGG	7510	chrZ	8204523	8205579	0.214065	ENSGALG00000028140	CNTFR		-3.57804	1.59687e-28
MA1116.1	RBPJ	chr18	9243649	9243658	-	2.58e-06	CCTGGGAAGG	5432	chr18	9243309	9243997	0.22066	ENSGALG00000006880	SLC38A10		-2.30817	5.08789e-10
MA1116.1	RBPJ	chr19	2156525	2156534	+	2.58e-06	CCTGGGAAGG	5553	chr19	2156490	2156620	0.256806	ENSGALG00000001153	AUTS2		-2.03576	3.62699e-06
MA1116.1	RBPJ	chr1	84426868	84426877	+	2.58e-06	CGTGGGAACG	393	chr1	84426825	84426899	0.317359	ENSGALG00000015152	BOC		-3.41015	1.9399e-24
MA1116.1	RBPJ	chr4	49170351	49170360	+	2.58e-06	CCTGGGAAGG	1815	chr4	49170201	49170727	0.260352	ENSGALG00000037332	IGFBP7		-2.38987	0.0079414
MA1116.1	RBPJ	chr12	19933954	19933963	+	2.58e-06	CCTGGGAAGG	4320	chr12	19933734	19934074	0.219707	ENSGALG00000008473	PLXND1		-1.93892	0.000174704
MA1116.1	RBPJ	chr4	11824801	11824810	+	2.58e-06	CCTGGGAAGG	1681	chr4	11824543	11825005	0.22103	ENSGALG00000007608	ARHGEF9		-1.4239	0.00243085
MA1116.1	RBPJ	chr12	14672736	14672745	+	2.58e-06	CGTGGGAACG	4201	chr12	14672422	14672745	0.321999	ENSGALG00000007431	MAGI1		-2.28457	1.62729e-11
MA1116.1	RBPJ	chr18	5923894	5923903	+	2.58e-06	CCTGGGAAGG	5372	chr18	5923375	5923936	0.28412	ENSGALG00000003059	HLF		-2.18605	4.56917e-05
MA1116.1	RBPJ	chr1	80186702	80186711	+	2.58e-06	CCTGGGAAGG	361	chr1	80186083	80186812	0.38065	ENSGALG00000039461	TNFRSF1A		-1.96464	2.18543e-06
MA1116.1	RBPJ	chr3	32547913	32547922	+	2.58e-06	CCTGGGAAGG	1380	chr3	32545848	32548884	0.349338	ENSGALG00000032640	CRIM1		-1.5412	0.00136353
MA0073.1	RREB1	chr23	5103083	5103102	-	2.58e-06	CCCCACATCCCCACACCCCC	6480	chr23	5102695	5103191	0.244819	ENSGALG00000038708	KCNQ4		-3.43206	1.5307e-10
MA0518.1	Stat4	chr2	4052003	4052016	-	2.59e-06	TTTCCGAGAAAGGA	768	chr2	4051890	4052082	0.274122	ENSGALG00000005582	KLHL18		-1.34296	0.00940987
MA0137.3	STAT1	chr17	7206498	7206508	+	2.59e-06	TTTCCAGGAAG	5165	chr17	7206497	7206752	0.188727	ENSGALG00000033597	ADAMTS13		-3.12743	1.78638e-25
MA0137.3	STAT1	chr9	1793627	1793637	+	2.59e-06	TTTCCAGGAAG	3168	chr9	1793369	1793874	0.250671	ENSGALG00000002155	HS6ST1		-2.43036	1.65568e-14
MA0516.1	SP2	chr23	5110825	5110839	+	2.59e-06	CCCCCGCCTACCGCC	6486	chr23	5110489	5110851	0.263633	ENSGALG00000017715	TINAGL1		-1.78583	1.00366e-06
MA0073.1	RREB1	chr5	13845387	13845406	+	2.59e-06	AACCAAACCAACCCCTCGGA	2092	chr5	13844945	13845478	0.257013	ENSGALG00000006546	CD81		-3.13237	1.22495e-22
MA0104.4	MYCN	chr12	3624859	3624870	+	2.6e-06	AGCCACGTGGCA	4092	chr12	3624427	3624984	0.185745	ENSGALG00000028871	SLC38A3		-2.54937	4.74144e-17
MA0104.4	MYCN	chr12	3624859	3624870	-	2.6e-06	TGCCACGTGGCT	4092	chr12	3624427	3624984	0.185745	ENSGALG00000028871	SLC38A3		-2.54937	4.74144e-17
MA0104.4	MYCN	chr4	83439782	83439793	+	2.6e-06	AGCCACGTGGCA	1908	chr4	83439023	83439970	0.291407	ENSGALG00000015708	FGFR3		-1.90947	7.46272e-08
MA0104.4	MYCN	chr4	83439782	83439793	-	2.6e-06	TGCCACGTGGCT	1908	chr4	83439023	83439970	0.291407	ENSGALG00000015708	FGFR3		-1.90947	7.46272e-08
MA0147.3	MYC	chr24	4245196	4245207	-	2.62e-06	CTCCACGTGCTC	6639	chr24	4245115	4245228	0.17266	ENSGALG00000030027	MCAM		-2.80825	1.41447e-09
MA0147.3	MYC	chr33	7201721	7201732	+	2.62e-06	CTCCACGTGCTC	7409	chr33	7201615	7201882	0.0958683	ENSGALG00000033404	RARG		-1.84562	0.000283242
MA0147.3	MYC	chr18	9249373	9249384	-	2.62e-06	CTCCACGTGCTC	5433	chr18	9249180	9249874	0.190132	ENSGALG00000006880	SLC38A10		-2.30817	5.08789e-10
MA0104.4	MYCN	chr1	57375494	57375505	+	2.64e-06	CACCACGTGGTG	292	chr1	57375361	57375630	0.226698	ENSGALG00000012877	CREB3L2		-2.50542	2.92033e-15
MA0104.4	MYCN	chr1	57375494	57375505	-	2.64e-06	CACCACGTGGTG	292	chr1	57375361	57375630	0.226698	ENSGALG00000012877	CREB3L2		-2.50542	2.92033e-15
MA0518.1	Stat4	chr20	5077167	5077180	-	2.64e-06	CTGCTGGGAAATGG	5841	chr20	5077017	5077398	0.214189	ENSGALG00000003855	SRC		-1.46379	0.0215952
MA0517.1	STAT1::STAT2	chr19	7182426	7182440	-	2.68e-06	TTGCTTTCATTTCCT	5672	chr19	7182335	7182508	0.145941	ENSGALG00000004917	DOC2B		-2.25971	0.00407449
MA1108.1	MXI1	chr3	67770406	67770418	+	2.69e-06	GCACCACGTGGGT	1460	chr3	67770291	67770501	0.13741	ENSGALG00000043047	SOBP		-2.5789	8.49902e-16
MA0825.1	MNT	chr6	32143870	32143879	+	2.72e-06	AGCACGTGCT	2557	chr6	32143618	32144043	0.235246	ENSGALG00000032373			-3.31103	2.56751e-21
MA0825.1	MNT	chr6	32143870	32143879	-	2.72e-06	AGCACGTGCT	2557	chr6	32143618	32144043	0.235246	ENSGALG00000032373			-3.31103	2.56751e-21
MA0825.1	MNT	chr3	30427309	30427318	+	2.72e-06	AGCACGTGCT	1351	chr3	30426892	30427362	0.194232	ENSGALG00000030587			-2.4786	7.12232e-16
MA0825.1	MNT	chr3	56635480	56635489	+	2.72e-06	AGCACGTGCT	1438	chr3	56635058	56635556	0.302576	ENSGALG00000031656	EYA4		-1.73502	2.05572e-05
MA0825.1	MNT	chr3	30427309	30427318	-	2.72e-06	AGCACGTGCT	1351	chr3	30426892	30427362	0.194232	ENSGALG00000030587			-2.4786	7.12232e-16
MA0825.1	MNT	chr3	56635480	56635489	-	2.72e-06	AGCACGTGCT	1438	chr3	56635058	56635556	0.302576	ENSGALG00000031656	EYA4		-1.73502	2.05572e-05
MA0058.3	MAX	chr1	57375495	57375504	+	2.72e-06	ACCACGTGGT	292	chr1	57375361	57375630	0.226698	ENSGALG00000012877	CREB3L2		-2.50542	2.92033e-15
MA0058.3	MAX	chr1	57375495	57375504	-	2.72e-06	ACCACGTGGT	292	chr1	57375361	57375630	0.226698	ENSGALG00000012877	CREB3L2		-2.50542	2.92033e-15
MA0059.1	MAX::MYC	chr1	195617438	195617448	-	2.72e-06	AGCCACGTGGT	690	chr1	195617376	195617497	0.165655	ENSGALG00000001258	NUMA1		-1.61284	0.000506707
MA0059.1	MAX::MYC	chr1	54222372	54222382	-	2.72e-06	AGGCACGTGGT	260	chr1	54222287	54222558	0.168163	ENSGALG00000027122	APPL2		-1.36171	0.00855893
MA0608.1	Creb3l2	chr6	31838113	31838121	+	2.72e-06	GCCACGTGT	2551	chr6	31838045	31838608	0.357899	ENSGALG00000009495	FGFR2		-2.18482	1.16539e-06
MA0608.1	Creb3l2	chr26	3498768	3498776	-	2.72e-06	GCCACGTGT	6868	chr26	3498660	3501012	0.242613	ENSGALG00000034196	WNT2B		-2.56633	5.45515e-17
MA0608.1	Creb3l2	chr20	5562392	5562400	-	2.72e-06	GCCACGTGT	5857	chr20	5562282	5562410	0.267036	ENSGALG00000054473	SLC13A3		-1.80422	2.99839e-06
MA0608.1	Creb3l2	chr18	4265042	4265050	+	2.72e-06	GCCACGTGT	5345	chr18	4264892	4265197	0.136836	ENSGALG00000001805	MXRA7		-1.58245	6.64308e-05
MA0608.1	Creb3l2	chr5	22510449	22510457	+	2.72e-06	GCCACGTGT	2146	chr5	22510267	22510481	0.211099	ENSGALG00000008053	PRDM11		-1.38779	0.00269146
MA0608.1	Creb3l2	chr17	7626310	7626318	-	2.72e-06	GCCACGTGT	5194	chr17	7626123	7626334	0.19491	ENSGALG00000042055	RXRA		-2.36202	1.02118e-13
MA0608.1	Creb3l2	chr2	3957747	3957755	-	2.72e-06	GCCACGTGT	766	chr2	3957540	3957808	0.213172	ENSGALG00000039120	NBEAL2		-2.68493	3.43711e-21
MA0608.1	Creb3l2	chr4	45791236	45791244	-	2.72e-06	GCCACGTGT	1799	chr4	45790982	45791361	0.204533	ENSGALG00000043935	AFF1		-1.74133	3.83618e-06
MA0608.1	Creb3l2	chr9	5049769	5049777	-	2.72e-06	GCCACGTGT	3210	chr9	5049486	5049803	0.215299	ENSGALG00000006044	MAB21L4		-2.28593	2.06823e-08
MA0608.1	Creb3l2	chr3	23789416	23789424	-	2.72e-06	GCCACGTGT	1326	chr3	23788610	23789594	0.314333	ENSGALG00000009915	EML4		-2.44444	1.07828e-13
MA1108.1	MXI1	chrZ	8336156	8336168	+	2.72e-06	GTGCCACGTGCCG	7528	chrZ	8336075	8336556	0.260633	ENSGALG00000005848	IL11RA		-5.04746	1.06486e-11
MA1108.1	MXI1	chr1	54222370	54222382	+	2.72e-06	AGACCACGTGCCT	260	chr1	54222287	54222558	0.168163	ENSGALG00000027122	APPL2		-1.36171	0.00855893
MA1099.1	Hes1	chr8	27498822	27498831	+	2.75e-06	GGCACGCGAC	3098	chr8	27498788	27498996	0.18534	ENSGALG00000010924	cNFI-A	NFIA	-2.84449	2.29916e-22
MA0073.1	RREB1	chr5	12755074	12755093	-	2.76e-06	ACCCACACCAACCACGCTGA	2072	chr5	12754895	12755271	0.268911	ENSGALG00000006300	LDHA		-2.77136	9.36434e-08
MA0518.1	Stat4	chr10	1704997	1705010	-	2.77e-06	GTTCCAGGAAACGT	3485	chr10	1704959	1705279	0.253787	ENSGALG00000030812	CSNK1G1		-1.65392	1.86202e-05
MA0521.1	Tcf12	chr5	55084891	55084901	+	2.78e-06	AACAGCTGCAC	2304	chr5	55084769	55084937	0.17373	ENSGALG00000012017	DAAM1		-2.47962	1.50909e-15
MA0521.1	Tcf12	chr7	29970543	29970553	-	2.78e-06	AACAGCTGCAC	2766	chr7	29970345	29970637	0.220207	ENSGALG00000012177	NCKAP5		-1.30442	0.00959951
MA0521.1	Tcf12	chr2	45479650	45479660	+	2.78e-06	AACAGCTGCAC	896	chr2	45479341	45479705	0.306403	ENSGALG00000043240	ARPP21		-2.107	4.35361e-06
MA1125.1	ZNF384	chr4	75219884	75219895	+	2.8e-06	GTTAAAAAAAAA	1881	chr4	75219849	75221285	0.348347	ENSGALG00000041121	SLIT2		-1.80263	6.04812e-05
MA1125.1	ZNF384	chr5	28806893	28806904	+	2.8e-06	GTTAAAAAAAAA	2210	chr5	28806637	28807184	0.356067	ENSGALG00000009491	RAD51B		-2.31669	0.000350206
MA0147.3	MYC	chr12	11683847	11683858	+	2.8e-06	AGCCACGTGCCT	4160	chr12	11683707	11685034	0.281424	ENSGALG00000006526	PLXNB1	PLXNB3	-1.79636	6.25722e-06
MA0147.3	MYC	chr7	22138570	22138581	-	2.8e-06	AGCCACGTGCCT	2701	chr7	22138221	22138618	0.20991	ENSGALG00000043198			-1.47075	0.0296661
MA0079.3	SP1	chr18	9281915	9281925	-	2.8e-06	GCCCCGCCTCT	5436	chr18	9281714	9282031	0.34165	ENSGALG00000006901	AATK		-3.02231	4.57009e-15
MA0073.1	RREB1	chr6	8560292	8560311	-	2.8e-06	CCCCAAACAACCCCAAATCT	2395	chr6	8560067	8560473	0.228174	ENSGALG00000002942	JMJD1C		-1.66455	4.86537e-05
MA0073.1	RREB1	chr19	1881684	1881703	+	2.81e-06	CCCCCCGCCACACACACAGC	5548	chr19	1881531	1881710	0.217964	ENSGALG00000001153	AUTS2		-2.03576	3.62699e-06
MA0516.1	SP2	chr5	28635968	28635982	+	2.82e-06	GCCCCTCCTCCTCAG	2207	chr5	28635641	28636350	0.426468	ENSGALG00000009491	RAD51B		-2.31669	0.000350206
MA0052.3	MEF2A	chr6	8641351	8641362	-	2.82e-06	TCTAAAAATAAA	2401	chr6	8641080	8641916	0.251801	ENSGALG00000002942	JMJD1C		-1.66455	4.86537e-05
MA0073.1	RREB1	chr26	4161518	4161537	-	2.82e-06	ACACCGCCCACCCCATCCCA	6888	chr26	4161400	4161592	0.23115	ENSGALG00000002675	SCUBE3		-4.35952	4.01568e-06
MA0104.4	MYCN	chr15	7284273	7284284	+	2.82e-06	CCCCACGTGGCA	4944	chr15	7284135	7284394	0.14171	ENSGALG00000026086	CRYBB2		-1.54033	8.25029e-05
MA0104.4	MYCN	chr15	7284273	7284284	-	2.82e-06	TGCCACGTGGGG	4944	chr15	7284135	7284394	0.14171	ENSGALG00000026086	CRYBB2		-1.54033	8.25029e-05
MA0463.1	Bcl6	chr2	117754834	117754847	-	2.83e-06	ATTCCTAGAAAACC	1076	chr2	117754700	117755212	0.418449	ENSGALG00000034346	RDH10		-4.32007	3.66704e-40
MA0463.1	Bcl6	chr10	2068358	2068371	+	2.83e-06	GTTCCTGGAGACCA	3517	chr10	2068182	2068511	0.144569	ENSGALG00000031313			-1.25955	0.0350705
MA0144.2	STAT3	chr3	12668240	12668250	+	2.84e-06	GTTCTGGGAAA	1266	chr3	12668211	12668387	0.241746	ENSGALG00000009068	ITPKB		-1.95269	3.99499e-07
MA0144.2	STAT3	chr4	63044377	63044387	-	2.84e-06	GTTCTGGGAAA	1855	chr4	63043465	63044537	0.317283	ENSGALG00000013627	SLC7A2		-3.74492	5.48459e-32
MA1106.1	HIF1A	chr12	11370107	11370116	+	2.84e-06	GTACGTGCCG	4154	chr12	11369334	11370604	0.293096	ENSGALG00000006425	SLC6A6		-3.61099	6.81264e-34
MA0516.1	SP2	chr19	737237	737251	+	2.85e-06	ATCCCACCCCCTCCC	5526	chr19	737224	738073	0.222886	ENSGALG00000001028	RNF43		-1.88418	0.00810954
MA0768.1	LEF1	chr13	6176342	6176356	-	2.86e-06	TCAGATCAAAGGAAT	4411	chr13	6176328	6176467	0.0961432	ENSGALG00000001768	TENM2		-1.67216	8.1018e-05
MA0073.1	RREB1	chr3	19495928	19495947	+	2.87e-06	CAACCAAACAAAAAAACACC	1300	chr3	19494692	19496265	0.312819	ENSGALG00000009612	TGFB2		-3.01398	2.30708e-22
MA0523.1	TCF7L2	chr9	5555647	5555660	+	2.89e-06	TGAGATCAAAGAGA	3233	chr9	5555458	5555699	0.269946	ENSGALG00000036111	ITM2C		-1.58712	6.09433e-05
MA0073.1	RREB1	chr13	13725002	13725021	+	2.89e-06	CCCCGAAACAACCACAGCAG	4491	chr13	13724926	13725264	0.29558	ENSGALG00000027534	GM2A		-3.34787	4.08899e-07
MA0516.1	SP2	chr28	4035353	4035367	-	2.9e-06	CCCCCACCCCCACCC	7202	chr28	4035182	4036103	0.251133	ENSGALG00000030344	ISYNA1		-2.37344	1.48843e-12
MA0147.3	MYC	chr3	30436222	30436233	-	2.9e-06	AACCACGTGCCC	1355	chr3	30436185	30436728	0.229043	ENSGALG00000030587			-2.4786	7.12232e-16
MA0839.1	CREB3L1	chr33	5909001	5909014	+	2.91e-06	CTGCCACGTATCCA	7366	chr33	5908866	5909097	0.283828	ENSGALG00000039710	HDAC7		-2.4525	6.41767e-14
MA0059.1	MAX::MYC	chr10	2159777	2159787	-	2.92e-06	GAACACGTGGT	3519	chr10	2159690	2159978	0.233763	ENSGALG00000001798	BBS4		-1.27016	0.0120199
MA0809.1	TEAD4	chr28	1342856	1342865	+	2.92e-06	CACATTCCTC	7097	chr28	1342854	1343168	0.135184	ENSGALG00000051146	TLE5		-2.41512	1.64462e-16
MA0809.1	TEAD4	chr1	61751678	61751687	+	2.92e-06	CACATTCCTC	315	chr1	61751612	61751771	0.177896	ENSGALG00000013034	CECR2		-2.51855	6.4681e-15
MA0809.1	TEAD4	chr28	1409416	1409425	+	2.92e-06	CACATTCCTC	7099	chr28	1409314	1409537	0.190252	ENSGALG00000026716	CELF5		-1.95419	0.00252376
MA0809.1	TEAD4	chr18	4265101	4265110	+	2.92e-06	CACATTCCTC	5345	chr18	4264892	4265197	0.136836	ENSGALG00000001805	MXRA7		-1.58245	6.64308e-05
MA0809.1	TEAD4	chr21	3237775	3237784	-	2.92e-06	CACATTCCTC	6068	chr21	3237298	3237964	0.301751	ENSGALG00000002390	CA6		-1.98114	1.29812e-07
MA0809.1	TEAD4	chr5	13838554	13838563	+	2.92e-06	CACATTCCTC	2087	chr5	13836889	13838861	0.32556	ENSGALG00000006546	CD81		-3.13237	1.22495e-22
MA0090.2	TEAD1	chr28	1342856	1342865	+	2.92e-06	CACATTCCTC	7097	chr28	1342854	1343168	0.135184	ENSGALG00000051146	TLE5		-2.41512	1.64462e-16
MA0090.2	TEAD1	chr1	61751678	61751687	+	2.92e-06	CACATTCCTC	315	chr1	61751612	61751771	0.177896	ENSGALG00000013034	CECR2		-2.51855	6.4681e-15
MA0090.2	TEAD1	chr28	1409416	1409425	+	2.92e-06	CACATTCCTC	7099	chr28	1409314	1409537	0.190252	ENSGALG00000026716	CELF5		-1.95419	0.00252376
MA0090.2	TEAD1	chr18	4265101	4265110	+	2.92e-06	CACATTCCTC	5345	chr18	4264892	4265197	0.136836	ENSGALG00000001805	MXRA7		-1.58245	6.64308e-05
MA0090.2	TEAD1	chr21	3237775	3237784	-	2.92e-06	CACATTCCTC	6068	chr21	3237298	3237964	0.301751	ENSGALG00000002390	CA6		-1.98114	1.29812e-07
MA0090.2	TEAD1	chr5	13838554	13838563	+	2.92e-06	CACATTCCTC	2087	chr5	13836889	13838861	0.32556	ENSGALG00000006546	CD81		-3.13237	1.22495e-22
MA0521.1	Tcf12	chr18	3818511	3818521	-	2.95e-06	GACAGCTGCTC	5329	chr18	3818421	3818618	0.211951	ENSGALG00000040244	SEPT9	SEPTIN9	-1.53269	8.12742e-05
MA1108.1	MXI1	chr3	4310569	4310581	-	2.96e-06	CGTCCACGTGCTC	1194	chr3	4310535	4310829	0.094812	ENSGALG00000008567	PACS1		-1.79797	7.64882e-07
MA1108.1	MXI1	chr7	22138570	22138582	-	2.96e-06	CAGCCACGTGCCT	2701	chr7	22138221	22138618	0.20991	ENSGALG00000043198			-1.47075	0.0296661
MA1108.1	MXI1	chr12	11683846	11683858	+	2.96e-06	CAGCCACGTGCCT	4160	chr12	11683707	11685034	0.281424	ENSGALG00000006526	PLXNB1	PLXNB3	-1.79636	6.25722e-06
MA0839.1	CREB3L1	chr6	31895587	31895600	-	2.96e-06	ATGCCAGGTCATCA	2553	chr6	31894861	31895623	0.255478	ENSGALG00000009495	FGFR2		-2.18482	1.16539e-06
MA0517.1	STAT1::STAT2	chr2	122775422	122775436	-	2.97e-06	GGAGTTTCAGTTCCT	1084	chr2	122775260	122776197	0.363145	ENSGALG00000030781	CA2		-1.39176	0.0061586
MA0147.3	MYC	chr5	13836912	13836923	-	2.97e-06	GCCCACGTGCGT	2087	chr5	13836889	13838861	0.32556	ENSGALG00000006546	CD81		-3.13237	1.22495e-22
MA0073.1	RREB1	chr20	5132920	5132939	+	2.97e-06	AAACAAAACAACACAACAAA	5846	chr20	5132813	5133568	0.297073	ENSGALG00000003932	SDC4		-2.83349	3.44258e-13
MA0518.1	Stat4	chr8	16553210	16553223	-	2.97e-06	CTTCCAGGAACCGA	2940	chr8	16552958	16553292	0.291784	ENSGALG00000008658	ZNHIT6		-3.83164	1.38534e-36
MA0516.1	SP2	chr15	5776830	5776844	-	2.98e-06	CCCCCGCCCTCGCTC	4910	chr15	5776730	5776988	0.237219	ENSGALG00000004225	KDM2B		-1.41511	0.0217516
MA0104.4	MYCN	chr20	2695769	2695780	+	2.98e-06	ATCCACGTGGCC	5810	chr20	2695659	2696072	0.347677	ENSGALG00000003409	SOGA1		-2.24887	2.69852e-07
MA0104.4	MYCN	chr20	2695769	2695780	-	2.98e-06	GGCCACGTGGAT	5810	chr20	2695659	2696072	0.347677	ENSGALG00000003409	SOGA1		-2.24887	2.69852e-07
MA0649.1	HEY2	chr17	7330841	7330850	-	2.98e-06	GCCACGTGCC	5174	chr17	7330779	7330980	0.29031	ENSGALG00000047321			-2.88654	7.04065e-12
MA0649.1	HEY2	chrZ	8336158	8336167	+	2.98e-06	GCCACGTGCC	7528	chrZ	8336075	8336556	0.260633	ENSGALG00000005848	IL11RA		-5.04746	1.06486e-11
MA0649.1	HEY2	chr12	11683848	11683857	+	2.98e-06	GCCACGTGCC	4160	chr12	11683707	11685034	0.281424	ENSGALG00000006526	PLXNB1	PLXNB3	-1.79636	6.25722e-06
MA0649.1	HEY2	chr11	6753803	6753812	+	2.98e-06	GCCACGTGCC	3863	chr11	6753533	6753850	0.218865	ENSGALG00000003891	ZNF423		-1.48887	0.0188358
MA0649.1	HEY2	chr7	22138571	22138580	-	2.98e-06	GCCACGTGCC	2701	chr7	22138221	22138618	0.20991	ENSGALG00000043198			-1.47075	0.0296661
MA0649.1	HEY2	chr5	5447093	5447102	-	2.98e-06	GCCACGTGCC	2038	chr5	5446708	5448171	0.276524	ENSGALG00000012123	PAX6		-2.19248	1.52664e-10
MA0649.1	HEY2	chrZ	8262467	8262476	-	2.98e-06	GCCACGTGCC	7518	chrZ	8262080	8262552	0.344058	ENSGALG00000028140	CNTFR		-3.57804	1.59687e-28
MA0649.1	HEY2	chr21	3933471	3933480	+	2.98e-06	GCCACGTGCC	6113	chr21	3933000	3933652	0.249708	ENSGALG00000002888	CASZ1		-2.57063	3.55761e-16
MA0649.1	HEY2	chr5	5447633	5447642	-	2.98e-06	GCCACGTGCC	2038	chr5	5446708	5448171	0.276524	ENSGALG00000012123	PAX6		-2.19248	1.52664e-10
MA0523.1	TCF7L2	chr12	16489682	16489695	+	2.98e-06	CCACTTCAAAGGGA	4273	chr12	16489243	16489841	0.311417	ENSGALG00000007769	FOXP1		-2.48635	7.15056e-15
MA0606.1	NFAT5	chr12	19933808	19933817	-	2.99e-06	ATTTTCCATG	4320	chr12	19933734	19934074	0.219707	ENSGALG00000008473	PLXND1		-1.93892	0.000174704
MA0606.1	NFAT5	chr13	9586054	9586063	+	2.99e-06	ATTTTCCATG	4438	chr13	9585938	9586743	0.362726	ENSGALG00000002831	SH3PXD2B		-1.7656	5.46181e-06
MA0606.1	NFAT5	chr12	19935693	19935702	+	2.99e-06	ATTTTCCATG	4321	chr12	19935501	19935704	0.218281	ENSGALG00000008473	PLXND1		-1.93892	0.000174704
MA0606.1	NFAT5	chr2	102036803	102036812	-	2.99e-06	ATTTTCCATG	1021	chr2	102036480	102037485	0.391433	ENSGALG00000014910	COLEC12		-1.6703	4.19633e-06
MA0606.1	NFAT5	chr19	7189482	7189491	-	2.99e-06	ATTTTCCATG	5673	chr19	7189092	7190134	0.246969	ENSGALG00000004917	DOC2B		-2.25971	0.00407449
MA0606.1	NFAT5	chrZ	80738	80747	-	2.99e-06	ATTTTCCATG	7469	chrZ	80260	81489	0.2991	ENSGALG00000033770			-2.09561	0.00326747
MA0606.1	NFAT5	chr12	11363129	11363138	+	2.99e-06	ATTTTCCATG	4152	chr12	11361768	11364204	0.342745	ENSGALG00000006425	SLC6A6		-3.61099	6.81264e-34
MA0768.1	LEF1	chr5	55372318	55372332	-	3.01e-06	CAACATCAAAGAAAA	2308	chr5	55372093	55372482	0.380163	ENSGALG00000012025	KIAA0586	TA3	-1.46648	0.00122835
MA0768.1	LEF1	chr3	91780301	91780315	-	3.01e-06	GAACATCAAAGACAA	1496	chr3	91779350	91782961	0.294726	ENSGALG00000016361	FAM110C		-4.64991	5.3328e-42
MA0144.2	STAT3	chr21	6005578	6005588	-	3.01e-06	CTGCTGGGAAG	6175	chr21	6005557	6005713	0.231745	ENSGALG00000004741	EPHB2		-2.37967	1.90823e-11
MA0773.1	MEF2D	chr5	13839331	13839342	-	3.01e-06	TCTATTAATAGC	2088	chr5	13839159	13840074	0.261864	ENSGALG00000006546	CD81		-3.13237	1.22495e-22
MA0463.1	Bcl6	chr12	18872499	18872512	-	3.02e-06	TTTCCTGGAAGCCT	4290	chr12	18872431	18872909	0.251458	ENSGALG00000008294	ITPR1		-1.44629	0.000601662
MA0471.1	E2F6	chr18	9779390	9779400	+	3.05e-06	GGGAGGGAAGG	5465	chr18	9779300	9779445	0.129013	ENSGALG00000007093	CYTH1		-1.79353	8.56921e-07
MA0471.1	E2F6	chr8	27399924	27399934	-	3.05e-06	GGGAGGGAAGG	3074	chr8	27398668	27400366	0.2501	ENSGALG00000010924	cNFI-A	NFIA	-2.84449	2.29916e-22
MA1108.1	MXI1	chr11	17977255	17977267	-	3.05e-06	CTGCCACGTGCGG	3943	chr11	17977185	17977477	0.133273	ENSGALG00000005845	SLC7A5		-1.3812	0.00602909
MA1108.1	MXI1	chr19	8946546	8946558	-	3.05e-06	CAGCCACGTGCTG	5736	chr19	8946368	8947314	0.222648	ENSGALG00000005567	MSI2		-1.45784	0.00250887
MA0147.3	MYC	chr12	14827126	14827137	-	3.06e-06	GTCCACGTGCTG	4207	chr12	14826332	14827753	0.325203	ENSGALG00000007467	SLC25A26		-1.9935	9.19195e-08
MA1108.1	MXI1	chr21	3896210	3896222	-	3.07e-06	CCTCCACGTGGCC	6091	chr21	3896003	3896356	0.227858	ENSGALG00000002888	CASZ1		-2.57063	3.55761e-16
MA0481.2	FOXP1	chr26	3503496	3503507	+	3.08e-06	ATGTAAACAGTA	6870	chr26	3502612	3504688	0.289382	ENSGALG00000034196	WNT2B		-2.56633	5.45515e-17
MA0464.2	BHLHE40	chr10	3042124	3042133	+	3.09e-06	GTCACGTGCC	3547	chr10	3042042	3042242	0.215387	ENSGALG00000001449	STRA6		-2.68714	4.73246e-18
MA0137.3	STAT1	chr3	12668240	12668250	+	3.09e-06	GTTCTGGGAAA	1266	chr3	12668211	12668387	0.241746	ENSGALG00000009068	ITPKB		-1.95269	3.99499e-07
MA0137.3	STAT1	chr4	63044377	63044387	-	3.09e-06	GTTCTGGGAAA	1855	chr4	63043465	63044537	0.317283	ENSGALG00000013627	SLC7A2		-3.74492	5.48459e-32
MA1125.1	ZNF384	chr26	3369430	3369441	+	3.1e-06	AATCAAAAAAAA	6854	chr26	3369133	3369571	0.230581	ENSGALG00000001512	KCND3		-2.50501	0.0013124
MA0518.1	Stat4	chr26	3499099	3499112	-	3.1e-06	TTTCAAGGAAAGGG	6868	chr26	3498660	3501012	0.242613	ENSGALG00000034196	WNT2B		-2.56633	5.45515e-17
MA0516.1	SP2	chr4	90151504	90151518	-	3.11e-06	CCCCCTCCCTCCCCC	1944	chr4	90151432	90151992	0.288368	ENSGALG00000016102	CYP26B1		-1.30836	0.0388696
MA0839.1	CREB3L1	chr9	19809488	19809501	+	3.12e-06	CTGCCACATCACCG	3408	chr9	19808940	19809556	0.267029	ENSGALG00000050897	TNIK		-1.22472	0.0317107
MA0894.1	HESX1	chr10	20389819	20389828	+	3.12e-06	GCTAATTAGC	3753	chr10	20389461	20390212	0.225763	ENSGALG00000008262	RASGRF1		-1.82407	4.37078e-07
MA0894.1	HESX1	chr10	20389819	20389828	-	3.12e-06	GCTAATTAGC	3753	chr10	20389461	20390212	0.225763	ENSGALG00000008262	RASGRF1		-1.82407	4.37078e-07
MA1108.1	MXI1	chr18	9234994	9235006	-	3.14e-06	CCACCACGTGGAG	5428	chr18	9234750	9235019	0.285787	ENSGALG00000006880	SLC38A10		-2.30817	5.08789e-10
MA0516.1	SP2	chr1	57233047	57233061	-	3.14e-06	TCCCCGCCTCCTCTT	284	chr1	57232910	57233069	0.205804	ENSGALG00000028444	TMEM178B		-2.46178	6.67323e-05
MA0516.1	SP2	chr10	2902115	2902129	-	3.14e-06	GGCCCTCCCCTCCCT	3539	chr10	2901643	2902139	0.223866	ENSGALG00000001325	CYP1A1		-4.42164	6.05554e-11
MA0523.1	TCF7L2	chr20	5133302	5133315	-	3.15e-06	AGACTTCAAAGGCT	5846	chr20	5132813	5133568	0.297073	ENSGALG00000003932	SDC4		-2.83349	3.44258e-13
MA0147.3	MYC	chr11	1838704	1838715	+	3.15e-06	TGCCACGTGCAC	3825	chr11	1838384	1838796	0.180758	ENSGALG00000039818	GLG1		-1.52391	0.000397634
MA0852.2	FOXK1	chr1	31883764	31883777	-	3.16e-06	GGTGTAAACAGGGT	121	chr1	31883474	31884051	0.289535	ENSGALG00000009755	LRIG3		-2.44217	1.60691e-11
MA0521.1	Tcf12	chr26	654694	654704	-	3.16e-06	AACAGCTGCTC	6777	chr26	654426	654785	0.105236	ENSGALG00000037370	NAV1		-1.62261	4.63171e-05
MA0521.1	Tcf12	chr18	9243791	9243801	+	3.16e-06	AACAGCTGCTC	5432	chr18	9243309	9243997	0.22066	ENSGALG00000006880	SLC38A10		-2.30817	5.08789e-10
MA0073.1	RREB1	chr3	27508808	27508827	+	3.17e-06	CCCCACCCCAAGCAACACGC	1338	chr3	27508331	27509694	0.231135	ENSGALG00000010036	FOSL2		-4.32227	2.81614e-17
MA0147.3	MYC	chr26	306953	306964	-	3.19e-06	CCCCACGTGCAG	6766	chr26	306768	307185	0.188677	ENSGALG00000034347	KIF21B		-4.48039	1.22425e-37
MA0073.1	RREB1	chr25	3844671	3844690	-	3.21e-06	CACCACCACCACCACCCCCC	6755	chr25	3844510	3844880	0.162264	ENSGALG00000036925	CADM3		-1.29966	0.00962733
MA1103.1	FOXK2	chr14	14371727	14371737	+	3.21e-06	ATGTAAACACA	4808	chr14	14371701	14371818	0.214922	ENSGALG00000029072	NTN3		-2.70742	1.81393e-07
MA1103.1	FOXK2	chrZ	8192409	8192419	+	3.21e-06	ATGTAAACACA	7509	chrZ	8192166	8192468	0.290213	ENSGALG00000028140	CNTFR		-3.57804	1.59687e-28
MA0147.3	MYC	chr11	17977255	17977266	-	3.22e-06	TGCCACGTGCGG	3943	chr11	17977185	17977477	0.133273	ENSGALG00000005845	SLC7A5		-1.3812	0.00602909
MA0522.2	TCF3	chr21	6613769	6613778	+	3.22e-06	AGCACCTGCT	6217	chr21	6613636	6613787	0.1886	ENSGALG00000031343	ECE1	ECE-1	-2.13227	4.15964e-09
MA0522.2	TCF3	chr28	1343007	1343016	+	3.22e-06	AGCACCTGCT	7097	chr28	1342854	1343168	0.135184	ENSGALG00000051146	TLE5		-2.41512	1.64462e-16
MA0522.2	TCF3	chr13	2793168	2793177	+	3.22e-06	AGCACCTGCT	4377	chr13	2792972	2793244	0.191432	ENSGALG00000002553	PCDH1		-4.85767	8.01114e-43
MA0522.2	TCF3	chr4	45772942	45772951	+	3.22e-06	AGCACCTGCT	1798	chr4	45772714	45773071	0.28923	ENSGALG00000043935	AFF1		-1.74133	3.83618e-06
MA0522.2	TCF3	chr4	40085124	40085133	+	3.22e-06	AGCACCTGCT	1784	chr4	40084871	40085202	0.277374	ENSGALG00000030065	TENM3		-2.90221	1.29164e-20
MA0522.2	TCF3	chr17	8135047	8135056	+	3.22e-06	AGCACCTGCT	5214	chr17	8134619	8135206	0.306355	ENSGALG00000002375	NOTCH1		-2.54559	4.8662e-17
MA0522.2	TCF3	chr10	1323520	1323529	-	3.22e-06	AGCACCTGCT	3458	chr10	1323363	1323775	0.372472	ENSGALG00000038637	SHF		-2.31702	0.00355654
MA0522.2	TCF3	chr4	83411686	83411695	-	3.22e-06	AGCACCTGCT	1903	chr4	83411472	83411979	0.234718	ENSGALG00000015708	FGFR3		-1.90947	7.46272e-08
MA0522.2	TCF3	chr19	1729808	1729817	-	3.22e-06	AGCACCTGCT	5546	chr19	1729502	1729875	0.20857	ENSGALG00000001153	AUTS2		-2.03576	3.62699e-06
MA0522.2	TCF3	chrZ	8204876	8204885	-	3.22e-06	AGCACCTGCT	7510	chrZ	8204523	8205579	0.214065	ENSGALG00000028140	CNTFR		-3.57804	1.59687e-28
MA0522.2	TCF3	chr28	4035587	4035596	-	3.22e-06	AGCACCTGCT	7202	chr28	4035182	4036103	0.251133	ENSGALG00000030344	ISYNA1		-2.37344	1.48843e-12
MA0058.3	MAX	chrZ	8336151	8336160	+	3.22e-06	CCCACGTGCC	7528	chrZ	8336075	8336556	0.260633	ENSGALG00000005848	IL11RA		-5.04746	1.06486e-11
MA0058.3	MAX	chr14	13834831	13834840	+	3.22e-06	CCCACGTGCC	4796	chr14	13834706	13835515	0.293081	ENSGALG00000002018	CAPN15		-1.20123	0.0401048
MA0058.3	MAX	chr9	5064734	5064743	+	3.22e-06	CCCACGTGCC	3217	chr9	5063595	5065892	0.233368	ENSGALG00000043596	SNED1		-2.96869	2.71587e-20
MA0516.1	SP2	chr12	1939800	1939814	+	3.23e-06	CCCCCACCTCCGCCC	4042	chr12	1939741	1939916	0.220698	ENSGALG00000038242	CACNA2D2		-1.42682	0.000858325
MA0073.1	RREB1	chr4	1856307	1856326	+	3.24e-06	CACCCCCCCACCCCCAGGCC	1590	chr4	1855719	1856329	0.260228	ENSGALG00000033953	SHROOM4		-3.61352	1.51755e-11
MA1125.1	ZNF384	chr4	9390955	9390966	+	3.25e-06	ACAAAAAAAAAA	1666	chr4	9390916	9391765	0.127682	ENSGALG00000007131			-2.319	4.41479e-14
MA1125.1	ZNF384	chr20	11529592	11529603	+	3.25e-06	ACAAAAAAAAAA	5962	chr20	11529341	11529608	0.374406	ENSGALG00000037780	PMEPA1		-2.39888	5.34309e-12
MA1125.1	ZNF384	chr9	10062728	10062739	+	3.25e-06	ACAAAAAAAAAA	3253	chr9	10062406	10063191	0.265956	ENSGALG00000002963	PID1		-2.50323	3.73521e-13
MA1125.1	ZNF384	chrZ	137435	137446	+	3.25e-06	ACAAAAAAAAAA	7482	chrZ	136236	137758	0.220875	ENSGALG00000033770			-2.09561	0.00326747
MA1125.1	ZNF384	chr9	19830591	19830602	-	3.25e-06	ACAAAAAAAAAA	3410	chr9	19830357	19830770	0.295939	ENSGALG00000009298	TNIK		-1.22472	0.0317107
MA1125.1	ZNF384	chr1	125950172	125950183	-	3.25e-06	ACAAAAAAAAAA	518	chr1	125949856	125950185	0.323987	ENSGALG00000038504	MID1		-2.8637	3.74595e-10
MA1125.1	ZNF384	chr21	2808447	2808458	-	3.25e-06	ACAAAAAAAAAA	6042	chr21	2807655	2808917	0.162553	ENSGALG00000002055	hairy1	HES4	-3.53742	6.05319e-27
MA0079.3	SP1	chr23	2200811	2200821	+	3.25e-06	TCCCCGCCTCC	6374	chr23	2200695	2201538	0.210002	ENSGALG00000055006	AHDC1		-2.56902	0.000131586
MA0079.3	SP1	chr1	57233051	57233061	-	3.25e-06	TCCCCGCCTCC	284	chr1	57232910	57233069	0.205804	ENSGALG00000028444	TMEM178B		-2.46178	6.67323e-05
MA1099.1	Hes1	chr4	39576865	39576874	+	3.25e-06	GGCACGTGCC	1779	chr4	39576137	39577286	0.2411	ENSGALG00000010645	ENPP6		-3.21328	1.34899e-27
MA1099.1	Hes1	chr4	39576865	39576874	-	3.25e-06	GGCACGTGCC	1779	chr4	39576137	39577286	0.2411	ENSGALG00000010645	ENPP6		-3.21328	1.34899e-27
MA0147.3	MYC	chr1	54222371	54222382	+	3.26e-06	GACCACGTGCCT	260	chr1	54222287	54222558	0.168163	ENSGALG00000027122	APPL2		-1.36171	0.00855893
MA0059.1	MAX::MYC	chr9	5061062	5061072	-	3.26e-06	TACCACGTGGC	3215	chr9	5060180	5062649	0.266325	ENSGALG00000043596	SNED1		-2.96869	2.71587e-20
MA0463.1	Bcl6	chr4	83453230	83453243	+	3.26e-06	TATCCTAGAAAGCA	1911	chr4	83452255	83453281	0.192674	ENSGALG00000015708	FGFR3		-1.90947	7.46272e-08
MA0144.2	STAT3	chr1	57365287	57365297	+	3.26e-06	CTTCTTGGAAG	290	chr1	57365103	57365391	0.17525	ENSGALG00000012877	CREB3L2		-2.50542	2.92033e-15
MA0144.2	STAT3	chr10	15122052	15122062	-	3.26e-06	CTTCTTGGAAG	3658	chr10	15121736	15122084	0.244427	ENSGALG00000039173	RGMA		-2.68026	1.31189e-15
MA0768.1	LEF1	chr8	20461774	20461788	-	3.27e-06	TGAGATCAAAGCGTG	2976	chr8	20461602	20461806	0.128335	ENSGALG00000010053	PTPRF		-2.21473	4.85276e-10
MA0073.1	RREB1	chr9	23602807	23602826	+	3.28e-06	CCCCCCCCCCCCCCCCACAT	3448	chr9	23602676	23602979	0.19013	ENSGALG00000010364	AADAC		-1.4795	0.0127935
MA0104.4	MYCN	chr10	18446503	18446514	+	3.28e-06	AACCACGTGGGC	3703	chr10	18446397	18446583	0.149221	ENSGALG00000007410	IGDCC4		-1.8654	1.06669e-07
MA0104.4	MYCN	chr10	18446503	18446514	-	3.28e-06	GCCCACGTGGTT	3703	chr10	18446397	18446583	0.149221	ENSGALG00000007410	IGDCC4		-1.8654	1.06669e-07
MA0104.4	MYCN	chr23	2191757	2191768	+	3.28e-06	CACCACGTGGCA	6370	chr23	2191531	2191931	0.133137	ENSGALG00000055006	AHDC1		-2.56902	0.000131586
MA0104.4	MYCN	chr23	2191757	2191768	-	3.28e-06	TGCCACGTGGTG	6370	chr23	2191531	2191931	0.133137	ENSGALG00000055006	AHDC1		-2.56902	0.000131586
MA0104.4	MYCN	chr9	5061061	5061072	+	3.28e-06	CGCCACGTGGTA	3215	chr9	5060180	5062649	0.266325	ENSGALG00000043596	SNED1		-2.96869	2.71587e-20
MA0104.4	MYCN	chr9	5061061	5061072	-	3.28e-06	TACCACGTGGCG	3215	chr9	5060180	5062649	0.266325	ENSGALG00000043596	SNED1		-2.96869	2.71587e-20
MA0625.1	NFATC3	chr3	12666898	12666907	-	3.28e-06	TTTTTCCATT	1265	chr3	12666893	12667111	0.167579	ENSGALG00000009068	ITPKB		-1.95269	3.99499e-07
MA0625.1	NFATC3	chrZ	8335011	8335020	+	3.28e-06	TTTTTCCATT	7526	chrZ	8334990	8335277	0.192282	ENSGALG00000005848	IL11RA		-5.04746	1.06486e-11
MA0625.1	NFATC3	chr7	11612118	11612127	+	3.28e-06	TTTTTCCATT	2651	chr7	11612045	11613672	0.290734	ENSGALG00000008428	CDK15		-2.00812	0.0143267
MA0625.1	NFATC3	chr28	1226324	1226333	+	3.28e-06	TTTTTCCATT	7086	chr28	1226102	1226675	0.234347	ENSGALG00000041643	cNFI-C	NFIC	-1.63902	2.41911e-05
MA0625.1	NFATC3	chr3	19486348	19486357	-	3.28e-06	TTTTTCCATT	1298	chr3	19486118	19488434	0.377046	ENSGALG00000009612	TGFB2		-3.01398	2.30708e-22
MA0625.1	NFATC3	chr11	548772	548781	-	3.28e-06	TTTTTCCATT	3791	chr11	548515	549006	0.148404	ENSGALG00000029999	CCDC102A		-2.26737	0.00227948
MA0625.1	NFATC3	chr23	5108261	5108270	+	3.28e-06	TTTTTCCATT	6483	chr23	5107987	5108316	0.126809	ENSGALG00000017715	TINAGL1		-1.78583	1.00366e-06
MA0625.1	NFATC3	chr8	27462641	27462650	-	3.28e-06	TTTTTCCATT	3090	chr8	27461996	27462903	0.365912	ENSGALG00000010924	cNFI-A	NFIA	-2.84449	2.29916e-22
MA0518.1	Stat4	chr1	50812480	50812493	-	3.29e-06	GTGCCAGGAAACGG	228	chr1	50812435	50812640	0.196941	ENSGALG00000028230	SUN2		-2.28274	1.62959e-07
MA0593.1	FOXP2	chr10	3053432	3053442	-	3.29e-06	GTGTAAACAGA	3553	chr10	3052889	3053478	0.28301	ENSGALG00000001449	STRA6		-2.68714	4.73246e-18
MA0516.1	SP2	chr13	10216658	10216672	-	3.31e-06	TTCCCTCCTCCTCCC	4451	chr13	10216517	10217037	0.268163	ENSGALG00000028602	HMP19		-1.5254	0.000240076
MA0516.1	SP2	chr20	2695878	2695892	-	3.31e-06	TTCCCTCCTCCTCCC	5810	chr20	2695659	2696072	0.347677	ENSGALG00000003409	SOGA1		-2.24887	2.69852e-07
MA0516.1	SP2	chr14	5555008	5555022	+	3.31e-06	TTCCCTCCTCCTCCC	4691	chr14	5554568	5555145	0.274524	ENSGALG00000005087	FAM83G		-2.81091	0.00020014
MA0147.3	MYC	chr4	78807722	78807733	-	3.32e-06	TCCCACGTGCGC	1893	chr4	78807255	78807774	0.155178	ENSGALG00000015013	MSX1		-1.40891	0.00337382
MA1116.1	RBPJ	chr9	3193234	3193243	-	3.33e-06	CGTGGGAAAG	3188	chr9	3193081	3193333	0.274128	ENSGALG00000006724			-2.30747	5.61365e-13
MA1116.1	RBPJ	chr1	193995697	193995706	+	3.33e-06	CGTGGGAAAG	677	chr1	193995480	193995800	0.311022	ENSGALG00000054619	GAB2		-2.41715	6.24505e-14
MA1116.1	RBPJ	chr7	3673128	3673137	+	3.33e-06	CGTGGGAAAG	2602	chr7	3672908	3673331	0.269908	ENSGALG00000003136	IKZF2		-2.48028	8.69245e-09
MA0518.1	Stat4	chr1	7202040	7202053	-	3.33e-06	TTTCCAAGAAACAG	63	chr1	7201636	7202263	0.220969	ENSGALG00000030140	CCDC3		-5.36072	1.10664e-43
MA0823.1	HEY1	chr5	28306824	28306833	-	3.35e-06	GGCACGTGTC	2197	chr5	28306770	28307700	0.20854	ENSGALG00000009452	GALNT16		-2.52758	8.37448e-16
MA0823.1	HEY1	chrZ	46322686	46322695	-	3.35e-06	CACACGTGCC	7566	chrZ	46322609	46322814	0.400538	ENSGALG00000000234	EPB41L4A		-1.96575	0.000126311
MA0823.1	HEY1	chr20	11523653	11523662	-	3.35e-06	CACACGTGCC	5958	chr20	11523471	11523990	0.311242	ENSGALG00000037780	PMEPA1		-2.39888	5.34309e-12
MA0823.1	HEY1	chr21	1696344	1696353	-	3.35e-06	CACACGTGCC	6025	chr21	1696101	1696424	0.203577	ENSGALG00000001229	SKI		-1.76432	2.44293e-06
MA0852.2	FOXK1	chr33	4703843	4703856	+	3.35e-06	AATGTAAACACGCT	7334	chr33	4703834	4704320	0.204647	ENSGALG00000030904	LRP1		-1.28153	0.0141401
MA0147.3	MYC	chr15	7308251	7308262	+	3.36e-06	CACCACGTGCTG	4952	chr15	7308154	7308473	0.19589	ENSGALG00000037097	GRK3		-2.50956	4.34424e-15
MA0147.3	MYC	chr11	17977344	17977355	+	3.36e-06	CACCACGTGCTG	3943	chr11	17977185	17977477	0.133273	ENSGALG00000005845	SLC7A5		-1.3812	0.00602909
MA0079.3	SP1	chr28	4035653	4035663	+	3.36e-06	TCCCCACCCCC	7202	chr28	4035182	4036103	0.251133	ENSGALG00000030344	ISYNA1		-2.37344	1.48843e-12
MA0073.1	RREB1	chr33	7204695	7204714	+	3.36e-06	CACCACAACCCCCCCATCCC	7410	chr33	7204647	7204830	0.121094	ENSGALG00000033404	RARG		-1.84562	0.000283242
MA0463.1	Bcl6	chr18	7390489	7390502	+	3.38e-06	GTTCTTAGAGAGCA	5392	chr18	7389998	7390581	0.182365	ENSGALG00000025950	PRKCA		-2.47786	1.46399e-15
MA0137.3	STAT1	chr28	449110	449120	+	3.39e-06	TTTCCAGGAAT	7069	chr28	449059	449513	0.398225	ENSGALG00000037625	FBN3		-1.53853	0.000163491
MA0137.3	STAT1	chrZ	22863	22873	+	3.39e-06	TTTCCAGGAAT	7454	chrZ	22794	23071	0.257893	ENSGALG00000055022			-2.09561	0.00326747
MA0137.3	STAT1	chr12	14878742	14878752	+	3.39e-06	TTTCCAGGAAT	4214	chr12	14878573	14878861	0.234982	ENSGALG00000007483	LRIG1		-2.35921	2.97522e-12
MA0137.3	STAT1	chr2	61584052	61584062	-	3.39e-06	TTTCCAGGAAT	919	chr2	61583148	61584766	0.300006	ENSGALG00000012709	ATXN1		-2.24446	3.68592e-06
MA0768.1	LEF1	chr17	2198155	2198169	-	3.4e-06	GGAGATCAAAGTGCT	5088	chr17	2197570	2198170	0.219981	ENSGALG00000008616	DDR1		-1.69602	0.0100616
MA0104.4	MYCN	chr18	3818585	3818596	+	3.4e-06	GCCCACGTGGAG	5329	chr18	3818421	3818618	0.211951	ENSGALG00000040244	SEPT9	SEPTIN9	-1.53269	8.12742e-05
MA0104.4	MYCN	chr18	3818585	3818596	-	3.4e-06	CTCCACGTGGGC	5329	chr18	3818421	3818618	0.211951	ENSGALG00000040244	SEPT9	SEPTIN9	-1.53269	8.12742e-05
MA0516.1	SP2	chr1	113669437	113669451	-	3.41e-06	CGCCCGCCTTCCCCC	471	chr1	113669375	113669634	0.167464	ENSGALG00000016245	BCOR		-1.25312	0.0144139
MA0516.1	SP2	chr18	9782108	9782122	-	3.41e-06	TTCCCACCCCCTGCC	5468	chr18	9781778	9782178	0.238805	ENSGALG00000007093	CYTH1		-1.79353	8.56921e-07
MA0518.1	Stat4	chr17	7206498	7206511	+	3.42e-06	TTTCCAGGAAGCCT	5165	chr17	7206497	7206752	0.188727	ENSGALG00000033597	ADAMTS13		-3.12743	1.78638e-25
MA0518.1	Stat4	chr17	7206518	7206531	+	3.42e-06	TTTCTAGGAAAAAG	5165	chr17	7206497	7206752	0.188727	ENSGALG00000033597	ADAMTS13		-3.12743	1.78638e-25
MA0516.1	SP2	chr3	107182871	107182885	+	3.45e-06	GGCCCACCTCTCCCC	1546	chr3	107182589	107182886	0.315753	ENSGALG00000016651			-3.29623	1.47059e-23
MA0147.3	MYC	chr21	3945551	3945562	-	3.46e-06	CCCCACGTGCTT	6119	chr21	3945388	3945674	0.223169	ENSGALG00000002888	CASZ1		-2.57063	3.55761e-16
MA0825.1	MNT	chr2	149083298	149083307	+	3.46e-06	AACACGTGCC	1165	chr2	149083177	149083395	0.282074	ENSGALG00000039346	ARHGAP39		-5.24907	1.96427e-10
MA0825.1	MNT	chr4	80035617	80035626	+	3.46e-06	AACACGTGCC	1896	chr4	80035380	80035787	0.281155	ENSGALG00000015554	SORCS2		-2.58925	1.64051e-14
MA0059.1	MAX::MYC	chr17	8132713	8132723	-	3.49e-06	GGCCACGTGGC	5213	chr17	8132607	8132844	0.256677	ENSGALG00000002375	NOTCH1		-2.54559	4.8662e-17
MA0059.1	MAX::MYC	chr11	6753803	6753813	-	3.49e-06	GGGCACGTGGC	3863	chr11	6753533	6753850	0.218865	ENSGALG00000003891	ZNF423		-1.48887	0.0188358
MA0059.1	MAX::MYC	chr17	8132712	8132722	+	3.49e-06	GGCCACGTGGC	5213	chr17	8132607	8132844	0.256677	ENSGALG00000002375	NOTCH1		-2.54559	4.8662e-17
MA0059.1	MAX::MYC	chr5	5447092	5447102	+	3.49e-06	GGGCACGTGGC	2038	chr5	5446708	5448171	0.276524	ENSGALG00000012123	PAX6		-2.19248	1.52664e-10
MA0108.2	TBP	chr8	27430457	27430471	+	3.5e-06	GTATAAAAGGGCACA	3083	chr8	27430452	27430839	0.1571	ENSGALG00000010924	cNFI-A	NFIA	-2.84449	2.29916e-22
MA0073.1	RREB1	chr12	3624763	3624782	-	3.52e-06	CCCCCGACCAACCCCCCCTC	4092	chr12	3624427	3624984	0.185745	ENSGALG00000028871	SLC38A3		-2.54937	4.74144e-17
MA1103.1	FOXK2	chr5	13836221	13836231	+	3.52e-06	ATGTAAACAGC	2086	chr5	13836122	13836677	0.24451	ENSGALG00000006546	CD81		-3.13237	1.22495e-22
MA0839.1	CREB3L1	chrZ	48178141	48178154	+	3.52e-06	ATGACACGTCAGTA	7572	chrZ	48177973	48178299	0.376534	ENSGALG00000000280	EFNA5		-1.79974	1.54651e-05
MA0768.1	LEF1	chr33	5890661	5890675	-	3.52e-06	AGAGATCAAACGATT	7362	chr33	5890601	5890787	0.219266	ENSGALG00000039710	HDAC7		-2.4525	6.41767e-14
MA0523.1	TCF7L2	chr2	117753172	117753185	+	3.52e-06	TCACATCAAAGGCC	1075	chr2	117751780	117753467	0.256195	ENSGALG00000034346	RDH10		-4.32007	3.66704e-40
MA1125.1	ZNF384	chr5	13822759	13822770	+	3.52e-06	AGTAAAAAAAAA	2080	chr5	13822358	13822871	0.286641	ENSGALG00000006546	CD81		-3.13237	1.22495e-22
MA1125.1	ZNF384	chr1	31079307	31079318	-	3.52e-06	AGTAAAAAAAAA	118	chr1	31079301	31079913	0.337304	ENSGALG00000009698	SLC38A1		-1.39153	0.0296478
MA1125.1	ZNF384	chr3	51487808	51487819	-	3.52e-06	AGTAAAAAAAAA	1424	chr3	51487406	51487914	0.281764	ENSGALG00000013683	ARID1B		-1.31009	0.0106622
MA1125.1	ZNF384	chr1	186250708	186250719	-	3.52e-06	AGTAAAAAAAAA	642	chr1	186249841	186251117	0.247694	ENSGALG00000017199	MAML2		-3.24557	1.19614e-30
MA0463.1	Bcl6	chr25	3845928	3845941	+	3.54e-06	TTTCCTGGAAGCCG	6756	chr25	3845852	3846040	0.144907	ENSGALG00000036925	CADM3		-1.29966	0.00962733
MA0463.1	Bcl6	chr3	91780032	91780045	+	3.54e-06	TTTCCTAGACTGCA	1496	chr3	91779350	91782961	0.294726	ENSGALG00000016361	FAM110C		-4.64991	5.3328e-42
MA0523.1	TCF7L2	chr3	23802439	23802452	-	3.56e-06	GGACATCAAAGCAG	1327	chr3	23801840	23802579	0.319702	ENSGALG00000009915	EML4		-2.44444	1.07828e-13
MA0147.3	MYC	chr9	5056809	5056820	-	3.56e-06	ACCCACGTGCTG	3213	chr9	5055886	5056950	0.207175	ENSGALG00000043596	SNED1		-2.96869	2.71587e-20
MA1108.1	MXI1	chr3	4322603	4322615	-	3.58e-06	TGGCCACGTGGGC	1196	chr3	4322474	4322687	0.140733	ENSGALG00000008567	PACS1		-1.79797	7.64882e-07
MA0079.3	SP1	chr12	16421378	16421388	+	3.59e-06	GCCCCTCCCTC	4259	chr12	16421168	16421874	0.247087	ENSGALG00000007769	FOXP1		-2.48635	7.15056e-15
MA0521.1	Tcf12	chr28	1325193	1325203	-	3.6e-06	GGCAGCTGCAG	7092	chr28	1325186	1325390	0.234047	ENSGALG00000033971	TLE2		-3.91304	1.34871e-19
MA0521.1	Tcf12	chr14	12912685	12912695	+	3.6e-06	GGCAGCTGCAG	4761	chr14	12912663	12912842	0.127563	ENSGALG00000007762	CREBBP		-1.43133	0.00134412
MA0521.1	Tcf12	chr19	5963424	5963434	-	3.6e-06	GGCAGCTGCAG	5621	chr19	5963397	5963595	0.329546	ENSGALG00000003979	NEK8		-1.45606	0.01409
MA0521.1	Tcf12	chr4	29549876	29549886	-	3.6e-06	GGCAGCTGCAG	1730	chr4	29549838	29550159	0.368124	ENSGALG00000009809	MAML3		-1.25387	0.0208272
MA0521.1	Tcf12	chr28	3530633	3530643	-	3.6e-06	GGCAGCTGCAG	7184	chr28	3530585	3530865	0.26459	ENSGALG00000045684			-3.63545	1.67862e-17
MA0521.1	Tcf12	chr8	16715528	16715538	-	3.6e-06	GGCAGCTGCAG	2949	chr8	16715468	16715593	0.25699	ENSGALG00000038776	SYDE2		-1.3857	0.00339939
MA0521.1	Tcf12	chr13	10885632	10885642	-	3.6e-06	GGCAGCTGCAG	4457	chr13	10885562	10885728	0.202014	ENSGALG00000026159	PDLIM7		-2.36647	1.05416e-09
MA0521.1	Tcf12	chr1	93111682	93111692	-	3.6e-06	GGCAGCTGCAG	416	chr1	93111527	93111747	0.210829	ENSGALG00000015446	POU2F1		-1.54895	0.000178689
MA0521.1	Tcf12	chr8	21274252	21274262	-	3.6e-06	GGCAGCTGCAG	3013	chr8	21274081	21274291	0.242063	ENSGALG00000010203			-2.32784	0.000296194
MA0521.1	Tcf12	chr23	2200886	2200896	-	3.6e-06	GGCAGCTGCAG	6374	chr23	2200695	2201538	0.210002	ENSGALG00000055006	AHDC1		-2.56902	0.000131586
MA0521.1	Tcf12	chr26	3808844	3808854	-	3.6e-06	GGCAGCTGCAG	6883	chr26	3808622	3808874	0.190924	ENSGALG00000001968	SYT6		-2.90659	0.00980082
MA0521.1	Tcf12	chr5	15662351	15662361	-	3.6e-06	GGCAGCTGCAG	2099	chr5	15662083	15662565	0.459364	ENSGALG00000006837	TSPAN4		-1.95168	5.25379e-09
MA0521.1	Tcf12	chr17	9816065	9816075	+	3.6e-06	GGCAGCTGCAG	5250	chr17	9815763	9816161	0.211533	ENSGALG00000001048	OLFML2A		-1.56227	0.000256845
MA0521.1	Tcf12	chr11	17969845	17969855	+	3.6e-06	GGCAGCTGCAG	3941	chr11	17969509	17969861	0.439498	ENSGALG00000005845	SLC7A5		-1.3812	0.00602909
MA0523.1	TCF7L2	chr5	458863	458876	-	3.61e-06	GGACATGAAAGGCA	2003	chr5	458709	458947	0.122906	ENSGALG00000041253	MYRF		-3.86812	9.34606e-36
MA0073.1	RREB1	chr9	23602809	23602828	+	3.62e-06	CCCCCCCCCCCCCCACATCA	3448	chr9	23602676	23602979	0.19013	ENSGALG00000010364	AADAC		-1.4795	0.0127935
MA0073.1	RREB1	chr1	84442403	84442422	+	3.62e-06	CCCCAGCACACCAGCACACT	398	chr1	84441914	84442494	0.338351	ENSGALG00000015152	BOC		-3.41015	1.9399e-24
MA0147.3	MYC	chr9	23602868	23602879	+	3.63e-06	TACCACGTGCCC	3448	chr9	23602676	23602979	0.19013	ENSGALG00000010364	AADAC		-1.4795	0.0127935
MA0516.1	SP2	chr28	1091219	1091233	+	3.64e-06	GCACCGCCTCCTCGC	7080	chr28	1091160	1091259	0.157884	ENSGALG00000000748	TJP3		-1.8301	0.0100118
MA0463.1	Bcl6	chr6	18802937	18802950	+	3.64e-06	GTTCCTGGAAGCCT	2470	chr6	18801191	18803223	0.340862	ENSGALG00000005975	ZNF488		-3.12267	1.43156e-21
MA0137.3	STAT1	chr3	19495802	19495812	+	3.64e-06	CTTCTGGGAAA	1300	chr3	19494692	19496265	0.312819	ENSGALG00000009612	TGFB2		-3.01398	2.30708e-22
MA0144.2	STAT3	chr9	19830363	19830373	+	3.67e-06	GTTCTGGGAAG	3410	chr9	19830357	19830770	0.295939	ENSGALG00000009298	TNIK		-1.22472	0.0317107
MA0144.2	STAT3	chr3	30453374	30453384	+	3.67e-06	GTTCTGGGAAG	1356	chr3	30453036	30453393	0.159263	ENSGALG00000010186	CAPN11		-1.56418	0.00425492
MA0602.1	Arid5a	chr17	9792642	9792655	+	3.68e-06	CCAATATTGACAGT	5249	chr17	9792380	9792674	0.341754	ENSGALG00000001073	NR6A1		-1.45023	0.00111795
MA0147.3	MYC	chr4	2435812	2435823	+	3.7e-06	GCCCACGTGGGC	1606	chr4	2434992	2435980	0.27476	ENSGALG00000005747			-3.11788	1.14815e-05
MA0147.3	MYC	chr4	2435812	2435823	-	3.7e-06	GCCCACGTGGGC	1606	chr4	2434992	2435980	0.27476	ENSGALG00000005747			-3.11788	1.14815e-05
MA0073.1	RREB1	chr17	3739104	3739123	+	3.7e-06	CCACCGCCCACCAGACCCCC	5113	chr17	3738787	3739186	0.186481	ENSGALG00000007038	ASTN2		-1.65222	0.00275572
MA0516.1	SP2	chr17	7629597	7629611	-	3.73e-06	TTCCCTCCCCCCCCT	5198	chr17	7629590	7629872	0.237664	ENSGALG00000042055	RXRA		-2.36202	1.02118e-13
MA0517.1	STAT1::STAT2	chr2	125934833	125934847	+	3.73e-06	TTTCTTTCAGTTTCC	1088	chr2	125934660	125935165	0.292443	ENSGALG00000032506	GEM		-5.02109	8.7338e-29
MA0517.1	STAT1::STAT2	chr12	1803268	1803282	+	3.73e-06	ACACTTTCCCTTTCC	4033	chr12	1803062	1804066	0.26957	ENSGALG00000002099	PFKFB4		-1.43124	0.00283682
MA0471.1	E2F6	chr10	1614972	1614982	-	3.74e-06	AGGCGGGAGGA	3467	chr10	1614952	1616202	0.220592	ENSGALG00000040087	ZNF609		-1.52657	0.000117292
MA0471.1	E2F6	chrZ	8185766	8185776	+	3.74e-06	AGGCGGGAGGA	7506	chrZ	8185705	8185963	0.222699	ENSGALG00000028140	CNTFR		-3.57804	1.59687e-28
MA1108.1	MXI1	chr24	4245196	4245208	-	3.74e-06	GCTCCACGTGCTC	6639	chr24	4245115	4245228	0.17266	ENSGALG00000030027	MCAM		-2.80825	1.41447e-09
MA1108.1	MXI1	chr18	9249373	9249385	-	3.74e-06	GCTCCACGTGCTC	5433	chr18	9249180	9249874	0.190132	ENSGALG00000006880	SLC38A10		-2.30817	5.08789e-10
MA1108.1	MXI1	chr33	7201720	7201732	+	3.74e-06	GCTCCACGTGCTC	7409	chr33	7201615	7201882	0.0958683	ENSGALG00000033404	RARG		-1.84562	0.000283242
MA1099.1	Hes1	chr1	77805611	77805620	-	3.75e-06	CGCACGCGTC	353	chr1	77805474	77805715	0.17634	ENSGALG00000014466	PIANP		-2.94381	2.64639e-13
MA0104.4	MYCN	chr21	1711474	1711485	+	3.76e-06	TGCCACGTGGCA	6026	chr21	1711068	1711545	0.271612	ENSGALG00000001229	SKI		-1.76432	2.44293e-06
MA0104.4	MYCN	chr21	1711474	1711485	-	3.76e-06	TGCCACGTGGCA	6026	chr21	1711068	1711545	0.271612	ENSGALG00000001229	SKI		-1.76432	2.44293e-06
MA0521.1	Tcf12	chr12	16413588	16413598	-	3.77e-06	AGCAGCTGCAG	4254	chr12	16413584	16413844	0.213983	ENSGALG00000007769	FOXP1		-2.48635	7.15056e-15
MA0521.1	Tcf12	chr12	18888572	18888582	-	3.77e-06	AGCAGCTGCAG	4292	chr12	18888553	18888855	0.273432	ENSGALG00000008294	ITPR1		-1.44629	0.000601662
MA0521.1	Tcf12	chr13	14162504	14162514	-	3.77e-06	AGCAGCTGCAG	4505	chr13	14162470	14163070	0.257643	ENSGALG00000035476			-3.52511	5.69499e-08
MA0521.1	Tcf12	chr1	196557780	196557790	+	3.77e-06	AGCAGCTGCAG	703	chr1	196557734	196557908	0.301065	ENSGALG00000017326	ARHGEF17		-1.29966	0.0401819
MA0521.1	Tcf12	chr12	2851475	2851485	-	3.77e-06	AGCAGCTGCAG	4059	chr12	2851429	2851656	0.173258	ENSGALG00000036263	UBA7		-1.99702	0.00723146
MA0521.1	Tcf12	chr21	1437658	1437668	+	3.77e-06	AGCAGCTGCAG	6022	chr21	1437594	1437767	0.112986	ENSGALG00000001165	PANK4		-1.40004	0.00407103
MA0521.1	Tcf12	chr5	55016068	55016078	-	3.77e-06	AGCAGCTGCAG	2300	chr5	55015947	55016515	0.217081	ENSGALG00000012017	DAAM1		-2.47962	1.50909e-15
MA0521.1	Tcf12	chr7	22075608	22075618	-	3.77e-06	AGCAGCTGCAG	2692	chr7	22075465	22075664	0.121145	ENSGALG00000032915	CHPF		-2.89871	2.94318e-05
MA0521.1	Tcf12	chr28	3530738	3530748	-	3.77e-06	AGCAGCTGCAG	7184	chr28	3530585	3530865	0.26459	ENSGALG00000045684			-3.63545	1.67862e-17
MA0521.1	Tcf12	chr14	13834925	13834935	-	3.77e-06	AGCAGCTGCAG	4796	chr14	13834706	13835515	0.293081	ENSGALG00000002018	CAPN15		-1.20123	0.0401048
MA0521.1	Tcf12	chr4	39576527	39576537	-	3.77e-06	AGCAGCTGCAG	1779	chr4	39576137	39577286	0.2411	ENSGALG00000010645	ENPP6		-3.21328	1.34899e-27
MA0521.1	Tcf12	chr4	75220654	75220664	+	3.77e-06	AGCAGCTGCAG	1881	chr4	75219849	75221285	0.348347	ENSGALG00000041121	SLIT2		-1.80263	6.04812e-05
MA0601.1	Arid3b	chr28	2478499	2478509	-	3.77e-06	AAATTAATTAA	7130	chr28	2478454	2478643	0.270979	ENSGALG00000001093	TCF3		-1.18987	0.038976
MA0516.1	SP2	chr1	168741684	168741698	-	3.77e-06	GTCCCTCCCTCCCCT	598	chr1	168741476	168741944	0.0912741	ENSGALG00000051442	TSC22D1		-1.40986	0.00240512
MA0052.3	MEF2A	chr5	13839331	13839342	-	3.79e-06	TCTATTAATAGC	2088	chr5	13839159	13840074	0.261864	ENSGALG00000006546	CD81		-3.13237	1.22495e-22
MA0052.3	MEF2A	chr1	186328282	186328293	+	3.79e-06	TCTAAAAATAAC	651	chr1	186327929	186328744	0.357845	ENSGALG00000017199	MAML2		-3.24557	1.19614e-30
MA1108.1	MXI1	chr18	3818585	3818597	-	3.8e-06	CCTCCACGTGGGC	5329	chr18	3818421	3818618	0.211951	ENSGALG00000040244	SEPT9	SEPTIN9	-1.53269	8.12742e-05
MA0481.2	FOXP1	chr5	13836221	13836232	+	3.81e-06	ATGTAAACAGCT	2086	chr5	13836122	13836677	0.24451	ENSGALG00000006546	CD81		-3.13237	1.22495e-22
MA0079.3	SP1	chrZ	8263985	8263995	+	3.82e-06	CCCCCTCCCCT	7520	chrZ	8263794	8264116	0.361606	ENSGALG00000028140	CNTFR		-3.57804	1.59687e-28
MA0079.3	SP1	chr21	3914463	3914473	-	3.82e-06	CCCCCTCCCCT	6106	chr21	3914240	3915010	0.242046	ENSGALG00000002888	CASZ1		-2.57063	3.55761e-16
MA0079.3	SP1	chr11	17967335	17967345	-	3.82e-06	ACCCCTCCCCC	3939	chr11	17967110	17967382	0.274235	ENSGALG00000005845	SLC7A5		-1.3812	0.00602909
MA0079.3	SP1	chr8	27462586	27462596	+	3.82e-06	CCCCCTCCCCT	3090	chr8	27461996	27462903	0.365912	ENSGALG00000010924	cNFI-A	NFIA	-2.84449	2.29916e-22
MA0471.1	E2F6	chr1	57053927	57053937	+	3.84e-06	GGGCGGGAGCC	283	chr1	57053875	57054053	0.150654	ENSGALG00000028444	TMEM178B		-2.46178	6.67323e-05
MA0471.1	E2F6	chr8	27398050	27398060	+	3.84e-06	GGGCGGGAGCC	3073	chr8	27397991	27398452	0.204543	ENSGALG00000010924	cNFI-A	NFIA	-2.84449	2.29916e-22
MA1108.1	MXI1	chr18	9780767	9780779	-	3.84e-06	ACCCCACGTGCTC	5467	chr18	9780590	9780975	0.250519	ENSGALG00000007093	CYTH1		-1.79353	8.56921e-07
[truncated: 18,352 more rows]
