# Supplementary material for: Changes in DNA methylation hallmark alterations in chromatin accessibility and gene expression for eye lens differentiation
Source: Epigenetics Chromatin. 2022 Mar 5;15:8. doi: 10.1186/s13072-022-00440-z (PMC8897925; doi:10.1186/s13072-022-00440-z)
Supplement: Supplementary file 15 — Additional file 15: Table S11. Genes with established lens functions or associations with cataracts that are differentially expressed and contain differentially methylated regions between lens epithelial and fiber cells. [file 13072_2022_440_MOESM15_ESM.xlsx]

## Sheet: README
	Ensemble Gene ID	Ensemble Gene identification ENSGALG…
	Gene Symbol	Official Gene Symbol
	Alternate Gene Symbol	other common gene symbol
	Fiber or Epi preferred?	Is the gene more highly expressed in fiber cells (log2 fold change > 0.4, q < 0.05) or epithelial cells (log2 fold change < -0.4, q < 0.05)?
	Methylated or Demethylated in Promoter + Genebody	Does the gene have increased methylation (average mCG DMRs at promoter and genebody diff.Methyl > 0) or decreased methylation (average mCG DMRs at promoter and genebody diff.Methyl < 0)?
	Methylated or Demethylated in Promoter only	Does the gene have increased methylation (average mCG DMRs at promoter diff.Methyl > 0) or decreased methylation (average mCG DMRs at promoter diff.Methyl < 0)?
	Lens-specific function	Short description of known lens-associated functions (lens development, differentiation, homeostasis, structure, cataracts-associated, etc)
	Pubmed ID	Pubmed ID number for literature references

## Sheet: TableS11.Lens-associated genes
Ensemble Gene ID	Gene Symbol	Alternate Gene Symbol	Fiber or Epi preferred?	Methylated or Demethylated in Promoter + Genebody	Methylated or Demethylated in Promoter only	Lens-specific function	Pubmed ID
ENSGALG00000033157	ADAMTS10		Epi	Methylated	NA	Mutations in Weill-Marchesani syndrome (lens defects)	19836009
ENSGALG00000038688	ADAMTS17		Epi	Methylated	NA	Mutations in Weill-Marchesani syndrome (lens defects)	19836009
ENSGALG00000043935	AFF1		Epi	Methylated	NA	AFF1 in mouse associated with cataract, sheep	22690116
ENSGALG00000013683	ARID1B		Epi	Methylated	NA	heterozygous frameshit mutation found in a patient with Hirshsprung's disease (displays cataract)	27511161
ENSGALG00000049422	ATF3		Fiber	Methylated	NA	Lens unfolded protein response in MIP-mutant mice	27155571
ENSGALG00000012135	ATF4		Epi	Methylated	NA	lens development, unfolded protein response	21044701
ENSGALG00000014800	ATP6V1A		Fiber	Demethylated	NA	lysosomal protein complexes with CRYAB and mTOR in lens	31786107
ENSGALG00000008631	AXL	TYRO3	Epi	Methylated	NA	Gas6/Axl signaling has an anti-apoptotic role in cultured HLECs	14667825
ENSGALG00000042538	BAIAP2		Epi	Methylated	NA	lens pit invagination, lens development	19820184
ENSGALG00000012952	BASP1		Fiber	Demethylated	Demethylated	BASP1 protein levels increase significantly in the remodeling zone of the lens outer cortex	27537260
ENSGALG00000001798	BBS4		Epi	Methylated	NA	Non-essential role for cilia in coordinating precise alignment of lens fibres	26825015
ENSGALG00000012885	BCL2		Epi	Methylated	Methylated	regulation of apoptosis in lens and other tissues	21402582
ENSGALG00000007685	BCL9L		Epi	Methylated	NA	regulated by PAX6, lens development	25184676
ENSGALG00000016245	BCOR		Epi	Methylated	Methylated	mutations associated with microphthalmia, cataract	29974297
ENSGALG00000008735	BFSP1		Fiber	Demethylated	NA	Lens beaded filament structural protein	19587458
ENSGALG00000008256	BLM		Epi	Methylated	Methylated	mutation associated with nuclear ARC, regulates lens cell vitality and apoptosis in SRA01/04 and rat lens exposed to UV	30227115
ENSGALG00000029301	BMP2		Fiber	Methylated	Methylated	lens fiber cell differentiation	12135918
ENSGALG00000030781	CA2		Epi	Methylated	NA	carbonic anhydrase activity in the lens plasma membranes	3081459
ENSGALG00000013022	CACNA1C		Epi	Demethylated	NA	associated with diabetic cataract	27124316
ENSGALG00000014582	CADM1		Epi	Methylated	NA	CADM1 null mice had fiber cells with abnormal morphology, WT protein is degraded during fiber cell differentiation at same time as organelles	21217103
ENSGALG00000002018	CAPN15		Epi	Methylated	NA	CAPN15 null mice exhibit cataract and other eye abnormalities	32885237
ENSGALG00000001547	CAPZA1		Fiber	Methylated	Methylated	Cytoskeletal remodeling via ROCK pathway in lens epithelial cells	31389407
ENSGALG00000053043	CARHSP1		Fiber	Demethylated	NA	RNA binding protein that is differentially expressed at both the transcript and protein levels between lens epithelial and fiber cells in mice	30359574
ENSGALG00000002888	CASZ1		Epi	Methylated	Methylated	GWAS analysis found CASZ1 associated with human cataract	34127677
ENSGALG00000029999	CCDC102A		Epi	Methylated	Methylated	SNP near this gene is associated with diabetic cataract in a Tiawanese population	23137000
ENSGALG00000007555	CCND1		Epi	Methylated	NA	cell cycle exit, wnt signaling in lens differentiation	19515997
ENSGALG00000039985	CDH11		Epi	Methylated	Methylated	loss of function in zebrafish produces defects in lens development and retinal differentiation	22247003
ENSGALG00000016529	CDKL5		Epi	Methylated	NA	Encephalopathy and bilateral cataract in a boy with an interstitial deletion of Xp22 comprising the CDKL5 and NHS genes	17256798
ENSGALG00000008072	CHRDL1		Epi	Methylated	NA	Chordin-Like 1 (CHRDL1) mutations cause non-syndromic X-linked megalocornea (XMC) associated with cataracts	25712132
ENSGALG00000016707	CLIC5		Fiber	Methylated	NA	lens fiber cell extension and organization	29425878
ENSGALG00000016843	COL4A2		Epi	Methylated	NA	mutation in COL4A2 causes autosomal dominant porencephaly with cataracts;Novel COL4A1 mutation in an infant with severe dysmorphic syndrome with cataract	26708157;26879631
ENSGALG00000034585	CP49	BFSP2	Fiber	Demethylated	NA	Lens beaded filament structural protein	19587458
ENSGALG00000032640	CRIM1		Epi	Methylated	NA	Crim1 is required for maintenance of the ocular lens epithelium;Crim1 regulates integrin signaling in murine lens development	29458060;26681494
ENSGALG00000004035	CRYBA1		Fiber	Methylated	NA	lens crystallin	19007775
ENSGALG00000005634	CRYBA4		Fiber	Demethylated	Demethylated	lens crystallin	19007775
ENSGALG00000005630	CRYBB1		Fiber	Demethylated	Demethylated	lens crystallin	19007775
ENSGALG00000026086	CRYBB2		Epi	Methylated	Methylated	lens crystallin	19007775
ENSGALG00000005515	CRYBB3		Fiber	Methylated	NA	lens crystallin	19007775
ENSGALG00000006189	CRYGN		Fiber	Demethylated	NA	gamma lens crystallin	19007775
ENSGALG00000008661	CYR61		Epi	Methylated	NA	differentially expressed gene in HSF4 null mouse lens	26187041
ENSGALG00000016281	DMD		Epi	Demethylated	NA	lens fiber cell structure and clarity	33127476
ENSGALG00000000311	DOCK5		Fiber	Methylated	NA	deletion mutation linked to rupture of lens cataract in mouse model	18396277
ENSGALG00000003045	E2F1		Epi	Methylated	NA	lens cell cycle control	11095619;21185283
ENSGALG00000016912	EDNRB		Fiber	Demethylated	NA	differentially expressed gene in TDRD7-/- mice lens	33665188
ENSGALG00000000280	EFNA5		Epi	Methylated	NA	3 SNPs found in Chinese age-related cataract patients;lens fiber cell structure	25300504;29800803
ENSGALG00000005256	EPHA4		Epi	Methylated	NA	An Epha4/Sipa1l3/Wnt pathway regulates eye development and lens maturation	27993984
ENSGALG00000043033	EYA1		Epi	Methylated	Methylated	placode induction	16024294
ENSGALG00000009495	FGFR2		Epi	Methylated	NA	lens development, lens fiber cell differentiation, cell cycle control	26764128;15778993
ENSGALG00000015708	FGFR3		Epi	Methylated	NA	Fibroblast growth factor receptor signaling is essential for lens fiber cell differentiation	18455718
ENSGALG00000007769	FOXP1		Epi	Methylated	NA	key role in establishing cortical lens architecture	28384713
ENSGALG00000014855	GHR		Epi	Methylated	Methylated	mouse knockout has reduced age-related cataract formation	16129095
ENSGALG00000011630	GLI2		Fiber	Demethylated	NA	IFT122 mutant mice exhibit abnormal lens morphogenesis. Removal of Gli2 from IFT22 mutant mice restores some aspects of lens morphogenesis.	28778798
ENSGALG00000027483	GLRX		Fiber	Methylated	NA	glutaredoxin is involved in protection against lens oxidative stress induced by UVR-B.	19664619
ENSGALG00000030419	GLS2	GLS	Fiber	Demethylated	NA	conserved Ser482Cys gain-of-function mutation presents developmental delay and infantile cataract	30239721
ENSGALG00000030859	GNAS		Fiber	Demethylated	NA	patients with pseudohypoparathyroidism have a mutation in GNAS gene and increased risk of cataract	26387561
ENSGALG00000015247	GPR161		Epi	Demethylated	Demethylated	vacuolated lens mouse mutant congenital cataracts has been linked to a deletion mutation in GPR161. Also interacts with FOXE3 to regulate lens development.	18250320
ENSGALG00000003297	HDAC1		Epi	Methylated	Methylated	SNAI interacts with HDAC at E-cadherin promoter during TGFB induced EMT in human lens epithelial cells	31746377
ENSGALG00000001141	HES5		Epi	Methylated	Methylated	FGF induced lens fiber cell differentiation induces the Notch signaling pathway including induction of HES5	19481073
ENSGALG00000035031	HEY1		Epi	Methylated	Methylated	highly expressed in mice lens fiber cells	26330747
ENSGALG00000011870	HIF1A		Epi	Methylated	NA	Hypoxia and HIF1a regulate non-nuclear organelle degradation during lens fiber cell differentiaiton;HIF1a regulates the expression of multiple critical lens genes	32628953;34215186
ENSGALG00000001939	HIPK1		Epi	Methylated	NA	involved in lens formation in mice	20579985
ENSGALG00000012792	HIPK2		Epi	Methylated	Methylated	involved in lens formation in mice	20579985
ENSGALG00000003224	HSF4		Fiber	Demethylated	Demethylated	required for normal cell growth and lens fiber cell differentiation during lens development	15483628
ENSGALG00000001926	HSPB1		Fiber	Methylated	Methylated	reduced in tdrd7-/- mice lens that precede cataract formation. HSPB1 knockdown in Xenopus leads to lens defects	32420594
ENSGALG00000031960	LEF1	Lef-1	Epi	Methylated	NA	constitutively activated Wnt signaling resulted in delayed fiber cell differentiation and cataract formation in transgenic mouse model	24205179
ENSGALG00000038458	LOXL1		Epi	Methylated	Methylated	LOXL1 null mice exhibit lens abnormalities consistent with cataract formation	24425853
ENSGALG00000041626	MEIS1		Epi	Methylated	NA	lens development	27918583
ENSGALG00000028032	MSRA		Fiber	Methylated	Methylated	lens cell viability and oxidative stress resistance	15199188
ENSGALG00000005414	MSRB1		Fiber	Methylated	NA	oxidative stress resistance	15914630
ENSGALG00000013848	MVK		Fiber	Demethylated	NA	heterozygous mutation in MVK gene found in brothers with early onset cataracts	28095071
ENSGALG00000016543	NHS		Fiber	Methylated	NA	deletion in NHS gene leads to Nance-Horan syndrome and X-linked cataract	29402928
ENSGALG00000012361	NIN		Epi	Methylated	NA	centrosomal markers (including NINEIN) are decreased in epithelial cells preceding lens cell elongation and lens fiber cell differentiaiton	17888905
ENSGALG00000003767	NKD1		Epi	Methylated	NA	differentially expressed Wnt inhibitor gene during early stages of lens fiber cell differentiaiton	19515997
ENSGALG00000002375	NOTCH1		Epi	Methylated	NA	Notch signaling regulates primary and secondary fiber cell differentiation	18588871
ENSGALG00000002922	NOTCH2		Epi	Methylated	Methylated	Notch2-mediated signaling regulates lens morphogenesis, apoptosis, cell cycle withdrawal, and secondary fiber cell differentiation	22173065
ENSGALG00000009514	NRCAM		Fiber	Demethylated	NA	loss of NRCAM in mice causes cataract formation due to lens fiber cell disorganization	11449000
ENSGALG00000005203	OLFM3		Epi	Methylated	Methylated	PAX6 target gene in mice lens development	19132093
ENSGALG00000040866	P3H2		Epi	Methylated	NA	loss-of-function mutation in LEPREL1(P3H2) causes non-syndromic high myopia with early onset cataracts.	24172257
ENSGALG00000001165	PANK4		Epi	Methylated	Methylated	substitution mutation causes autosomal dominant congenital posterior cataract	30585370
ENSGALG00000012123	PAX6		Epi	Methylated	NA	lens development	28867048
ENSGALG00000010129	PLK3		Fiber	Methylated	Methylated	inhibition alleviates galatose-induced cataracts in rats	31882756
ENSGALG00000045136	POLG		Epi	Methylated	NA	POLG is downregulated in cataract lenses and oxidative-stress induced B3 cells leading to increased apoptosis	33006594
ENSGALG00000015446	POU2F1		Epi	Methylated	Methylated	cofactor with SOX2 essential for lens development	17140559
ENSGALG00000002201	PPL		Fiber	Methylated	Methylated	linker proteins binds to BFSP2 and VIM in lens cells	19029034
ENSGALG00000012712	RBM24		Fiber	Demethylated	NA	Rbm24 is required for the accumulation of crystallin proteins and terminal differentiation of lens fiber cells in zebrafish	32170011
ENSGALG00000033025	RYBP		Epi	Demethylated	NA	transgenic overexpression of RYBP leads to abnormal fiber cell differentiation and lens opacity	17470285
ENSGALG00000039238	SALL1		Fiber	Demethylated	NA	mouse lens fiber cell differentiaiton	30929925
ENSGALG00000003932	SDC4		Epi	Methylated	NA	role in FGF and integrin signaling in human lens epithelial cells	28703800
ENSGALG00000052932	SHROOM3		Epi	Methylated	NA	apical constriction of lens epithelial cells is dependent on SHROOM3 expression	20081189
ENSGALG00000040465	Sip1	ZEB2	Epi	Methylated	NA	lens development and regulation of gene expression	24161570
ENSGALG00000001229	SKI		Epi	Methylated	NA	SKI-/- mice exhibit lens dysgenesis	17003410
ENSGALG00000000195	SLC23A2	SVCT2	Epi	Methylated	NA	polymorphisms in SLC23A1/2 genes associated with altered ascorbate levels in lens nucleus; regulate vitamin c transport in lens cells	24815519;11446766
ENSGALG00000004889	SLC2A1		Epi	Methylated	Methylated	deletion of GLUT1 in mouse lens epithelium leads to cataract formation	29604281
ENSGALG00000009977	SMAD1		Epi	Methylated	NA	BMP signaling in lens differentiation, TGFBeta signaling in lens development	12135918
ENSGALG00000035701	SMAD3		Epi	Methylated	NA	regulates TGFBeta induced epithelial to mesenchymal transition in the lens	31035577
ENSGALG00000025898	SMAD6		Epi	Methylated	NA	downregulated in beta1-integrin deleted lens, involved in TGFbeta epithelial to mesenchymal transition in the lens	17493607
ENSGALG00000036114	SMO		Epi	Methylated	NA	lens development	25268479
ENSGALG00000043460	SOX2		Fiber	Demethylated	Demethylated	lens development	26310154
ENSGALG00000008778	SPRED2		Epi	Methylated	NA	negatively regulates lens fiber cell differentiation	29501879
ENSGALG00000042067	SPRY1		Epi	Methylated	Methylated	negatively regulates lens fiber cell differentiation;conditional deletion in the lens leads to elevated TGFBeta signaling and cataract formation	29501879;22517312
ENSGALG00000016906	SPRY2		Epi	Demethylated	NA	negatively regulates lens fiber cell differentiation;conditional deletion in the lens leads to elevated TGFBeta signaling and cataract formation	29501879;22517312
ENSGALG00000003855	SRC		Epi	Methylated	Methylated	lens development and differentiation	17134921;12457861
ENSGALG00000003267	STAT3		Fiber	Methylated	NA	regulates gene transcription activation in the lens	14978477
ENSGALG00000033185	TAZ		Fiber	Methylated	Methylated	YAP/Taz signaling needed for lens epithelial cell differentiation	12457861
ENSGALG00000030065	TENM3		Epi	Methylated	Methylated	pathogenic variant in TENM3 found in a patient with cataract	32799327
ENSGALG00000031604	TET1		Epi	Demethylated	Demethylated	DNA demethylation and redox response in Cataract-induced by sodium selenite in suckling rats	24997453
ENSGALG00000012775	TFAP2A		Epi	Methylated	NA	regulation of lens gene expression	26992779
ENSGALG00000009612	TGFB2		Epi	Methylated	NA	contributes to PCO post cataract surgery; regulation of lens cell growth and apoptosis	15106950;17217916
ENSGALG00000041353	TP53INP1		Epi	Methylated	Methylated	induce apoptosis, upregulated in lenses from age-related cataract patients	31281592
ENSGALG00000010290	VEGFA		Epi	Methylated	Methylated	lens development	12939309
ENSGALG00000012998	WNT5B		Fiber	Methylated	NA	lens development	15053977
ENSGALG00000038154	YAP1		Epi	Methylated	NA	YAP/Taz signaling needed for lens epithelial cell differentiation;heterozygous loss of YAP1 in mice leads to cataracts	12457861;33085740
