# Supplementary material for: Changes in DNA methylation hallmark alterations in chromatin accessibility and gene expression for eye lens differentiation
Source: Epigenetics Chromatin. 2022 Mar 5;15:8. doi: 10.1186/s13072-022-00440-z (PMC8897925; doi:10.1186/s13072-022-00440-z)
Supplement: Supplementary file 16 — Additional file 16: Table S12. Pearson correlation analysis comparing gene expression changes and methylation changes within open chromatin regions. The analyses were performed on the following conditions: differentially methylated regions at (1) promoters and genebodies, (2) only promoters, (3) open and closed chromatin, (4) only open chromatin, (5) only open chromatin with significant changes in chromatin accessibility between lens epithelial and fiber cells (ATACseq adj.p-val < 0.05). [file 13072_2022_440_MOESM16_ESM.xlsx]

## Sheet: Table S12
	Conditions		Analysis
	Genomic loci of DMR(s)	Chromatin State of DMR(s)	Pearson correlation between gene expression and mCG differential methylation of DMR(s) that fulfill the conditions	Number of Differentially expressed genes with at least 1 DMR that fulfill the conditions
	Promoter and Genebody	All open or closed chromatin	-0.37	1285
	Promoter and Genebody	Any open chromatin	-0.44	842
	Promoter and Genebody	Only differentially accessible chromatin	-0.49	717
	Only Promoter	All open or closed chromatin	-0.39	311
	Only Promoter	Any open chromatin	-0.52	181
	Only Promoter	Only differentially accessible chromatin	-0.57	133
